# Supplementary material for: A Bayesian method for detecting pairwise associations in compositional data
Source: PLoS Comput Biol. 2017 Nov 15;13(11):e1005852. doi: 10.1371/journal.pcbi.1005852 (PMC5706738; doi:10.1371/journal.pcbi.1005852)
Supplement: S1 Data — The simulated data for each of four difficult simulation scenarios described in the Results section. For details on how these were generated, see S2 Text. (ZIP) [file pcbi.1005852.s004.zip]

Archive with 4 entries (4 files):
- S1_data/espike_0.5.txt
- S1_data/hspike.txt
- S1_data/simple.txt
- S1_data/spur.txt
