# Supplementary material for: A Bayesian method for detecting pairwise associations in compositional data
Source: PLoS Comput Biol. 2017 Nov 15;13(11):e1005852. doi: 10.1371/journal.pcbi.1005852 (PMC5706738; doi:10.1371/journal.pcbi.1005852)
Supplement: S1 Data — The simulated data for each of four difficult simulation scenarios described in the Results section. For details on how these were generated, see S2 Text. (ZIP) [file pcbi.1005852.s004.zip › S1_data/espike_0.5.txt]

feature_1	feature_2	feature_3	feature_4	feature_5	feature_6	feature_7	feature_8	feature_9
0.615692625740318	0.00390710688917784	0.0125999435183784	0.0036338432298512	0.0393532768754744	0.0273442445810439	0.276747355312379	0.00999452634811605	0.0107270775052614
0.0607452701637607	0.0913550008113445	0.0100455577800915	0.0181671183516702	0.144340892504298	0.147589722773364	0.490586735974534	0.0207943072418682	0.0163753943990689
0.604278262104587	0.00384683547203323	0.0315539673653974	0.038656430623904	0.00548097420352682	0.155908476706504	0.0505009310344148	0.0749837061753595	0.0347904163142738
0.0371146716370504	0.723918215527991	0.074011253794228	0.0661460306259503	0.0196200342718581	0.0126768849504428	0.0128661703470238	0.0367279281801738	0.0169188106652816
0.0767397166748845	0.00637392366311365	0.0636118259295393	0.0787454334333113	0.071151352708518	0.0748605404762512	0.0584838283795798	0.163333284570245	0.406700094164557
0.179621006196631	0.0235312588115849	0.0368996289315215	0.0700730764506793	0.198649146443942	0.064156248507991	0.0525882693648984	0.199885639255864	0.174595726036889
0.123486372544841	0.103042312639517	0.0294812047850597	0.163693557743458	0.188014475397629	0.181095665838517	0.0233912830776132	0.0833631063276737	0.104432021645692
0.603273582634188	0.0460964573726788	0.049475732291329	0.0342791439369182	0.0224582223374367	0.0715252700500481	0.0782164887640979	0.039714011994123	0.0549610906191802
0.149453285382423	0.130741889705291	0.0286878262297553	0.0483562703211316	0.153538733449575	0.00589250765805288	0.106245560534508	0.293289999201019	0.0837939275182443
0.459329575895082	0.19888715704587	0.0390393133403808	0.0185431795801238	0.0341313783543401	0.0658355940996483	0.0212088379600403	0.114268854890014	0.048756108834501
0.162621195531538	0.142457337634822	0.0471159885930684	0.241294709031426	0.0456896920069655	0.0246633086916601	0.264921729541776	0.0275042218375285	0.0437318171312152
0.13228489499935	0.000432625643800528	0.00353307118121548	0.0137482508138225	0.00817496183191781	0.00774678337117669	0.814563983229313	0.00938788216151745	0.0101275467678869
0.143356494949224	0.00384269342856671	0.0525387110611307	0.110030529790842	0.0308585011735495	0.0157396914386079	0.282961840695857	0.323816081410975	0.0368554560512468
0.061084135702214	8.7402931739384e-05	0.00259924646453039	0.66516326517165	0.0091657137226316	0.122163399920617	0.0928556701917439	0.0315977146903131	0.0152834512045609
0.0650433853467081	0.00313552513070588	0.0338943298773316	0.117109937894278	0.0450537985438342	0.357745707253815	0.357491824974771	0.00719374478359975	0.0133317461949567
0.379257480861508	0.023157184728216	0.0121101704497184	0.0172662137761085	0.0895631965083834	0.0404257047241817	0.129728814931929	0.166505941974313	0.141985292045642
0.758005214959274	0.00646943478181681	0.00529332034173325	0.0147418921870152	0.0126751937604769	0.121097707666753	0.049470425831985	0.0194819294337142	0.0127648810372317
0.150635067292903	0.000474589724396862	0.0117858833774855	0.00498666522440807	0.0113315084285752	0.0299870364386107	0.466779959006711	0.0284404916252417	0.295578798881668
0.0942547636478205	0.0148660209000194	0.0188323968251879	0.0104740621911261	0.0482478452228834	0.0140054531294409	0.617846261183397	0.0363355740569176	0.145137622843207
0.191827910216232	0.00629080431322543	0.00889352979457363	0.00838384818826257	0.0253965698937076	0.153453543651389	0.222701433173637	0.0438118755831255	0.339240485185847
0.0974095653120736	0.00522522115393889	0.0139480677834107	0.0253923075879417	0.0939264183654444	0.0401561586434743	0.559963277383773	0.0219370550151547	0.142041928754789
0.313907362570344	0.056670950729111	0.0219003987094659	0.015045334984035	0.0220607605472728	0.0687207990638567	0.375248638187962	0.0390886393544004	0.0873571158535524
0.120023237850283	0.000781141644524359	0.00564074296027274	0.00346740056025937	0.0024442296494254	0.0899529119992472	0.712585151474782	0.0463166775811153	0.01878850628009
0.26628610965586	0.00277076432944645	0.0190927548959149	0.0059613056583259	0.068201334797893	0.160395399911584	0.329346074161791	0.046089613034175	0.101856643555011
0.189316120391553	0.0456964357942855	0.0535711103790785	0.0169944219438277	0.0404872474547566	0.193944176900143	0.346810332628204	0.0425181239117878	0.0706620305963646
0.140562367420185	0.00175593225949799	0.0163702745502134	0.00576620366312729	0.0611546510075593	0.0272496765239657	0.343158515831413	0.292720575040651	0.111261803703388
0.141691723232784	0.0110400113884714	0.0578486342291274	0.1883420280953	0.0381902875509533	0.0261287860951079	0.0151394805124085	0.136089243290363	0.385529805605484
0.206725854504441	0.0776712953339235	0.0454161250501017	0.0424003935469633	0.0273701159204369	0.0131793654088835	0.348869525718574	0.147022550646857	0.0913447738698195
0.169966587019886	0.00171534771696587	0.0154212903125022	0.0142535521867475	0.0724413183720708	0.0516392417284465	0.599548745234817	0.0163718567443492	0.0586420606842152
0.218242974355442	0.370226850970121	0.0285998011353439	0.203504019898421	0.0815891353551129	0.0132729715485881	0.00732725117318169	0.034823572414669	0.0424134231491209
0.217800903015604	0.121913487357662	0.078383649918415	0.0784793836737217	0.0651390274638361	0.210005630603349	0.017651869798372	0.0973904388678903	0.113235609301149
0.641212698576292	0.00139193876002215	0.0401550155005273	0.0228612542761153	0.0121781414245481	0.0236108878441435	0.20346251777312	0.0366576857083377	0.0184698601368937
0.172259072737405	0.00150825772113408	0.0190037171791305	0.0530494756772697	0.0295785802208908	0.0279287395631386	0.353752376884771	0.291028028934934	0.0518917510813263
0.0394457463333144	0.716020830784667	0.0129619820423696	0.138834112713126	0.00860797106004931	0.0115741764696188	0.00570552425639234	0.0238560597102447	0.0429935966302183
0.200527227353878	0.092287037691954	0.0308770073467909	0.0481806479495713	0.0305252258669067	0.0758687924061878	0.00972431031787912	0.0822862619319538	0.429723489134878
0.239261877119818	0.209515533862533	0.0231000010030397	0.0180354226053945	0.135499782455211	0.0625137272314713	0.00437422753194481	0.199580698665357	0.108118729525231
0.11604675622103	0.154651550922718	0.126878967638754	0.471271374994514	0.0806568075773879	0.0184689981874794	0.00174197317126117	0.0205340740768407	0.00974949721001501
0.245048566195725	0.0293195023877916	0.0415441881555898	0.00146560493386785	0.110687529500673	0.317446362567984	0.0407214105665155	0.0753217071969307	0.138445128494922
0.0137607963316048	0.463540879861826	0.0358450990143764	0.0446178128600077	0.180647109871897	0.0107839719052528	0.00457461076853357	0.125456099889696	0.120773619496806
0.385222718979221	0.00842197356289576	0.125406377397237	0.00746971117395355	0.0307954982773425	0.0129538182778073	0.348454177915915	0.0207297561822543	0.0605459682333737
0.0662189438998071	0.00658822523725409	0.0844295337899064	0.0811278645201969	0.106665380602507	0.0884799471686796	0.36763819235043	0.0387933151773271	0.160058597253891
0.0806684187329358	0.0463548769392118	0.0912285916980136	0.0122444316180651	0.0657328009451577	0.0130176619442727	0.228882787903944	0.119111002716177	0.342759427502223
0.257493457598326	0.0334992769651366	0.0232036961275166	0.129595597976152	0.0221198435801669	0.0550214610555412	0.310299532434173	0.124480563318447	0.0442865709445397
0.125908711732501	0.111181699397999	0.0374666800820374	0.0184906091250004	0.0650539739833878	0.0687719479023352	0.271738495779155	0.0663238773821861	0.235064004615399
0.171929736379409	0.0393073308263174	0.0372362275764434	0.172889377328148	0.050510919046315	0.0286637890252795	0.289684708255245	0.0859830638723538	0.123794847690489
0.22214486854211	0.185476975574699	0.0462038487136323	0.122667167570113	0.0268819651322411	0.306806692060458	0.0229968874800028	0.0388939166310334	0.0279276782957097
0.497658718467446	0.0248279903974118	0.0156881918367286	0.116958139924218	0.0199103079306319	0.0325277519360321	0.0754243463170911	0.012703239455767	0.204301313734674
0.193442298802233	0.0295854241792038	0.147650926894735	0.151200984935537	0.155981034796523	0.0713369277763234	0.0381488026326241	0.103116704042558	0.109536895940263
0.417048934047791	0.0897347472547974	0.0452518111041668	0.0230998434830577	0.0720367971542206	0.0179208275520015	0.11977833904479	0.0737037524646746	0.1414249478945
0.381474247585439	0.0139370201959528	0.0217635200544985	0.00348111059757795	0.0304126753516145	0.395448747291399	0.0839214178696249	0.0181346022594106	0.0514266587944826
0.705570078277642	0.108579256883281	0.0133996729244916	0.0215345920709966	0.0119834414977049	0.107241383218882	0.0132846192776409	0.0105511448596905	0.00785581098967078
0.304259264983053	0.00531775056370299	0.0932804265811518	0.169425979926131	0.0158420637231741	0.247905704557327	0.010233475437318	0.0601639743716242	0.093571359856517
0.857421952071555	0.001453718710601	0.0128430845329165	0.00307084771940427	0.0190688982394942	0.00760728482550803	0.0210592801020048	0.0547457935362083	0.0227291402623075
0.132161905545098	0.000332873162677932	0.0198843672468034	0.0437280412143383	0.0060837748543217	0.129307836161519	0.386572514652181	0.100413996964731	0.181514690198331
0.468360590329249	0.00283001584192472	0.0554508897753643	0.328204404792323	0.0140194968165112	0.00300761348004102	0.0669244359856678	0.0249576944954188	0.0362448584835005
0.67122435443899	0.0072726600873245	0.0199945476668035	0.0078006454680375	0.0197044751941932	0.0641142498870986	0.120700345602006	0.021239092992211	0.0679496286633355
0.197626168589006	0.00305786789157689	0.0104485291932479	0.00759362898688102	0.0447816294238659	0.0167316274114425	0.585567870497978	0.0625817288480134	0.0716109491579889
0.439450420457231	0.00172993264294367	0.133312054279177	0.295364651566172	0.0189052621981842	0.00762064649568874	0.0543073914746853	0.0275647106470318	0.0217449302388865
0.332805112877259	0.0139502040505273	0.0293681333381881	0.0251316025716284	0.0291347974290263	0.0187723806182776	0.391994545107658	0.0350381931232035	0.123805030884231
0.109678175081225	0.181184935584737	0.00329375818557125	0.0115044932626884	0.0141173274766007	0.0282400331515127	0.00815436778930819	0.109933709676376	0.533893199791981
0.125198301195379	0.00424553318371429	0.00303256838388594	0.00215966676062346	0.0181304302186022	0.0015223202421805	0.819299930045528	0.0153401115177799	0.0110711384523065
0.195357516782891	0.00479729719283517	0.0373577614572267	0.0105480207024301	0.0581049199657967	0.0717599102644865	0.528180789727377	0.0702417536131511	0.0236520302938057
0.0602251434344462	0.0126869739982898	0.0692336642143044	0.0337430843564966	0.179381625712001	0.0110065132965518	0.370654827595565	0.100676769844689	0.162391397547656
0.139766628097941	0.0038845895354948	0.00889445105311308	0.000278489477411928	0.0567372963576369	0.0824578691482067	0.0571022296975518	0.273362711169498	0.377515735463146
0.333646882238457	0.0151779437799422	0.0339145757428743	0.0178629610901786	0.0264844712234492	0.222842450782794	0.335872696418341	0.00530250005961068	0.00889551866435224
0.245604541654908	0.0257826995807464	0.0164711824786077	0.0529432414191302	0.0980966937908646	0.17466777244776	0.0305167810274294	0.146808107337203	0.20910898026335
0.11709654990069	0.111701745164909	0.0334326274635425	0.0474548209422368	0.0668278266332554	0.185995031235126	0.158293162637073	0.0604674623964339	0.218730773626733
0.384180145165582	0.0329786700690967	0.041641203855399	0.0101917712426555	0.0541973606548974	0.112627916310928	0.0260338659304954	0.101213161694032	0.236935905076915
0.270006503096746	0.00232202499085984	0.0429654216070599	0.081911896303484	0.0154758019447335	0.0195811570344404	0.502017903696611	0.0303815015437282	0.0353377897823371
0.6135300451243	0.0295356117757599	0.0162287585216278	0.00408268264841393	0.093101718887548	0.0448773597165844	0.0396740438437205	0.144025111083901	0.0149446683981437
0.484496359546384	0.0834449665292156	0.112400724959146	0.172735244261021	0.0360596601299746	0.0105293844386677	0.00593542480197875	0.0128693241254519	0.0815289112081604
0.174764357170427	0.185991543537977	0.0390076129712637	0.246947723097625	0.0534301293297519	0.0820031436922874	0.0119979545406431	0.104137640102614	0.101719895557411
0.279801606515508	0.00912622754383844	0.0388396204607254	0.00502344440394628	0.00696677830747511	0.0239163705623114	0.61255884886113	0.0162900147429623	0.00747708860210283
0.656398409953819	0.0311208711318709	0.00495838845667025	0.000139687612433418	0.040587232602105	0.1300131809999	0.0884146528573725	0.0189066134507367	0.0294609629350923
0.307628145180476	0.0507320008064822	0.23716233362723	0.0668229681939301	0.0384461836725964	0.0705830759460827	0.17309385059427	0.0088187112063333	0.0467127307726
0.340583091790162	0.011024887246473	0.0919807467571105	0.00908431842365463	0.0161019708341844	0.012325755233071	0.0749134981127061	0.164907912694839	0.2790778189078
0.0109920227435063	1.13132997535767e-05	0.00314641800858327	0.00572243282976249	0.00156668131690413	0.00511894404071481	0.969852241647348	0.00209994549223766	0.00149000062118989
0.551698697840277	0.0138988114306897	0.0848263890643758	0.0566273743958517	0.0782844605277214	0.0251801242275567	0.0125702507986147	0.0402734163996989	0.136640475315214
0.110480076027444	0.00506351109980742	0.0126505798649438	0.354005521533182	0.0145594268571399	0.00206722346204706	0.450609296906745	0.0319010958679797	0.0186632683807113
0.180886304090645	0.327887761583154	0.0503725207404275	0.0750371241027132	0.0712658427237611	0.119403274248424	0.0141842315040638	0.0602750914210215	0.100687849585789
0.488775788276207	0.0721481051186894	0.0136203233714173	0.0135780529841636	0.0147482783867951	0.260191396246105	0.094892122530128	0.0180174434618696	0.0240284896246243
0.0710972023251295	0.124603546408757	0.0359637942873886	0.0563976438680809	0.0862478352013257	0.22080118287194	0.273901449484547	0.0700722257980434	0.0609151197547882
0.0321090334355964	0.0015110846646725	0.013720756287103	0.82463622973758	0.0226724550234266	0.0401132402662232	0.030393869443869	0.0157073517663178	0.0191359793752118
0.39901998123897	0.00218312414045504	0.0758479190544977	0.0127541120232345	0.0517108426370992	0.118407604773036	0.147004456032662	0.15185814347689	0.0412138166231555
0.386117077640756	0.0089735959588573	0.00281031732404036	0.0144136396910501	0.021067143935643	0.433444543547771	0.0467407367452654	0.0298163090239117	0.0566166361327051
0.391770566473222	0.0111479774103417	0.0415736701366685	0.0103692506065518	0.0156853474459925	0.0800907069243235	0.154553971734346	0.186572509063642	0.108236000204911
0.560550732685533	0.0401066275427976	0.0463435031917288	0.191981468494948	0.0247932424409696	0.0163776825711718	0.0771457832758425	0.0365333470861171	0.00616761271089091
0.202892422380897	0.00192658762703328	0.0111508286409439	0.0366146957526289	0.0282726787512828	0.0544016958894538	0.638372703943325	0.012195549044098	0.0141728379703382
0.0407205248620223	0.0993881204895587	0.0532509903733392	0.292136948218747	0.0501079813774165	0.0641093304020575	0.0202553938441422	0.149709385106277	0.23032132532644
0.289747563890895	0.0165624533204271	0.0510925921633772	0.0107827312271151	0.060805731649452	0.0380897615036319	0.283798076778276	0.137622735844448	0.111498353622378
0.386950847150767	0.131812656337136	0.0621223222086026	0.00629330675341374	0.0750531015462022	0.246401186070018	0.0310649209553974	0.0466386266281261	0.0136630323503373
0.411925267753782	0.16931380460751	0.0240853987835184	0.00869327365939945	0.0924292190827014	0.0605844344529925	0.00871944069599342	0.134580419606021	0.0896687413580819
0.204975001867931	0.000367013221367234	0.0735604869589341	0.0273743904180458	0.0595082700609786	0.156974222661234	0.383308060670436	0.0366982650378529	0.0572342891032205
0.135314123337382	0.00265642375487254	0.0448755153468501	0.550882097976952	0.00390560371894766	0.0165114031391568	0.0712046874796934	0.0230862813813502	0.151563863864795
0.53995131536571	0.0475301007802284	0.0832910334849632	0.0298784640599537	0.0653346307205841	0.0415985273420611	0.103667498057629	0.0487498672640348	0.0399985629248362
0.395251387953632	0.00235192551260806	0.0278819296978341	0.00040996318606897	0.0483471572863127	0.0280827301772724	0.312747514922985	0.117112377149512	0.0678150141137748
0.0699915387177196	0.0270898980383507	0.17542974151987	0.330505014203259	0.00833446799144464	0.010244207643805	0.333880802483972	0.0240370579667154	0.0204872714348639
0.307672954833747	0.00166017708243516	0.0056475451058422	0.252667821899183	0.0263338988405453	0.0541270463183461	0.272975983429183	0.0546909636906304	0.0242236088000873
0.0879161308634715	0.000954698341574256	0.0296895526401612	0.00841285041308062	0.209185440003759	0.0542689026227659	0.494971123334601	0.101226283020236	0.0133750187603512
0.00801190580490769	3.03857720861774e-05	0.000877364844935794	0.000497376286052611	0.000621981326198728	0.00051118466510142	0.985106497214443	0.000778028861469626	0.00356527522480511
0.0327295207484762	0.0667072850720488	0.0399642990887281	0.0589861798780195	0.31289479733624	0.183386913445494	0.0612194556817855	0.0973710589773607	0.146740489771847
0.165366615804454	0.034931314873805	0.0287609012951446	0.155951820713055	0.0694166516014824	0.451438317331952	0.0256612035776915	0.0285464124612133	0.0399267623412026
0.139346181761567	0.00234593477807131	0.00650120472243543	0.00159717284727281	0.0326074383162318	0.00579170567872174	0.633223390911617	0.0600602294844142	0.118526741499669
0.380276564307898	0.0454365182290749	0.0718124864972228	0.33795213996416	0.0139988474128076	0.0226800482519475	0.0321573939605485	0.038598976334502	0.0570870250418389
0.300077989281443	0.00195868698418398	0.00933428385863908	0.00240354836103101	0.0918985155683675	0.234009173525045	0.0608515419853868	0.205790555677218	0.0936757047586859
0.171547872784905	0.371659941087724	0.0470169422719349	0.103091920167786	0.0267651954164422	0.0801615234901119	0.00139096750404945	0.0490934006659538	0.149272236611093
0.130482458534421	0.646397308531253	0.0161526552365042	0.0330667282100474	0.00840610878555845	0.00210110501713939	0.0158649025883036	0.123241039755712	0.0242876933410616
0.260785585607765	0.0238936716922936	0.00908839044054765	0.00800996435746028	0.0617429794939658	0.0671936332890379	0.489305489403133	0.0252441709523607	0.0547361147634355
0.241365080161006	0.0332645339815602	0.0485122979224974	0.00850104680490676	0.0631824016014491	0.305003572743387	0.120901862620852	0.0665379503047705	0.112731253859572
0.209974000108542	0.363135111442124	0.0152772876828424	0.105743938655151	0.0515256755185673	0.187110135441784	0.00358557430655782	0.0161028552473748	0.0475454215970569
0.0387192158790858	0.738160081722517	0.0111186831410728	0.00121960573526427	0.0974085645962613	0.0127864139854554	0.0229639106474411	0.0260869830170446	0.0515365412758581
0.318993186559548	0.00186601074538717	0.008541470329105	0.210318856397574	0.0206279599334684	0.0270607104412503	0.088780883638078	0.147293352991079	0.17651756896451
0.155444306103133	0.010362408613793	0.00312552938949641	0.000945457422631998	0.400407515967941	0.0516905224846858	0.314545168661836	0.0160418015086672	0.0474372898478164
0.342145327669064	0.00991666221282245	0.033508158618079	0.0322623631332529	0.0238011211949893	0.112805456691418	0.30772300823932	0.0552845555880221	0.0825533466530322
0.4589817442148	0.097126334835493	0.0845439090848976	0.0351481058787938	0.0160469374086802	0.169403374879363	0.00727429817599654	0.092690046546462	0.038785248975514
0.0760683873907797	0.00291711813138432	0.0102843105847359	0.00364975977675108	0.0759854350726083	0.19412298843038	0.599286087112222	0.0230346073671028	0.0146513061340366
0.391675945500141	0.0546805071806174	0.0217689257732376	0.1559377381563	0.0527708424941771	0.0763980532498615	0.101317360423266	0.0905524225033139	0.0548982047190848
0.230652730956361	0.0617834228031302	0.0992347540333659	0.0832430120040292	0.0650374093367563	0.269941864540015	0.0970170681395956	0.0377887712640163	0.05530096692273
0.246164200254608	0.00605981893014358	0.187714676917497	0.184130026800435	0.0798936248616457	0.0345367459907038	0.172401564500661	0.0426661335864313	0.0464332081578752
0.195563669716403	0.00302332863059138	0.00506914349203056	0.00493646549017567	0.00691122980525361	0.0312485276122905	0.719180815232696	0.0274341441809251	0.00663267583963482
0.879066420145497	0.0112088830228133	0.00875637776753179	0.00203751011678156	0.0157728575239001	0.0397667838737664	0.00408767290535635	0.0127275853108365	0.0265759093335176
0.160800252383407	0.00394025485658789	0.099989287586776	0.0421505431421915	0.0222389464440537	0.160422632428879	0.363903894320475	0.0671208697014151	0.0794333191362146
0.354834391121059	0.143926316477157	0.030099366244786	0.0210430311014371	0.0520483788422943	0.0957628863523122	0.101073936258036	0.0954364506215392	0.105775242981379
0.0596179018007323	0.00161606024205961	0.0537039759629344	0.0192422299102882	0.0244251887608023	0.0827020783523395	0.711347431611135	0.0267521915856603	0.0205929417740486
0.109123537723803	0.00881223470168031	0.052532357387846	0.224878131067594	0.0194155008362528	0.016033411987729	0.539630892263316	0.016884545484938	0.0126893885468411
0.0165306335221271	0.309003053350486	0.0246820857698883	0.421085743354244	0.048486548883578	0.145364386144392	0.000333647730029892	0.00666318512831996	0.0278507161169351
0.651971069426264	0.0126917626055235	0.0362152565776808	0.0412503571672413	0.0079790965630364	0.0832895661600373	0.0927469677247701	0.025481509176212	0.0483744145992346
0.497362123210244	0.00731827588491837	0.0721312402251673	0.0238084531587395	0.0214598045677825	0.0626202283611826	0.265030918765113	0.0232836305226889	0.0269853253041632
0.371384475568651	0.0528600847042561	0.0571785041307948	0.0306980788944465	0.015880639263485	0.165767455520599	0.0778472469242615	0.0758724967128662	0.15251101828064
0.237760277596344	0.1016961068633	0.0205931520450655	0.286636217472478	0.0905764478269958	0.0228503272383295	0.0452609237710678	0.101362205484463	0.0932643417019568
0.0509619757107518	0.00198616285979983	0.00883970814289787	0.84145135622759	0.00211848463461826	0.00347962415566976	0.0564307171914392	0.0191904768928016	0.0155414941844313
0.32568754214056	0.00147875804968791	0.0386848300290841	0.308089951783509	0.0041949929734989	0.0529521432120568	0.112661602211533	0.0846126226401275	0.071637556959943
0.0177676521887742	0.00566100080268152	0.0776918203838918	0.284578977641797	0.174955056982186	0.0181814118389567	0.0500697279967054	0.043048542284204	0.328045809880804
0.0696051359601913	0.00110604735681246	0.0259940256649376	0.0212765667156121	0.0576520071444874	0.0386628824329802	0.77223603083789	0.00671762984954208	0.00674967403754717
0.133918495462438	0.00351466494789107	0.0203166929536472	0.0693602117176715	0.0236518769685676	0.188625850889736	0.12472237646177	0.0720149618278708	0.363874868770408
0.110622723332116	0.00580678662334124	0.0364256037102005	0.58939331325973	0.0103095655509816	0.037145428801119	0.0770229665679888	0.053343903772635	0.0799297083818877
0.44343362429397	0.0366805288080356	0.00776718374155427	0.00547688637992979	0.066527428135512	0.0316879014135645	0.0796604405914018	0.076296802423656	0.252469204212376
0.728198065195527	0.0113185632158832	0.00489865404513762	0.0119467912898155	0.0122086421352404	0.0793805946119712	0.131532400814154	0.00611874213997989	0.0143975465522904
0.298021975438079	0.0228799368881372	0.0776902759484957	0.209000102764605	0.0226826343382205	0.128268229988572	0.15403196527016	0.0764027437132425	0.0110221356504871
0.266826664285272	0.0413163368643829	0.021611900368859	0.0261464079828597	0.14611721863707	0.0715110477490582	0.28461117320667	0.0805440479626063	0.0613152029432226
0.105922912588179	0.0054033136949502	0.0230114874320372	0.00614312882828972	0.0756509938935201	0.107837128431432	0.492476295445182	0.0821395362617349	0.101415203424675
0.309027680179021	0.00810498033745187	0.0196713654368899	0.0392807228241442	0.0396695162473961	0.107647671761139	0.406460645133447	0.0481678051561345	0.0219696129243765
0.660337828628392	0.0214341939101433	0.00534850090412743	0.00632638172826695	0.0331766446689055	0.115777158063894	0.123644337195256	0.0156930528126798	0.0182619020883351
0.143337060455428	0.0055159975314767	0.019634400992058	0.247894585068403	0.0425386225571784	0.078047267696294	0.147784755110131	0.184312745437021	0.13093456515201
0.140752788552942	0.000456480325624991	0.0185559541913036	0.00888070111534897	0.0147402784125447	0.00427448551145699	0.650657539040699	0.0226613598008307	0.139020413049249
0.394324030209624	0.0112253614257291	0.0358171831402527	0.0546069301290352	0.0275496406618666	0.065702265248927	0.248226186708957	0.0858614989278013	0.0766869035478064
0.0242640479763541	0.329894882388767	0.0156715505027232	0.458346723545377	0.0122943545147944	0.123510492688438	0.00374072892448074	0.013354135289762	0.0189230841693034
0.260531287392555	0.0452212383722698	0.154120983410327	0.0161226533060106	0.106585226649537	0.227609954770064	0.11594315928218	0.0203396984933827	0.0535257983236729
0.45057812019969	0.028451234541221	0.0217109241996152	0.0657091983060382	0.12147506670515	0.0320096116617946	0.0830247859922383	0.0365555759947369	0.160485482399516
0.302425965661773	0.0157279907306433	0.0226572860239578	0.0363095978944497	0.0175779553830194	0.0228958409568713	0.394432923388498	0.159649910687675	0.0283225292731117
0.0601687904951681	0.000843375565072836	0.01797891225129	0.00142082499883507	0.0449838128039906	0.0232275493133976	0.813052229404328	0.0298761109293996	0.00844839423851826
0.0493692053681673	0.752490993037402	0.00367068757980893	0.0155566891864263	0.0111009176817905	0.0116226619187992	0.0114755489619725	0.0915236486955491	0.0531896475700839
0.206136427376075	0.00505340293637876	0.014343697931952	0.0305509862930924	0.0529681016182036	0.160705444108122	0.233823351330193	0.105339746288405	0.191078842117578
0.713289143502322	0.0109447178762761	0.0111304278293781	0.00232878311136697	0.0247500395626174	0.0532668604920412	0.0435876801611395	0.0972465734273039	0.0434557740375553
0.845330781464101	0.0316631964370772	0.00274670108573197	0.00132566470851154	0.00205284667826917	0.0231059396254965	0.0138339165778257	0.00670398880520111	0.0732369646177859
0.439568176466213	0.234007829122797	0.0279612548877685	0.0099243452799057	0.00631641841181434	0.0220784833724626	0.0380794174521837	0.146498119161826	0.0755659558450292
0.112203181913715	0.46101856495263	0.0257072043710911	0.0256581209930275	0.0285116101146236	0.224363849691216	0.00389676125887167	0.108438308506638	0.0102023981981875
0.389113948066759	0.0786277253658167	0.0148400863703117	0.0299514701956205	0.047434338011956	0.395989227563966	0.00725261153225619	0.012903948989811	0.0238866439035025
0.174080372843381	0.158979308631126	0.0056196907789687	0.0152497463939284	0.0209819577278995	0.0350657335048322	0.0349822548633993	0.130951562761902	0.424089372494563
0.286822431171108	0.0390698218967371	0.069677120266985	0.479850638169549	0.0185976423635183	0.0776584107589218	0.0115097274727029	0.0096311276900537	0.00718308021042484
0.516014073365584	0.240572334944651	0.0139744516497396	0.0220133785017768	0.0167294997491928	0.0162504804250034	0.088247061822993	0.0446608623733344	0.041537857167725
0.553943090765558	0.0232545525686374	0.0481833846890908	0.012165454662009	0.00422260230479026	0.0738264667222294	0.170061052688494	0.0632486230043618	0.0510947725948292
0.0623605784676671	0.0457695144016575	0.00740829543485225	0.0105826345836679	0.0137444282940381	0.00814596515972578	0.0072364886342548	0.0985151300413938	0.746236964982743
0.192101855479456	0.00593565260270826	0.240302163366686	0.357341796057654	0.0408868174390321	0.00320380735306242	0.0179587229736527	0.0139525634657902	0.128316621261959
0.257791077801178	0.00636328507921619	0.0145354076489371	0.00263722515343233	0.0316661478910704	0.0562000709576072	0.596247519177874	0.0263054456187171	0.00825382067196801
0.207772653726442	0.0346801759067763	0.00563474028911067	0.0743875706773601	0.0116810202297756	0.0230507640424955	0.475063353539458	0.0913142883270921	0.0764154332614901
0.176061966985489	0.182223314734273	0.361950850120992	0.082202863727124	0.0469398555452146	0.063305371122779	0.0218124873131808	0.0392257975581863	0.0262774928927613
0.0234883896706426	0.00190561483144802	0.00868744679579949	0.0409127093875747	0.0336484543850162	0.0152164143907301	0.682446785659736	0.0364579732280453	0.157236211651007
0.191061616199166	0.0398579340759683	0.0153636174370145	0.0521593736615687	0.0709833489338819	0.0324016145894376	0.195492021491176	0.18618220584473	0.216498267767058
0.303430912372495	0.0204105162315129	0.0302948368315691	0.0192156488603743	0.0495505900085971	0.0861191421694882	0.266501137352229	0.0606870212470065	0.163790194926728
0.138928957598137	0.0987523054897751	0.0615508216554453	0.117569535897753	0.0289687711373292	0.380041716351673	0.0114572606829029	0.0465202035461173	0.116210427640867
0.309539922800945	0.108817069209928	0.00807132375434414	0.00346608406740539	0.085949683326898	0.263931928811485	0.0819912119468462	0.0596985934125556	0.0785341826695925
0.39274223597088	0.164919405447447	0.0167613251884635	0.00195876396648702	0.0441887984807243	0.138406102729957	0.0835115162102365	0.0344726826292433	0.123039169376562
0.556728888938781	0.0400401832044986	0.00471759738919775	0.00255419605856928	0.013477419657388	0.0902233287236169	0.181980662040327	0.0938201063595724	0.0164576176280483
0.386116278950338	0.0185415678825957	0.0166617798007887	0.310950425193889	0.00379717087599713	0.108439157799785	0.0605815050299277	0.0148878205408152	0.0800242939258634
0.0627847963559327	0.0153206769541982	0.139820419155295	0.299716365484754	0.0258606127462445	0.242636096901345	0.0220469951840026	0.111526393998759	0.0802876432194701
0.0870227978614956	0.0995170014484005	0.0571563210459627	0.494190389599746	0.0987291643411048	0.058558645832978	0.0471776586114677	0.0294168039708423	0.0282312172880026
0.347405346508323	0.00555374705036448	0.0461594252060214	0.0105977825508928	0.0592517549681224	0.380802961960233	0.0832961256557254	0.0348650183074058	0.0320678377929114
0.853544878260805	0.00810158015361726	0.0169156059558736	0.00221362678182015	0.0287517988399271	0.0131621665652717	0.0213246235548871	0.027610107569157	0.0283756123186412
0.327459217034918	0.137190228291405	0.0683137330921564	0.157759835385123	0.0208853665247069	0.14598055081734	0.00846298439181996	0.0655600407907526	0.0683880436717776
0.171561234694384	0.00481161621348952	0.0303357580743366	0.0141425244431435	0.0169629795186112	0.00713845404531369	0.609192296964841	0.0221111955728009	0.123743940473079
0.511024660887252	0.0839461664286999	0.146608600524878	0.157715151919238	0.0131294565445819	0.0406021327768172	0.00815421445380298	0.0162013556966343	0.0226182607680962
0.256196060753943	0.00546367723945949	0.0128683114059636	0.06979712857557	0.0430648189471399	0.207612530725649	0.28973350354373	0.076449385725933	0.0388145830826118
0.401772033997455	0.0170617079883329	0.0148970215926267	0.279986095875537	0.0229479298540746	0.100526746143355	0.0659905269239766	0.0699664767033973	0.0268514609212449
0.184924761693653	0.0207377602718835	0.0200776556670296	0.0460246630256857	0.0253451631531073	0.0368573156454452	0.491308417207581	0.114081680576165	0.0606425827594494
0.679319698139463	0.0553094220360064	0.0185197167464075	0.00362763233920812	0.00773546136008605	0.0463730614575014	0.0465327706933975	0.0753242946277431	0.0672579426001873
0.15813870320269	0.00421747473040564	0.0100836867960354	0.0124368937961234	0.0314313745127181	0.397844240670237	0.313645273891575	0.0472271576601875	0.0249751947400271
0.288775509417709	0.0544218302442758	0.0706497203548486	0.022912231830861	0.146170377798804	0.00614467754821353	0.0269179323386163	0.187406373134388	0.196601347332283
0.451971645714553	0.0364938296578592	0.0440689776612185	0.0648214045419985	0.0308833732930647	0.0202541369516754	0.327337849893177	0.0140019818248954	0.0101668004615587
0.30291620715526	0.0261214702671014	0.0340771871878689	0.101770959020156	0.064014628935354	0.227323452370382	0.026886588295755	0.0523238904402334	0.164565616327888
0.391869451926036	0.084574883477408	0.01057333165472	0.0348952553364337	0.0372621393226142	0.0386075574041539	0.118600390057193	0.146178034311052	0.137438956510389
0.06415932046697	0.749269210290074	0.0409833637223566	0.0759040646885263	0.0193916534946853	0.0104363518289012	0.00280884889710437	0.0234274919332472	0.0136196946781355
0.237961350714098	0.00774074530271896	0.0101569152865501	0.0186834927545137	0.00993812280004345	0.132087023301964	0.439969498833947	0.0279200102712536	0.115542840734911
0.417221898754323	0.121391074944092	0.0738598268207736	0.12497305021299	0.104359781689809	0.0549883852321087	0.031226018715916	0.0364214775014012	0.0355584861285858
0.163982555541349	0.211663082185413	0.050683291663869	0.0633083210472392	0.144009384563641	0.100133162291472	0.0273510407105076	0.118861646205425	0.120007515791085
0.743457004040251	0.00682596187313676	0.00510880635110183	0.00504255164227887	0.0232886989230254	0.0262169467197637	0.00514759750214959	0.0491275643046086	0.135784868643684
0.0899297170765032	0.00804178597904044	0.00987870966327192	0.00430405190707642	0.0380687559271226	0.562316174659356	0.254760165006069	0.0174126830799129	0.0152879567016477
0.384774673949377	0.0760635999820786	0.0128022363697368	0.0018161873066824	0.0669227943481364	0.0966601130867453	0.0837424763118446	0.217205998501228	0.0600119201441711
0.334155191302168	0.0501188722081305	0.0199520762773739	0.00112351116244901	0.231258211639683	0.0702253463502078	0.13502296002331	0.0899485987171556	0.0681952323195224
0.611702456551778	0.074094824890507	0.0218795615393475	0.00754905466846897	0.0517812700038613	0.0216076957676756	0.109526934472573	0.0746444511113327	0.0272137509944555
0.136447249765845	0.0305021225335167	0.170384385294033	0.0853231088325046	0.0230800433997527	0.0826404101284348	0.416420074106552	0.0397401596603954	0.0154624462789657
0.0730995453022925	0.0500743811689992	0.0270286258824495	0.0619033954538856	0.0946507478489363	0.0405135150717821	0.158999432329764	0.180032132797755	0.313698224144136
0.18202297310383	0.239406015748163	0.0257621909061559	0.0119680408452393	0.062622520266202	0.104540249305071	0.0176420962183199	0.325385895211125	0.030650018395893
0.20641561160903	0.0388808921770758	0.0203403921183157	0.00703819560323165	0.0539538825762763	0.019837301679149	0.369322525792475	0.0701380479137603	0.214073150530686
0.368233761597518	0.0544271000300565	0.0848555615034818	0.0186602647220116	0.189993125754455	0.0768256909244548	0.180056446388352	0.0100208743227674	0.0169271747569025
0.149146059355461	0.0384384679725912	0.0115748864857559	0.28850310595168	0.142847477926155	0.29573128339105	0.0335533251150921	0.0141392196774273	0.0260661741247874
0.262184459215746	0.0170514990737971	0.192609611234026	0.0729886069209046	0.050062749722395	0.266278014550916	0.0998193252984942	0.031855785094565	0.00714994888915627
0.195636670868762	0.289617572484657	0.0335090823739668	0.00663034469208584	0.0394797038605241	0.0257545861455585	0.0483205108226946	0.290540477202072	0.0705110515496787
0.34679956784721	0.01659440130727	0.00964275471461863	0.0106435140055266	0.0381817263233715	0.12473940494502	0.24181794780577	0.0860605624278007	0.125520120623413
0.127163285989193	0.0021736004152413	0.106232405497006	0.247728287447756	0.0338603203874452	0.04790013211304	0.095199999180867	0.285979032744273	0.0537629362251789
0.241544894974906	0.0134887774907755	0.0574771014153329	0.367345173373271	0.0367027165721138	0.034614840038782	0.0198251328219192	0.142607406292609	0.0863939570202907
0.404666633290899	0.00732154732239811	0.013835790869333	0.00708591780471469	0.0342153329699881	0.00803130086424815	0.00806737266678711	0.152188498607231	0.364587605604401
0.310194455682713	0.177214664390679	0.0870891446206982	0.0937070819666025	0.0315761603174456	0.102308218355857	0.0499770486969507	0.0703334808622367	0.0775997451068174
0.216134828997684	0.063191883175445	0.0400494501834739	0.0444676085407652	0.274288609689451	0.0572078875898809	0.0525852858804847	0.0834420536922618	0.168632392250553
0.355432018358888	0.108192973589233	0.0346701371550955	0.0175314870063416	0.0342507749969448	0.125266002661303	0.190299864664655	0.0747528001761269	0.059603941391412
0.519140725754456	0.00848750809200134	0.0281259893166083	0.0184212274816329	0.0200531608775418	0.0418414279552511	0.259777274173489	0.0237932603165347	0.0803594260324842
0.612815642149225	0.0439116901577378	0.062838922508985	0.225230209286928	0.00493647267272607	0.034867138771581	0.00157646336686341	0.0124970867049664	0.00132637438098782
0.263489511819802	0.0353591884067145	0.0260634207940769	0.136066298037775	0.0543236910605779	0.100217437734038	0.358284824317938	0.00883305094821771	0.0173625768808608
0.132948671067237	0.062350427291146	0.0560588846184905	0.0659699796272011	0.0758621255551813	0.0173935515627018	0.104130493533028	0.151820300303144	0.33346556644187
0.0166620629226126	0.0129119634399286	0.00590442080575465	0.000641103568602319	0.0158641372271372	0.0177260059474645	0.90465746001341	0.0163683648733632	0.00926448120172668
0.210521260877433	0.140857087071376	0.00916258250591069	0.0189808548842716	0.0335314269021622	0.21047671898311	0.198066116011196	0.0730841320130668	0.105319820751473
0.19851524074763	0.333146884833369	0.0309237562266938	0.0223831517290289	0.264736344104437	0.0759505040549815	0.011149881267977	0.0236286126641634	0.0395656243717191
0.269088124689398	0.00160953531404167	0.0146317077048367	0.0170758532212558	0.0132757082716988	0.0200341403781986	0.609794155286427	0.0221299599133581	0.0323608152207853
0.283372842850131	0.377527940710677	0.00566109089297964	0.000591814155976553	0.0993991179672439	0.0697393089037086	0.0609708668606095	0.0705796600900308	0.032157357568643
0.259065706427202	0.208404079909849	0.181781966163228	0.00971613811793295	0.135295690597206	0.0276699392256569	0.0242342014420903	0.112936819751872	0.0408954583649629
0.271174524581254	0.0371411394775217	0.0470172459120183	0.401323472467836	0.0290148491298816	0.00983133026031039	0.0151985965380568	0.0381706155643725	0.151128226068749
0.123578533435235	0.00195155109503123	0.0208498255237295	0.710656122731502	0.0016911212698552	0.00211678257503141	0.0796598306974959	0.015263485587673	0.0442327470844471
0.241545353334699	0.0198617836124414	0.053240691315552	0.00833193493210071	0.0475389346454842	0.0825530538848252	0.186596197497079	0.0878207392974072	0.272511311480411
0.482390320356322	0.0033381101589467	0.0248542851890933	0.0230318583436185	0.0716315543115929	0.0802600151808965	0.0515508640932632	0.133417946213996	0.129525046152271
0.617107878737395	0.143358520069026	0.0136758805328838	0.00517761182460236	0.0594602304969643	0.0225977016064992	0.0235643413223603	0.0436402552314352	0.0714175801788337
0.0640738343127264	0.0134909094660337	0.148918087671318	0.0580525728504469	0.0571806362428932	0.0340516490788845	0.514917561904465	0.0996910002130312	0.00962374826020082
0.299461458892158	0.0273811445025382	0.0811530706941293	0.0639436844321755	0.0713311742910167	0.323747915120604	0.0305600506960498	0.0667179387423245	0.0357035626290036
0.0399216192884875	0.00367474720931686	0.0443785838683538	0.0180891338142535	0.0139969443663555	0.0215253390586873	0.82260994982573	0.00579853080630349	0.0300051517625124
0.102221343374282	0.0025184359987981	0.0306777297671135	0.00780506077680931	0.0373924458506696	0.0854104606106348	0.652610386003665	0.0319853423851002	0.049378795232927
0.192137016314361	0.158783246955016	0.00973027153516608	0.00630126427596482	0.0255568011818653	0.0748979664071635	0.500851753456695	0.0106160546233659	0.021125625250403
0.455605330108091	0.0275175708636349	0.0247467825213934	0.0294589744993217	0.0253498029216903	0.0603651469243868	0.106820402654173	0.113887359728522	0.156248629778786
0.490478215620306	0.00592331542539583	0.0334829342481907	0.0261573335829444	0.110720342392535	0.0319338609759667	0.0660564206483043	0.0962092237054065	0.139038353400951
0.681550180044836	0.105487461603875	0.0373697783809514	0.0287380447214231	0.0193633219905452	0.0107519032817551	0.0235830540884331	0.0412992718150654	0.051856984073116
0.36523496914016	0.0021250559600945	0.055074076537126	0.186172792328666	0.0309320595115124	0.151578655314208	0.180391008253908	0.00675718765569983	0.0217341952986259
0.340764226251915	0.0240638366976149	0.134925370459546	0.213100872317045	0.0470066651752855	0.0109758834140321	0.0143152938969411	0.105805657882919	0.109042193904701
0.562245563650282	0.011558455803735	0.0374641596024273	0.0373524227134984	0.0210454803719588	0.0217063355167587	0.246011612869801	0.0263665676872335	0.0362494017843058
0.0812356653273449	0.00339796831188019	0.054883851323817	0.0240171084584945	0.0117006225882947	0.133545141749833	0.553670905517213	0.0204538004657164	0.117094936257406
0.639181399546789	0.179561339093712	0.0201420583580708	0.0675478906237777	0.022538238039554	0.0178581058434731	0.00432650353097222	0.0127798199029817	0.0360646450606697
0.191663426330478	0.00215170130510823	0.00905560450627593	0.00905246058963552	0.0175705362421291	0.14312644050524	0.361997202076588	0.0324534969909682	0.232929131453577
0.253428108919081	0.0167963238137886	0.0331425299551757	0.0135184200310047	0.034129337634095	0.204796984921832	0.0232674512448158	0.117347026913766	0.303573816566442
0.286147869321892	0.0672064540636701	0.0339375774736953	0.089189402360942	0.10019808102896	0.0579206280684157	0.312151034079879	0.0310525859157752	0.0221963676867707
0.238949164121678	0.0467132198066217	0.0253611413025867	0.406335212043886	0.00954548799730623	0.0133313940634991	0.0772171276571338	0.149949220540192	0.0325980324670968
0.391619882249906	0.00374531732801239	0.0273653959144093	0.00784204052672944	0.018521450190056	0.153436155409867	0.146113179061723	0.132580837489171	0.118775741830126
0.268186387992195	0.00737842873258707	0.107957662286119	0.237927626510996	0.0525424063114061	0.0561999271840424	0.0748258795083283	0.0956994359210682	0.0992822455532588
0.203068851373337	0.34926885879322	0.0573160343614442	0.17695813631233	0.0379601682163693	0.0935563780668292	0.0182509941893023	0.0200102340687939	0.0436103446183732
0.568988159126517	0.00114027697800064	0.0180334464031428	0.0124017483972054	0.00887677128276858	0.107586122762804	0.203602795813077	0.0330800544826162	0.0462906247538688
0.228572885977696	0.0199009524723878	0.0787674544574239	0.51689687126427	0.0224087137701773	0.0360674862853621	0.0650554912601858	0.0264281682598759	0.00590197625262191
0.265724632321967	0.46800921593461	0.0132711648041878	0.0131363591932401	0.0171603310298816	0.124142430306913	0.0014947492910128	0.0219314690137749	0.0751296481044119
0.101233105300483	0.0251061701263531	0.108032762085678	0.139282019951877	0.0842004399126662	0.095183487166579	0.0753248037186263	0.296506783642474	0.0751304280952631
0.0429438317173595	0.0199380721210037	0.0239234965520147	0.70207364337171	0.025573779167147	0.0564862475199726	0.099635886274288	0.0124716819052775	0.0169533613712267
0.612174704661505	0.0192994129377097	0.0129246142453204	0.0145674221289529	0.0577107141777754	0.129781261440685	0.056757608742934	0.0583879143077993	0.038396347357318
0.313965623003708	0.0593485577481128	0.0806016241504869	0.0524181043560818	0.20685856937299	0.0115245803403704	0.147368945005954	0.0349953105818026	0.0929186854404936
0.179104297843686	0.00520043459808506	0.0975746846187196	0.166570254523876	0.0375322852052508	0.155128328186329	0.101179206161509	0.0737189916325452	0.183991517229998
0.162518552486991	0.596735507004543	0.0974550735565787	0.0515705594128304	0.0487760417892912	0.00909739233738102	0.0019420858720339	0.0164617699870078	0.0154430175533437
0.0394735025896069	0.0280932067094098	0.0673860791544019	0.272303782899826	0.0225369199144588	0.17450486411344	0.0436723068763592	0.0334410821900202	0.318588255552477
0.047769313024144	0.502995124070462	0.017143215482307	0.110347990700106	0.174678483691057	0.0994393989571786	0.00236697445431826	0.0145810620411117	0.0306784375793153
0.396848970037355	0.0964080169871185	0.0144033306019963	0.0348010903430653	0.0480835841262261	0.077175211764958	0.173256300356031	0.125936488654463	0.0330870071287871
0.227866207527469	0.0232078369764416	0.170056263245906	0.130879526344666	0.10872510560916	0.0633324376668208	0.0722030970612329	0.172070734852682	0.0316587907156208
0.0989343307680158	0.00469788478707582	0.0132803877948946	0.00203842603826104	0.108458461737767	0.014270912446114	0.658407881085198	0.00584753283356346	0.09406418250911
0.165211747028991	0.0184824232325444	0.072048277401292	0.162451143478864	0.0966458277598456	0.0460879261905516	0.197276184661216	0.15353831170695	0.0882581585397455
0.269467225867381	0.0697976486075827	0.0109639780161627	0.00189479881732185	0.00969848069157448	0.0574371705450299	0.538309868644326	0.0302575615242799	0.0121732672863418
0.312596238311243	0.00346840819482413	0.0310851384690457	0.0726053103965776	0.0350552158067678	0.116835316394504	0.265299924018393	0.0320353428097579	0.131019105598887
0.0421715448998505	0.000672242631089173	0.00448463803079647	0.00197629012049116	0.0059677542793658	0.0623376316418527	0.855404386610291	0.00912756519835937	0.0178579465879038
0.850517954703562	0.00695794989899264	0.0184339023629425	0.078621258428536	0.00681497812599154	0.00321700182640121	0.0156073770386637	0.00925834085064743	0.0105712367642632
0.31666217137121	0.00122938455231129	0.0263971313062724	0.171294353702499	0.0284353611071226	0.172626725738674	0.00361247048874321	0.23746753450588	0.042274867227287
0.370820787055985	0.00513980631708892	0.0076337497431698	0.000577776708321601	0.165409410031175	0.0217967734862186	0.186076494025783	0.0458909236057485	0.196654279026509
0.585212048288181	0.0253298603145049	0.0149095962546678	0.00404065846136138	0.0309783335307709	0.0908691186269856	0.146874738361868	0.0498039801226038	0.0519816660390565
0.838759367113343	0.0435423429053418	0.00892118789721271	0.00752391736394994	0.00505088994516192	0.0489183180029283	0.0171766649529649	0.0116171724906199	0.0184901393284773
0.299359176525896	0.026899513245147	0.0467678371711692	0.0264419777704832	0.0290054646475519	0.171485439680757	0.150475354357634	0.203789730239355	0.0457755063620074
0.26976147524009	0.0909680285357039	0.0272574108883795	0.00332460621688539	0.0488665141497833	0.126606688966553	0.276321773246039	0.0168983344357574	0.139995168320808
0.241753862008122	0.0284703199513303	0.0411693122013748	0.0431904074215311	0.179042577878918	0.26339766324927	0.0925756302883251	0.0479090445141771	0.0624911824869517
0.186957600723467	0.0139229784442981	0.062793695964752	0.125413443822345	0.0350501093183249	0.037721040099234	0.148514681365909	0.103835319339256	0.285791130922415
0.524913194700095	0.0225571746789018	0.0367128037547058	0.0265646715856526	0.0731251126943732	0.0862316666982684	0.0211486861925014	0.0344422457357339	0.174304443959768
0.163101767980233	0.605668927292022	0.0110834019352595	0.107336538586902	0.0202948080863767	0.0210301727374176	0.00117109269978279	0.0595302440774919	0.0107830466045139
0.428553760774529	0.0493309927778404	0.0485577787247779	0.00629258833107905	0.0892198535125636	0.119597641710688	0.0868120098996238	0.080801635409306	0.0908337388595913
0.250828785084206	0.000856604492592066	0.0084978790575298	0.0196328944042493	0.00338793154236429	0.627471482333799	0.0800572287469493	0.00364183504648688	0.00562535929182371
0.313515154085645	0.00373491483819883	0.086403688043246	0.0116132416318647	0.0524743747459828	0.126441645476409	0.188051017219154	0.0665853426625291	0.151180621296971
0.230435881684777	0.0155443026982937	0.0300880154691409	0.258057254069536	0.0295815171193917	0.194362865995778	0.157702272454691	0.0716126429584282	0.0126152475499633
0.109147280380189	0.000547952198231689	0.0412656796012069	0.00506500181653867	0.0263251376602236	0.0464259824872939	0.523894195641552	0.0288439716488558	0.218484798565909
0.643300179211108	0.00426237587240897	0.133338352277008	0.0587639526055669	0.0127803092440682	0.00636508041013451	0.0960145556996988	0.0171422860408832	0.0280329086391226
0.211162980621462	0.106327504391458	0.0158569219293807	0.0205154823562104	0.0631784310269715	0.117790076503513	0.0387097113344731	0.130324625587717	0.296134266248814
0.0440438155503979	0.00101342030056653	0.0405843241325083	0.00620284531455279	0.0483975873524382	0.0467017245931826	0.772393660536261	0.0249287733778487	0.0157338488422439
0.126155377040143	0.0990196089753944	0.0557105379298903	0.022031465247526	0.0345037387131924	0.25106051860036	0.240847457822966	0.0672291503646106	0.103442145305917
0.247147834992692	0.00673752533591997	0.124926100455409	0.412365622872153	0.0627662470538138	0.0498647257560058	0.0298053763952296	0.0508717528121097	0.0155148143266683
0.0909016938485583	0.00178035284969894	0.0354398240303588	0.231620211968699	0.0458727669570717	0.0285376548392733	0.0603661431741464	0.25192503332677	0.253556319005424
0.263517160871552	0.0120177452679642	0.0173359172791309	0.0690458375137262	0.0413583277931489	0.00983503634380304	0.424564193664101	0.115829027458573	0.0464967538080013
0.225738233712956	0.00167241127736171	0.0297191813436017	0.155646984259882	0.016379105841218	0.0344469521215193	0.441317385230185	0.0257745915785547	0.0693051546347211
0.155789766728273	0.174054904795243	0.0322446153988641	0.0893168852659656	0.183270452531851	0.0985064381532808	0.0856872382301737	0.118650533277352	0.062479165618996
0.582242953311897	0.0225344913818698	0.0269003587034868	0.113032944741464	0.0105208425117321	0.0197400984661893	0.0397834401529952	0.097942668539431	0.0873022021909347
0.260690292348354	0.347414565412832	0.098834721896367	0.0397055848091388	0.0395367774430146	0.0396553576234928	0.00376182432033858	0.0492382690137527	0.121162607132709
0.113193795409417	0.0292448590248672	0.280409715344824	0.303813082877347	0.0712968085684882	0.0376187533959431	0.0955023081484862	0.0470750308652674	0.0218456463653609
0.0780732475097541	0.11576925807175	0.182710348784428	0.293493498270798	0.163451935825107	0.0448548523812692	0.0108076167673961	0.0250571806118399	0.0857820617776579
0.210856811934703	0.0388891881952698	0.17215643173045	0.112539370118327	0.072464014297771	0.280052275027302	0.0242244236744995	0.0598318452855937	0.0289856397360847
0.068848240158762	0.109912017350823	0.0132188516365843	0.00981568868749319	0.0601125099462739	0.049012058095793	0.0131820871321027	0.297243745322936	0.378654801669233
0.360957146527077	0.0225850135727812	0.0132566278369406	0.0436881903610999	0.00918868086832121	0.0162437703055913	0.307172981066145	0.106935522699163	0.119972066762881
0.29980066384794	0.088996798325562	0.0952345422878227	0.201239900478801	0.00969934422244611	0.0438941710204108	0.12946040044005	0.0826821067679746	0.048992072608993
0.113920658249666	0.0118005146130593	0.00350198083141184	0.00275907507554322	0.0919267467144943	0.0427062227102568	0.685383707989204	0.0212245316812904	0.0267765621350744
0.332850248981193	0.00521381004649517	0.101223210194129	0.109820807002353	0.0400207380277714	0.0394004749209093	0.274451500261025	0.0701780584941988	0.0268411520719251
0.353112824586334	0.0212962185208802	0.0303233753325507	0.0190655382362573	0.0277405022184365	0.0338995128239699	0.00505870089786512	0.0941403841304334	0.415362943253272
0.253955320314309	0.00117926861925744	0.013968692461902	0.277403595900861	0.0308905366442335	0.0892162094016979	0.0228086918228371	0.0961867488294451	0.214390936005457
0.578122729553048	0.0387814682444108	0.0442538730948081	0.00300151765891739	0.0291226705509102	0.0167822794322133	0.0437456141865618	0.0650390149464704	0.18115083233266
0.133644469474126	0.0143147667605431	0.0675656081694774	0.0170322827313161	0.0343029912526704	0.0166900243145924	0.0204793506448356	0.176035928749138	0.5199345779033
0.117896437647682	0.019331153238748	0.0648103810721935	0.0597466540352446	0.188115110227498	0.277261112895087	0.0553308407473634	0.198635981424444	0.0188723287117393
0.307386838661658	0.0165854796728156	0.0271446367163364	0.0236967596583358	0.046983581854181	0.0207697445246192	0.314979576108762	0.137792624571577	0.104660758231715
0.543127906818223	0.129778981245391	0.0193589100724483	0.00612527013101404	0.149861040496597	0.0659727050063233	0.0379168415424841	0.015079237910312	0.0327791067772078
0.499034420336087	0.054050716328679	0.0214417563143456	0.0350041561756753	0.017829192567771	0.132763349828455	0.00241173042407112	0.0428930194098052	0.194571658615111
0.0465699055275078	0.0275280763349976	0.0142843025837749	0.0301552260903608	0.0272220197068162	0.0100266576736375	0.00793968046050295	0.0897779419350574	0.746496189687345
0.423619733965998	0.133683459133633	0.0287113929685988	0.184207828120232	0.0176228614076526	0.0782002448264543	0.00477777207699853	0.0314003181603856	0.0977763893400464
0.0700331514840911	0.0570341037962773	0.200566461899881	0.00843670817413954	0.122152715091743	0.211743753334029	0.0317810648587287	0.257542513005862	0.0407095283552468
0.40523369733785	0.0242180372910027	0.0817589145657689	0.018885949974248	0.0450210437301047	0.145151198965118	0.112882651110266	0.0777893381827291	0.0890591688429125
0.18218413655772	0.0810309089769663	0.0273442684335455	0.00421806309806174	0.0336058236811819	0.0594755131138779	0.437537187569341	0.0766351499945307	0.0979689485747753
0.40481381899813	0.0058152748942638	0.0153729680830003	0.0134663475376833	0.0268683587732242	0.280970474334657	0.0523854674503504	0.0732035316483672	0.127103758280323
0.361933878494483	0.00144540699907225	0.0799446975323113	0.123328831275884	0.0204139056781065	0.24897793186071	0.140077395012056	0.00614332528553593	0.0177346278618402
0.383958704720058	0.133428078296262	0.153671467124753	0.139077125349137	0.0490573095587581	0.0195340592667888	0.0456597596634695	0.0475981025917227	0.0280153934290514
0.375028918056273	0.0252522606870011	0.0392395121736884	0.0661141522835352	0.0395476299150205	0.300957473754008	0.0356158324809915	0.0912533889966454	0.026990831652837
0.155107237783165	0.0354477952520498	0.155054693521042	0.117715960009946	0.114343274290078	0.179452216982278	0.0602702786780975	0.128295615040801	0.0543129284425437
0.119530324666398	0.00825145975030318	0.0292679145071397	0.239863738969454	0.142749783746614	0.00536299275365467	0.197086761440744	0.216021808786511	0.0418652153791802
0.289168851150702	0.0312870219282575	0.0164131967380885	0.108060772983572	0.0140519573653601	0.0628955975918988	0.387145324306296	0.0623439619563677	0.0286333159794575
0.172410057900501	0.00804923676690726	0.0184253151162188	0.135821639364942	0.0288163553679088	0.400588047418468	0.0908812122614732	0.0603058702657135	0.0847022655378681
0.26587458398549	0.0273235150439903	0.0544381272898663	0.106941382341314	0.0936393240963263	0.0874701765499509	0.276269265212344	0.0486547447803044	0.0393888807004135
0.271600041662987	0.244407125348072	0.159472412458722	0.0247265545098828	0.072575280949517	0.0918866992243737	0.0828349379210298	0.0161699069099451	0.0363270410154695
0.27155422741902	0.00321557984260226	0.0397243934097222	0.0115881446485093	0.115562514337055	0.059480218502586	0.400987735118593	0.0305553240916045	0.0673318626303072
0.185629452748494	0.175008333340437	0.0622090374550131	0.0502511366486156	0.141052392606447	0.107821770215729	0.170224155597072	0.0433846744389223	0.0644190469492702
0.0298108296904148	0.00175834979813654	0.01292174138475	0.582993667985339	0.0523101433523444	0.00592482376399286	0.0826925303910299	0.0971223514779741	0.134465562156019
0.253108571250264	0.00659747775505181	0.0859883196134593	0.0161983136879977	0.0503118934751905	0.0615518814131508	0.431599601103627	0.0268109025185515	0.0678330391827076
0.50015543446605	0.035601224044863	0.012216828394421	0.0305744571390521	0.00359106577296632	0.110853504543233	0.250166439302244	0.0325483318217857	0.0242927145153848
0.158515850701559	0.00293162682172016	0.112583596356423	0.0302691171523841	0.0296031293103035	0.0163687421056874	0.480096706413672	0.139901579368358	0.0297296517698933
0.283698853883812	0.0375895135238793	0.0153661654516526	0.114489847738119	0.0305601850824232	0.012902972192798	0.299665613203661	0.0602910249042922	0.145435824019362
0.0788863707337575	0.0013939143993727	0.0814118080955352	0.0345774397240034	0.049474588876673	0.0250445482198378	0.649284662820621	0.0634572177965639	0.016469449333635
0.154456560260786	0.00883983678462738	0.104626507406887	0.372391434207697	0.0246106453698084	0.174647307146556	0.0319893447012802	0.0220741741508835	0.106364189971475
0.12353601427629	0.000904629953431887	0.041347494889495	0.00910082784409763	0.00818486111695893	0.0102020903602759	0.660786762217188	0.0669654288415946	0.0789718905006685
0.24895126397421	0.0564402112477795	0.0607729509264966	0.142603018395084	0.245791297098743	0.0722388422145497	0.143519547352237	0.0224914938807692	0.00719137491012971
0.567908157595826	0.0719183975879221	0.0140793487050169	0.0129861424189119	0.0490552765429892	0.0303316063314042	0.10986036353042	0.0614587679898853	0.0824019392976248
0.234808209404042	0.0253508757703376	0.0411349108191	0.141840658463174	0.101070046708466	0.0243647052673452	0.0223864669466238	0.337008804144275	0.0720353224766362
0.304830097530377	0.101414675944075	0.0215439557030885	0.043037107356302	0.0679423780120356	0.21990773094424	0.0521097289652541	0.0657119064544537	0.123502419090175
0.294264076660603	0.0799771102824024	0.036042951677615	0.0266419098770772	0.0768561140074657	0.0368502744862174	0.00764842686647257	0.234980955583217	0.20673818055893
0.268842331069883	0.0297763608790133	0.0635562716122555	0.0300920670905138	0.0585383743811424	0.165123429738344	0.0326349639269356	0.152716598151803	0.19871960315011
0.452558196838178	0.171013541779576	0.00731866971926115	0.0134904453794383	0.0118047794329933	0.0750489850555925	0.0445735767862404	0.143979347013714	0.0802124579950064
0.165642005490507	0.042064622127153	0.017135915143113	0.24392444016999	0.11853661979941	0.0702738989056644	0.0389709196788658	0.27136745903525	0.0320841196500466
0.153499588055513	0.0410449454778131	0.0690350308817919	0.121976666874748	0.0501853165261904	0.136623919840055	0.0697620817440742	0.154775598043798	0.203096852556017
0.364228032828042	0.0213570750268144	0.0456721891922741	0.182151185342059	0.0259239658561212	0.102977704025916	0.0116959732960691	0.062221706925601	0.183772167507104
0.204910678679483	0.00336097645864482	0.0195520308457938	0.177834374749394	0.129737592611527	0.213322563956205	0.0440157901925474	0.156182740840979	0.0510832516654242
0.107392160486646	0.685438178932246	0.0612144498043076	0.0159803039506079	0.0399360277233761	0.0108342992480383	0.000404100292903999	0.0579902860886824	0.0208101934731909
0.401183384704313	0.0793171293998204	0.0145221509424908	0.00735835281529903	0.0313858863515424	0.235416192842754	0.0581974097318827	0.14225675572855	0.0303627374833466
0.411172504263272	0.0298829129117287	0.0106247367864059	0.0011939894097837	0.0501370812036974	0.291052691950688	0.0854009263473775	0.0604650414335787	0.060070115693468
0.0291864991257746	0.000596740370975017	0.0653997053627013	0.842938586793323	0.0219903320408921	0.0153584960326304	0.00340170515669254	0.0050779746877304	0.0160499604292807
0.359819221841183	0.102186762378259	0.0090161812750121	0.00713436259956001	0.118207342770168	0.101215309357131	0.00726767650129299	0.176076152006259	0.119076991271135
0.0301983681194275	0.154195983576291	0.0119318501568985	0.0103075695048809	0.0787962841028446	0.420422411040882	0.0329826646362031	0.116040289206244	0.145124579656328
0.194207083870432	0.157300852571302	0.00899219531264951	0.382587397009984	0.0060613662187549	0.00627316580462192	0.015645981168172	0.191845823655009	0.0370861343890756
0.0387797523812301	0.0118545955923445	0.0219080500990825	0.425128792957306	0.04866319244327	0.0189903004086558	0.18063556860782	0.0648916310905177	0.189148116419773
0.106622463611244	0.028883520832328	0.0359250875273875	0.0068336664254585	0.0168390505144222	0.0642314638372491	0.373221250645733	0.168189575583544	0.199253921022633
0.401729098838907	0.198094972674958	0.0452937179629029	0.00252469571804206	0.0842367127014638	0.0679704919905335	0.021558621961329	0.0639889004157223	0.114602787736141
0.295497745052318	0.00930365376014604	0.0201910185982515	0.00663611466434112	0.0303176614235124	0.110753220639364	0.256147401053408	0.147533349832736	0.123619834975924
0.228780149421592	0.355947780935864	0.0169640083600174	0.0088786234745612	0.0209603249569372	0.03232718638688	0.0813561588745135	0.173746878640196	0.0810388889494389
0.322743435335659	0.00247670473364894	0.0563848928908704	0.0028312242540433	0.0412223387323477	0.0845835595829862	0.0953327645306551	0.339190441265583	0.0552346386742062
0.376848988662779	0.0353942112523908	0.0143532557704562	0.00314495190049292	0.0802120782052638	0.0384452660786912	0.0548256426408883	0.0616374178177992	0.335138187671239
0.324547701205766	0.0143422429118017	0.0267081837117841	0.047237408419369	0.0160512066145411	0.177942578532681	0.273968746971784	0.088950997257954	0.0302509343743189
0.631846615408591	0.128061471240484	0.019255363682234	0.00767116679970325	0.0411009998994908	0.0206893061844957	0.0740504391033311	0.049717815725911	0.0276068219557595
0.460565085296832	0.0323279623462295	0.030804095026578	0.119939224293266	0.0642360001011548	0.0345552827723366	0.095713145690638	0.119340197376579	0.0425190070963854
0.379424742373615	0.0477317212857868	0.0376298829323866	0.00818324471759572	0.0267950989625111	0.0172061894017382	0.00691652694138317	0.286130427877539	0.189982165507444
0.41014427799137	0.00157329650695567	0.0216107512330856	0.359371877729724	0.0606908710294894	0.0785190191084672	0.0138132800870291	0.0320185458463147	0.0222580804675643
0.266557644509051	0.00857453369872427	0.024009980430154	0.0456728571881233	0.0116596653796675	0.386645495588327	0.0564484383158233	0.0814918817560385	0.118939503134092
0.215338830343237	0.00852894622818147	0.0345565800926794	0.0195323324014332	0.101983294210382	0.281796368693737	0.158269442996503	0.079152317725579	0.100841887308268
0.601950630822754	0.00270686452369419	0.0626542948496774	0.0947938838099164	0.0167311680409673	0.0204905568386481	0.0929498752963594	0.0317756967637047	0.0759470290542782
0.0882872752343811	0.0196041872078477	0.0164471761008697	0.0731920521302436	0.197641574005128	0.0880160954390097	0.0994791321734315	0.0927602082630219	0.324572299446067
0.100720894309968	0.0447199037615274	0.0275566385629491	0.222837036795623	0.0756763011792564	0.251511225283962	0.0327135278788947	0.123256293822319	0.121008178405501
0.516086644780796	0.00954430453086489	0.0400138284617262	0.170736607815179	0.0346573598595792	0.0903017433028413	0.0322086436985746	0.0422373250738461	0.0642135424765924
0.284370182469258	0.262596937578862	0.0164749754572494	0.0112304269773934	0.041071211127102	0.0560618901670691	0.157203263957428	0.0430792381053468	0.127911874160292
0.739735743274308	0.00173199400244979	0.0127042109400045	0.00130495534455043	0.016043748660188	0.040008277572519	0.167779370379325	0.0142408498156333	0.00645085001102197
0.061072334609247	0.0510476328430476	0.0722315016041906	0.21320751145628	0.260996620636206	0.0192217831602428	0.00880880807524701	0.183913863889307	0.129499943726233
0.231809598333811	0.00662863897933568	0.00399883612290731	0.0291081472866213	0.0317056419133294	0.211413380359194	0.406129690888402	0.0360624602902856	0.043143605826113
0.0459887488181348	0.702026107889976	0.0416424511313523	0.0786841839199264	0.0315584620065779	0.0564199347165873	0.0113824517867172	0.0121671248950869	0.0201305348356417
0.26283453188274	0.0575621837616706	0.0217541190101181	0.0202247294134365	0.015450739043579	0.216024643372214	0.310283871173691	0.0669157247824765	0.0289494575600743
0.407014177594543	0.020235334551304	0.0392047215041576	0.122937987052563	0.0291702736032061	0.0495505339583938	0.0164947583078354	0.0421911373489539	0.273201076079043
0.623267540039372	0.177841963010776	0.00393416116776089	0.00408498580530835	0.00295826752501955	0.0102355591248718	0.00119297107334217	0.0465862884363841	0.129898263817165
0.119289800290703	0.20225378332627	0.060769817985609	0.167487095469208	0.0253853958881622	0.00292704407739614	0.0487613513718823	0.279298285581458	0.0938274260093117
0.0608465572130987	0.0106287754087784	0.0982196829655241	0.189486675064458	0.0801984940198396	0.11656829497395	0.240758841107268	0.173179947010788	0.0301127322362944
0.450437848070045	0.0116663758779525	0.0730668602181448	0.131138416783836	0.0385059999844227	0.0724927037573323	0.0791800430361924	0.0594517519978423	0.0840600002742313
0.177721450484354	0.0342698471797162	0.0183219694966149	0.0289998361939967	0.396519940506666	0.191445678300706	0.0274318098341558	0.102427200723758	0.0228622672800326
0.465963971550789	0.059896655283682	0.0126640448397178	0.093243008066303	0.0116239210152589	0.0109301549135039	0.23145154589558	0.0536197183655077	0.0606069800696573
0.44220011704383	0.0155941367266569	0.0238906340399795	0.0133926791850448	0.0776285160022526	0.233265080634193	0.159419801581287	0.0162382809851081	0.0183707538016479
0.514920428072641	0.00740304831349275	0.0367467208221464	0.0456565472706074	0.058119424306148	0.0693914259574842	0.0955275761092383	0.0597163620865239	0.112518467061718
0.237811467334196	0.181443775157679	0.0127151230875133	0.0610489811833749	0.176731760556289	0.181011471106335	0.0079148200682473	0.097023854876987	0.0442987466293789
0.253121279125936	0.0204320116054061	0.0734044611508637	0.387202915146635	0.0254837624970735	0.0297319950393211	0.120169189693564	0.0292697749458133	0.0611846107953877
0.131175422619059	0.00238623125463424	0.00985521020362965	0.00156779285481286	0.0340161195659766	0.382605994242484	0.0144277981313793	0.202424928046389	0.221540503081635
0.125593879234253	0.0138988316366325	0.0678120718068832	0.0624996833363013	0.0746782148996574	0.0780215264109203	0.356183087025664	0.116706424195724	0.104606281453964
0.822435702280148	0.00519717014574074	0.0306767145987108	0.0317111863298991	0.0175804854615181	0.019358146806063	0.0351884617652196	0.0296998654505309	0.00815226716216988
0.539887993913247	0.0237639046351449	0.0576558720119105	0.206879015258339	0.0653058599234364	0.0546514693882467	0.0190544116916694	0.0284751678699589	0.00432630530804697
0.255370965748509	0.0030498864556716	0.082921691297671	0.197501363883027	0.077044686429921	0.121139719027248	0.0634000076411783	0.131265810170211	0.0683058693465633
0.223758592715493	0.00160599557873062	0.0355558485812621	0.148577408873702	0.0323066689610458	0.0622495438060118	0.393907539540893	0.0521725222764677	0.0498658796663934
0.481621155284814	0.0126427497622919	0.0287472423623807	0.0207834460085268	0.0384885734883402	0.229536794843794	0.131916038445223	0.036227509169069	0.0200364906355606
0.212737518069841	0.0248074067339766	0.0272445991702443	0.0330755082514692	0.0491946961180319	0.0248436743714697	0.27395534342767	0.222389249808765	0.131752004048533
0.666383555096043	0.0190690951675103	0.0632383323952945	0.135649766792398	0.00989188845330324	0.00499888489929139	0.0830753832462833	0.00921890907294456	0.00847418487693162
0.26344261115106	0.000370863170994942	0.0545846139308412	0.0357752947638754	0.0106201877153759	0.0104809391212236	0.361674174261288	0.0964791221164943	0.166572193768847
0.638975295132025	0.0570427590800114	0.0231307793491545	0.162411036457875	0.00701500567102896	0.0194436794062355	0.047429274066965	0.0195638745147172	0.0249882963219878
0.451757531693826	0.0237557989330051	0.0795989981878689	0.0191904201987031	0.113541686492064	0.022604052968655	0.202751025384363	0.0231220833518655	0.0636784027896506
0.257230559729762	0.432219219254547	0.0798321340750879	0.0655106040495156	0.0237658805905932	0.00447028460349143	0.0066756974632154	0.114713419719395	0.0155822005143918
0.594164816586447	0.0839816595953068	0.0575939364883069	0.0154523870833474	0.0110681942623757	0.00899157383280402	0.0390643104740781	0.0739411502818126	0.115741971395521
0.0665928310170256	0.0261078349017729	0.0105417930636476	0.00470403733898872	0.040106865213185	0.395059028487822	0.101758833842667	0.186078895219707	0.169049880915183
0.29191009725857	0.00129380865225737	0.0690419592911035	0.0702959186129234	0.030146487336886	0.0865586064989884	0.378651418681505	0.0448755226470364	0.0272261810207303
0.0937308473052055	0.0243511530002206	0.0335854607015981	0.10873774243804	0.0288828390738533	0.490115126493939	0.174802315850972	0.00952230043084244	0.0362722147053293
0.238026445697862	0.0333664289652789	0.0445770085831171	0.0143227282129301	0.106182238288939	0.155363086042555	0.077616935548035	0.117914259869261	0.212630868792022
0.602745894228633	0.0312968767999186	0.0309966169621858	0.0084192151279192	0.0314206110594158	0.0565546541004207	0.119393536237574	0.0685802683788889	0.0505923271050434
0.200310424326352	0.000736893845865263	0.0174448594860732	0.0602327490176182	0.00409184436706955	0.0207033412029596	0.657576615041522	0.0303291211954852	0.00857415151705504
0.194022624048858	0.0652961078034243	0.0411957993967203	0.134549297578874	0.0608639803485666	0.0556126330947833	0.0669078414820256	0.145570570227475	0.235981146019274
0.323708916572088	0.0249650719402784	0.0663850841442749	0.267200592509079	0.00874146096995601	0.0380771738717238	0.0267238200290604	0.120061563870609	0.124136316092931
0.435570059584287	0.0579217911635355	0.098361780409485	0.0300188841011743	0.0560569661259484	0.0488795724485013	0.067526613863223	0.113855092887243	0.0918092394166025
0.342061660216289	0.169000970147679	0.0359275072770501	0.0134282562240919	0.0454432500726998	0.051910591608942	0.117875296963368	0.144301636121617	0.0800508313682634
0.443480277114566	0.00683102212559743	0.0138903767335692	0.081732788151411	0.0297264267327673	0.0919859700116779	0.0592442654493967	0.162898591615779	0.110210282065236
0.736062114770317	0.0347518787941634	0.0378295254968474	0.0170583246540228	0.00257457259982783	0.117906221255075	0.00407158132942186	0.011055713197685	0.0386900679026391
0.167392026326217	0.0175051707463035	0.0115894893929244	0.00908460455101542	0.0802368698187932	0.0203912143691743	0.59377713675744	0.0794852326245431	0.0205382554135889
0.110024990779358	0.00391498583943387	0.0706494591955969	0.101330440710464	0.0409232169162	0.0905113842710979	0.296460970954011	0.152739418034384	0.133445133299455
0.124773519504318	0.52678789993975	0.0158740551877496	0.245811699673496	0.0128329537793522	0.0167159757168144	0.0197812875295108	0.0245636415058667	0.0128589671631419
0.110600830160135	0.0024584366657082	0.0474574806771369	0.0179303260266014	0.033589571393074	0.510072770347193	0.192881719063262	0.0295073450037964	0.0555015206630929
0.0812295409350046	0.00482718785743883	0.0678113054857002	0.188920139693593	0.0934225165380963	0.134650480240071	0.322471964743388	0.0705854686606996	0.036081395846009
0.210045322583401	0.16305541467755	0.0265004101920455	0.122685803180474	0.0254367337857436	0.0175330069566059	0.0073279836653423	0.256188175029512	0.171227149929326
0.226678602860693	0.00618601586717608	0.201881281917971	0.485813610144787	0.016719869690524	0.0268415461185213	0.00476865822315648	0.00948046093581366	0.0216299542413576
0.509900600677122	0.00143474955229019	0.0429641301030277	0.380774154627433	0.0101433085097468	0.00375672361474445	0.000991232255696118	0.0203965614221462	0.0296385392377937
0.142870926017328	0.0202379847433619	0.0254769595428111	0.58774604472371	0.0251705542045501	0.0412714051623236	0.0676258688906972	0.0586871100717044	0.0309131466435136
0.900791737994535	0.000408298316307696	0.00700556362219689	0.0121938800784844	0.00205836613382135	0.00674163211424337	0.0547207950071406	0.0108315933642324	0.00524813336903854
0.214912474523483	0.0060121329419894	0.0154841666484953	0.000440551335670892	0.0149495055322028	0.0676303773225309	0.592089978287824	0.0372171893764576	0.0512636240313468
0.311817568281196	0.0172609203171064	0.0392592075308786	0.515097784926037	0.0237265825934485	0.0427033645187819	0.0061127434388228	0.00851157941316144	0.0355102489805673
0.0945495304952725	0.00415814461455745	0.0308622557232789	0.0239602968126994	0.0270651245636325	0.0112462932008292	0.774508938573798	0.0243385327789855	0.00931088323694682
0.564222452446191	0.014519704140829	0.114804509408617	0.0267530234282277	0.0435472428666115	0.142153070368549	0.0404435690728524	0.0390305122057356	0.0145259160623863
0.462751391162839	0.00618753537100231	0.00139132873937479	0.000909506198342739	0.0538088383920758	0.0880806204871552	0.358636163558141	0.0110097630940455	0.0172248529970233
0.37426806397223	0.0362211643615243	0.0760272816701609	0.246326550843084	0.0488133595064062	0.00252274059412583	0.00832943975023826	0.0741158736543685	0.133375525647862
0.09481459251655	0.150943993031804	0.0639613358458461	0.120871203949544	0.0147069324140666	0.0887016731154337	0.0279002656950805	0.123304050577072	0.314795952854603
0.663641245864649	0.00193784223374924	0.0481408152143543	0.0236877327831904	0.0118877118078999	0.0604849343689246	0.117391786124063	0.0224436845419387	0.0503842470612307
0.722845274525716	0.0310835606622953	0.125862707012378	0.0358765572634744	0.0117419958505742	0.00280951602301324	0.010401754323084	0.0336916714947443	0.0256869628447212
0.354871905581402	0.00914216043947258	0.0169290712479557	0.274075467581448	0.0438242509881672	0.0535581760649875	0.104070010439712	0.0533124049142347	0.0902165527426198
0.424120635501425	0.0937579499658381	0.024469761596257	0.0318583073215524	0.132573723875618	0.0157920766664225	0.080296113575221	0.0228677841678389	0.174263647329826
0.129458028800951	0.00697453106332947	0.182515161758393	0.44045275498227	0.0471194139147975	0.0830030620641024	0.0338301189201114	0.0460325789625801	0.0306143495334659
0.0448581680120632	0.00397783653277074	0.00594499615436922	0.0114467648062766	0.0110702643770309	0.097850463436203	0.777157646755179	0.0286574627966891	0.0190363971294186
0.105651009061404	0.0258891689528347	0.188871179626374	0.183572479075671	0.145153275256102	0.0286593285651856	0.279702881389027	0.0104056387737765	0.0320950392996256
0.306438109445486	0.144608887808995	0.0779186681343845	0.0342903830813523	0.187641700719809	0.0313964518281052	0.0347815954610954	0.024374655981929	0.158549547538843
0.510206423957686	0.0306639670054428	0.0526573072252331	0.0876891710124261	0.0769791543672086	0.124078945738419	0.0162703241651186	0.0607368405983916	0.040717865930074
0.236328021535908	0.042034177287735	0.030831274544935	0.07238886458849	0.0492741433337855	0.0471311731451689	0.338356587884131	0.09425427740851	0.0894014802713367
0.289217771895093	0.0411643071494403	0.0595032849073221	0.26218694778997	0.0189746132429231	0.0225880299827355	0.0265941872143627	0.14101799348467	0.138752864333483
0.271998190522178	0.0851044980055459	0.0241602947937289	0.00819206520008988	0.111904756585865	0.235103261143749	0.132059613079146	0.0717078988175787	0.0597694218521185
0.70868372942914	0.0236614091279794	0.0371852790189747	0.144287262065606	0.0113005894650031	0.0365497235228825	0.015588014537717	0.00985560186057015	0.0128883909721277
0.0426671152984176	0.0416300412487565	0.303808560541767	0.0181246783723546	0.106158109882288	0.185151396014602	0.0622639189365579	0.156674358161945	0.0835218215433112
0.107338699959689	0.246600702631881	0.00910413654917571	0.056094002513171	0.0630547583278629	0.0701164848856378	0.00171712776444651	0.105956054157639	0.340018033210497
0.332982523775291	0.00767761455100584	0.0593367983459492	0.272679236827204	0.0104647840300216	0.0460916912054167	0.234015019412766	0.0176411868775876	0.019111144974758
0.655148078442591	0.0232409818652495	0.0764786527981851	0.0135670678412672	0.0573000385852902	0.0545072975913444	0.0556148555370608	0.0355268276777646	0.0286161996612472
0.235634830729201	0.000737601862898718	0.0319902737544676	0.202356427525296	0.0776928451411083	0.00714012929538592	0.186146888094408	0.196212480809748	0.062088522787486
0.0701097116003287	0.0978024934294787	0.0736154396678844	0.0153323189488563	0.170150993859033	0.0783405598226068	0.40986107772936	0.0479009015801663	0.0368865033622858
0.223576350298213	0.0747393176356741	0.108460120501777	0.0462775913241672	0.0858619631764524	0.017790447333894	0.0581451880038191	0.084848314572805	0.300300707153199
0.0500561772026896	0.000265883360284276	0.00174985644284323	0.00395508061361684	0.00319363430903704	0.102144417738103	0.810679365249915	0.0175640956700338	0.010391489413477
0.209533598592151	0.00176753273954281	0.0884759701369507	0.0674360409121268	0.0487889608070229	0.0493335187551932	0.224510251213389	0.240682376652894	0.0694717501907301
0.240945812567499	0.00562749741390781	0.0703151608852452	0.224842291680152	0.0208799276128661	0.194962537614654	0.15362992137333	0.0582208199208673	0.0305760309314788
0.472268128496185	0.0376890589573401	0.0788258131915491	0.07166264826478	0.0589175580593963	0.0549069874888967	0.0355281626480008	0.13446405244783	0.0557375904460227
0.152899020940068	0.208339388462685	0.0282325494694851	0.0481100642286784	0.150164919747486	0.0104663181872187	0.0149022101912821	0.320121023072596	0.0667645057005018
0.607145713558677	0.0549786240478527	0.0667521133998818	0.129130360856114	0.0164138471317002	0.0406994148682234	0.0294767371896622	0.0103809047001721	0.0450222842477167
0.0348645988423897	0.0319807751750373	0.0448354125974213	0.0876399048504342	0.0720699137848628	0.445640282497229	0.0630011654847689	0.0320625169184398	0.187905429849417
0.172017622500721	0.0007921146136848	0.0263901406005021	0.00584116988567507	0.0168688816827367	0.028070512110417	0.726284572437106	0.0105068996716345	0.0132280864975231
0.141933489258324	0.109858185983369	0.023399162096706	0.108333560209147	0.0800638215323633	0.0298899394872893	0.216288266401046	0.109065368346159	0.181168206685597
0.510374501662727	0.0801457228897353	0.0172378117510064	0.11896210652631	0.0830906202328285	0.0534508281669585	0.0119820219838825	0.0242470710958191	0.100509315690733
0.509299406598045	0.0172176469150255	0.0564849602658578	0.170148116406556	0.030264460250743	0.110774345180808	0.0285860206353927	0.0352812531168805	0.041943790630692
0.18914947944256	0.00514574235451995	0.012611680386467	0.000404728280949427	0.0118797225166025	0.0312210584217594	0.576040275481111	0.0419338067035301	0.131613506412501
0.156765796625717	0.0079237943137786	0.0255272661779328	0.0920733241044108	0.103728207346594	0.164145001793364	0.0692515379423584	0.188921410205591	0.191663661490253
0.171283198364146	0.0227207352764026	0.149016203767273	0.0141135290695269	0.0511237035562995	0.301513615370042	0.0187573696962903	0.161633218051369	0.109838426848649
0.146505906618207	0.0269516649853469	0.0821733593964382	0.00932675399398997	0.0343946679647044	0.136700527854912	0.40650762117496	0.0455027559551751	0.111936742056267
0.167968559699817	0.00385460503429348	0.0261492071199306	0.00775821009248598	0.0857777078107293	0.0961082365535	0.390741901866989	0.114065339397004	0.107576232425251
0.246031734248878	0.0439100889002989	0.00501539513392725	0.0157129778426936	0.0153981184372863	0.143065264080836	0.0485497144071606	0.0263283641796605	0.455988342769259
0.341967687934609	0.00144221376519982	0.040552504826566	0.0219844474699198	0.0651080268341611	0.299038762731062	0.1704514885178	0.0361944043214896	0.0232604635991928
0.353816211663978	0.0133365147563839	0.0550856300916581	0.00809776501502793	0.0786548783593756	0.0176191870558139	0.452511083056425	0.00998694414044984	0.0108917858608876
0.0964107695943651	0.120296937136528	0.115435816970281	0.0763323092164585	0.0477275633777896	0.0760925201769738	0.0223894971476216	0.205756982894095	0.239557603485888
0.140744450604062	0.318067281172371	0.0965872793077003	0.0738504683056187	0.0321440006149167	0.0765072364804226	0.0951932015956382	0.0931877523865691	0.0737183295327018
0.722150067513069	0.0172378472476638	0.00504241331490864	0.00361440371241457	0.0341862132662254	0.0444629377588522	0.128015646323311	0.0162486930125033	0.0290417778510523
0.668534139471386	0.00148127505293421	0.0232813005715809	0.0475770935933146	0.151997358292009	0.0234105182028668	0.0235083977639888	0.0398024359959882	0.0204074810559308
0.0736129589309216	0.00200974870213158	0.0121946754325037	0.027495973967219	0.0316644292321034	0.0130207677476396	0.415708795374284	0.114819547745984	0.309473102867213
0.149443293279034	0.0346443425367488	0.00176792847937136	0.00134142951514294	0.128563707317048	0.0518252134316207	0.284569007561884	0.159438709284984	0.188406368594165
0.181557977772296	0.0290365177927547	0.0687186458197848	0.432801710232917	0.0314308570498299	0.0545343482973859	0.0973662892860319	0.0159605138662657	0.0885931398827336
0.19563319881795	0.0270605408062479	0.366966190357263	0.0539882675574785	0.0731059317674869	0.0494928991820471	0.0104738786198384	0.0992797228168516	0.123999370074836
0.18795369706405	0.036935929658211	0.0471791935979011	0.0855364968062877	0.0765009180797589	0.0788806694268677	0.135558225231449	0.132822069231428	0.218632800904047
0.0668210883069147	0.0737745493831153	0.113125567269381	0.228762222908079	0.103599989019889	0.0165702333398822	0.00510333476542091	0.360138428490616	0.0321045865167024
0.413740937196838	0.00888529585307611	0.159250275512852	0.0161493211410785	0.0622272704852362	0.145601765714115	0.170738184035222	0.0179263013433707	0.00548064871821128
0.53318397437305	0.0177739218990408	0.0237303760156697	0.0022111950162215	0.0209950260155016	0.0158210270948892	0.128995897379276	0.0265900311941289	0.230698551012222
0.17026625827588	0.127919380140223	0.0532423414112742	0.0322861518258438	0.100920285685746	0.164032789913316	0.239406738026088	0.100092262177234	0.0118337925443942
0.411360828593308	0.0856894314462309	0.0256914881405025	0.0639674584508366	0.12037478810278	0.136016473569009	0.100309837430771	0.0234994718075127	0.0330902224590489
0.0572435568393715	0.0308141420069969	0.047097502428554	0.360745602931132	0.0391132630467359	0.0104356109858463	0.101795661895453	0.183257649531517	0.169497010334394
0.242103114900598	0.10288323430325	0.150228200719007	0.294011173265555	0.0124570931048427	0.0248841921661328	0.118232033963579	0.0349263800050682	0.020274577571967
0.122938634075729	0.0532971190896802	0.142871894202583	0.333953729688969	0.0369426452204924	0.0762415211382673	0.205710127158232	0.0231387373039605	0.00490559212208645
0.0791411275416663	0.365776029078654	0.00324914118977903	0.00649278136578346	0.156647491055311	0.0710357773779191	0.247753357826648	0.0231737086995314	0.046730585864708
0.537641274224319	0.00378497150270324	0.0297333423102554	0.0370751234553214	0.0453655827410479	0.0118390529317202	0.258151098929637	0.0439511701587285	0.032458383746267
0.309772684600131	0.202290049032437	0.119882362288315	0.0853164746007191	0.0786090075887522	0.116221674268909	0.0232034306492988	0.00642068964196703	0.0582836273294715
0.279631184503336	0.00439881600985909	0.0220023326431663	0.0253332848436348	0.0657979793801221	0.0232267689152723	0.233345235374738	0.0865283714435519	0.25973602688632
0.10625462077017	0.0685009116963227	0.0160162491130046	0.17027446095085	0.139446456703582	0.180552832522038	0.0176807254650754	0.21185587740376	0.0894178653751974
0.258224211789859	0.018466740507531	0.201502423912392	0.0810384060472172	0.0858558671035435	0.0163416980510494	0.111165489435972	0.179508279615152	0.0478968835372839
0.424624400031374	0.0108490235050937	0.0427511024131647	0.0790738300371837	0.0270433829197191	0.0362660660236425	0.336636197757921	0.0358201911630822	0.00693580614881837
0.175175015698542	0.00783002200555457	0.0229996591593914	0.374749155030425	0.00933970966318024	0.0215930908991643	0.325271634686944	0.0289276860188139	0.0341140268379845
0.169040732316798	0.00123194949607653	0.14121599759379	0.0877057487057231	0.0705026679223682	0.0253820094239047	0.418043547379077	0.0642539383880691	0.0226234087741934
0.0227900155827603	0.00042996205415995	0.00871830455374958	0.00625585441985467	0.017461196136441	0.0262111543795974	0.880699634297013	0.00665123291196046	0.0307826456644633
0.374100532500534	0.00681415789042886	0.0636836299589628	0.0896582269696839	0.0570727607521129	0.0173120755966313	0.056979866790524	0.0988756577854274	0.235503091755695
0.0711506749064667	0.0106052784036262	0.0504933574621306	0.0961773136210143	0.135044514179482	0.00773886776514786	0.473640360197812	0.0417634606213748	0.113386172842945
0.296936119983062	0.386253540965928	0.00688021198315008	0.00433114980398093	0.0226844887027439	0.0197613935675698	0.0440320277512894	0.0597355608335882	0.159385506408688
0.232726364838087	0.00765553475208451	0.0146479602473497	0.0459581111513468	0.0109985626629409	0.152004023363046	0.365526610754852	0.0327758510404454	0.137706981189847
0.388395435318552	0.143486615131202	0.0284787630096706	0.219994381890998	0.0169806989170384	0.128249476900408	0.00539446755089229	0.0137438121128947	0.0552763491683443
0.584293447278347	0.0223666152007048	0.0548785801294527	0.0318646811374805	0.0295433267800792	0.0214793059210132	0.178263637466616	0.0643867100579517	0.0129236960283557
0.338857744380278	0.357109059856075	0.0208684846016479	0.00888729176181343	0.0880198103263392	0.0841679738786052	0.0128729303443906	0.0436516099791935	0.0455650948716569
0.340805118547133	0.0300415660467978	0.00742559219465863	0.00563236557355057	0.0339161494390734	0.0560049422681486	0.207456467536255	0.17565913302844	0.143058665365943
0.123939089824929	0.227681636128129	0.00712622479466497	0.00142925550601147	0.0252373335684931	0.0489623104710315	0.237386451801361	0.252781538368106	0.0754561595372738
0.519142718914306	0.0758045136314894	0.0118006429669166	0.0104646937106389	0.0350092229851581	0.0526591319212809	0.174425482613134	0.0360960480305114	0.0845975452265647
0.152073312805639	0.0283826113881797	0.0095228847529651	0.0222414266006284	0.0737183479647454	0.106469159440769	0.0550148911957409	0.195109137001683	0.357468228849649
0.38904004475247	0.0255362270718467	0.133022264110323	0.179575603953704	0.0207482843569917	0.0346599675585178	0.102213219753594	0.0432625609305206	0.0719418275120322
0.288473306506651	0.0888023067661834	0.0744078829768101	0.0192724241992031	0.115493931311118	0.225581605417475	0.0122586040041989	0.0347026351620766	0.141007303656283
0.157713031408866	0.0517766775001837	0.0839300896270423	0.0436380567619138	0.0637626826077747	0.0472200282886339	0.035225583217663	0.0514994821440814	0.465234368443841
0.0343981692871749	0.00460370913167079	0.0158254301948975	0.882092907680883	0.0142019566742876	0.00924724248445785	0.00680893946017252	0.0230230919561706	0.009798553130285
0.625372667104532	0.0198840478211356	0.0140148987290958	0.00369741580578054	0.00533289573164549	0.0401918773690826	0.252230496031594	0.0308923849747232	0.00838331643241075
0.15489981668089	0.0573149846517935	0.105931859443389	0.299130361578014	0.101649209117463	0.0328343420526823	0.172015354338028	0.00687887627482713	0.0693451958629126
0.141754211928836	0.0117538547789502	0.0372105389143458	0.491749787485531	0.0326871946909887	0.0178811241346892	0.188542546297944	0.0173056821636055	0.0611150596051101
0.0168455127725937	0.00187006145039424	0.0250907928896858	0.0281716131055104	0.0461799485966177	0.0790493340619378	0.685180362127752	0.0551435131266912	0.0624688618688168
0.096520921491904	0.0634965593471934	0.0143416288848132	0.0138722112865722	0.0275623379656278	0.379283393006257	0.0191619428205227	0.137090983155812	0.248670022041298
0.319426670099272	0.0121164996828578	0.0182227382722484	0.0599619539717351	0.0175147762017234	0.136966359159716	0.388297493572337	0.0194101469340392	0.0280833621060717
0.312280527648887	0.00161502044512325	0.0453094566816862	0.464292547703766	0.0104864821188437	0.0214693548864215	0.0289813389497043	0.0708998057940271	0.0446654657715412
0.299061613717166	0.164400712574873	0.0434993731447065	0.133271400566566	0.0940511707027534	0.0291919888270129	0.12218865230308	0.0583837102365442	0.0559513779272971
0.157903880013711	0.00445705831444483	0.0261537842690025	0.00387634990274196	0.0428717372519755	0.221785342413996	0.467234091199507	0.0140165351265034	0.0617012215081178
0.338870222769863	0.132154379765219	0.00691790278563394	0.0259078266940201	0.0809850851995381	0.24076585541384	0.0287691357694727	0.0687869099440525	0.0768426816583602
0.273176673816016	0.0110324319788513	0.0670179132133498	0.221262539544673	0.0531606182328769	0.0589252075754471	0.155591581063228	0.0295903208825373	0.13024271369302
0.485321254714634	0.0265062605725458	0.0676256357722837	0.201107574334624	0.0502701281223167	0.0701554734484079	0.0573880435400767	0.0139480231390791	0.0276776063560319
0.249943834973351	0.0684141134178339	0.0343596086104044	0.0160199695929053	0.150945418253339	0.270756856656025	0.0935417669249652	0.0834228070192387	0.0325956245519378
0.090710732687775	0.0134636541931949	0.0399668635783263	0.443258140904406	0.0587714272074783	0.123604867852225	0.150826962643332	0.0573952518883583	0.0220020990449055
0.679921202904864	0.0979490075415954	0.00782574885838517	0.00266198609609382	0.0296136698183376	0.0274462751955048	0.00106551023068287	0.0427396398785275	0.110776959476009
0.451733290456506	0.0440215725909926	0.0722405179266633	0.030116679472912	0.0344379038483734	0.0214260055352061	0.0248887654392543	0.0765570701769493	0.244578194553143
0.288902416617826	0.379836504779686	0.0866822697602617	0.0946165786770192	0.0448812415314853	0.0516904261116166	0.00895927265787714	0.0248097122345337	0.0196215776296943
0.35939930916871	0.0198760629373929	0.119760243639566	0.0953053323034948	0.0186729310625882	0.186234532456642	0.0910837584981816	0.0672544909435875	0.0424133389898377
0.41809975666742	0.0278814498210799	0.012543999842835	0.00382048939131367	0.0433513550654144	0.0477284866441118	0.342634721153684	0.028367537417217	0.0755722039969244
0.0464496050150728	0.000140513493348305	0.013839007086392	0.0486496296280495	0.0235051934296891	0.026885064746274	0.704745306432761	0.053917529490639	0.0818681506777742
0.401373815983694	0.0340881050193292	0.0210803289416365	0.0761946087149901	0.0295204246757972	0.202724333556335	0.0132297812108407	0.0690182186943061	0.152770383203071
0.0108250016418982	0.00229125263069654	0.0756557756715216	0.0216587137591403	0.0270620878021601	0.0767586658230368	0.754941231758358	0.00997262211863916	0.0208346487945494
0.179713076619584	0.00966343304691091	0.0332592475839868	0.00900653962281967	0.0802670472414671	0.0348686555946332	0.421296172854947	0.152200746143488	0.079725081292164
0.507929244468725	0.0126400872217914	0.0152590133494828	0.00572872619774357	0.0974222817852781	0.0911689662235636	0.0715558751973166	0.0892257350640899	0.109070070492009
0.0428293567154742	0.00105208915339527	0.0101730131231687	0.0100691267120651	0.0153130640902716	0.0116212544904419	0.706134690460563	0.141634540803557	0.0611728644510629
0.665437814488851	0.00329985895496325	0.00578819785163192	0.0180004121268032	0.0455705342406235	0.0389113776279373	0.109324119785646	0.0753002253825085	0.0383674595410359
0.145510503492237	0.092528902677012	0.0187167272179762	0.0203735954370246	0.0526632482643723	0.0675113205243295	0.0167753756077972	0.228591986957794	0.357328339821458
0.179287967949907	0.162039710184368	0.0316432954666081	0.0420201176787361	0.109645279321269	0.0347880753874236	0.0522677233457085	0.0493724353154456	0.338935395350534
0.306983728144174	0.0189483785765176	0.0167675159422775	0.00641523338492962	0.0100619914328812	0.482481225964763	0.0724114334527211	0.0345696056674814	0.0513608874342545
0.14273712132287	0.137556599771414	0.0176813531089566	0.0108104012870435	0.102221033889195	0.0405992408716997	0.0685965704361463	0.257042692139694	0.222754987172981
0.0364067936637437	0.0177903060971907	0.0907957124240053	0.68227784780485	0.0600950657953097	0.0304648799561247	0.0538342934283031	0.00792203756303977	0.0204130632674333
0.399250640198934	0.000957621597073058	0.00189392151018834	0.00583492099914204	0.0180597972698206	0.00609353593423688	0.465794480643668	0.0396468148144926	0.0624682670324452
0.484290440753847	0.0182643906933434	0.0982323539302095	0.059592620363532	0.0378141299533662	0.00547055006776735	0.261707645271973	0.0129409413273772	0.0216869276385851
0.557861511007606	0.0513386121327497	0.0907729522005294	0.0253415883689118	0.0474863010424362	0.135395798005171	0.0420600685327667	0.0277296409123165	0.0220135277975126
0.367745491843718	0.000540444291260559	0.00570135512602322	0.0204618552107266	0.00671096224161185	0.00892591339338187	0.56503040850328	0.0106438185444534	0.0142397508455445
0.0901742110316025	0.00480339422229109	0.208109430439078	0.136941521876921	0.0546759994661321	0.113877721152924	0.0398453158548646	0.124513234465057	0.227059171491129
0.345205952394988	0.018664099635978	0.0669612163911199	0.180068037620062	0.0115308649104456	0.0432579245918143	0.21795851689056	0.0531366860246992	0.0632167015403328
0.636422851932749	0.0546623351442304	0.017160027372896	0.00320798702255418	0.013557974870747	0.17353315296466	0.0768694947353029	0.0121807559557804	0.0124054200010809
0.081700628450592	0.0040678853874851	0.142880253022468	0.0522877590962651	0.139339249304248	0.0785342377582103	0.0491590533224608	0.0560904991224324	0.395940434535838
0.434711606610027	0.00422155428956219	0.0302494749029513	0.021892581801366	0.0231965222478849	0.014241132401497	0.266750593667437	0.119306460504046	0.0854300735752291
0.358940058070561	0.0062616416664917	0.00761001605777212	0.13764506868126	0.0155101963678001	0.174288490912532	0.249498512419808	0.0106966848446369	0.0395493309791389
0.292142990525426	0.0338242329923566	0.113248728487518	0.0145281326773304	0.0442431742941139	0.0409820081496205	0.057677031659659	0.0907240162360785	0.312629684977897
0.323446147175562	0.00671292835070927	0.0553956512122031	0.0985593073265387	0.0498292282584528	0.0337963856692564	0.32327189565621	0.0886820619607994	0.0203063943902685
0.234801498763049	0.0209721357416605	0.0116345927773351	0.0248061462828417	0.071015221155733	0.0191543106134911	0.39482164363011	0.0644011470594847	0.158393303976295
0.286042531029046	0.006178288289473	0.0446813933159606	0.22439034888689	0.0883263244872897	0.0976332606212067	0.177524294139285	0.0333205139148177	0.0419030453160307
0.151801336665129	0.0217669502768567	0.245917170364864	0.293964721950064	0.0470727082531817	0.0243068831215329	0.00903290059727157	0.126188631575673	0.0799486971954264
0.276545157527038	0.130575932495639	0.0157723042944556	0.016135245183919	0.0423003081156201	0.0167926159196348	0.18236457478215	0.233257041891123	0.0862568197904211
0.426375445938823	0.0183571068980593	0.155926010742245	0.0397545555548496	0.130646215920568	0.00611681032554223	0.0652342067251892	0.136060976940093	0.0215286709546307
0.284556981895959	0.0195674138407193	0.0306802301951337	0.231460692225606	0.0147198961790921	0.0308936844558491	0.343498353782126	0.0379532568492576	0.00666949057625708
0.143655113815388	0.0203855202781328	0.17234059915098	0.232955907926165	0.0359262781293707	0.0699172633205247	0.199022334442737	0.0309992628739035	0.0947977200627987
0.577664651981141	0.0181547578517119	0.0322897399339056	0.117444624517265	0.0691488993122566	0.0156578510451644	0.0582974026888348	0.096806393408412	0.0145356792613088
0.615762474708457	0.00129726760925572	0.0242371768951386	0.116199462474765	0.0660114813364103	0.077024131204026	0.0136204735559026	0.033697797292757	0.0521497349232885
0.180726238210871	0.00174925681090865	0.0255767039986207	0.0178383286686958	0.0298972544868186	0.0523110242844474	0.545753957344779	0.0649141784391222	0.0812330577557369
0.094622031787394	0.0390907235769378	0.0137320233283365	0.000908283588042639	0.112988863192607	0.0141940218276452	0.699505416935406	0.0168230383826605	0.00813559738097068
0.21576759017536	0.483156204174756	0.0194616729444281	0.0861750917859654	0.00585926528192654	0.0304866636704517	0.0045103999694899	0.0998433462052409	0.0547397657923812
0.853498339003123	0.00137932985687642	0.00916879317934646	0.0255931301245815	0.00455956327403983	0.00746659681644229	0.0480532452896192	0.0476782356413681	0.00260276681460309
0.198030046534854	0.00678759408266525	0.0413906011348381	0.19975238544142	0.0512287108260423	0.361622296214778	0.0627491740140819	0.0471784657058194	0.0312607260455014
0.510352044918937	0.0118728037990002	0.0265252998498898	0.0185479518574398	0.0698337388803288	0.160001181677759	0.0767040783305231	0.064785401535952	0.0613774991501705
0.154870205947927	0.501099077059265	0.0519829336412582	0.0400408847263218	0.0524778389515268	0.0787595705808989	0.00954170774026224	0.0317063287309474	0.0795214526215922
0.335101914091838	0.0830781301403374	0.0257568163568228	0.234715599519049	0.0512500700088671	0.111461167286008	0.0724219360787292	0.0250909578327204	0.0611234086856277
0.572638441741582	0.00277346396326405	0.0125737835407683	0.00601577895813342	0.012765472394192	0.0154425334105167	0.210151237791408	0.0760761387216731	0.0915631494784624
0.402654452705836	0.0127647986184288	0.15407561740999	0.0752884859933402	0.0279249274764979	0.0099786649575652	0.283926684285107	0.0216233201272419	0.0117630484259928
0.310746547296753	0.00847607713402536	0.0204195457132155	0.00519069733509848	0.0144930917759566	0.0470911746579478	0.25091932992305	0.259537889583866	0.0831256465800875
0.482621700468666	0.0046578772371329	0.0218383899645298	0.142197615108303	0.0366181638244754	0.0863475514347753	0.0782610325201627	0.0348600753273183	0.112597594114637
0.19574535107001	0.0281880510792056	0.0208060853260833	0.0264130890552749	0.251893772934554	0.0849058591930237	0.130560160182092	0.12176797740396	0.139719653755796
0.301031276742901	0.259864862526483	0.0201410581258378	0.00681695657162268	0.0095205540532732	0.17574962703564	0.0176005388479927	0.0737260949695574	0.135549031126693
0.141475404363568	0.017143043314059	0.0148206396232926	0.0390800376193299	0.127088498624055	0.0529773399313905	0.47010021822036	0.12029523939227	0.0170195789116748
0.588049488980383	0.0309049151951079	0.0196290823761824	0.0293492297265267	0.0988286190582054	0.0816754675940378	0.0145663800354383	0.0920090125676041	0.0449878044665143
0.0698502054899788	0.175382066294485	0.0487079968385188	0.5574289054696	0.0346056622363265	0.0646367632731422	0.000671905431049504	0.0378747941072639	0.0108417008596348
0.167059386127895	0.00440570921410001	0.0823355666507919	0.0267586804909552	0.0244284806566446	0.00852313973891169	0.400436884507451	0.21614070311182	0.0699114495014315
0.153940839300021	0.0153996244936578	0.0308053726334493	0.0350192978587536	0.0468380155943213	0.621680553858005	0.00668449431879717	0.0407764968617292	0.0488553050812649
0.263378907463877	0.00153162046669909	0.0552622173997974	0.0192692899388849	0.204178026813235	0.245177055620461	0.0322274982790198	0.0848023947198837	0.0941729892981419
0.719034932930983	0.138790603438909	0.00334345505154761	0.00104997774966181	0.0150500117487489	0.0296018228890552	0.0496722224255757	0.0143005101889206	0.0291564635765978
0.334077431652311	0.0105658323651348	0.0194359481035504	0.00441439179739454	0.0337438415886584	0.0963415199866367	0.0210753638931713	0.329875114015053	0.150470556598089
0.167319914785768	0.210666274893194	0.00958199545018696	0.0222918516602118	0.0239037021831045	0.173739458915698	0.0571817472306965	0.233602528039768	0.101712526841373
0.194599304979741	0.0152051139121938	0.0793249515420211	0.0796725123761161	0.0954254852520843	0.164026041366135	0.208611792637604	0.0647352029372883	0.0983995949968162
0.39518315674567	0.0583942015089904	0.213880755289612	0.14402040127163	0.07315076042488	0.0549043619772868	0.0196291300457865	0.024258128106138	0.0165791046300063
0.19636397115746	0.613980794226143	0.0123168406381179	0.0822281214881806	0.0290707370363371	0.0234990050149808	0.00711852506573941	0.0166059407065357	0.0188160646665052
0.111659858442508	0.0691971536358995	0.0248774935130514	0.00196119071265671	0.236241658476666	0.14753138115262	0.092928922457935	0.215454382623633	0.100147958985031
0.641627897837439	0.0554537104860364	0.0187597632220021	0.137598096676662	0.00869341102862448	0.0543937479689226	0.0426195979475452	0.0271038477455651	0.0137499270872029
0.136695743343798	0.00132762492703979	0.0183384266786416	0.0074330068747047	0.0963264888551321	0.0115045874396172	0.639961097842786	0.0437157926232808	0.0446972314150002
0.0997989066064797	0.0406896353689142	0.0321672588967721	0.00504413930906034	0.360774331663079	0.0946735675547864	0.0842342126785361	0.176344359102486	0.106273588819886
0.02550399680214	0.00165192679064976	0.0326781503167869	0.0299247452506415	0.0684683015165664	0.0205863126172806	0.53358537833812	0.0380045983807261	0.249596589987089
0.215106496136524	0.0971988192995887	0.0721312660817464	0.219544840646654	0.0626428682384556	0.0592238912117253	0.0330662996843291	0.0660429777137499	0.175042540987226
0.45225649055423	0.0589423561849878	0.0414976219483613	0.0344980071061147	0.176855049824033	0.122478070285047	0.0387587467555981	0.0128551534341193	0.0618585039075084
0.294003271595577	0.0359047809456199	0.0330610603573246	0.00569115994536266	0.0554639691076565	0.0760956887868407	0.466945336630534	0.019172081384675	0.0136626512464098
0.159215770792413	0.449036512958597	0.0246652445550056	0.0143327978807734	0.124695296832106	0.0927472997100394	0.0453613877961932	0.0215729071533115	0.0683727823215608
0.396482444526673	0.0148530362223031	0.0149458361440192	0.00762691142841489	0.036368878002669	0.0283997918710529	0.387263645155819	0.0616384798889164	0.0524209767601327
0.0196096711000733	0.00102118348103149	0.00937282131035755	0.013200642044404	0.0657010540082991	0.00547951938105217	0.796549735842219	0.0554397686806258	0.033625604151938
0.475112192365959	0.261999764480027	0.00804200388924624	0.00269539729072731	0.0134781903537848	0.0400031417516499	0.0321738684499643	0.0825531713927053	0.0839422700259363
0.392797492562539	0.00692986946669199	0.0131525236075827	0.0125884293916018	0.0242767313724433	0.0902747425263916	0.260596953688934	0.0775716640317158	0.121811593352099
0.125822346839129	0.015632975676839	0.0310072356580568	0.336650436853338	0.0176710647309233	0.233657356028434	0.0680018010437843	0.0774164203583983	0.0941403628110968
0.269272854223719	0.065013335283436	0.0555373034527025	0.015950761212074	0.0626369170863027	0.0315449613143829	0.0234369417914143	0.072244424970647	0.404362500665322
0.137132876708668	0.00442928307785329	0.0523696996536391	0.0411373877699055	0.0286131839832656	0.415245219242069	0.213875932383029	0.0322695637777155	0.0749268534038552
0.31741708856784	0.0105952672592241	0.165873964704106	0.100349468000423	0.0461947851410037	0.0763829478674531	0.0533777916960418	0.165760625516132	0.0640480612477768
0.206637186814658	0.0556955604936192	0.0757349958161353	0.492867964419822	0.0290739894896953	0.0219831637962022	0.0419409362533703	0.034243766895649	0.0418224360208487
0.211555735241992	0.0334008720645227	0.24815999482042	0.086678129482695	0.107965856051241	0.0850395276143777	0.149681358528049	0.0348620740300928	0.0426564521666099
0.172519627465757	0.0192832009889109	0.0219420145363939	0.00122962193284941	0.0248628263493762	0.0188719938692444	0.605108651137499	0.020141603578274	0.116040460141694
0.187467999887689	0.0022432347382287	0.0546654407823429	0.0494533728757964	0.00850587004127925	0.0105170279375988	0.65507175022978	0.0247983744872379	0.00727692902004741
0.203973306866245	0.00559272174941606	0.027179991918905	0.450468760180851	0.0355567960135297	0.00438582970632212	0.146600779116926	0.0588697633634334	0.0673720510843727
0.215162575449979	0.000229943792190142	0.0169211094396313	0.0215000634130809	0.0111434849847299	0.0605518448097815	0.665743784464514	0.00612576592658778	0.00262142771950513
0.422737056034729	0.102155845335204	0.0463312805337849	0.268362646171032	0.0387734568056132	0.0164321113817639	0.0696609240861407	0.0262029825098624	0.00934369714186964
0.276622318052324	0.0240319311828236	0.0356829237122995	0.0120173810371311	0.0124728404147022	0.0640544366310929	0.457667859637206	0.0647070348952914	0.0527432744371299
0.127684319009627	0.000578983964253711	0.0200192540883146	0.00635582701988895	0.00851924876952587	0.0301370130664836	0.725354485287515	0.00920287705048174	0.0721479917439098
0.273764309570679	0.183689369488295	0.0360600251693686	0.0623136215853455	0.0667335588856902	0.0752664703673345	0.0131367367185032	0.176876735528906	0.112159172685877
0.451439441937634	0.133289262574577	0.0218015160556205	0.00679520266591857	0.119297421811476	0.0134512418800925	0.0758873123800417	0.141832981370472	0.0362056193241675
0.11131957544408	0.257834678593814	0.0633857656924002	0.337352822514451	0.0494533364985517	0.0599944596471424	0.056142120076679	0.0382463280875254	0.0262709134453569
0.260500076719356	0.0341587280875629	0.063063764527774	0.0158563761013116	0.031579860373384	0.0388125387616587	0.487084415864476	0.0422999863854648	0.0266442531790117
0.0940503369561487	0.716409090056954	0.00385130954697153	0.0102437347730523	0.0159381471939073	0.0758326204569679	0.00950310202038417	0.0329540381110078	0.0412176208846063
0.19952506731745	0.0161415637706624	0.128792662405115	0.534884443470804	0.0374707712895649	0.00910500720484914	0.0104729670446681	0.0284533645329943	0.0351541529638917
0.27073360466475	0.0495463086958236	0.0242731273054824	0.0872344933954708	0.0255409591346662	0.0262142185866621	0.295623414339327	0.085251745982638	0.13558212789518
0.225748305566191	0.432648912121436	0.0214939090626979	0.0688925405103027	0.104834736256751	0.0528442756625579	0.00559765665282227	0.0719228152339292	0.0160168489333122
0.119750567965459	0.00263954958823279	0.0793863687652892	0.0984063096375867	0.141418244019239	0.206113810066868	0.136409266046544	0.0353058267390805	0.180570057171701
0.0214327742509839	0.000219595233165739	0.0880622170537319	0.0389847546212581	0.0687277534335037	0.0703987362748015	0.583887583698619	0.0667611846332738	0.0615254008006622
0.269955333685937	0.075184234357515	0.0145165214938905	0.00975716693161609	0.0414834907346312	0.0395019769927601	0.0622863558117508	0.197005945728382	0.290308974263517
0.526703821698625	0.000157400101859394	0.0291064915751725	0.106404085472448	0.0739753198441956	0.00854098214806319	0.135449733547011	0.106792570417736	0.0128695951948903
0.190394990460119	0.0129772529158944	0.116262524339098	0.223533373904822	0.0646425001498315	0.0211951627542009	0.240898045532291	0.0322833775680206	0.0978127723757231
0.214446381306359	0.0137973263424469	0.0338070160767636	0.060909441421757	0.0565622139302216	0.0486012621550336	0.0844051243296392	0.349188631401484	0.138282603036295
0.193259946839515	0.0172604597301762	0.0554077875698754	0.111704332588164	0.014261413682273	0.00788014400542314	0.547126946650087	0.0241644709173328	0.0289344980171538
0.438777510820565	0.00890059362531276	0.0195320562115342	0.1001698870062	0.00615388696369593	0.0269269793925829	0.233830757257781	0.10644536953091	0.0592629591914185
0.458330057074009	0.0153570505904167	0.00599001137748792	0.00260606224538174	0.0469471951235234	0.0312407470776334	0.0581895581468836	0.162942051792178	0.218397266572486
0.151534187505336	0.500642580118196	0.018464897720132	0.00353451173217107	0.0323366378105661	0.00831740914122826	0.132387683505726	0.095330520237648	0.0574515722289969
0.151130459659126	0.232675705919556	0.140910386188276	0.0862352770358175	0.0232359742468998	0.270123368247534	0.0790631197033497	0.0131347250527144	0.00349098394672606
0.720518491167383	0.00317068213424763	0.0428874652327186	0.0167414976012132	0.0108613207606135	0.0141410122125565	0.0997599226624656	0.0523875206000419	0.0395320876287606
0.0951717251433612	0.00147179582099293	0.0153448933468225	0.00624274254524093	0.0389239014823094	0.0387420209233853	0.583943601341579	0.0316529635378136	0.188506355858496
0.0946338758451601	0.00165185828853362	0.0599523953259025	0.203854157069309	0.0930593493869314	0.0561449366083132	0.286977199965381	0.141620265911936	0.0621059615985322
0.352253215693178	0.00753190027210913	0.0666447928968211	0.0177998200383074	0.148658929865308	0.177689894724255	0.0937416535167444	0.0453848901735856	0.0902949028196907
0.731802168526247	0.0549200746733355	0.0645193184069955	0.0572883857818928	0.0219349431564179	0.0297453628556273	0.00623612069306959	0.00867878806211601	0.0248748378442982
0.405050218454381	0.0301584074351035	0.0416762858015216	0.0232207882605023	0.0385299004590469	0.304375455159651	0.0364861978981823	0.0582263020681785	0.0622764444634327
0.270741446798557	0.318911277576421	0.00380745285884799	0.00411487558877939	0.0366619087110314	0.288654173778508	0.0240896548202799	0.0255452600450564	0.0274739498225192
0.631479965834243	0.153435362089898	0.0231706113048878	0.00301758193726841	0.0175844680341823	0.0663239421832884	0.00473291984209481	0.0670755393827914	0.0331796093913457
0.111905828741661	0.0020421627082307	0.0491947018967719	0.412783171125578	0.109779211378069	0.0874790013581487	0.196641936558277	0.0155813981340987	0.0145925880991651
0.330936169164045	0.0319083236034937	0.0579298425552155	0.167902338803853	0.0428437265463757	0.212565323120596	0.024808590383256	0.0752436922929638	0.0558619935302014
0.162585061586212	0.000695892587203659	0.00808603734941585	0.326486162659654	0.0181242970437523	0.0152098413144965	0.396232351620834	0.0250042053222134	0.0475761505162176
0.44308099052487	0.0724024175442509	0.0304243637406332	0.0549624756139558	0.0276786590532086	0.0136119948216015	0.137863454019072	0.0360747828929673	0.183900861789441
0.222133328709179	0.0152427565136999	0.0584193081785363	0.0344723386112737	0.00411636124616681	0.00841299013912103	0.0104810575134009	0.244472059726392	0.40224979936223
0.253667250683272	0.0205123427906878	0.117158862775547	0.416769997714111	0.0200717247559137	0.0251286707661225	0.0942423565078142	0.0303995631025793	0.0220492309039524
0.324606675519385	0.017184677058605	0.0599318597677485	0.0174466878415019	0.0283022369486248	0.0850765007175128	0.319801077850608	0.0618632928447654	0.0857869914512484
0.229245969822235	0.000845902820109434	0.0274803479155847	0.480968499534716	0.00496965169413871	0.0267299355920862	0.213226665492908	0.0139067041867514	0.00262632294147152
0.198984093031719	0.480547482980253	0.0134245720337077	0.00207201058684317	0.047525909037496	0.0993683015063527	0.0256463073274248	0.0586313924543656	0.0737999310418376
0.419122308356816	0.0577624336784643	0.043244114642281	0.0106381256421446	0.0549903550918784	0.0255991372470915	0.149283877887714	0.0735916974579057	0.165767949995705
0.0833604702629813	0.000978967108961748	0.175515013709443	0.0554731649918561	0.040071425010881	0.0702050346073571	0.537857747845738	0.00911514853232526	0.0274230279304559
0.280335373517254	0.0559738319514097	0.00189809128122859	0.000416410431689493	0.0120869936398852	0.492412334811959	0.00664095701108129	0.0806005132892822	0.0696354940662104
0.251430775668556	0.180895320129185	0.113499108674333	0.21308576962141	0.00926456627026368	0.14175985207655	0.0539018116263877	0.0132147671770587	0.0229480287562557
0.229387189906173	0.000881670321564935	0.00281593241081057	0.00276120884720642	0.0163677891296157	0.0427024812797162	0.644008959231283	0.0459015287494042	0.0151732401242264
0.586770121604093	0.0626118978995056	0.00488597977172226	0.0098098433162421	0.0249239922746223	0.123383550891257	0.00423184151748116	0.0875969704038187	0.0957858023212579
0.413434342372839	0.00141857369600075	0.0413500583602723	0.0329498428135451	0.118371384750771	0.0350580216026038	0.187386184811611	0.0878835593260243	0.0821480322663333
0.304611409198718	0.446469696138207	0.0149852448810257	0.0333581417415913	0.0353173513031402	0.0917067777870703	0.0149057649372368	0.0508702669105834	0.0077753471024274
0.0430300373724697	0.0447529369336728	0.136504621999744	0.245336930620333	0.0406268179839123	0.304948459670025	0.0190021976369676	0.116910558243169	0.0488874395397064
0.882605443669683	0.0408662362345273	0.0165691641415344	0.00781795286314442	0.00218649298394466	0.0135412542351587	0.00613023872283099	0.017119145323644	0.0131640718255324
0.0759438139370033	0.0090240694925056	0.0293015809210692	0.00611202368242948	0.073681083936286	0.0955158952381753	0.673284016482315	0.0168080974749712	0.0203294188352454
0.32034908458704	0.411213306274575	0.0704240836054848	0.0762391227648205	0.030887759740041	0.0309040570061608	0.00439393717219502	0.0306442216547351	0.0249444271949476
0.39658109829652	0.0766431068679414	0.0645376900532204	0.145865445755265	0.0242551359671546	0.122672347747399	0.0104476466082956	0.108845597887023	0.0501519308171808
0.401050208917886	0.0328669315720602	0.0327983864332848	0.017555115168966	0.0856022585353678	0.0731622953861463	0.0828299707809346	0.0924289569462927	0.181705876259062
0.184999194861886	0.0468783667328399	0.0515445663911196	0.120522666550067	0.0249160203349193	0.011168939128469	0.52037225791847	0.0161696710482874	0.0234283170339416
0.470268636091889	0.144645411931836	0.021959769684741	0.0437235027646282	0.0206394997827718	0.191555277302887	0.0208006861929313	0.0349609667237728	0.0514462495245437
0.291197072400132	0.00432936065093417	0.0903177800404349	0.00938772435200312	0.017248893729957	0.00412745052670629	0.131648672534018	0.0855545789630472	0.366188466802767
0.432329075059958	0.00342318223002305	0.0380731741503756	0.285273964339688	0.0205581454057533	0.035153718736384	0.0013277070698055	0.0509680381452408	0.132892994862772
0.0431106937034747	0.0154767013240769	0.123012282534174	0.723756984487002	0.0309858207853991	0.0221601047166994	0.0114234149772657	0.00972775539960352	0.0203462420723046
0.097987287367961	0.0537595722323005	0.0331665346582489	0.0247876015310391	0.0759807108819872	0.0150949972659023	0.62827258492487	0.034207076526072	0.0367436346116186
0.557889327139389	0.0161040244163312	0.00813909303981587	0.000424193207118915	0.0159783192301781	0.0170481908970412	0.347867848192415	0.0175273324264689	0.0190216714512423
0.144495738961207	0.00813729853633104	0.0470326609693928	0.570841979471456	0.0177815051541294	0.100930765721858	0.0340736488513942	0.03471914981276	0.041987252521471
0.181481892188508	0.00334834711487693	0.012714561218211	0.148588823719056	0.012640513741866	0.0101074874080079	0.314289980565905	0.0336787220581942	0.283149671985375
0.429684157070975	0.0124620699096826	0.0743672241832273	0.0671248605912734	0.0891399757612628	0.0706831981499718	0.116210640915169	0.0608896869282431	0.0794381864901951
0.0375044087227772	0.00538262741665579	0.0154143630434344	0.0297758554810445	0.0305112167553443	0.0457912247261252	0.752598436543229	0.0140597851713629	0.0689620821400264
0.172217422110558	0.109396980525667	0.0863425771410194	0.0730540371310636	0.112607952172555	0.0981744806903996	0.287772659269907	0.0220034993342872	0.0384303916245427
0.367366028796083	0.0817302886238004	0.0250930408623801	0.0284257077184855	0.114968888725081	0.0820284401675574	0.0173860155151402	0.141304257857532	0.14169733173394
0.357101646890714	0.166927963480931	0.0248689382957148	0.0227575946032748	0.0363266566538484	0.118712228368986	0.16375228213717	0.0839007048630657	0.0256519847062946
0.289993855231462	0.000856936510173941	0.223800009472796	0.00647312328214154	0.074797395316558	0.271549872156535	0.0290438792528714	0.0784956034801498	0.0249893252973128
0.0583857077288742	0.000138316508303705	0.011272007879031	0.0270750240570685	0.00605316620010003	0.00173286431851496	0.850457640663484	0.0374589503035936	0.00742632234103024
0.0637522446016915	0.00457394412548202	0.00232044198632809	0.0524479836547818	0.0191241388985706	0.0280924412735757	0.701342843302246	0.0379853217896743	0.0903606403676498
0.216831618500562	0.0236909576183614	0.0470034296861531	0.320074008362446	0.0187403009502149	0.0569710170634592	0.0260162558260248	0.0886233634869269	0.202049048505852
0.170765702829342	0.077579177081683	0.0671755753973064	0.161182278433478	0.204797108971725	0.0522785632004525	0.204146949086847	0.0319621473019188	0.0301124976972467
0.182897624646972	0.0635133142871133	0.0119992832897516	0.00366055303432435	0.130932442276768	0.0910266615459086	0.123514000551338	0.29064988894667	0.101806231421154
0.25799307829542	0.00633490997583983	0.00986125639329945	0.368825786366966	0.062482301789422	0.0807759874392612	0.04476070428122	0.0232505237465871	0.145715451711985
0.266788174426077	0.00728179191168436	0.079007707090712	0.0644909744436928	0.0554720111211341	0.0442964988989612	0.333113909738016	0.0988435058249554	0.0507054265447672
0.205408235924549	0.0926599646409904	0.198108940874379	0.166677112303514	0.092270007379095	0.0553436928863248	0.105284159133547	0.0561678744411625	0.0280800124164389
0.255088157813715	0.00297935056081218	0.00679710565600644	0.0335145359907573	0.0229361459982954	0.135423418621075	0.229490124026767	0.142135699545763	0.171635461786808
0.293660098931073	0.000936377875685237	0.011617768593007	0.00299319551979165	0.0353596914915351	0.148480761390776	0.45586064957996	0.0281619420286031	0.0229295145895687
0.174058762336174	0.0280750103043005	0.164433680630667	0.113719360064801	0.101276021508331	0.0150289042910778	0.341432589047118	0.0483149806321109	0.0136606911854195
0.053320052521156	0.00596558659857891	0.0511532206671424	0.0308153460764786	0.0879517421000132	0.0861090193656023	0.519918610037717	0.0387331494027983	0.126033273230513
0.0287761256824173	0.310979455579681	0.0708431687069751	0.235952758247039	0.0401078581421727	0.133201406109017	0.0297146129303906	0.0468384981799804	0.103586116422327
0.539176832116558	0.0650882723469162	0.0508542378308602	0.0349087722574745	0.0235046261694732	0.0228923712070642	0.156963976557521	0.0617557216682255	0.044855189845907
0.0740257181940735	0.00542352181177083	0.0204933736240822	0.00306451594616448	0.0118059623452745	0.491064997081404	0.169767491464843	0.125139664448632	0.0992147550837555
0.135243565070659	0.00973964461648614	0.0109203722143047	0.179727172156386	0.0556376225554698	0.0199094617632267	0.164273898859272	0.267151037978306	0.157397224785889
0.189357923521435	0.00875687185007647	0.0213359930521472	0.0207777813888662	0.0590965843165509	0.00835635987233814	0.0684585840035575	0.304677053767697	0.319182848227331
0.1408988203259	0.209689149779778	0.0756182704657241	0.420712490073886	0.00592502820463866	0.0187655233384344	0.0115648615695121	0.0288688760190332	0.087956980223094
0.197996482510426	0.164228969866984	0.0654529128874846	0.223159581665873	0.0815952749354363	0.048303631492845	0.0977248649388921	0.0708520002909143	0.0506862814111451
0.166002971358182	0.683140338982746	0.00723362368231371	0.00436239379267186	0.0251909812229299	0.0943620735022881	0.00365268527696417	0.00317514087313405	0.0128797913087706
0.321606586048916	0.008512118299776	0.083446040161404	0.0103200846095641	0.0588383529630183	0.118428647450604	0.012876653225493	0.186961545818145	0.19900997142308
0.267917421577073	0.274231912307901	0.137797379770238	0.0861931714309293	0.0563613390145764	0.00784763787269915	0.0271226943900436	0.0500726065717413	0.0924558370647978
0.662559578576054	0.0158122723149024	0.012006222875554	0.0138717741856011	0.00910784813812463	0.0130631097532039	0.0748345075621437	0.091797842564045	0.106946844030372
0.0538068515356737	0.308850752771642	0.0821220475373367	0.0266776819807738	0.0683295234479553	0.0487670281113534	0.040991763379571	0.0571010701652338	0.31335328107046
0.615286269645386	0.00989430223718286	0.0125177031865341	0.00288031288449531	0.00570910639157765	0.033634052737106	0.184794800245388	0.0653040679198412	0.0699793847524887
0.22634083659162	0.00124668333273013	0.0209065145534676	0.00898367903553895	0.0445044799716567	0.153893609595745	0.507114143205373	0.0198537355516247	0.017156318162244
0.145187090521229	0.119564200895153	0.0136959806009467	0.0115328914588745	0.0330669085136624	0.244235243521172	0.0330392548112447	0.170771052870912	0.228907376806805
0.363506642676168	0.0660536128434647	0.0415679243378207	0.194477999230295	0.0177135420026467	0.17956120541309	0.0566164179077301	0.0505223251800693	0.0299803304087159
0.204750105246129	0.0192249956564901	0.112448061186107	0.0203092114097017	0.071875023459474	0.152662782903087	0.230507114147304	0.110987859063538	0.0772348469281696
0.464944404831756	0.0107322582756112	0.0642942910257019	0.185811627133857	0.0827659717317703	0.0138438838081273	0.0272546356390641	0.059516683716472	0.0908362438376404
0.0788211816907399	0.00191854683468688	0.0884406296571012	0.653890999319761	0.0263131497836962	0.00968936851285602	0.0778311445872717	0.0295705547070502	0.0335244249068373
0.424057624238824	0.0262716647246292	0.18615598919049	0.084350096719265	0.0494242395693054	0.00784937352796571	0.0738655708811324	0.0540622848524718	0.0939631562959159
0.424656793571597	0.0846462835536265	0.0287006797402544	0.0196592595559569	0.0622887036741103	0.0112961308918255	0.104218514087936	0.141931616932238	0.122602017992455
0.175001042902784	0.0334148707493518	0.0481671251510758	0.0407542883876705	0.195933604440357	0.114488881083839	0.118772476763973	0.202234487941291	0.0712332225796577
0.269865435717858	0.0300012909033915	0.00852864826707855	0.122832456681707	0.156909363449626	0.0426524150259452	0.114531100158847	0.158119545652938	0.0965597441426086
0.392881262371689	0.115405048646173	0.0625508901669499	0.0171764232905969	0.136703796285163	0.221269757883058	0.0145323410689677	0.0344282235768989	0.00505225671050293
0.692637161395881	0.0203439045515271	0.0161189031523727	0.00560803691301375	0.0439609883999298	0.0703765006193294	0.0328216068936388	0.101116799450122	0.0170160986241856
0.107839818185845	0.46060037788604	0.0595850857366343	0.219030943891119	0.0115039712853585	0.00335138050765036	0.0129220849771087	0.0383990572468195	0.0867672802834241
0.270966742202082	0.0674427701051877	0.146532035909844	0.0310029816424641	0.141013676686248	0.0211402643436732	0.119083592341192	0.1141838075639	0.0886341292054093
0.270499575218055	0.0368924870712391	0.0637400554055508	0.00158009307181337	0.0350296042094879	0.0264413857643681	0.394748797967787	0.080860085769875	0.0902079155218244
0.395583027962373	0.102417037913564	0.0296940808890225	0.0381143049090658	0.0155477379287871	0.323368912020945	0.00747954623184477	0.0345423236143308	0.0532530285300664
0.419805772808896	0.11006432436516	0.0205551509987911	0.0436444769665104	0.0947983540249803	0.00128952529137256	0.178895733751477	0.0885892952976211	0.0423573664951915
0.15128864353615	0.0319571064339773	0.020133198159117	0.0114110402534358	0.0442456248758937	0.0659290670056459	0.0396600235608479	0.183252079602881	0.452123216572052
0.358030648169943	0.00295135715099233	0.0390136724702626	0.0254595927078015	0.0105596021794025	0.0298138051924203	0.46387250647883	0.0177297081959756	0.0525691074543726
0.496491397818948	0.156143766368074	0.0748344493954169	0.0192658488053592	0.00740404836003282	0.184318087367374	0.0368685563414071	0.0129171251002334	0.0117567204431545
0.108453440742569	0.00570484894133156	0.0850714786350803	0.0141933106122347	0.0309212843787214	0.018840439230997	0.54943654972026	0.0333855553390343	0.153993092399771
0.41685310043831	0.055143559065697	0.0609158048262955	0.099222027893558	0.113082182096867	0.0824722803763318	0.0498359060405325	0.0970324174937313	0.0254427217686774
0.0427131293021139	0.00837044251789186	0.136595006205908	0.168197537520239	0.0660640908899377	0.139793768860749	0.323111754960913	0.0275581723295739	0.0875960974126729
0.36197035740998	0.0048442447933172	0.0144290385612369	0.0270533074342015	0.270519874210862	0.0712426689182085	0.0859679853349215	0.0711158433208091	0.0928566800164628
0.0900513891897927	0.0717390177290607	0.00466883858905362	0.00768943356032364	0.0535948967420763	0.0582111090612826	0.186961420746297	0.0808687208080942	0.446215173574019
0.358908600808744	0.093424385119421	0.120484579162978	0.061245346696545	0.0513783444263116	0.0446259593223956	0.0280006190739692	0.0207823342641064	0.221149831125529
0.451783815047861	0.00731040495926218	0.0742188554700342	0.230488075406925	0.0623489107767669	0.0553307192776868	0.0412149481606556	0.054034494231522	0.0232697766692861
0.374988661137963	0.04325988103128	0.119246692231265	0.041707738127517	0.0822834568673111	0.0588497303815353	0.0132300413941017	0.229845012282504	0.0365887865465228
0.707792544621127	0.00550723329629294	0.0432973289084154	0.00454007246803494	0.0267711592752782	0.0412976819154175	0.124436635753933	0.0144209954786945	0.0319363482828068
0.165083086532235	0.157660895716533	0.0200459623114278	0.454241118255013	0.0185734697847568	0.0495804388630575	0.000874857379174729	0.037776135922199	0.0961640352356036
0.190160704913914	0.332767350932117	0.0928872145127985	0.0319140234226844	0.0483401667433621	0.0499942287743409	0.0973531686141446	0.058828276125605	0.0977548659610341
0.454549551500361	0.0353064466177198	0.0748803036382423	0.0870412819523805	0.00711524407378823	0.00907398497347783	0.198602682368066	0.0816786310169325	0.0517518738590321
0.25395376115126	0.0812101510063091	0.0550301275670893	0.116107521005036	0.0276997199674325	0.0938509884442362	0.301132029992176	0.0394335847043456	0.0315821161621146
0.886572977862125	0.0142638081545551	0.00957171293739085	0.00145471722382891	0.0103833008646924	0.00533768152883393	0.00461161677480904	0.0105294368978454	0.0572747477559198
0.0844481110302772	0.00418020250698382	0.0405303888954725	0.0257945200706673	0.0465463322561717	0.143743623207652	0.594721595057472	0.0241464707672793	0.0358887562080242
0.15388772642382	0.446350873263432	0.00604394518514411	0.000444715848572266	0.0713784544910841	0.0635113009308921	0.0676679992342509	0.0621250048131587	0.128589979809646
0.0347508694029411	0.0185400517722234	0.0666100515772996	0.516982628357684	0.0954671127439034	0.104790513453053	0.0630327866990104	0.0452690415049826	0.0545569444889023
0.553400987218476	0.0504835424921991	0.0183604145378458	0.0820203139204233	0.0205134693756464	0.125034145552556	0.0108378260309043	0.0519425038224487	0.0874067970495002
0.725489107067657	0.00847682503317054	0.0454267760530312	0.0966595063057945	0.00775058234491531	0.0172017366024706	0.00815032850945862	0.0684314549225633	0.0224136831609393
0.313600516281144	0.0233983655055656	0.00638506543988302	0.102093239595267	0.0212156069797046	0.467825973757686	0.00704429411939861	0.0284232771797409	0.0300136611416105
0.149012554584015	0.0137568706231188	0.0287754650071064	0.0671143744215733	0.045848211317352	0.0775299495023563	0.354305963397065	0.144296358908117	0.119360252239296
0.30979719026745	0.18258405762517	0.0311330911272179	0.0111487980846993	0.0242040107485292	0.065617990649839	0.053989445605064	0.0714396723528088	0.250085743539221
0.123405061155842	0.0156167820624587	0.0389984708519489	0.097891972101398	0.0485396165331049	0.343145406456576	0.267972874009064	0.0565479221225609	0.00788189470704536
0.324215809826827	0.0288450146595892	0.024164753130284	0.00328068532956077	0.020173475596749	0.064865005724691	0.476137044919713	0.0312962317022216	0.0270219791103642
0.142561205350977	0.0303879911458312	0.038109811176248	0.0384850746877612	0.0524577081302953	0.0170587703918218	0.569506885264267	0.0305652665860077	0.0808672872667906
0.136265987195615	0.00105785675318492	0.0449264805904572	0.389980482621799	0.0120184353940702	0.0096001013668839	0.390775101273792	0.00468946594205841	0.0106860888621392
0.488371467299675	0.0133886114676978	0.0515121849810828	0.0414571281531552	0.0374211160511175	0.173298292053104	0.07530036655508	0.0377616757422956	0.0814891576967928
0.0700322060050555	0.00528742044802679	0.0136104846038557	0.0275384250471315	0.0205540878052298	0.143711586919027	0.622071442063639	0.0645449146412562	0.0326494324667785
0.321852318761895	0.00936426395895675	0.0201352734074673	0.0898689778155176	0.104526606507879	0.070000583335601	0.185721673828663	0.149359722101373	0.0491705802826466
0.393845932320338	0.0103593042321605	0.00897481819503398	0.08083677811006	0.0495072607803774	0.0804263887375212	0.117122503763053	0.084772063624512	0.174154950236944
0.273140662851281	0.444747810440388	0.039846731811866	0.0348482028669745	0.0106588373472598	0.0438025170058325	0.00471408615059029	0.044460937778828	0.10378021374698
0.672557222888464	0.0877768293641816	0.0111513224852218	0.00230240204407003	0.0284773003475349	0.095566655431015	0.0278380419096861	0.0398052145634067	0.0345250109664201
0.376021211508975	0.000653612645316767	0.142791933370155	0.0604671509262268	0.0169826030906368	0.144326946071926	0.170516193882935	0.0665549947433159	0.0216853537605132
0.532854550559412	0.0470376166987903	0.0778093640785289	0.0230980668250491	0.0604452216534395	0.0637636149044343	0.0546737311391222	0.0775330599426483	0.0627847741985749
0.362708765022062	0.0741536453133505	0.127474006737638	0.177512938451712	0.0272850880232351	0.0908177726393442	0.0770934704379827	0.0190305886518588	0.0439237247228158
0.26148965766059	0.00178434601367575	0.0267055804472299	0.0516308375247571	0.0357287023324356	0.0268858817392412	0.337480550822083	0.0958297762923224	0.162464667167665
0.141066447300909	0.373103021647704	0.0686698736578298	0.104411716712955	0.0423048208376004	0.05250408742279	0.00399603334552301	0.0454486635107848	0.168495335563904
0.248079799479074	0.161472072170695	0.00357250339602646	0.00419528338369306	0.0179891657990132	0.237092736101415	0.0190723154069929	0.144475364581989	0.164050759681102
0.2118337866906	0.109738242297644	0.0449677287502812	0.00331688156217267	0.131293348760309	0.171273031039625	0.0269106391810756	0.176287860542967	0.124378481175326
0.595479479544391	0.00047851265221396	0.0121041130993714	0.0910192662971606	0.0200113190861243	0.0886967168975906	0.0265165375503217	0.0574262242034258	0.1082678306694
0.239180743430848	0.0215893534544022	0.0452015652037176	0.00185451449059852	0.0430764882588889	0.144441644002809	0.280630399921493	0.118847170570065	0.105178120667178
0.109336494850707	0.00415602509855766	0.0882425687158021	0.389998065409454	0.0176749049680078	0.0173475892331518	0.332985570836302	0.0333024431219669	0.00695633776605126
0.350224435925632	0.0659460575808671	0.0435226490156472	0.00328127714277109	0.102237234838666	0.048973730989745	0.190701364004819	0.071971969026933	0.12314128147492
0.647968874896857	0.0178953523214304	0.00896031975341075	0.00231681078787411	0.0197162676940041	0.0260448530508279	0.101963607670774	0.0664441572141222	0.108689756610699
0.169426352583161	0.00202612231239675	0.0141869405042873	0.0136000571079753	0.0102087748154442	0.0488288643961912	0.30888939765543	0.0820315022876413	0.350801988337472
0.461231280573129	0.0124264903300319	0.114075765159088	0.213875267386316	0.0366503063302517	0.0675077881409894	0.0385160531385126	0.0272182373122204	0.0284988116294609
0.457411578262413	0.168235083194012	0.0161771694511939	0.0227638535337852	0.0458321563644056	0.0388629525578864	0.051929526893065	0.147118622858342	0.0516690568848975
0.0592439925271711	0.0456461408011901	0.0300545687863555	0.0256531879223461	0.073654164219057	0.0243700799954515	0.695035051547404	0.0134958642619286	0.0328469499390966
0.0702459435877102	0.00131894459688091	0.0412090237502781	0.195173761049087	0.0983123517600966	0.116142046140137	0.291975408459943	0.0585694287848732	0.127053091870994
0.629528778398025	0.00910640603072709	0.0228217570213344	0.051129893889099	0.0387538077268329	0.0900827253776143	0.0280316696491636	0.0337444120827506	0.0968005498244535
0.111216674547565	0.0192117373513224	0.0203873882820792	0.00298188599820097	0.0416691094701394	0.303833681673973	0.315713367252628	0.044340602385064	0.140645553039028
0.120505103472452	0.0129110381288093	0.199431177761781	0.0233905099861707	0.0879257431473626	0.0540270496048851	0.402358053975371	0.0478723714543551	0.0515789524688134
0.102211613881516	0.0433392622567856	0.0212986371616443	0.00243009549769397	0.060144572447289	0.0779317832906249	0.398977181198583	0.161582829436887	0.132084024828977
0.0471781232691469	0.0116894543901747	0.00935489126666609	0.00691671818652182	0.00824597416205879	0.0100072455955104	0.889091351943399	0.0142132255488188	0.00330301563770384
0.363262424500834	0.00849141353797194	0.0430669855482965	0.00172135153168487	0.0231718394149527	0.0437224175291637	0.267262192028643	0.0983047233656568	0.150996652542797
0.402526888108576	0.00144251420584978	0.0145018669391007	0.01559190153125	0.0342350379636073	0.00589088509614032	0.515701334163431	0.00566832843471425	0.00444124355733014
0.478925788812065	0.0491188402934766	0.0543255329378665	0.0245323513574506	0.0989595429565527	0.0153565124425135	0.183445291593382	0.0688634319396428	0.0264727076670498
0.203655447367427	0.41680036605284	0.0676226700486345	0.00159935276666797	0.0747733357543075	0.0623188729897909	0.0561619810182586	0.0411194828123963	0.0759484911896771
0.157708001675725	0.114912937935358	0.0504160536923805	0.210738879334957	0.0170742673251449	0.0206977649673071	0.198063790982071	0.02216520852632	0.208223095560736
0.060154200063425	0.0326654168694605	0.0654814354534179	0.681076510631306	0.0505005478786289	0.0394542547076402	0.0229868120113043	0.0108615318988347	0.0368192904859822
0.0569732472403552	0.237716317452527	0.238116552986872	0.0401488253419671	0.147034984552274	0.0270797230254996	0.115058192808714	0.0899130758343314	0.0479590807574592
0.492598106091384	0.0111034410736046	0.0216691504989489	0.0557152463722302	0.0213249570646203	0.0988319506162359	0.12203631620018	0.0418101437121453	0.134910688370651
0.190542435483328	0.173966401749863	0.0339728357074927	0.00373153388814706	0.102860923112344	0.12928621760131	0.0135516770980989	0.11776971286602	0.234318262493396
0.594775902338551	0.0189603126302083	0.0195075430777126	0.00682400800910019	0.0174719085281646	0.127267073663826	0.0477441220783528	0.130329777226576	0.037119352447508
0.0619469828514278	0.00887760107726628	0.0514569307905989	0.719412102436684	0.0380197933248815	0.0605355501914603	0.0109736395027041	0.0268856024072049	0.0218917974177724
0.700085462849445	0.00194297157724845	0.0703573079846197	0.0155731059087542	0.0478658324667369	0.049522268233498	0.00655377638588594	0.0342155597202761	0.0738837148735362
0.288035705635981	0.23687038126563	0.0146043450658131	0.16211573694112	0.0266646996680713	0.0106503435174321	0.0906110975228575	0.0923975065468681	0.0780501838362271
0.285205425621164	0.0279683478716909	0.0754448917126726	0.0907339873620918	0.0480403110535467	0.348141525410815	0.03234359811114	0.0484732290003152	0.0436486838565636
0.16275518984668	0.0106327968923246	0.0932677056351774	0.0668477538925278	0.195512422205518	0.0872246697891833	0.16836743227425	0.0730727653653321	0.142319264099008
0.0566718686322265	0.0871955270899126	0.14610452976149	0.339147302722269	0.137347136858144	0.132832748107924	0.0647326427894822	0.0225598965954678	0.0134083474430848
0.0945227465130718	0.671980600704419	0.0173301139598826	0.0101400600137233	0.0329367401670672	0.0923797156742795	0.000595313945959573	0.0638839919609429	0.0162307170606546
0.310529485520941	0.478909297905274	0.00846205705819776	0.00834759353264424	0.0469522069062063	0.0809127951955029	0.00160546323685621	0.0449201355407831	0.0193609651035939
0.474789114167542	0.0550329198741888	0.0241051814526152	0.0357052999574976	0.0159209298345283	0.0357693843443428	0.179860083522646	0.0460654750579177	0.132751611788721
0.365893083889265	0.0028539724748523	0.00879661019382118	0.0485246296944331	0.14552952007189	0.0288361685370148	0.199321756082441	0.0711241999118231	0.129120059144459
0.11480411914973	0.0386354515882171	0.0124826842052203	0.00592007420046368	0.173279387702392	0.364164849492652	0.0758062175674762	0.205100227747017	0.00980698834683173
0.620901030734861	0.026761393444924	0.0673660568278786	0.0475703065456133	0.0421283419042339	0.00777144213617804	0.0400859931682902	0.00805514602838619	0.139360289209635
0.288583749419847	0.0337028023931478	0.018699167452014	0.509230951069914	0.028180467846077	0.0284813083983174	0.0127372163922843	0.0469018699572012	0.033482467071197
0.281534114292125	0.00174931684578399	0.0181261331914312	0.516607120538191	0.0427186832877032	0.0289752776501739	0.0284884127180533	0.0313636395063856	0.0504373019701525
0.223033784233971	0.0232392024140519	0.0236927642861487	0.0206888402915363	0.102994797393801	0.1028607074576	0.377544434866587	0.0590494563568883	0.0668960126994151
0.194693905696231	0.0381596494154651	0.0413613835307073	0.0487970636436208	0.0589730327573507	0.0950885652671184	0.033541570497324	0.0360281301233012	0.453356699068882
0.331543173578174	0.269049842748918	0.00651172811736315	0.0553770621027457	0.0584536243195841	0.00628333012679348	0.0213587413274777	0.16825833616141	0.0831641615175334
0.425303055593123	0.00393737279384683	0.0203035015346691	0.000977203360900808	0.0471995062006176	0.131437774144099	0.193744552775557	0.0787204017188811	0.098376631878305
0.151398559449049	0.0965707705545998	0.30338839630747	0.0783838001300786	0.036323688151989	0.00171410020299822	0.200410650804782	0.0528038102948045	0.0790062241042292
0.314811460779096	0.0327993543521678	0.0922306000689718	0.00791686896594909	0.0511617408443918	0.0170508271848141	0.16607263810958	0.0692118203214001	0.248744689373629
0.542709250073517	0.0240577741464005	0.0326785309053662	0.0820733424019676	0.0213664364623698	0.100210155779249	0.0524946848349666	0.0831195028364912	0.0612903225596721
0.121569232279641	0.0495438524198634	0.0175173188077336	0.0966354395615383	0.0853106571133648	0.043906727070886	0.519638836696999	0.0306545656755096	0.0352233703744646
0.148668761044946	0.114638739217094	0.0145288375794066	0.0205531245431094	0.145142977098843	0.112741500133447	0.0070921498317715	0.122200222378433	0.314433688172949
0.112251555563803	0.186909479774387	0.0521717666722846	0.195493134956117	0.0328642622521097	0.038456265414176	0.138710275250588	0.049985982807372	0.193157277309163
0.104543775387303	0.0118688337170969	0.0108535352418634	0.0186026434479869	0.0218781313857707	0.0109355195372284	0.284594053863697	0.419810582475819	0.116912924943235
0.362583687871433	0.19122167916981	0.0214851066296001	0.0194501175618461	0.0159049780149817	0.283045482440222	0.020439420899572	0.0466345224839827	0.0392350049285522
0.417595743811058	0.0121858367871181	0.0385794719082774	0.112228271128809	0.157798570484052	0.10784731076356	0.0407640112930338	0.0562631044927846	0.0567376793313058
0.0749364135539034	0.00217670049154682	0.194106333547117	0.657368505839243	0.0167104865220617	0.0175356411628008	0.0199241597446635	0.00857547857489493	0.00866628056376885
0.0886592274912338	0.0832933096572559	0.0591727337530192	0.0124587664228448	0.234033523120899	0.060120582101205	0.0310378841729144	0.0614819738471227	0.369741999433505
0.148023061783193	0.0173301091468261	0.014358088521548	0.105714487066327	0.00365563787890869	0.426965646392118	0.0318825480772742	0.0236841145859534	0.228386306547852
0.0939263657621971	0.0071438496103063	0.0838606939488684	0.732605267602566	0.0186378727074229	0.000528648579484342	0.0134754662845915	0.0471988072098157	0.00262302829474743
0.0460830788342969	0.795917880624535	0.00980472222048645	0.00184685988931305	0.0683730529557631	0.0273243604066694	0.00224485397252389	0.0131464155621304	0.0352587755342823
0.632854861966607	0.0782167976443418	0.0576340521259201	0.0137802993325902	0.0168332493907609	0.0629803663260951	0.0559481994472742	0.0302340691538959	0.0515181046125151
0.0565464261225529	0.512318870594685	0.0179392224568716	0.136918750090446	0.0191774224440054	0.020423405113618	0.161217687040843	0.021412095263993	0.0540461208729847
0.334237070773264	0.032133052727405	0.0614854904311749	0.14223037073996	0.0786723096199545	0.0282955442977315	0.236184164259742	0.0539949028825303	0.032767094268238
0.396205819327313	0.0919452286786156	0.165690572751891	0.0990668547764278	0.00761046990980607	0.0702375372888752	0.0112353371552496	0.0414598885912647	0.116548291520557
0.0751542137689602	0.00034804871891969	0.00307827188760084	0.000561770895517211	0.0207431189218947	0.0374913035545532	0.851032285123967	0.00585065229327216	0.00574033483531468
0.130031582660517	0.000609527110894439	0.00895749891426345	0.00657796643106507	0.00756703763714037	0.219740522918712	0.621282269630682	0.00205692398124596	0.00317667071547975
0.497734941267277	0.0033202390479312	0.0639292859151536	0.022982030260534	0.0125395103674728	0.0272490401809111	0.298504023707261	0.0128376880171832	0.0609032412362755
0.145021461521142	0.0026152197970406	0.09430980370656	0.0974489356981498	0.0664000982216397	0.00563167621230504	0.536615364809777	0.0308821527254237	0.0210752873079626
0.279724668001395	0.467635802791393	0.036844360951857	0.0118710597637555	0.0523546513941965	0.0546010529608776	0.0124519278001878	0.0514877375783594	0.0330287387579778
0.163661557896008	0.558529454297024	0.00408926137332201	0.00861718260048746	0.0233862938369562	0.0168550950109837	0.000732542452206067	0.0684007882444109	0.155727824288602
0.228329678603223	0.022181186461243	0.0208625921727829	0.00648993043905837	0.186463354097819	0.390199423209608	0.0986950836019771	0.0231577192746501	0.0236210321396385
0.0446056759559188	0.000438142873022427	0.00454040628668534	0.028120575314614	0.00387613454502315	0.0134143469855188	0.859945309176293	0.0149220620425519	0.0301373468203727
0.181772695023989	0.00112727402290855	0.0122652967149127	0.00121351355653015	0.0142559543428352	0.00873944640957234	0.76471768237558	0.0110536871336517	0.00485445042002043
0.108069306322091	0.175685070594226	0.082909738302622	0.0767747199798831	0.214585025256581	0.160598425501186	0.103842413002487	0.0261637687899067	0.0513715322510168
0.141508356499923	0.00586660526926953	0.0596748027201173	0.515045513466266	0.0255694860108345	0.0838927583695392	0.117758331914416	0.040185234032987	0.0104989117166475
0.210115199045849	0.00835288294521225	0.0690162184284875	0.0446007145860359	0.0258795311478934	0.00717472342896837	0.367145547288857	0.0910329889779002	0.176682194150796
0.0852288238466385	0.0322656049448834	0.0158886738771663	0.0746449093342942	0.158489484101186	0.0748967798762977	0.262138191916483	0.0289427618602469	0.267504770242804
0.032066696248728	0.000599785396011139	0.00372669262999582	0.00930440315077287	0.00181689527268009	0.00279376705919437	0.937488254849138	0.00838744993654408	0.00381605545693579
0.0470043380494194	0.0862694761812483	0.0541443665037211	0.00390641886396523	0.229222390582585	0.0289410418580934	0.246246248038381	0.152783176869586	0.151482543053
0.29198825488077	0.00487928574139393	0.00577966486453174	0.0013996575488059	0.0291480197323779	0.086759192130833	0.0840709312603244	0.22586827868694	0.270106715154023
0.474545152995337	0.0065860851347074	0.0757505216992676	0.0952346744952462	0.018487056277464	0.127477180002252	0.0532581443036693	0.0423676135067854	0.106293571585272
0.182933970960957	0.0150933115995458	0.0192558412481096	0.154478243625185	0.0242164776619274	0.0351652369849179	0.29976053516316	0.0555812910394847	0.213515091716712
0.199995780153562	0.00191036512223809	0.00901287712524062	0.00320557235145612	0.0480050278913959	0.00495597442355995	0.670401276853155	0.0251455428017962	0.037367583277596
0.109693238705006	0.492323902032295	0.011667330886862	0.00795444682337714	0.0825189454362456	0.182451443294096	0.0013302803152628	0.0450458870338288	0.067014525473027
0.190413533824744	0.00394946644042297	0.0207396268060374	0.0462775568449872	0.0301714791590561	0.0746533783112741	0.535109044151545	0.0361070763418313	0.0625788381201017
0.0544768846804025	0.000446796244618666	0.0185859360931068	0.0319317630541113	0.020431807286593	0.0605313827225075	0.626089221241591	0.111901701010084	0.0756045076669859
0.175864206586388	0.00186400264914478	0.028787023412924	0.00582872121485907	0.0567650735187799	0.076793949637049	0.320372322514245	0.173690444878609	0.160034255588002
0.232621668313243	0.00848632426407454	0.397900521027931	0.115930595554088	0.0771981277795068	0.0884921092905301	0.0524295035559663	0.0180627834326723	0.0088783667819889
0.293611523720119	0.0169654320839894	0.0761370244597216	0.018444382329349	0.0359715560651117	0.0335532995982846	0.34632817167383	0.0640418585686463	0.114946751500949
0.335345652886807	0.0331747363280935	0.0283097946596526	0.0515566581037328	0.0423443249125435	0.29514805538555	0.0453782858841177	0.141782335122965	0.0269601567165379
0.399231656960612	0.00349826993730863	0.121184316514775	0.0763407785051619	0.0159536608452305	0.0648692492725341	0.243982055539265	0.0285764898058151	0.0463635226192973
0.290950749562289	0.0142889368126376	0.0192893115169849	0.0359354353906855	0.0806787049238784	0.39246591624527	0.0888286522310464	0.0417854778070165	0.035776815510191
0.822177791276347	0.0495034658736176	0.01885512325678	0.0105644281640627	0.0144717005772586	0.00296851148014914	0.0143810217827673	0.0385997372873175	0.0284782203017
0.129658465257934	0.00898910201202929	0.0421991888317254	0.0184575014107846	0.049615290091309	0.318885328614797	0.0247121033860374	0.155177702359871	0.252305318035512
0.383623114062405	0.437615322545059	0.0170614869383119	0.0283934212671656	0.0495558504317146	0.033801226354155	0.0187060691041954	0.0198793111772363	0.0113641981197572
0.6021780489901	0.053714815210449	0.042033272304378	0.0224990421904855	0.00555012352064741	0.0698082620025056	0.0943511435256284	0.0719546222318293	0.0379106700239766
0.316721566439728	0.00769960842751251	0.0920792189128747	0.068292234133737	0.0929176948257715	0.377866272309158	0.00314297826785476	0.0121038461295113	0.0291765805538524
0.0539922328354218	0.0332038406300955	0.0114545495291861	0.00244728114107212	0.0325852133033112	0.805507339100911	0.000572158491744298	0.0109020527288537	0.0493353322394041
0.347346476305069	0.0366933046963698	0.184439210409333	0.0891165537367526	0.186575112422083	0.0379819701437457	0.0421551345441055	0.0474800669672664	0.0282121707752742
0.583398530376801	0.013796183255475	0.0697286214224676	0.11165698837265	0.0382298560584623	0.00634661565772884	0.0254534547428681	0.0955976959240983	0.0557920541894481
0.124366560697768	0.00762448652666851	0.0169371073817245	0.0151461911144058	0.088568486548497	0.0836469020804141	0.165086864394638	0.135990992269734	0.36263240898615
0.506356390655464	0.00376503901518826	0.0090686608840314	0.0568176094117388	0.0522612394156041	0.113547495328778	0.00338499438362094	0.0747986783610536	0.179999892544521
0.102332741942609	0.072949370684091	0.0496098095531414	0.412855301698926	0.0396304735736899	0.20745710992358	0.0171329882469947	0.0540702133557581	0.0439619910212104
0.402076125375882	0.0129434215358344	0.0113394118132458	0.0506867501490587	0.00433481190598495	0.0386872809931711	0.239903685940937	0.152347659018458	0.0876808532674284
0.384911789308906	0.137582733363332	0.0297240133551591	0.0270478183694908	0.02426182825165	0.206249059488882	0.058118881782346	0.0327806462045453	0.0993232298756889
0.0843703921514125	0.1701190742496	0.0718723541666402	0.0896979938359019	0.0761366223695002	0.0190010777650172	0.0238418380363005	0.070378861305068	0.39458178612056
0.599728805578202	0.0944182795938165	0.0352958646691637	0.0132955550416341	0.00778378855450275	0.114095587390268	0.0374455530052112	0.0317616297925102	0.0661749363746912
0.245307550009488	0.244566996966085	0.00947200169475522	0.0139591346870598	0.0220087737091942	0.299465941195283	0.0945500289051703	0.0210640248893006	0.0496055479436636
0.175585105591718	0.143244143843562	0.0636837252926894	0.0235950124281031	0.026657308557548	0.0241306410897822	0.0697355601265691	0.155910115556789	0.317458387513239
0.333011649411853	0.0310423134419055	0.0375165293855419	0.159031094901886	0.0150855607291115	0.0060156737164733	0.0076338118383874	0.196824473276741	0.213838893298101
0.551937157755081	0.0251745668183934	0.0101607927394622	0.160088988137722	0.0356192643660568	0.0541668588724483	0.0399444403970195	0.0734230356522377	0.0494848952615797
0.0584212086317966	0.00627484413852075	0.0270597998963612	0.0120195967553556	0.0524950867371608	0.0860023839120311	0.703489195411922	0.0171006488794113	0.0371372356374403
0.129133537959786	0.00772384440486349	0.0470573216989695	0.00573006791331166	0.0176595922826501	0.0783003506241244	0.226553793866191	0.159098653791455	0.328742837458648
0.102506715648175	0.240905393771714	0.0702129057049359	0.0640882472782588	0.052988853563502	0.0104948250779851	0.376045516420794	0.0346057872312193	0.0481517553034154
0.208871707841425	0.000627869960339509	0.0505673023821512	0.041565400321655	0.037514411238762	0.0330539923088961	0.415259500763844	0.0440069333818553	0.168532881801072
0.383664801475894	0.00922845336312764	0.105310142748885	0.105765634098329	0.0474726651363059	0.169837728607614	0.0817426411441501	0.073224709062404	0.02375322436329
0.30108128398379	0.0351387796875926	0.0313943511049389	0.308223360466806	0.0119887725244394	0.0397167171485049	0.0646404610265255	0.136644991692118	0.071171282365285
0.142568514704058	0.0817669278011539	0.0427192614060373	0.211443617685973	0.164563533524931	0.0347407657745553	0.16480326290528	0.0958840677962557	0.0615100484017555
0.20920271417387	0.00818602764169405	0.0209832325177399	0.540451472448164	0.00773593513658956	0.0363699420550372	0.148880014696378	0.0140565024027111	0.0141341589278155
0.146642810783294	0.0210415759861086	0.0327622536625555	0.118815830459897	0.0828124751711102	0.561523805977417	0.0126868629484994	0.0171191617983	0.00659522321281881
0.24867487286163	0.00143035261842637	0.014967116335579	0.100362368910919	0.0285910656841749	0.107213328014755	0.116582948687406	0.156448695920693	0.225729250966416
0.532138058632441	0.00489538468799687	0.0159464925217828	0.0683649453804539	0.0533763455553438	0.104464357940539	0.0891672243180672	0.115263965107959	0.0163832258554171
0.250260575509842	0.470471677864182	0.0284556026954485	0.00228736823031655	0.160363155674572	0.0117142715706271	0.00878369293043986	0.0379747744421174	0.0296888810824544
0.254297148026948	0.0941135861973907	0.0249153647755238	0.0618281119151439	0.0191027318521335	0.105237137261394	0.0874269739247545	0.106377478518338	0.246701467528374
0.139626467272376	0.00813660561199427	0.0299985996097104	0.0141199921499642	0.301168501180876	0.222162634149844	0.110736223443942	0.116292434753671	0.057758541827621
0.27431883926678	0.0647640950032234	0.158749757653045	0.217308994899997	0.0204955244395456	0.103910111479429	0.0296661654069387	0.104715710070489	0.0260708017805526
0.300973095764549	0.00124527058898279	0.0398482106438177	0.207000444713237	0.0172234088505778	0.0928350145616849	0.233107762678296	0.0178624809328232	0.0899043112660302
0.200091255159564	0.00766013115499487	0.0846048929797971	0.122209059212769	0.0744062860120661	0.389005005872477	0.0304951502665246	0.0622237306678531	0.0293044886739541
0.096246470191998	0.0750705729562059	0.0218407473608391	0.43736163149195	0.0374690145146054	0.168273597477557	0.0672031122591762	0.067152985330826	0.0293818684168415
0.108200094414016	0.0271518137734604	0.00949976921316335	0.514774352624704	0.124530569314594	0.146991017726189	0.0213592082768941	0.0191550513227699	0.0283381233342095
0.132372268667496	0.0237694867730416	0.0380031572561063	0.303574312098714	0.108760081303041	0.0102576749309734	0.250777540638408	0.0344137882748363	0.0980716900573831
0.605855869906979	0.00589371707018465	0.0907618912845545	0.0336125660584028	0.0803254168222181	0.0445550305672406	0.0715702503410363	0.0337264639519696	0.0336987939974142
0.762747992713707	0.00605902811497419	0.0537081683281988	0.0232790279246018	0.0343698712342352	0.046590268682986	0.0577091523212886	0.00605306712171172	0.00948342355829689
0.311287094712411	0.0523523644750345	0.0406800449989852	0.0299985726280222	0.0343855553504397	0.213745302245079	0.028483580209656	0.0285258674101831	0.26054161797019
0.540318558207334	0.00962235369267924	0.0384433502269664	0.071433289582347	0.0269799983472527	0.129851696670886	0.0494216248824938	0.0591234598362986	0.074805668553742
0.321166198558907	0.0254160214984598	0.0195502311214472	0.163182355776618	0.0495426479485988	0.0980953898583465	0.0119815794709409	0.0776783571929928	0.233387218573689
0.099075782504014	0.0169259596086003	0.0662458433843827	0.344640534943115	0.0328251181238255	0.28050697736281	0.134269597369688	0.0159440533661989	0.00956613333736598
0.0228070687886524	0.00753717140773794	0.014018394191612	0.0521112452932373	0.0467524167146679	0.0134984206426968	0.758936772233952	0.0294475287166821	0.0548909820107613
0.0515862835435551	0.0208998836784814	0.0719996342110514	0.0757093354525096	0.136010057544946	0.0602559383859698	0.322476106829987	0.133066433187257	0.127996327166242
0.179339981450924	0.00977068549387318	0.0435013687545503	0.158910876013518	0.0276195351622755	0.0071530193807486	0.387199100406053	0.12567896819365	0.0608264651444077
0.0700997573990919	0.752952545137305	0.0461094455972637	0.0662301794520504	0.0120248769757789	0.0316907796932421	0.00144502678459374	0.00558121422361181	0.0138661747370621
0.59523200630121	0.0112640811347641	0.0690113208404139	0.0372977790443367	0.0355951362853805	0.054049836441645	0.00617127610551133	0.0268777174862839	0.164500846360454
0.768624998759211	0.0195089185600132	0.0100267946499099	0.0372079711274344	0.0161145987300171	0.0945422654788023	0.0126208713974907	0.0188027459553102	0.0225508353418108
0.397714529776023	0.00822426421601865	0.0330142883961176	0.0804631404030907	0.0189166966532625	0.0234015177197174	0.12046177241676	0.0941514641564891	0.223652326262521
0.241861153212384	0.00393622385115662	0.0705044027399091	0.152706518612803	0.0420985575441382	0.326922870130661	0.0157885746147626	0.109301284969979	0.0368804143242076
0.184263005697932	0.00257031926478995	0.0430321915042408	0.0158962511793025	0.0318991726899828	0.163889542610778	0.356244268177742	0.0327538883517946	0.169451360523436
0.335574791029193	0.0863402533313647	0.178416179503776	0.123386124854192	0.0381548403038761	0.0799085445715058	0.0793201759303763	0.0288624080333133	0.0500366824424035
0.104280813172592	0.417843173904779	0.0239744883199721	0.00179843121392261	0.102272990096093	0.108273559639678	0.169177526121166	0.0484975807924257	0.0238814367393717
0.415366741591362	0.00357624138168763	0.0199268745175697	0.00338800849132275	0.0321191549169092	0.0470174562419757	0.383725274508054	0.0502600367011839	0.0446202116499357
0.433622362700195	0.00229941868770483	0.0541178785661351	0.0101268895105038	0.0597743933673025	0.257797820336001	0.0649033805664618	0.0145614641788253	0.10279639208687
0.0402166424553845	0.0025436191656122	0.0291247068451095	0.0177281795481215	0.0185759547831256	0.0430438051414425	0.821877440306858	0.0160211213174616	0.0108685304368845
0.326014396991458	0.00422794148916765	0.0536294258502292	0.0218674848147899	0.0450073356981264	0.26590314724781	0.263279543378765	0.00874116950741008	0.0113295550222445
0.154785021038863	0.00457409350219216	0.0159282451766995	0.00514815062964662	0.0135441354250633	0.111663356346523	0.299462851539659	0.107873051804163	0.28702109453719
0.230935617669727	0.0237992728212472	0.0376796758935275	0.0240287080868204	0.0554701790541254	0.0139119123425977	0.0276990497697783	0.240293634243125	0.346181950119052
0.362038018371656	0.0512043035238007	0.0155698418679665	0.132475412219331	0.0151988351619845	0.00886889013849442	0.00860194381537613	0.142765489369655	0.263277265531735
0.190833868458352	0.00669012005098811	0.076733162263864	0.0715993129380499	0.0932458373256891	0.153216373205389	0.0801448984760816	0.0427397418495359	0.284796685432051
0.0175428496777712	0.0043559302790915	0.00663067511831326	0.0035386437580592	0.00789509070546512	0.0121454575811973	0.906827373574016	0.0280534831874222	0.0130104961186643
0.0690323540688826	0.000144980055118273	0.0137089734869163	0.0323163295259324	0.035523790515515	0.149769609998186	0.603556904124646	0.0151454490475349	0.0808016091772686
0.201499746783611	0.0244615727424011	0.0427430501893017	0.0293832141209908	0.0890325832675108	0.0918326615783564	0.221043082355957	0.146239180801465	0.153764908160406
0.400904180356541	0.0773609229256127	0.00583862144025739	0.00529250686883396	0.0657623769745325	0.319878422149495	0.0182482367389766	0.0249825955232295	0.0817321370225206
0.788394211058448	0.0230112449498397	0.0232625693290032	0.0330144922833652	0.00910298133881998	0.00770606260524482	0.0610824263360357	0.0187724955920452	0.0356535165071986
0.0838493281980337	0.00393801940026921	0.0208957262091757	0.0181827747018121	0.00862108223977051	0.0135836096211438	0.76413249915552	0.0460231125541563	0.0407738479201191
0.326494783439711	0.160943671153602	0.0336365168775737	0.00764190270047962	0.0669697947340176	0.29709958092407	0.00566577676805168	0.0342531631810313	0.067294810221463
0.0431489270442315	0.0321602419943953	0.0116714463759368	0.0120270126264889	0.332961090906359	0.109761562295087	0.0367637471140163	0.292266002281403	0.129239969362083
0.475067931556117	0.00696378125786234	0.0461688611254756	0.00919822008714438	0.0315324572466006	0.0218516916693687	0.141920825544638	0.116503379382906	0.150792852129889
0.232421418929103	0.00178468847288276	0.0450448724299441	0.232411603786611	0.0424694243171586	0.0409030265822962	0.328950758028388	0.00772165892758983	0.0682925485260267
0.161758291330003	0.00177667834922694	0.0357825145852814	0.0669899464241523	0.00699672968648003	0.0211592505043286	0.434776340772383	0.0597843531670489	0.210975895181096
0.197967933328172	0.363131964676308	0.0236095753518071	0.00261897561497776	0.0995678831453852	0.0298467055758968	0.0825393280985436	0.0567674961254576	0.143950138083451
0.314656521521814	0.300568835805592	0.0446028658586178	0.0203412840166563	0.067732021968282	0.136719336415915	0.0109852015143895	0.0649971844628211	0.039396748435912
0.700205068056084	0.0430017612168657	0.0131544268205587	0.0218091487076611	0.00946141749834703	0.114499928088072	0.0140661979305616	0.0235463297179964	0.0602557219638534
0.0160043133435757	6.52738822581715e-05	0.00355347492547696	0.00447815707795441	0.00903309613432766	0.0117470380569492	0.925299476176421	0.011140401731265	0.0186787686717718
0.289601678637424	0.0136244941062855	0.0689442284563354	0.139452986022149	0.0269007596282666	0.218911263620633	0.193912681028641	0.0390999149308418	0.00955199356942406
0.125634332854801	0.00515066847789594	0.0391949192717539	0.242552817203044	0.0131829907078145	0.0082693165604643	0.16913182916295	0.0901317642420135	0.306751361519263
0.189535060181763	0.02830908072402	0.140262816887748	0.152431987227983	0.0996018332002612	0.127546639136971	0.0904178535745053	0.0801170821212021	0.0917776469455464
0.153470085207671	0.0238856699678184	0.147744900419037	0.315723477215769	0.0628392816263235	0.0912249363845278	0.00509066008633789	0.0384717879835042	0.161549201109012
0.461825114215878	0.0444523087707854	0.0462932068647183	0.00236367856485113	0.163625456116492	0.0881057861061925	0.0407719206822945	0.0795407414663015	0.0730217872124867
0.0942149288672594	0.00236257485422341	0.0107459479031601	0.00546341550287533	0.0468009191797722	0.0359145327764314	0.223952030972436	0.219261345021921	0.361284304921922
0.22365030897377	0.0727346105548218	0.0438357723945744	0.129151430576842	0.12632177719009	0.0416301356662572	0.0225815328000977	0.101959284882756	0.238135146960791
0.16559867204721	0.00533300904544857	0.0643702356442982	0.149874627355156	0.110794659958349	0.127698989539716	0.035988476577515	0.141598249265419	0.198743080566889
0.0653388555568974	0.0059707070789576	0.09834767397373	0.097441650460161	0.384775243533053	0.109876343662662	0.151351541582406	0.0666564603303876	0.0202415238217448
0.273909364091052	0.00341313505573528	0.335356012182021	0.0644971629871356	0.0362958353004011	0.0324240883575183	0.192850594655277	0.0242251727026722	0.0370286346681872
0.37477325058345	0.00898461411287876	0.0501012512099931	0.132000667810713	0.126920879735899	0.0881248911127986	0.0229952431667462	0.0427439538148604	0.153355248452662
0.546907323496297	0.0180773931311095	0.026624541248854	0.0125539335911027	0.0815820342436947	0.184202233826342	0.047177298082803	0.0516505430093682	0.0312246993704295
0.370486022000409	0.00355879533689953	0.0110815441250952	0.00145076292784727	0.0420668376055459	0.0258773141875361	0.466970152936393	0.0194655698891505	0.0590430009911237
0.564915790384218	0.0647840023724671	0.0173426096105011	0.0190710158005714	0.0246261547956332	0.0681657467475881	0.00134572949411609	0.142517217792869	0.0972317330020359
0.0811575190090767	0.203910600437291	0.00978581932239036	0.00875373684772033	0.0677286498823495	0.546225302195734	0.0103193298550395	0.0313412587471591	0.0407777837032396
0.286129484550574	0.0254320513590883	0.0176765340105278	0.0335402184580657	0.0317541641926198	0.232665525686877	0.0931372692496474	0.157574124781486	0.122090627711114
0.118077719105486	0.344633942793459	0.0820356021279474	0.0324735227351706	0.121036829132065	0.107741926945199	0.0198794196797389	0.112669173166637	0.0614518643142968
0.304828660850582	0.00497487086205963	0.0184571550029237	0.0563571285294071	0.00734584576914068	0.0184197630615571	0.559047588332998	0.0110539881592213	0.0195149994321101
0.236094495355724	0.00187151948833182	0.0115568882835076	0.0176306767925599	0.0300076933327616	0.0832645740745484	0.462179743960465	0.0205904246972404	0.136803984014861
0.643914308622192	0.00425473210107221	0.0113763345803407	0.000222360575018521	0.00790423378152712	0.0857617474048126	0.0432360158571718	0.00828831666476852	0.195041950413096
0.204004064513647	0.195269952978381	0.0828111809420224	0.0101100235791582	0.104360610755381	0.201059093598196	0.00508349093690009	0.035595198694646	0.161706384001669
0.574365692367067	0.0480533474975313	0.0225649764985755	0.0429934997536371	0.077017638880646	0.0857713691884832	0.0188349072521171	0.0901556203287165	0.0402429482332261
0.54217370708267	0.0937809383642015	0.0427684571696512	0.026319697146211	0.0134692838892903	0.126418658479356	0.00110863492681105	0.112919162027795	0.0410414609140142
0.225232655245595	0.181716557359138	0.0033333877907114	0.00895410146710194	0.0155580576248585	0.118799753672693	0.0254104136533368	0.370420670006868	0.0505744031796976
0.164485489944971	0.0196443811354712	0.189558723306933	0.361469244395482	0.0820015210436293	0.0478277940373933	0.00967402812082196	0.0160117648634437	0.109327053151854
0.184960939864271	0.00652897508949318	0.0297908372027317	0.107036272975616	0.0596454358321582	0.306214819873941	0.101981476645129	0.15695798313763	0.0468832593790294
0.149213421343483	0.00322604483576507	0.0214221778507731	0.106904551507224	0.0408233550548803	0.00927879563636133	0.578144886897194	0.0527315430275648	0.0382552238467544
0.239195261735592	0.102491246669266	0.152024809037201	0.0291561865521729	0.0919397051040941	0.0351475263055006	0.25233937067777	0.0310663188030154	0.0666395751153879
0.26253620659699	0.283062917239998	0.0513914954127163	0.0158161948809601	0.0388132494555081	0.185120281055672	0.00694453575497719	0.127104305712562	0.0292108138906166
0.0560069476456909	0.0992050236163302	0.0128000618978064	0.00376402091057724	0.0642986063206664	0.237198891749783	0.012173524959233	0.29229781950823	0.222255103391683
0.21823406160372	0.0990520176854202	0.0432594345479219	0.412220041269212	0.0312689558072587	0.119289072865706	0.05089159842138	0.0194594077599278	0.00632541003945411
0.195423009435985	0.00813101574279556	0.081083955895825	0.0428974046825681	0.132314956363611	0.25569486065865	0.121179666132027	0.0730611094488913	0.0902140216396468
0.132364916483374	0.000646992779101602	0.0245947405449295	0.0090396580286646	0.0171000625792211	0.0160705586692276	0.642875879495059	0.0503426269392716	0.106964564481151
0.174363160436623	0.291783389484633	0.00323854891873707	0.021743510313119	0.0146062765595579	0.263956531110857	0.00873154159518217	0.0476409395943017	0.17393610198699
0.112781789959473	0.00790837450923346	0.129921756598547	0.0570710384290934	0.0218493639180108	0.0130675193331626	0.176031664890976	0.125134066833761	0.356234425527743
0.301507025972308	0.0218311793674113	0.100478932286023	0.0387187379840892	0.0154170320568751	0.0148898800797798	0.368915040934024	0.0225665200834326	0.115675651236057
0.0912632563011301	0.0806658028643251	0.0924517021152476	0.0170715342061276	0.0632545395233176	0.105620494251599	0.524872161831965	0.0106052263849776	0.0141952825213104
0.13010981542244	0.689410055235708	0.0137945248780684	0.0493587655458267	0.00992705279063691	0.030717858357605	0.00612014463753402	0.0552853373958268	0.0152764457363547
0.100237901333586	0.318522197971645	0.206939591186329	0.277151776097885	0.03096642813826	0.0431083908963072	0.00512685111608083	0.00775202536846427	0.0101948378914413
0.446617513698434	0.00759401295202347	0.128119132726941	0.0147986614451578	0.00648425485543821	0.0436152115027632	0.306775406920847	0.0262694256058758	0.0197263802925182
0.153253603654486	0.0673401250939409	0.0166325285029715	0.0134859002046649	0.0751620871911154	0.402576973722218	0.207877927152364	0.0353466717226015	0.0283241827556386
0.378679625846848	0.0372143419323113	0.0336190421989351	0.102129051476827	0.0717401383882225	0.113781342886551	0.106500261615918	0.0919759333952284	0.0643602622591594
0.43986934595309	0.0244107787229018	0.0906164747129182	0.0267977672699317	0.0469736117616697	0.127869367898716	0.0331973646613216	0.0842601127905089	0.126005176228942
0.394318123235304	0.148690421181109	0.0818256643933658	0.0884499512534651	0.0252915563285042	0.014762905534631	0.118102746271617	0.0318325527402649	0.0967260790617392
0.396243981435387	0.0580074719677948	0.100075332427745	0.120204946690654	0.0285770594103018	0.0454995431334429	0.0463730080038168	0.0706101501100179	0.13440850682084
0.313083239139934	0.0101351196539205	0.03157295603233	0.0164588715839563	0.00783356634899407	0.0994703388798284	0.407779773533303	0.0754664329951903	0.0381997018325434
0.211207107442864	0.0736078389998312	0.0199575800444952	0.0100098942285993	0.0387492396272354	0.0707506420132712	0.0176634581723967	0.113025708221064	0.445028531250243
0.233631430365857	0.00541896441745046	0.0336399355218683	0.00255368480136668	0.122193227977795	0.084403840736891	0.351487387442778	0.057813791404864	0.108857737331129
0.0817272845464542	0.138574010436495	0.0156531833970741	0.0990539611090538	0.245014335042734	0.121340698414288	0.138197539605178	0.14946539210316	0.0109735953455629
0.398939201710367	0.00484340893499324	0.0093341026417591	0.0153874150493734	0.175222896486366	0.0112012992522239	0.0817419935136725	0.112897831867832	0.190431850543412
0.480982514732412	0.00693609665444509	0.052884431817668	0.269299894005893	0.00634874358459172	0.0628013372651342	0.0440895101967706	0.0582361065343454	0.0184213652087397
0.531739991996968	0.0113297792653559	0.0110090772772743	0.00899301154852295	0.0693263690717079	0.0291098215382713	0.26224610633946	0.0236797915917066	0.0525660513707337
0.207099128403593	0.0485108752350782	0.0269456436049083	0.028584218801465	0.0110019558128851	0.493783888966597	0.176493792086981	0.00356061513578589	0.00401988195270617
0.184614029682632	0.00752823913582466	0.0295701376617949	0.0250363084988322	0.0248007914822636	0.0995114716187427	0.480006894436605	0.0424130249616568	0.106519102521648
0.506988553066349	0.0269811419122251	0.0142600801078828	0.0286894836185193	0.0169492391732045	0.188968452020792	0.153504449290116	0.0351736966583035	0.0284849041526072
0.242253277005908	0.0226379618782937	0.0781362301238688	0.0124123654303438	0.0439464331268267	0.0248270644409515	0.46443068008068	0.0188315863765455	0.0925244015365822
0.140807296117804	0.0516046949328973	0.109208850669905	0.109103380541481	0.148501837723655	0.0766434209111784	0.0569642302418807	0.150399477013624	0.156766811847574
0.107442228201292	0.101653429431141	0.053269827746443	0.301204882528306	0.0937861666208391	0.0184233242199801	0.132771487114585	0.0432595584930862	0.148189095644329
0.349369630702529	0.211281949270539	0.160885730016641	0.0535297938684446	0.0965774058155636	0.0660430882935157	0.0355628108017856	0.00970227544277025	0.0170473157882116
0.543323708239988	0.0127725585650243	0.0148198224637841	0.00609959128734485	0.0324208579859997	0.0581544480343518	0.223204041157961	0.0847034763353511	0.0245014959301954
0.494886105658363	0.000164943011107914	0.0383365225879258	0.0570707688831321	0.0348772657548958	0.0205130938905178	0.290453269722501	0.0319801467659944	0.0317178837255625
0.372989822725244	0.000714166997914109	0.0124275212801992	0.00865701442293733	0.00491403965314253	0.0851016692710099	0.359017559993362	0.0674958870512653	0.0886823186049261
0.378390647645035	0.00835498251940755	0.127575554728377	0.223120336858407	0.0331805157296986	0.0117874198962163	0.119874826214557	0.0726594333816644	0.0250562830266369
0.439405633555256	0.00543151197012526	0.00926842790911651	0.0031010936545373	0.0457284563829405	0.100079257549834	0.380592839788674	0.0112446463444458	0.00514813284507042
0.214914110592106	0.00525192451956941	0.0550750659650334	0.104700001661458	0.0559992976672609	0.0937755245512757	0.449642570847828	0.015048793905993	0.00559271028947484
0.10027500735357	0.00200896961876865	0.0199247187616344	0.00239825266455202	0.0499507050441744	0.0387480096928323	0.645687581580226	0.0633252147247491	0.0776815405594941
