# Supplementary material for: A Bayesian method for detecting pairwise associations in compositional data
Source: PLoS Comput Biol. 2017 Nov 15;13(11):e1005852. doi: 10.1371/journal.pcbi.1005852 (PMC5706738; doi:10.1371/journal.pcbi.1005852)
Supplement: S1 Data — The simulated data for each of four difficult simulation scenarios described in the Results section. For details on how these were generated, see S2 Text. (ZIP) [file pcbi.1005852.s004.zip › S1_data/hspike.txt]

feature_1	feature_2	feature_3	feature_4	feature_5	feature_6	feature_7	feature_8	feature_9
0.00811475117034131	0.000254418148066276	0.000170170042064932	3.32894791380706e-05	0.00846000487665725	0.000127530151143731	0.98283983612183	1.07034030643801e-12	9.68844736516132e-12
2.31456159513798e-07	1.38473715613248e-06	1.87030567234214e-08	1.25405209335064e-07	0.000457579558217993	2.58922698182744e-05	0.999514767869024	1.22665220213706e-12	1.31175059101e-13
1.55001530509525e-06	4.66975922861694e-08	1.30226677686578e-06	7.09861512651862e-07	1.09983015428426e-09	0.00034334247229776	5.48340981949821e-07	0.999643534585314	8.96466038932031e-06
0.00177485477490491	0.176143798666718	0.20747458041049	0.0339939832046199	0.00174134302399245	0.000170947721089119	0.000487067664744052	0.578196753269509	1.667126393247e-05
5.68881237015758e-09	2.85337819005667e-09	3.29737375507138e-08	2.73489318685058e-08	2.33666926576296e-08	1.39517548337722e-08	1.01043430075863e-11	0.00040104068862504	0.999598853117963
0.00106505195756655	0.00112231347979318	0.000252256287412705	0.00115593281968539	0.114513034800432	0.000125791027175101	3.71108393077385e-08	0.852622170120667	0.0291434123964292
0.000784471601873454	0.0058859004484559	0.000290668561651155	0.00763634268565491	0.943296222476921	0.0345301851461374	2.51130362721977e-08	0.00151513867426388	0.00606104529200561
0.298570016348385	0.115307267027516	0.201603051782939	0.0584128190066651	0.00585913687374578	0.191181325199399	0.104007229365498	0.00122425536925217	0.0238348990266004
1.0067748640732e-08	5.43585407556933e-08	4.1087322859327e-09	1.20171788058874e-08	7.70457502122283e-06	5.05332066116919e-13	6.90750842731753e-08	0.999992115295217	3.05019719140669e-08
0.0152635277470433	0.0437761729914449	0.0035991515743598	0.000902514748765436	0.000337532055545928	0.00272703469078173	2.11596010673517e-07	0.933381984592875	1.18700031730658e-05
2.91158141070168e-07	1.01780593700295e-06	1.5342258468607e-06	1.04737229053285e-05	1.82668710488222e-05	5.32092254094502e-08	0.999967032670585	1.7346364385683e-08	1.31298994646008e-06
1.32433125657074e-09	1.1453887891286e-11	2.19862813638278e-11	4.50399950969817e-10	1.16437199154443e-10	2.14308193609457e-11	0.999999998052404	5.93603010484735e-13	9.62915236787691e-13
1.59877733969754e-12	1.70320934723557e-13	8.46237443654585e-12	1.26260036467489e-11	1.75447571845745e-12	2.51123485357118e-14	8.73394865579976e-09	0.999999991241084	3.29979914739556e-13
3.89651953831104e-06	2.54383222030789e-08	6.87629223370142e-08	0.00235316378735478	5.29494986530361e-06	0.0262700398445057	0.000779417872882615	0.970568933952022	1.9158872586482e-05
6.19307259114462e-05	1.1126020546269e-05	0.000138423724357142	0.000859542503357066	0.000188182178240426	0.354344801250471	0.644395993579929	2.96386898717049e-15	1.71844811139549e-11
0.000102185975655276	3.81450456887413e-05	1.34409253319602e-06	6.4603069860831e-06	0.00160814430261862	3.88759695960477e-06	5.18742933228676e-05	0.981585888252201	0.0166020701340347
0.0941625340110531	0.00447600523647708	0.00015032601484194	0.00277376013578822	0.00026174464010989	0.897797068716091	0.000377612766319403	9.40242496049103e-07	8.23682374192225e-09
6.43110916973023e-09	5.90118137098193e-11	3.79368831346171e-10	1.33390394060927e-10	3.01600826566336e-12	6.5175296520158e-10	1.57867038466856e-05	6.22193305290095e-12	0.999984205632282
9.86319668566443e-08	5.15950486631092e-08	4.90734591136237e-08	1.82205679901692e-08	1.07890944230419e-06	1.14945717358731e-09	0.978320387878065	9.38347165962954e-09	0.021678305158521
1.92305512519145e-09	2.49396320498214e-10	4.46096481302293e-11	8.56116791871404e-11	1.83735389549659e-10	1.28112475781764e-07	7.09328321045388e-07	3.06731204796737e-10	0.999999159766064
3.33137095191627e-05	7.23847083969704e-06	2.86296988315102e-06	1.65516911163464e-05	0.00142486752953398	6.84212084986813e-06	0.950935940277093	2.12078505910513e-11	0.0475723832099572
6.43171226989481e-08	4.02309022216513e-08	3.1851023205101e-08	1.06355308018342e-08	8.55032794753473e-08	5.48808933880817e-07	0.998776471835649	7.45142467906427e-07	0.00122200167509105
7.65676323165121e-07	8.51992604288501e-09	9.15763643409275e-09	8.91874219338623e-09	8.83588099632639e-14	1.61382457950771e-05	0.999948189450907	3.48797722118836e-05	2.58370115773589e-10
0.0200235642735708	0.00100225934049259	0.00140838826649852	0.000306334875862166	0.0490294836127817	0.271597279464513	0.56999018119331	1.69157976125322e-05	0.0866255931753588
7.02739679632888e-06	6.26300174565638e-06	2.56849004960356e-05	1.60010949471694e-06	1.15182722330445e-05	0.0011709258568716	0.998692922642709	7.08820937667045e-07	8.33489987160513e-05
1.11928815503355e-09	6.28365424724053e-11	1.47965424025187e-10	3.6657362583868e-11	6.51476799326903e-09	4.6373206950613e-11	2.92801729469229e-07	0.999999149368605	5.49901777116582e-07
4.06668658471039e-10	2.43476306422098e-10	1.79220301358923e-09	6.49234731273984e-09	4.01808748337285e-10	2.50769122614005e-11	8.62952855116096e-16	0.000126440617154666	0.999873550021264
0.000303990573345741	0.000346793784957583	0.000154641299997996	0.00012257842286159	5.85896554367243e-07	1.0785712173523e-07	0.753691517020152	0.24521322373764	0.000166561407368092
5.41710776304503e-05	2.33228423473938e-06	5.26797463450914e-06	7.35138201708067e-06	0.00139420795000267	3.02973043688004e-05	0.998493168471324	3.65916488772828e-12	1.32035521290858e-05
0.0360162081989747	0.577435904542145	0.00555669418648263	0.236036849809943	0.144931542544221	1.80036289794935e-05	6.47881451185863e-10	3.87574036776997e-07	4.4088673361563e-06
0.00298420690857559	0.0131360517915715	0.0145840385004206	0.00648092126481541	0.015979979249522	0.248306590993996	5.05825846475343e-08	0.358527109622612	0.340001051085902
0.0159390629713555	0.000147216593250516	0.0126390107649892	0.00212668043962524	0.000107955356388464	0.000413010067054599	0.963630971211679	0.00499541770154059	6.74894116689447e-07
3.79205570315885e-09	1.23854166652688e-10	3.4794555669249e-10	3.17982735311557e-09	9.02693871357526e-11	9.04449918805306e-11	3.52523506570791e-07	0.999999639723486	1.28610060790983e-10
2.63376072453712e-07	2.6563536625613e-05	1.12276603615695e-06	2.99349239258147e-05	7.4734532520936e-07	3.38055213189092e-07	3.10337877364731e-07	0.016719326194217	0.983221393464707
9.85602580283049e-09	3.29461138014104e-08	2.70874102160215e-09	6.2314841370301e-09	1.72836141404367e-10	9.08978550996022e-09	6.83512482809384e-16	3.53363879879349e-08	0.999999903658625
1.328533947131e-06	1.51668859857771e-05	2.34031837680453e-07	2.01340052520235e-07	0.000721686436883958	7.40535479756777e-07	1.21507185477784e-15	0.999194443100087	6.6199135725116e-05
0.0100779174042452	0.16898383314782	0.166004222760438	0.625690276549698	0.0292115516869105	3.21982028959275e-05	2.03954266623889e-15	2.47824865798249e-10	1.65267090325977e-13
0.0154885020196744	0.0139226899894004	0.00554276255509652	1.89538757550926e-05	0.0440059203614805	0.895902697452557	1.04689533044646e-07	4.17816072864616e-05	0.0250765874492167
4.07526993021768e-09	1.42369578702043e-06	1.51111542038207e-07	1.06125102858872e-07	0.00163460057469816	3.32563035686677e-10	1.18567557747274e-13	0.972464781540162	0.025898932544756
2.65281805455271e-05	2.40629907901919e-06	0.000961310188803667	1.22678433394749e-06	4.10953412064181e-05	8.27105622760674e-08	0.998707465077135	1.86701308785225e-09	0.000259883551321331
1.00649139541134e-05	4.48394632408205e-06	0.000288071103614809	9.57467176412892e-05	0.00410620590310379	0.00015178917187021	0.149531753853943	1.94294340925036e-07	0.845811690095208
1.24177418539595e-10	3.04325965902573e-10	7.4400836967264e-09	5.51309781967841e-11	1.53387960735529e-08	1.58487913971807e-12	8.51216689453202e-06	0.000113154813480002	0.999878309755526
1.37251074369255e-07	6.31071697771423e-08	5.14871694944142e-08	7.81722019777217e-07	4.89027353484428e-08	3.05006884934536e-07	0.0653758729057135	0.934622356531268	3.8308596512993e-07
3.18573140810047e-08	1.15825200723241e-07	8.2862928481812e-08	1.41835848854091e-08	2.34346261598253e-06	1.77713812890197e-07	0.00997655881962633	3.91336176635125e-06	0.99001676191315
9.71551432925906e-06	9.15344581468826e-06	1.39540441417178e-05	0.000127032829103279	0.000141470212800417	1.12338054696362e-06	0.753230188861632	0.0311465370509255	0.215320824660706
0.00196181226817459	0.00950976820282963	0.0021519158493433	0.0074535794697213	7.02158757404654e-05	0.978841301774226	1.14936586631525e-06	1.01177410870658e-05	1.39453011274831e-07
2.56043132431496e-05	6.23404845875584e-06	5.33174253230667e-07	3.04111277938519e-05	1.00759357887767e-07	5.41608996076051e-07	1.34128226038867e-06	8.67513062454202e-15	0.999935233685628
0.00126862359959845	0.00167189382818693	0.0351976367166929	0.0108272374258197	0.856496177243799	0.00108383396576848	2.84341545503891e-07	0.0666749090710123	0.0267794038075765
0.00777529728359954	0.00936383009131971	0.00372943571340137	0.000927578288172946	0.0306339777698563	9.86148550435533e-06	0.015984594891546	0.0018038216202553	0.929771602856344
0.000417395828244423	8.45669242383939e-05	9.36508330858438e-05	3.34504306719761e-06	0.000307195385103113	0.998393146839256	0.00045223734800991	1.76091331942846e-09	0.000248460038081928
0.0919223123058857	0.0931922771922236	0.00258245902749826	0.00741340489811305	0.000358653055219846	0.804526904155403	3.98796171683116e-06	1.29993315923842e-09	1.04006265388066e-10
0.000486156132702564	6.55293652322817e-05	0.00542806712226302	0.00383830096086581	6.86282169085868e-06	0.237105976632686	4.82762263029937e-11	0.0306622106469881	0.722406896269295
0.228048166151704	0.00316630467289795	0.00483168295818562	0.00056170201322454	0.0075353448465078	2.45031709745897e-05	1.2095476857991e-07	0.755823335950519	8.83928121775908e-06
1.72976024388551e-11	1.2705363578288e-13	2.96967145765933e-11	5.15599010194083e-11	1.60836378451824e-13	2.10684497842545e-08	2.65284793357054e-05	0.063149337392285	0.936824112961087
0.0202862233516009	0.000691907966330102	0.107645340100678	0.591903845257985	0.00824083896085658	7.99705901007859e-07	0.0559950708558044	0.0115989686422692	0.203637005158574
0.0615105794631103	0.00334361841136264	0.00574895327336816	0.00104371244350451	0.00337095626628589	0.0554894817818005	0.254488273118783	1.50539136949341e-06	0.615002919850415
4.97273029568927e-07	3.06670284283825e-08	3.96397486959843e-08	3.23859123744956e-08	1.97959039025236e-05	1.32007517994037e-08	0.999143290997622	0.000528459090714988	0.000307840841290014
0.0221828394022668	0.000534683360350964	0.575611531937037	0.399377039481119	0.00201099035153229	7.89027526968076e-06	0.000122968414639484	0.000147032763503461	5.02401428104741e-06
1.31046088529836e-05	2.06011880171974e-06	5.61270125399212e-06	3.14815867112421e-06	4.98229998642732e-06	1.2805023519147e-07	0.901055675710102	1.51826050185647e-07	0.0989151365260463
1.00550766804491e-14	1.04214455367755e-13	6.94433952490415e-17	1.8733902950557e-15	1.20526498227423e-15	8.21301351499761e-15	3.61549917904346e-18	6.02642207555891e-07	0.999999397357667
7.95776123531105e-11	7.86657259643088e-12	1.07848525833822e-12	1.36767156699245e-12	7.37481098940243e-10	1.56077945212104e-15	0.999999999165494	7.06267895987139e-12	7.06706101657302e-14
0.000739897051996608	6.9634832922237e-05	0.000348062063332261	3.81463601296916e-05	0.000310606229781905	0.000365559473277132	0.998023234447112	0.000104859323585208	2.17863410579572e-10
1.94444856638482e-05	1.98957997654556e-05	0.000313288829652167	4.23843748953436e-05	0.0900791369471472	4.58369195009291e-08	0.284049013841597	0.0177681324012359	0.607708657483124
1.95401795713195e-11	3.67043267959083e-12	1.44121535750953e-12	5.9092388999881e-15	1.11767301992114e-09	2.74902378742331e-10	7.91371616617003e-13	0.607352437991831	0.392647560590144
0.000175451403860217	2.94248684790539e-05	7.78885229298783e-05	1.9044576643504e-05	9.64927181398834e-06	0.0204294940710115	0.97925904728523	8.80989424543715e-18	3.17992799031375e-14
7.242524536671e-05	6.25038130782959e-05	2.84855303494899e-06	4.55186532195234e-05	0.00153055504928214	0.00141160058556662	1.22917845666306e-09	0.12840916089608	0.868465385975193
8.60624473510935e-07	3.70696549385154e-06	9.42982387319432e-07	1.41968822668141e-06	1.35518471040631e-05	0.000127724295216715	0.000769436217476186	1.89426608060803e-06	0.999080463113541
1.01261018839546e-06	6.88321918161864e-07	8.0209925776318e-07	4.47477287301408e-08	4.96674309665629e-06	6.3640017352771e-06	7.82424486016434e-11	0.000541216291153425	0.999444905106679
7.10781273862232e-06	1.96275866142532e-07	1.19675214087892e-05	1.69918791139212e-05	1.29510305161595e-07	1.60901060368329e-07	0.999962832442282	1.83863563724493e-07	4.29793661676351e-07
0.000991017789437403	0.000405168309041091	2.11261483039885e-05	3.79606182760875e-06	0.0169063837011412	3.27144912637119e-05	5.49352640046755e-08	0.981639738562502	1.21855529009332e-12
0.0143801002757671	0.0251580950157452	0.175233552621398	0.087240298626102	0.0274868207203171	1.05074458922715e-05	4.92110659403693e-10	3.21617201372602e-10	0.670490624481051
0.000720445441236879	0.00603748269946884	0.000614817137938782	0.011927196112575	0.00197458894952025	0.00218688914332564	3.6918799821716e-09	0.885179631878992	0.0913589449450626
2.32427141083761e-09	1.89761174735153e-10	1.06159975905014e-08	8.51173098475528e-11	1.10648428348094e-11	6.77498426250108e-10	0.999999986072899	2.33885622467264e-11	1.73279859349343e-15
0.0316068188736768	0.00921772294935899	0.000105676107977375	6.08710341808122e-07	0.22696777840028	0.599415991186189	0.132649892241011	2.26739512775864e-07	3.52847916530153e-05
0.007439189095807	0.00534168297581987	0.550657341429317	0.00999880228062833	0.00118017445684054	0.00476861180203859	0.420598033502576	1.78137765661808e-14	1.61644569544172e-05
3.75824942418964e-08	5.67481057220227e-09	3.09067282384867e-07	1.54642483491624e-09	1.18641307947563e-10	3.91226740662166e-11	3.43968930214163e-09	0.0513663914742905	0.948633251057244
3.9081158606863e-14	6.77525044422084e-17	8.05146216062803e-14	1.23784953992436e-13	1.43056323309476e-15	1.45887380999075e-13	0.999999999999609	9.87381206894958e-17	1.31859059157639e-18
0.00148681575846952	0.000418403240941584	0.0050416085371925	0.000966775012435453	0.0578208386598377	1.32414196737968e-05	6.32239465473238e-11	1.70828139205398e-06	0.934250609026833
2.16903241734269e-08	2.98579160760669e-09	6.90973661887909e-09	2.0163217771898e-06	1.14111879333342e-08	8.1388807122131e-13	0.999995337257742	2.60235181859321e-06	1.07080806289459e-09
0.00232492200926228	0.0343709068258562	0.00625263921601404	0.00680592738263742	0.104781107414431	0.0503482057429177	2.55029350121914e-07	0.00954247439826247	0.785573561981269
0.00252431722690324	0.00158966094783644	9.72836876836333e-05	0.000125925920146135	2.17072644662989e-05	0.907409675088562	0.0882309482221765	1.70024582068505e-08	4.64639767742061e-07
0.0227425373965827	0.13940636975839	0.00561020114757848	0.0227746282493745	0.00118225782920462	0.326296465137784	0.481983832091755	3.0196588562819e-06	6.88730474585013e-07
0.000801273559813145	0.000214336750656721	0.000897025388868697	0.978690738809431	0.00468800325569022	0.0145618575335819	3.60134558631783e-05	1.89887370409004e-05	9.17625090540083e-05
1.24365674052338e-05	4.00978961931582e-07	4.47530085855723e-05	8.0528450276698e-07	2.98718628374803e-05	7.52897738575923e-05	3.29443444736761e-06	0.999833113587968	3.45014337520777e-08
0.000155463262339932	2.17347968781586e-05	1.24554750316429e-07	1.00346067576001e-05	4.14367121313923e-05	0.997168451805161	5.97474202388263e-06	4.87023695199308e-06	0.00259190928300573
2.63498620616968e-07	2.96613182175502e-08	1.73643663939118e-07	9.31817847094347e-09	4.7828424709024e-10	3.89860457489908e-07	2.73833305589588e-06	0.999894661641275	0.000101733565146055
0.135734320747414	0.0513042803108264	0.0913212902190288	0.59525170166446	0.0130648102734777	0.000378730029358559	0.111183001957511	0.00176186479612059	1.8026492316955e-12
1.17789393440133e-07	4.04143969662911e-09	1.25550075217953e-08	1.18274112549561e-07	8.37880324666993e-07	6.4042229472966e-07	0.999998269030116	1.01278978976044e-12	6.29847958706386e-12
1.95155846726566e-09	2.95496246247801e-08	3.56660288653585e-08	2.81431918459068e-07	5.34697182054904e-08	3.52328560612086e-08	2.45185232584213e-11	0.168700622507319	0.831298940166458
0.00215041240171118	0.000547384603679251	0.00173042947477302	8.7202323158131e-05	0.00129632880664821	5.67065192078899e-05	0.129235413342472	0.852743309278477	0.0121528132498736
0.0280121546369633	0.0701681983802389	0.0277108727367962	0.000350388148068282	0.0381552161164323	0.835598542869754	1.18947906276117e-06	3.43762937652486e-06	3.30757676138668e-12
0.000474221716255813	0.00210191866937631	5.47625551119344e-05	1.17679376386249e-05	0.0190010814838505	0.000122146023852803	2.40519299904784e-11	0.976994914156256	0.00123918743360597
0.0408357040613507	0.000345410404518007	0.13284494888995	0.0125152159933475	0.0335400558786683	0.590792129941311	0.188804710918865	2.1603791682373e-06	0.000319663532821018
5.12372747523664e-11	3.57472898831441e-12	7.96484176670293e-10	1.27906736756779e-08	6.42276265361811e-14	2.11747689084239e-11	2.01863510994285e-08	4.6354677149309e-09	0.999999961514972
0.351089238548593	0.177254697824988	0.35503747386229	0.0371926077585464	0.0711953959251042	0.00334739755496059	0.00487532355627886	7.04185110254201e-06	8.23118136614791e-07
9.33999167362625e-05	2.73073223072965e-06	3.65399036018167e-05	1.86167153604294e-08	0.000338426153808016	2.49841893648999e-06	0.0192776415363361	0.980043632992184	0.00020511172945163
8.9467667311856e-08	8.11611303655794e-08	3.86905121078848e-05	1.2171282310398e-05	1.61337664680671e-10	1.23417109204007e-09	0.999948947001759	1.80559312528603e-08	1.12358475177491e-09
2.23276073804008e-05	5.62447818738792e-07	2.67160637368812e-07	0.000402903071584573	0.000342710762645079	0.000140488565074406	0.746747074780233	0.252341183281685	2.48232294175338e-06
0.000269459662185181	1.5876406838523e-05	0.000217341845798548	2.78814686819087e-05	0.881193973041017	0.000147952179599558	0.0894477375156647	0.0286797778793439	8.70855197392254e-13
2.95377467364373e-16	1.40838878593372e-18	5.01043854881332e-17	2.07882159522518e-17	2.94453885874313e-19	3.88140885325115e-19	0.999999999999992	1.80342267525323e-22	7.3223260449909e-15
1.11435792731964e-05	0.000165590214042731	5.60233305415786e-05	9.48717410058706e-05	0.920952853221744	0.00323961520590783	2.87977345446062e-06	0.00363048029163065	0.0718465426423994
0.000218362503042703	0.000353889990406235	0.000110060738720589	0.00196966581946939	0.00626320847466159	0.991082976954891	5.2628187628301e-08	4.6793769939204e-08	1.73609685088186e-06
2.54339219985109e-08	1.54380861010571e-09	1.46397466781238e-09	2.03690825087672e-10	8.71639980866047e-07	3.18127441367961e-11	0.883801009716707	0.000649804205952213	0.115548285760151
0.0240244481431902	0.0155595214824917	0.116291877003411	0.510817151665207	0.000313959409414084	0.000806471286271552	0.000482692386850876	0.0139955919055103	0.317708286717653
1.09985488556117e-06	5.78963426073842e-08	1.36710651371515e-08	3.57016200204853e-09	4.5732477667691e-05	9.69341660453434e-05	1.76266414391982e-10	0.999847248722422	8.90946514350631e-06
7.93811813211369e-08	1.9527928810339e-06	4.97642788750266e-07	6.75858641833043e-07	3.29759521781171e-07	2.24395307047749e-06	4.97559973620733e-17	2.72358861874642e-05	0.999966984725727
4.44944074871969e-08	9.61792337502564e-07	1.11055071764891e-08	3.66154998571653e-08	2.77350439236335e-11	3.09252213945286e-13	1.42623922574006e-09	0.99999894404158	4.9638450909817e-10
0.00284338148875943	0.000953550482387297	9.11395266964896e-06	3.43482116544353e-05	0.000151096738637007	0.000246040425647148	0.995762364163037	5.1497725394584e-12	1.04532057720568e-07
0.0100155446654678	0.0070597957135451	0.00655518394126925	0.000275246227409328	0.00316991936677871	0.954418014340569	0.0014330372341974	8.33158509856913e-05	0.0169899426597774
0.00573416153956479	0.10411513885801	0.00047803839764112	0.0205440449362001	0.0520254301975841	0.816434768681155	4.71213261611937e-11	2.05472041350012e-09	0.000668415288002358
0.00686512640503022	0.795414118306505	0.000867974995944683	4.39841930695749e-05	0.19655683306817	2.55214508008134e-05	3.04264259406111e-05	6.35357857951277e-08	0.000195951618753609
1.10135512152006e-05	3.25279696409846e-07	6.05731440007723e-08	4.7175164796602e-05	5.99063508661827e-08	1.81865057168225e-07	7.46580408411604e-08	0.63150991578805	0.368431193213648
6.75985043891113e-06	3.09876686251607e-06	6.57420142266961e-09	7.20483121893684e-09	0.99917357020187	1.49621072653801e-06	0.000815058317018404	3.44083662454044e-15	2.87404699929632e-09
1.89124980880603e-05	2.16294019922316e-06	1.81306150223153e-05	9.0156255776468e-06	1.09620430560706e-05	0.000586469486341834	0.971337076102791	0.001859808246246	0.0261574624426782
0.104281123253299	0.154613111828727	0.134363149643702	0.0149730958464609	6.17547838715366e-06	0.489465688623437	6.60809322976426e-11	0.102295971058823	1.68420108301773e-06
9.28276832082706e-08	1.46505838706126e-08	2.38522531169204e-08	5.21163561935982e-09	0.000179139613571514	0.000175048390668253	0.999645673364957	2.08175340325362e-09	6.89402628218497e-12
0.262597405608475	0.191371582110389	0.00681571942770414	0.435494524455356	0.0161420026352134	0.0438477318317434	0.00723115434218093	0.0364485456904884	5.13338984493958e-05
0.0167661231593004	0.0234284256506565	0.0621087895114704	0.0235572838410452	0.00457164898063438	0.868702788814566	0.000858655083173824	6.18451874634422e-08	6.22311396594052e-06
0.0175928734788234	0.00242493847524445	0.662551572527695	0.151183470819613	0.146884481255197	0.000570486336987991	0.0187630669691912	9.79453406681829e-06	1.93156031812958e-05
2.30469588344681e-08	8.32424540453285e-10	2.54429910911453e-10	5.22647641266813e-10	1.47984663287582e-11	1.11104788182358e-08	0.999999951582	1.26362613627399e-08	4.71686289952592e-16
0.358389750536008	0.0515175874392349	0.00947133236320323	0.000851247551602621	0.287522621875291	0.25540974097579	3.8985992061397e-09	1.19426327812446e-05	0.0368257727274904
0.0286468030198268	0.00217560993768357	0.13227286624544	0.0141045357640105	6.32089521549909e-06	0.217826070919664	0.603479318550874	0.000325210428389049	0.00116326423889657
0.174341601696992	0.352312904054262	0.0186739386928356	0.0135190163285026	0.0182990287628999	0.108586686434722	0.0466565229983262	0.135080995534948	0.132529305496512
4.52650707242773e-09	3.68047210046133e-10	1.95877606378048e-07	7.9191917419455e-09	3.62304186795116e-08	7.67077480355878e-07	0.999998953162866	3.43752700761996e-08	4.62612344689149e-10
3.90387487886364e-07	8.84698667538753e-08	2.16231853563889e-06	1.13907550938156e-05	1.71703275214765e-08	7.54135802870996e-09	0.999985943349896	7.10238895462351e-12	3.32244597077148e-13
0.000256595675545986	0.0669348835958186	0.00198471050597935	0.178728708984744	0.0309445920640485	0.720997273598709	2.92184505318061e-17	5.49651470739553e-12	0.000153235569658362
0.655086195442153	0.0475079359731519	0.0589361383494296	0.0728992759388518	8.56540626049018e-07	0.160980374358311	0.00440527753288371	8.06339587368606e-08	0.000183865230633911
0.000247770952621489	1.52224264989792e-05	0.00128899611632709	5.3211534986461e-05	4.51203139206659e-05	0.00037901785073652	0.997970161997719	1.11843166279745e-07	3.86964023597189e-07
0.106575187844063	0.0595000669040634	0.0335729220801563	0.0100395811699667	1.0568978217276e-06	0.247067397579019	0.000177189149540018	0.000385966205624994	0.542680632169746
0.0154075178796241	0.0456091736527122	0.00105278990967189	0.179490480477088	0.256377674944504	9.23279275573091e-05	5.38100672495476e-05	0.463552522781786	0.0383637023598072
1.58253121378433e-05	1.88956319902145e-06	1.68386300600297e-05	0.0244012041066428	1.73327763619243e-08	1.91709747564071e-07	0.2171351434368	0.752982886551784	0.00544600335685261
0.000363466053318329	5.37944994172978e-06	0.00019159147535616	0.00405203949413123	4.64158903005025e-10	0.000200926738199955	0.000124275826662787	0.979477357865487	0.0155849626327438
3.38305378963766e-10	7.59795683556683e-10	3.12408134981233e-08	1.07704854623209e-07	6.74163793681009e-06	4.58156183486625e-11	1.70267828065326e-11	3.32359828875528e-10	0.999993117923092
3.53486413223554e-07	2.0282671036961e-08	6.6573673905051e-07	3.46132683417949e-07	2.18966146342914e-05	4.62026455822039e-07	0.999976255720403	7.63211598065697e-17	3.87832724565333e-16
8.12882821638595e-12	9.76079310005071e-13	4.93401274012869e-12	3.23723622592859e-11	7.46978384714738e-12	6.66708475278099e-09	6.38024210234905e-10	1.44846498253649e-07	0.999999847794512
0.000357565713381511	7.19572854340591e-05	0.000701075179575178	0.0474056729054614	5.45834468153341e-07	0.000278177930515641	0.000776259229669167	0.0593874644139041	0.891021281507591
1.27096903051713e-08	7.22466182103384e-09	1.83621670617694e-10	2.07256893371234e-10	3.4901514314968e-06	1.5128873131562e-09	7.75448363205748e-08	1.25561523964874e-05	0.999983854313218
0.00179928655090029	0.000126605876416855	6.42168790503827e-06	6.76057791215385e-05	0.000100912808038208	0.0154259156998172	0.982473195791173	1.29102887953878e-12	5.58053372537906e-08
0.00218297475438742	0.000697566868426862	0.0108998476244314	0.0210671640219661	0.000101148166270463	0.0447639596155531	0.225386688975072	0.694900649934931	3.89613614677861e-11
0.00160957163519942	0.00134607806181728	0.000142594155349713	0.000329218380277093	0.419353983120069	0.000772501512867096	0.575376567719431	0.00105279865505379	1.66867599355458e-05
1.81148932987639e-06	3.89786529445263e-07	1.84054082246911e-06	1.52763115421018e-07	0.000557999051255914	9.41121763138384e-05	0.973629268804844	0.0116310600424049	0.0140833653453839
2.9118233881252e-05	3.12521001885589e-06	4.09344674047745e-06	1.4991935322927e-05	6.98705803944996e-05	0.000347425578509207	0.999506288827748	2.508505781705e-05	1.12956794776159e-09
0.0457965964614091	0.00803894457881976	9.56895561756265e-05	0.000422498393909905	0.040841588660812	0.363681951114873	0.541122637335289	9.30492528158039e-09	8.45937858021126e-08
1.1012377679894e-11	2.23482337053874e-12	9.59317306427015e-12	5.39662526518966e-10	3.04538517605447e-09	6.21667934096234e-10	4.40449920919547e-08	0.999680177471269	0.000319774254183124
1.74908489379419e-07	1.72955379918386e-09	1.02592579964031e-07	2.08624550444601e-08	1.13413835070377e-08	3.42322960832328e-11	0.198099879386812	2.54973911638334e-09	0.801899806594755
0.0721796536304851	0.00805897435358071	0.0119387053490154	0.0261430530728148	0.000280742560845104	0.0123711852657613	0.793738786625087	0.0695898301251391	0.00569906901727093
0.000235250044382689	0.0193892697145196	0.000651995566695774	0.151443613634378	6.98842290740882e-05	0.828032039934715	3.40355381680629e-08	6.70808079794403e-06	0.00017120475989835
0.0148806484545742	0.0153940297293097	0.271892152762515	0.00167318937869314	0.197320565008629	0.495755806591946	0.00307710979279104	3.82317891194372e-11	6.49824331068821e-06
0.00155871911278383	0.000737524911427123	9.19187826852265e-05	0.000994880290265242	0.249743695387052	2.34625082406702e-05	4.65444628618517e-05	4.70140278945437e-08	0.746803207530657
3.93535733469247e-08	6.64403301605757e-09	9.34135213871837e-09	1.80433018204428e-08	1.02152075554034e-09	1.20588405583134e-09	0.00820630135735682	0.991793622890153	1.42825026023919e-10
3.48636398261883e-08	1.6759597740025e-09	5.92404386760822e-08	5.29210833775207e-10	2.73564981892463e-06	1.5955668639898e-08	0.999997088968803	6.31164455788452e-08	1.43018136974175e-14
9.90520657987694e-11	7.42878810204464e-09	5.09833636992068e-12	1.13386393190272e-10	7.28812078466036e-11	2.47564947396084e-11	4.92254829880209e-10	0.99995460801904	4.53837447425678e-05
0.000143273331347079	1.60888495530637e-05	4.43304707666202e-06	3.67880081189012e-05	6.04850312791497e-05	0.00234251162334921	0.00100388683307963	0.00633826676964292	0.990054266506553
0.0030459744252464	0.000301238429815424	3.32168531034534e-05	4.24782627100343e-06	0.000100212353686331	0.000475871931696606	1.1809819828831e-06	0.996022030581815	1.60266163832452e-05
4.28079335359127e-05	7.53854997863942e-06	3.81822078062941e-08	2.88989978944964e-08	1.0298218514343e-10	3.733712366704e-06	4.56125167587227e-08	1.39906021306133e-12	0.999945807006015
1.67798368164511e-05	3.34004767668814e-05	2.22187572273837e-06	3.29827842121274e-07	3.93078554287953e-11	7.61223245380869e-08	2.41405828186833e-07	0.999903715385441	4.32350299499052e-05
4.05894653597555e-06	0.000135496805382348	3.35777425703805e-06	2.66924671833566e-06	1.34091157584261e-06	0.00277938598783588	3.78322597398853e-13	0.997073690327082	2.34693307998161e-13
0.00121345203855183	0.00240698559094405	3.88556388249374e-05	0.000230924582957535	0.00164839532576293	0.994461382570256	1.78865324444572e-11	1.26507127740625e-12	4.23355074674571e-09
7.60789088162985e-13	3.63677266400594e-12	1.2679276103262e-14	1.56792766564293e-13	5.55499113184023e-13	6.71508050890151e-13	2.22182115644121e-12	5.92652061932892e-05	0.999940734785791
0.0304460755480032	0.0280941649853178	0.0620065442486868	0.842384067875188	7.24873675847759e-05	0.0369966541992747	5.77440839790046e-09	1.29321010863806e-12	2.43122950863549e-13
0.0435560557798963	0.0846571452814854	0.00105446331203182	0.00363179489939506	0.000185540153625618	9.39963245805996e-05	0.864067050063722	0.00235785457402546	0.000396099611237976
0.0174396164906571	0.00200525539303918	0.00993826393453746	0.00045768905638241	6.30771181060028e-09	0.0115519795356245	0.896929155306039	0.0604672477092134	0.00121078626679529
4.58036111364571e-18	2.22313891277604e-17	1.06243793262236e-18	2.1995726236329e-18	4.27515420215629e-18	1.25246002309339e-19	2.24323880852858e-21	5.81066896819118e-09	0.999999994189331
0.00083438974826927	0.000203093385832314	0.109089577852302	0.033295141551973	0.000459591906706519	4.66756489297277e-09	5.14133462684185e-10	4.79173603139365e-12	0.856118200368427
3.03169485956135e-06	2.58953153551925e-07	2.47289077195132e-07	1.72521171449058e-08	1.14541227266042e-06	2.53166223889429e-06	0.999992766830619	9.05660321163185e-10	1.63251019826321e-15
1.98177282002168e-06	8.2130722983935e-07	6.3436322324639e-09	2.06449525656418e-06	5.42625313225858e-10	3.50959965067725e-08	0.997941476619214	0.00201874363018487	3.48701930402006e-05
0.00327647385791939	0.0217267451904324	0.963573339709345	0.00953132011447266	0.000555266143464124	0.00133607069828107	1.41955807508838e-07	6.35962347859437e-07	6.36792969623223e-09
1.62094875548385e-09	3.78764262426286e-10	7.12383933310176e-10	1.45006825784107e-08	4.11259516581153e-08	4.84774586440524e-10	0.338362097375782	2.691961252058e-07	0.661637574604587
3.92772173811273e-07	3.96557905847615e-07	2.80617755160823e-08	4.0179686010908e-07	7.71948706219989e-06	2.75368638056413e-08	0.000159610433065213	0.768730185599628	0.231101237754665
1.54762447093427e-06	4.86277341624991e-07	1.13479557823813e-06	3.37481246814455e-07	4.1978360199714e-05	1.24836264851354e-05	0.0291498172723841	8.12710604780303e-05	0.970710943501815
0.000261146758258829	0.00126365637051898	0.00116118228525135	0.00165257452310166	2.25262753638567e-05	0.607933718061541	9.73133211195461e-10	3.4760646533255e-05	0.387670434106298
0.0200764145940579	0.0420345849344638	7.52034691084916e-05	7.29671111675916e-05	0.0508170062812311	0.88566453905415	0.000757981407061993	3.25131813582198e-05	0.000468789967400739
0.0310983669615691	0.0671888504046539	0.00111312904917936	4.68187108774066e-05	0.00481900463384094	0.154610081806386	0.0121694377781896	4.32333927191372e-07	0.728953878321376
1.73616507474849e-05	4.72904209424097e-06	4.32255887972885e-08	4.29451347447209e-08	1.80628450643363e-07	0.000107646901459476	0.0637012031381933	0.93616879223955	2.28780975797769e-10
3.80365968939025e-05	6.55864235217328e-06	5.0023881398816e-06	0.000613010982798508	1.35200356860441e-09	0.00218725264733362	0.000487067595563175	1.01704238493906e-08	0.996663059624491
5.15398395979332e-07	7.33115919043876e-07	8.82160797933938e-05	5.6177863074917e-05	2.05942181169191e-07	0.00128680821050413	5.22355522265834e-10	0.997090409687444	0.00147693318033187
0.00296798241629116	0.0218293134319717	0.0162304662113263	0.383540286230145	0.569438819719539	0.00559649245053269	0.00039489692819567	1.11913660660194e-06	6.23475392440545e-07
0.00258792830667327	0.000264758282638388	0.0017113570661823	9.85637231985857e-05	0.00324343880035679	0.992085399943945	8.43365453596312e-06	8.57697085588243e-08	3.44527615442227e-08
0.826696220207292	0.0644751802433393	0.0265947141098025	0.00103305482437734	0.0807561027838372	0.000398727631969885	9.59485820994134e-07	1.99665722875363e-05	2.5074141273093e-05
0.00275289207418346	0.00878273979147155	0.0131643884185046	0.0184852885370876	0.000280838640533447	0.163221577348631	9.56695643843918e-09	0.644293222284216	0.149019043338417
2.85013268872279e-07	2.31121178379611e-08	3.51334273886857e-07	5.40137385648909e-08	1.06476019033705e-08	1.82520101954984e-10	0.969598702444436	1.8636718556707e-10	0.0304005730656756
0.0214428935109967	0.0263709063852666	0.813875958314205	0.129547212889128	0.000415875866982368	0.008326663375701	8.15664527718299e-08	5.2102882633525e-07	1.98870624416902e-05
0.0923140507421524	0.00786147915364056	0.000607322552925573	0.0416522361337504	0.000486027450054748	0.772537983280955	0.0841152435140486	0.000425527438020981	1.29734451857117e-07
0.00901613454214953	0.00205475595949442	0.00033175562670974	0.0805150021875172	0.000628517560466993	0.0598201116573531	0.00120979946114644	0.846420914514362	3.00849080027916e-06
2.59839850759508e-07	9.26641728253369e-08	7.62097921496689e-08	3.01854425953192e-07	8.56120917266195e-08	1.01164590861504e-07	0.848520608308625	0.151470671756685	7.80258976560456e-06
0.00239763987422303	0.000865641727125267	0.000159392138813174	8.88507928170475e-06	2.63983896635458e-07	0.000492186136031055	0.000184225749493405	0.962942409058886	0.0329493562522499
0.000470516744261511	4.68168970084569e-05	1.11168284825076e-05	3.80558519793966e-05	3.187868982241e-05	0.803091273216596	0.196285547816107	2.47851216743149e-05	8.83406839869666e-09
6.92182789001645e-06	1.23198810500864e-05	2.1985236331863e-05	1.60029129853271e-06	0.00453642532335876	2.27918027240483e-10	2.92630162769143e-10	0.879888969845522	0.115531777074001
3.37195474118407e-05	1.06596973217683e-05	2.67395188441427e-05	2.97567981795161e-05	1.13086001426501e-05	2.59307807023668e-07	0.999887556528925	1.2919873536728e-12	7.63703570478471e-14
8.42947807124344e-06	5.99655167483254e-06	5.45719616155138e-06	2.62952794758909e-05	0.000411209291795329	0.00212406828416296	3.06276308824243e-09	9.31514402258438e-06	0.997409225711872
6.45849002080358e-06	6.7982166407412e-06	9.3055126544729e-08	1.59646675253853e-06	3.92519927701845e-06	5.90661600098127e-07	0.000217998350362923	0.96669880732839	0.0330637322318294
0.0078204444385859	0.713564090500112	0.128563621455331	0.116730278235497	0.0169780154326043	0.000299300675667256	4.44877673759736e-08	0.0160334786019771	1.07261724582078e-05
1.36208972961825e-05	1.18209987550264e-06	2.97507724830108e-07	1.60133418437204e-06	3.04097188532879e-09	0.000369703349242185	0.951470453216684	8.96458045353572e-09	0.0481431295894401
0.0578018844092499	0.136629115568172	0.0651466309323016	0.106887542452114	0.629877568006018	0.0036551105507968	1.81947418154819e-06	1.58524187199153e-07	1.70082978780193e-07
0.0173245088903807	0.175118559995699	0.014105367205905	0.0205120036616464	0.603706254537055	0.0210695286572967	4.74602618032453e-07	0.113699814300089	0.0344634881493095
1.30084075985147e-06	1.37762210446233e-07	5.04930160590325e-09	1.15983754334027e-08	2.35048590664497e-06	9.16967544988073e-08	5.80513779105516e-15	7.4634789368305e-05	0.999921467777317
1.25675104740099e-05	4.45826324757788e-06	1.47152817656138e-06	5.4341461369491e-07	7.63961361527491e-05	0.756829240567138	0.243075321525984	8.52485337575355e-10	2.01727161651656e-10
4.68857125878417e-07	5.60236080659953e-07	1.15321569643009e-08	7.79706587432061e-10	2.88700416888e-06	9.29773922453727e-07	1.75529922529731e-07	0.999994937216004	2.90709122657102e-08
0.0001960071306617	0.000217591719661888	1.68915385962895e-05	1.87530992022164e-07	0.998895103421853	7.24003905590602e-05	0.000274328999475633	0.000323133746304712	4.35552189557739e-06
0.0135913857164393	0.00959056562616655	0.00149581224937132	0.000241763482782241	0.124958618448701	0.000102761820731519	0.227081510742217	0.622936234884821	1.34702876968806e-06
7.6932391104883e-06	5.01179382309723e-06	0.000561802560303548	3.21713189028049e-05	1.05051585599811e-07	3.07393069243278e-05	0.999362345308949	1.31418670605728e-07	1.73050334388722e-12
7.49583854971248e-11	2.6288101230473e-10	1.78328236887597e-10	5.24010596607413e-10	2.30408167968547e-07	1.64400977492968e-10	1.11787500370324e-06	0.0647181976553358	0.935280452856913
2.96687704709125e-06	2.63949056333518e-05	2.04102437769998e-07	1.08250885147542e-07	8.90101650657236e-08	1.6111553262467e-06	5.86915725157105e-13	0.999968625697676	2.42554480508558e-13
9.9567745138137e-07	7.43183354468115e-07	2.08387133480555e-07	3.77886778429611e-08	5.99639743594298e-06	1.14894650040415e-08	0.0792914121028183	1.58585748422066e-05	0.920684736398821
0.00253583127690427	0.00242399733064115	0.00589252249808575	0.000245451000685649	0.981441590445864	0.000639777734253451	0.00682082971265553	2.25656256026048e-16	9.09685229724406e-13
0.000744884609753184	0.00161551433002759	2.19982532128679e-05	0.0155198384198059	0.604493391685099	0.377604048399224	3.18683558021123e-07	1.6639557042295e-12	5.61765535209465e-09
0.0228896036510426	0.00758920120671403	0.355687198301657	0.0209066892197893	0.000418606234251992	0.592449667458406	5.90313444070235e-05	2.58373227834486e-09	3.03600856803948e-16
1.61951833630009e-06	1.1614941830654e-05	3.2047658409133e-07	2.50899026526861e-08	8.97359385267332e-09	5.02096560168291e-09	3.11451858997376e-09	0.999986394259399	8.60486940656981e-09
0.000469388015365909	9.87296349099374e-05	6.35618985698322e-06	1.72390892688689e-05	0.000282186774456821	0.0052141019251007	0.245701125179743	0.0628131516033802	0.685397721587917
7.51751721291267e-13	6.97764130089343e-14	4.62789275861032e-11	3.87172349356243e-11	5.97044745749637e-12	2.38396583921641e-12	3.24646176868998e-12	0.999999999819779	8.28027508308486e-11
0.000125964807350892	5.09586527564422e-05	0.000150954920636083	0.00243999537151052	9.42456065466509e-06	4.59479618587234e-06	9.53862780500067e-11	0.99683809026642	0.000380016529098846
3.95355042498148e-08	6.9102272230663e-09	8.98410440441629e-10	5.35596651583887e-10	3.19222052805776e-09	2.93997407622967e-12	1.62471227840576e-17	0.00063480272477791	0.999365146200323
0.137529254176256	0.388385694960942	0.228262880005351	0.14812599891464	0.000325483856430476	0.0940048259308884	0.000192850453576552	0.00122444135151248	0.00194857035040267
0.00152686848226167	0.00381536254099306	0.000386596986557795	0.000675755691253603	0.983529339742316	8.35836937243538e-05	1.25087722275263e-07	5.68109396216355e-06	0.00997668668120928
0.0013656593195695	0.00171190933613084	0.000528101306709622	0.000128700789377098	0.00021520981892505	0.0109717196591623	0.972805227526327	0.0120613054233053	0.000212166820493111
8.05555069814473e-05	5.50341695725365e-06	3.66269009358382e-05	1.02621533200011e-05	2.28328336227894e-05	3.50164069216968e-05	0.928774272599534	1.58380133279344e-07	0.0710347718015937
0.0813279656761135	0.0523018598357296	0.248449162959284	0.598178137756074	6.59831777544336e-06	0.0197355844363944	1.72118236503256e-12	6.9101690823271e-07	8.52589562515064e-18
0.000409865286240377	0.000217638913966721	4.78842779366894e-05	0.00116510253154026	0.000221752907061687	0.000804215246674093	0.997133540832363	2.48201198546078e-16	4.21650987588233e-12
1.80548515560647e-08	4.49628159519699e-08	6.34147204551252e-08	4.74852305761958e-08	3.69895171917283e-07	1.22178746589067e-10	1.36879227053215e-07	0.00181436120101625	0.998184957984787
4.43724181187678e-13	7.08272325056791e-13	3.37378457247302e-13	7.71370203043863e-15	2.33416478936696e-12	1.60775047709518e-12	0.999999999991942	2.61749986157729e-12	1.2740682260583e-15
0.00032693600004526	0.000823602248122793	4.74289065953448e-06	4.30885847240229e-05	4.62170557946829e-05	0.0370330436353517	0.904097597213437	0.0040106438917696	0.0536141284800959
0.000601195518597602	0.011477220969089	0.000120174873457013	0.000106355303012029	0.987496897347222	0.000198153792023134	2.85723725932807e-11	1.91109446699493e-12	2.16611615679507e-09
0.000361119774964318	5.99325022497648e-06	9.43959656849731e-06	2.32435830992013e-05	3.65779435259286e-08	1.16804804336326e-06	0.999598983737191	1.27918900378625e-10	1.53040462898265e-08
0.0719975643388235	0.591812232524485	0.000118734926962017	1.3415358379243e-05	0.320645835500949	0.0132841703016446	0.0013971509628867	0.000730835227253163	6.08586166771759e-08
0.00909717896231148	0.0623201208439041	0.288028782385008	0.000476676522986265	0.532748028420179	5.88149734198591e-05	1.69264713765341e-07	0.107269929996134	2.98631344044478e-07
7.8881416703616e-06	8.04388317597793e-06	1.24011597138001e-05	0.000264219814608536	3.67397070657166e-06	7.68955672094931e-09	1.67028910562115e-10	5.19223724859916e-07	0.999703245949814
1.43683770385108e-06	6.51371165491484e-08	4.27479494312859e-06	0.000609757589559271	5.92005468217093e-11	3.85320695153851e-10	0.0106400999284417	3.88396894299117e-05	0.988705525578284
3.98589313115234e-06	1.4727901472325e-06	4.91352698805245e-06	1.30322222648176e-07	7.96130044651274e-07	3.60780028867267e-06	3.30246432711436e-05	1.16280755751054e-05	0.999940440818331
0.0286236443318308	0.00153778569188037	0.00134227679847169	0.0019582323797326	0.0216182584360476	0.0062684874403721	1.12785777973685e-07	0.821842992398198	0.116808209737689
0.361067150833588	0.624914599650114	0.00154891521553728	0.000978541650312762	0.0112914386704142	0.00013673851441381	9.97126624358471e-08	1.49125273298644e-07	6.23666276839369e-05
8.88014764702987e-08	6.60246010859754e-08	2.58831608165067e-05	7.70172930399802e-07	7.60174334236811e-06	9.03991702390364e-08	0.92818106439704	0.0717844353006017	2.10037263150167e-14
0.0101618771363754	0.00697195533365214	0.0184955160977035	0.00735788966545483	0.00632848533249355	0.950614684799799	2.95475358935317e-08	6.95261043600063e-05	3.59826253513857e-08
1.85185754713966e-12	4.21878469556748e-13	2.25564648853419e-10	7.77328793754645e-12	2.87528770768032e-11	1.50467007379144e-11	0.999999991172772	8.56587632326135e-17	8.54781645343228e-09
4.50226450263706e-06	3.61874332278275e-07	5.59300604329092e-06	3.95163366005288e-07	2.59899402794548e-06	3.87108901015567e-05	0.999946823688469	1.17783238754859e-08	1.002340833673e-06
2.224317833854e-09	5.5068023857104e-09	1.5819180805361e-10	1.03390442907146e-10	3.62171709761335e-09	3.11630278437249e-08	0.999999957219596	7.83043744215414e-16	2.95537640925233e-12
0.0202293407469275	0.00547342958552507	0.000807025595754568	0.00175832460619327	1.75590475643388e-05	0.00132622033293208	0.000490226365974543	0.106999657344175	0.862898216374954
0.137160311679453	0.0131003977405725	0.0114582217514726	0.0110608122606693	0.617666341761062	0.000443078614709917	2.17095329750598e-06	0.00765583991503923	0.201452825323724
0.492532840996878	0.442626734658984	0.0372862974023324	0.0274491251424482	5.26372407397971e-05	1.62329157487762e-05	5.84435605041841e-07	2.19526787725522e-06	3.33519393869635e-05
0.0454589441804468	0.00127269675246157	0.0439622746714235	0.21638399886583	0.00265405660079462	0.649718191878558	0.0405498042815896	7.11809642491041e-15	3.276888856677e-08
0.00505879205467294	0.00304810730856007	0.0594615226477223	0.0383345147043727	0.00253739371252939	1.46018482275396e-06	7.45084711267045e-10	0.726034318813807	0.165523889828428
0.000950189886463453	8.04075593311919e-05	0.00045847167724606	0.00027151789632473	4.77655428415427e-05	9.96516012824225e-06	0.998175490918593	2.37761299971885e-07	5.95359777212656e-06
2.90629345524689e-08	3.1317261670087e-09	6.63700250433021e-07	4.07119951468794e-08	8.19679417740691e-10	1.54161456346816e-05	0.883855235340144	8.33001154518808e-10	0.116128610254634
0.0955013432662749	0.276075118568838	0.0211368472097854	0.115667692077011	0.365458903754019	0.0026250327797267	5.85102925406839e-08	1.15868881628353e-06	0.123533845145237
1.86259864173755e-08	7.17078964861364e-10	6.1350284721258e-10	1.09145375948965e-09	5.5679465431572e-10	1.63873996149435e-06	0.00021410261533624	6.08339093693713e-10	0.999784236431547
2.77881101990717e-07	1.26068265698983e-07	1.00358305185685e-07	1.93069804415226e-08	1.60727395245054e-08	1.43699982811635e-05	1.15935131578087e-12	0.000173367262011619	0.999811723051155
0.000458578372213937	0.000510751369011938	0.000125206971512842	0.000732912881051352	0.0146817994829043	9.98716227296036e-05	0.983390876255747	2.95520786679021e-09	8.96209256032061e-11
4.49657847720113e-10	3.43500307103257e-10	2.96774297394804e-10	2.11969879275944e-08	3.6825161575542e-12	7.16536123951902e-12	1.12019896218969e-07	0.999999864884711	7.97624313233154e-10
1.48728041810652e-06	6.44374662376474e-08	5.1655475959069e-07	4.200698253665e-08	4.10050529538614e-08	6.89812392040047e-05	1.28793673503501e-05	0.984145662064873	0.0157703260438931
0.0449666130319131	0.00741043478703384	0.23435503481757	0.388906737192155	0.0115513575450998	0.00641249101368226	5.61768100344744e-05	0.221463211265266	0.0848779435372447
0.0453932592922252	0.49133595363149	0.0646795191550837	0.295632632608526	0.00334046295869812	0.0995789933349076	2.29779688065499e-06	2.6729282906488e-09	3.68785492610469e-05
0.02180781696326	0.00016839236743483	0.00177787997376967	0.000859192893824951	1.22964786230421e-05	0.235318108859599	0.7249718420967	0.000893975838354706	0.0141904945284339
0.00643879666345259	0.00296689878105092	0.125555950252351	0.721213168492647	0.0138579316123439	0.00667453493530353	0.120647074292118	0.00264564492768923	4.30445678740836e-11
0.00828429735164588	0.143958577075159	0.000503877389087187	0.000671380103061362	0.00014440961179145	0.243547596881603	4.00422332864558e-13	7.30612388978339e-07	0.602889130974862
1.12629646594192e-07	1.57140023161155e-07	1.30138559947381e-06	9.21278248754524e-07	2.45705002745158e-07	2.43889981275747e-07	9.56732034897269e-10	0.999997005985874	1.1028891799669e-08
0.000390351836724869	0.000729551318758592	0.00110627937705674	0.251749472293597	0.00126577859564789	0.0110396112794637	0.733717977839119	2.92868518447309e-08	9.48172780417896e-07
0.54348528477295	0.113752667465382	0.00204206174761063	0.0088414807609705	0.0222080060026774	0.309635712375536	8.18774104747312e-06	2.63679750394557e-05	2.31158786695476e-07
0.00015118382413133	0.000201653547078022	0.000633630414732941	0.000143083673405724	0.996744707090498	6.21174117924548e-08	0.00176347701643041	6.21677771775376e-09	0.000362196099533932
4.48918388272487e-06	6.77774599267066e-07	6.10953534710062e-05	4.80369200349307e-05	2.44611200232546e-06	0.000236641534625092	1.54188681142439e-06	0.00018259132518031	0.999462479909393
0.0135389262910928	0.562514609272732	0.304924894817239	0.0275490889729157	0.0914603384279469	1.21173848189784e-05	3.81329719966672e-12	1.38666696462632e-08	1.09627718205293e-08
2.8449722968128e-12	9.29283236553029e-12	1.80585358090679e-10	4.98589537074448e-10	4.09968233921858e-12	8.43016564528845e-09	2.38267756656436e-11	4.64733397475538e-11	0.999999990804122
8.42494315347653e-05	0.0115887915956233	3.89710647404573e-05	0.00146974254405066	0.983619846693524	0.00319827858843477	1.07427466811504e-13	1.19366928017643e-11	1.20070048095854e-07
0.062558949475077	0.0666748561278425	0.000562719168980337	0.00750513014104487	0.00195788757410821	0.0102874752691221	0.191241504306563	0.659211430175787	4.77614748787109e-08
3.55206197262298e-05	2.49895220164219e-05	0.0010787711438966	0.000183254922795657	0.00158943303253745	1.28279798054016e-05	3.41242748108843e-07	0.99707486097704	5.59433742260342e-10
1.75964535108217e-05	3.39604025512713e-06	1.61447881672552e-06	1.26382851759373e-07	0.00147413792602792	4.78892859433285e-08	0.998385862560075	2.3858190346526e-19	0.000117218269177056
0.000976779847438263	0.000550988459457513	0.00234793879364269	0.00636774101233232	0.00606312061178378	7.41640043105315e-05	0.00399798966386185	0.979329774740898	0.000291502866274925
1.67992255647638e-08	1.04804109448344e-08	8.93992609585975e-10	5.49068747226704e-11	2.00436240594019e-11	3.32448394711744e-08	0.999999937413777	1.0927884336967e-09	1.56093609734652e-14
0.00139409776275829	6.78888982963691e-05	0.000370902592766645	0.00151103425859815	0.000226275546540051	0.00908778322302495	0.0664048288874519	1.52504528734445e-07	0.920937036326035
4.51567661738096e-11	1.49743349864084e-12	6.59773529045471e-12	1.99669895009338e-12	1.15574482838864e-12	1.56746650020643e-08	0.999999984005554	2.55781780251616e-13	2.63120483541487e-10
0.412333053985245	0.0229258996435876	0.0683224375019492	0.493271673361493	0.00300736615948935	1.50424499407559e-05	0.000116731562029133	1.39921845798318e-06	6.39611780766303e-06
8.4331464047446e-10	3.98682019640518e-11	2.27403235583609e-10	5.03938201119461e-09	2.78854370356083e-10	7.04436306808334e-08	1.82918407264004e-21	0.999999923031253	9.62941696312298e-11
0.000186155285984369	1.83186654607008e-05	1.13593082015415e-06	4.49289436079433e-08	0.187127943873783	6.8177414685259e-07	0.000159296374437083	9.04391483255338e-08	0.812506332727276
0.465850927257751	0.0932774600158006	0.00593320559824906	0.00131416039749892	0.00391865790608486	0.202623110599355	0.226592307509567	0.000231699821934442	0.000258470893759155
0.456034241830459	0.129056973903209	0.0067270065633961	0.00636412055497773	6.91031087127858e-05	0.401058327731994	0.000471381482180347	1.10325194429227e-06	0.000217741573127112
1.84759751787274e-08	7.35392140581555e-09	2.68900546243248e-08	5.22818138400666e-09	3.55878594719341e-09	1.15302734428528e-06	1.60631213605285e-06	0.999997177252558	1.90104360112771e-09
0.00283802991275743	0.00367224293770499	0.000368347987844543	1.28900506351258e-05	0.000212009122145235	0.00743916410236863	0.940948633586666	5.3021265007039e-13	0.0445086822993478
0.00763005615317727	0.00640119943927019	0.00225908291452576	0.00310290350765736	0.717190475807273	0.263383513949844	2.99190524110649e-05	1.11630305868829e-07	2.7375455360865e-06
2.77912329160273e-05	8.58075579034107e-06	2.75408212593943e-05	7.1542566997283e-05	1.06981928585823e-07	5.10652206616777e-07	3.72792181852327e-06	3.94179423350768e-05	0.999820781124748
0.0717047271207319	0.0269011227518887	0.00666432928136574	0.00514599141573282	0.0204035060122765	0.0113021622094287	1.78052729383282e-09	5.40235123654951e-09	0.857878154025697
1.08872039766802e-05	0.000441355364579927	1.65757262961872e-06	9.11628214352487e-05	2.77087143532859e-05	2.6120394126647e-06	2.00818032632518e-14	0.999424615916743	3.66849314200389e-10
0.00244137477166434	0.00194400463466639	0.00380567245875346	5.68920947983496e-05	0.617804593783385	0.0258352551024579	0.00439424924257853	0.21119584146712	0.132522116444577
5.38490198905011e-06	6.65745042004692e-08	2.91717946896136e-07	1.34889933425459e-06	2.7682444717569e-10	0.999960191245566	3.2716383633059e-05	3.72108095697413e-16	2.0130869272659e-13
0.000430632683471034	2.69742694580175e-05	0.00250169769565311	2.83588341324673e-05	0.000723338017769119	0.00349363623861571	0.00123280679819264	0.00033674120282093	0.991225814259887
0.0202765042199094	0.00568677466488388	0.00367654794588579	0.179285716971072	0.00026993491072588	0.70970636248345	0.0592670616762144	0.0218310971037638	2.40947486119584e-11
6.56869504480803e-08	1.13358028381881e-09	2.50382210260105e-07	3.22802627038248e-09	1.26249813542329e-08	7.63212538106611e-08	0.0011228551373607	2.35903523008056e-10	0.998876735249733
0.0212395594886016	0.000708085060851767	0.763431788693752	0.0238810558507957	0.00105494172178986	6.09550742771258e-06	0.188844613983389	5.03544204237899e-06	0.000828824251349424
3.5965871339022e-07	1.17271860040638e-06	1.98197358181002e-08	5.70866263385222e-08	1.07671520523873e-06	2.45337808065996e-06	1.06759721876685e-09	0.000828814643995369	0.999166044911446
7.7325067265935e-08	5.91682232326863e-09	1.1746019262914e-06	1.86085993820639e-08	3.89447498109503e-06	5.32308287284685e-07	0.999994293255742	3.49834569603833e-09	1.02292281565615e-11
0.000570719845753296	0.00150105817497556	0.00131554315809084	0.000165044020685938	1.58636792442811e-05	0.092674963366514	0.893823752578266	0.000214515577842988	0.00971853959862752
0.00919063280944465	0.0020692423577812	0.22901084525751	0.443005705436347	0.300608919218745	0.00530521894622621	8.74703669496615e-07	0.0108085558417956	5.42847960113903e-09
7.84063833451514e-11	9.44223517021282e-12	1.85408071364767e-10	3.05011580736353e-09	7.87057850754924e-10	1.90053574147967e-11	1.70052972710037e-12	0.978677782163164	0.0213222137057001
8.99616338139024e-05	1.55978795891021e-05	5.17360084662413e-06	9.22217085812044e-05	3.39537809802412e-05	2.77721476528824e-08	0.802004792357104	0.197757402461465	8.68805472877866e-07
1.86499220660454e-07	4.97086051986654e-09	4.33655957720192e-07	3.04318579623692e-06	3.33580614199621e-07	3.85716827143728e-07	0.988528088615334	7.82011447797738e-07	0.0114667417639421
0.0172392073342488	0.121159266218244	0.0027931985904025	0.0288756760518875	0.803514106853226	0.0114173905665641	0.000365513790237233	0.0146316369088236	4.00368636569057e-06
0.013138498367477	0.00245642504758533	0.000852517457600506	0.0114700608952978	5.06404057872195e-07	2.33296243009098e-05	2.84186182831595e-06	0.931332512167708	0.0407233081741447
0.0263634221677966	0.327674763720078	0.132751205089452	0.0112899857000586	0.0012267301487552	0.000979367646805225	3.8641218074244e-12	3.09172491238187e-05	0.499683608274067
0.00183604944623299	0.00260529778598675	0.806427396937076	0.116330974157225	0.0633278358519847	0.000518474782030038	0.00842379146153541	0.000530141797361952	3.77805673897072e-08
0.000378268899384634	0.00562097760281121	0.057302342314903	0.0282310421054651	0.903482224771928	0.000196889435002346	5.53092349424765e-10	3.53053208172955e-09	0.00478825078688117
0.00393293574599362	0.00565066197920807	0.149464086433579	0.0172382033581596	0.0219501754523366	0.801377384494673	5.94125862402198e-08	0.000386444597466471	4.85259971382999e-08
1.5343151088897e-12	1.88440135415401e-11	5.45053802926017e-13	4.01360906718147e-13	2.07632010008109e-10	6.81432544377384e-12	7.95370025709232e-16	0.83370320297902	0.166296796785208
1.07190931955575e-07	2.03772470435818e-08	8.86289941890428e-09	6.99066366537868e-08	5.34240616325634e-10	2.2151246152804e-09	0.105227527409265	0.783319220886671	0.111453042616983
0.000182085359328842	0.000178625878029322	0.00190768730368453	0.00171939107120629	9.37201020346633e-08	7.24059511738472e-05	0.147506138960666	0.848192146142695	0.000241425613114836
9.43038259746444e-08	3.89189122324821e-08	4.19867741767206e-10	1.27092252085625e-09	6.67818035761399e-05	8.7922571691946e-08	0.999932995251985	7.38929337169403e-12	1.00949245977649e-10
0.00344289224780442	0.000244442310216639	0.0307568758790226	0.0106952192198603	0.00297383909273938	0.00038459454493082	0.89669186370966	0.0548100291284676	2.43867297837979e-07
4.17302754455237e-09	2.42197695960645e-09	1.00869201878312e-09	4.10162194637185e-10	1.40647917940845e-10	1.51905543245851e-10	5.89349232929701e-19	3.6755596747604e-07	0.99999962413762
1.08226639906788e-08	4.12146044538914e-10	9.81659112096567e-10	2.18070362642778e-07	3.82124494589335e-08	1.89748294521168e-07	1.77680357289112e-13	0.00189120500082182	0.998108336751425
0.0343684699939462	0.013115720416285	0.00548373693725079	5.19730944303243e-05	2.61366884224527e-05	6.06457797598695e-06	4.40410601993367e-07	1.38485152204529e-05	0.946933609365867
3.17919528503295e-11	2.30128226486825e-11	2.44794580285836e-10	8.91156701234571e-12	8.47336092389501e-12	2.48697066605035e-13	4.93584287182372e-16	0.000104246779494137	0.999895752903272
3.02684742961545e-05	3.83091760954348e-05	8.49328723395403e-05	5.45327976226687e-05	0.0106421130929351	0.00432833601387495	1.12506989248065e-08	0.984821496321767	3.70255470665846e-13
0.000184128055682307	4.16210114536404e-05	3.12907481435654e-05	2.80227834625192e-05	8.69354711825692e-05	7.618868908414e-07	0.120373197723838	0.874883461973325	0.00437058034602132
0.0363814278494904	0.0745691717930856	0.000658090565210004	0.00021552413149793	0.886367026838523	0.00180814637579392	6.10294678197116e-07	4.51309377489983e-14	2.15167557986235e-09
2.19592541746696e-06	2.48877060864505e-06	2.08724581231498e-07	4.98473768930595e-07	2.40896637735504e-08	3.18868866424349e-05	2.8785119702229e-17	1.1937053216882e-07	0.999962577758785
8.647659648189e-15	3.58099133579898e-14	3.65831559078001e-15	1.63495868855587e-14	3.88223540812721e-15	6.47178264610916e-17	1.28573588200253e-20	5.65878678100301e-10	0.999999999434053
0.00586715621561755	0.0154347360206364	0.00112090509324117	0.0244332324564698	4.18149517930749e-05	0.00988998652102083	3.67668708287356e-11	4.45592512837264e-06	0.943207712779326
5.8405160411911e-08	3.40139356942139e-07	1.13598008482583e-05	9.60170337771997e-09	4.54643042262572e-06	8.51483924957706e-06	1.66925560956809e-11	0.999975170712455	5.41116587606361e-11
0.337156846454352	0.0988969375192958	0.254591926382122	0.0148030884436797	0.00112823954431142	0.291734202701156	0.000683999421313372	0.000234666261758738	0.000770093272010822
3.1028069614647e-05	4.17863199962886e-05	6.74600580546697e-06	3.17228290435539e-07	4.22800354269445e-07	7.7632898799025e-06	0.999811523505306	1.58998251506338e-05	8.45129556027611e-05
8.44512131105682e-05	7.55269922918662e-06	5.14791675622989e-06	5.21196650792669e-06	2.05049739769255e-05	0.0405976136452301	5.17365155049755e-07	0.013097410283327	0.946181589936707
0.00473902634284114	8.98664717793153e-05	0.019674040746273	0.0145591188547517	7.41825192663988e-05	0.958897996416299	0.00196576545298109	2.80567754236017e-15	3.19580544902105e-09
0.0676033477893525	0.141062172061228	0.617152617961334	0.167209711543894	0.00682146206992422	7.24678727175757e-05	6.42594569087206e-05	1.39308685737563e-05	3.03760669310374e-08
0.0154961047428941	0.00668474214701231	0.00288275099090092	0.00775117353619381	0.000293292324555262	0.955879253672822	1.51913741999665e-07	0.0110125265641887	4.10769100891388e-09
0.00021930110775754	0.000348539320298968	0.009977403505852	0.0015843404924098	0.0345453279663165	0.0125684896013085	4.85887648132312e-06	0.940744119202842	7.61992673329053e-06
4.42870795385853e-07	1.7580493642115e-07	1.86563161912389e-07	8.93431264657748e-06	0.000176641861758754	1.73311047537762e-11	4.87567795286418e-06	0.999808742253656	6.37761001767049e-10
7.21397152868462e-05	2.1815768804398e-05	2.351215838267e-06	0.000106310394939231	1.77294325988622e-08	2.89667061873784e-05	0.999726605208314	4.17911441566015e-05	2.11704093795517e-09
0.000887033518554669	0.000194726067294713	6.52906171175618e-05	0.00345499307922017	1.6378889505564e-05	0.99155695670033	4.25341275889778e-05	0.000217074711963046	0.00356501228842539
0.00846800020745053	0.004239295377575	0.00732141216226171	0.0186038640859654	0.0808787503892998	0.00723942851369234	0.873243851210946	5.03561448607305e-06	3.62438322821714e-07
0.040136851244201	0.195301014831378	0.678183979476717	0.00809354727449433	0.0402491255702103	0.029974248010769	0.00806101598136929	5.36972174022282e-12	2.17605491269567e-07
0.000552203053411347	3.57511833474477e-05	0.000554675814068633	4.62917337898505e-05	0.291134810849104	0.000354116417318356	0.706977542988648	5.37767104395436e-08	0.00034455418360192
0.101565015591386	0.476982650472503	0.0606619360616256	0.0471837155055969	0.215673912282214	0.0405424477540706	0.057387666803353	1.38907722613164e-08	2.64163847882065e-06
4.1942882468469e-09	1.36372852676629e-09	4.2912366283303e-09	3.28391519356848e-06	3.21135357443675e-06	2.91343095243905e-11	1.86593149065765e-07	0.399716017196138	0.600277291063558
6.95769899062744e-05	7.54518924652466e-06	0.00065630629014537	1.17623359333827e-05	0.000274348861195915	6.49505523907669e-05	0.998781900669847	4.3383505227994e-09	0.000133604772984431
4.4812331650238e-06	7.98392072332956e-07	1.72015307083812e-07	9.03851984571893e-07	3.49528523491788e-11	0.000123514054498247	0.999865660020914	4.42941682576648e-06	4.09802799185759e-08
4.74059937319391e-08	3.14724583472578e-09	2.57082108754329e-06	5.00170614100976e-08	6.01398063203058e-08	9.59619394238648e-10	0.0120807085570507	0.987916557764565	1.18757037376445e-09
7.14013208378613e-08	3.82184154137627e-08	1.36488943023574e-08	4.05864433895472e-07	1.19870748109186e-06	9.66407607702938e-10	0.199544591413625	0.000430552282731435	0.80002312749669
7.92045204188802e-08	5.27747302875309e-09	6.06994785116936e-06	2.8352994875306e-07	1.65557528239768e-05	4.4951741723727e-08	0.997205150674138	0.00277181058955544	7.1947857867724e-11
0.000148661979059447	5.09250993302713e-05	0.0040198501801369	0.00872891949352846	2.81974949564288e-05	0.0319331414325119	2.13373493111959e-07	2.58079097103242e-08	0.955090065139074
3.632322095568e-08	6.76668996339661e-10	3.37627164797131e-07	7.02307579280283e-09	2.41203061725951e-10	5.50169868304602e-10	0.976131565747025	0.0173136806732269	0.00655437113824504
0.00055280118680112	0.0008697833556739	0.000581569758989157	0.00217235260685727	0.995278346749391	0.000154974685057312	0.00039017165435352	2.87695007898628e-12	2.69467319171666e-17
0.566008875078918	0.37133911099366	0.00372941203257587	0.0093784063815658	0.0192826335478929	0.00143935896205852	0.0241212318338022	0.000229142260052553	0.00447182890947481
1.77311450934209e-08	1.6820054259726e-08	7.70083157429396e-09	6.72095279723722e-08	2.84519380630902e-07	9.82484182018364e-11	1.84208982843256e-14	0.999999604711577	1.20921658501531e-09
0.0122727175753353	0.0260450288295577	0.000859848181941553	0.00454469479597706	0.0291254011533966	0.520135170737236	8.50926996974908e-05	0.000831472745008636	0.406100573281849
7.37941367714232e-08	2.13127828278663e-07	3.92044975379795e-08	1.91292381998133e-08	1.80404464031395e-06	4.9131212599315e-09	1.61285691172489e-15	0.98994444381156	0.0100534019749759
0.00196636261759121	0.00148682776543148	0.00179092835945348	0.00037380678390825	0.000204786339141035	0.0102905070694579	6.89926034317017e-09	0.224394714771667	0.759492059394089
0.000420595110644171	0.000671120204252034	8.00049180645157e-07	8.66237413979208e-06	1.16416502840502e-08	0.00013003471922806	1.67824943723768e-06	0.998611382726182	0.000155714925285705
3.17376118191858e-07	6.05384837326251e-07	1.373200603862e-08	3.27285588656772e-06	9.605558809342e-06	1.53558512629654e-07	3.86834592304635e-11	0.999986031492774	2.37270943521428e-12
1.27597347289114e-06	1.85810432112931e-06	7.11935673434454e-06	8.52949690517702e-06	2.89021080368067e-06	3.86208580533446e-05	4.26153344882523e-07	0.407258624310464	0.5926806555359
1.27545770184245e-05	5.91880429973269e-06	9.16506159525765e-06	6.34756954107551e-05	5.63037062751497e-07	5.70134907485215e-05	1.88696648113221e-12	2.05556198543384e-05	0.999830553712123
0.000165947707508773	2.37074142891818e-05	1.13568552238715e-05	0.00100450244789097	0.0200683939708117	0.00866858220076945	2.14587684015996e-09	0.970057090083591	4.1717403787304e-07
0.00134125131449824	0.128970647633944	0.0232029949344877	0.000695319593128092	0.0164614428258458	9.090921685263e-06	6.86979004244233e-17	0.829317976983742	1.27579266862842e-06
0.000134985448236008	0.000142590076354266	3.1453658970253e-06	1.83151219896674e-06	4.41366320474192e-06	0.00756035998896425	2.75217171073982e-06	0.99214991869817	3.07526445441904e-09
0.0171235064069017	0.00700473458389388	0.00012370376103201	8.27370071977069e-06	0.00195910557883213	0.973536466524278	0.00015498765574091	5.78699150233264e-05	3.13518735785934e-05
0.000316739537539972	6.50160817611537e-05	0.0653167543792609	0.918222399613162	0.0155458015969057	0.000396344986050611	5.9683474558077e-12	1.89603730957237e-10	0.000136943609747805
0.00174441179343012	0.00569245892515213	6.40471165031605e-06	1.8182588714334e-05	0.0201809211906761	0.00107137963592844	4.66712285092364e-13	0.969498345817697	0.00178789533628523
2.80916815535183e-06	8.20690098172189e-05	8.42682923410749e-07	1.15834321760833e-06	0.00020615587012046	0.0571156838763765	3.43508886780352e-07	0.448486940735965	0.494103996804538
1.02183669846059e-12	3.92282635991895e-12	6.2080356680713e-14	4.98541017468395e-11	1.85377647170612e-15	1.81667551732523e-15	9.19340908051645e-14	0.99999999984245	1.02593475606007e-10
4.75944418130841e-10	6.18513440392984e-10	1.53526610213737e-09	1.76904363463624e-07	1.5129382620013e-07	2.3227735434807e-10	5.29924695915506e-05	7.70243601371388e-05	0.99986965211008
3.86322780168379e-05	2.65022248785585e-05	2.22300542858824e-05	1.21169071448324e-06	3.58211545554412e-09	1.66847226402797e-05	0.0982306602085247	0.532410809279928	0.369253265958896
0.139646182745086	0.552704613703202	0.0479472017703209	0.000306045606134118	0.178524701816011	0.0147694162917227	2.74148375674576e-07	0.000139974292643743	0.065961589626504
4.55228565761022e-08	6.17331653037445e-09	1.34740386351622e-08	1.60552026596507e-09	9.46146797445052e-08	1.34856933388559e-06	0.000451051603767177	0.994402692337801	0.00514474609868612
4.82984896271658e-08	3.05963820355967e-07	6.2395766760055e-09	2.3340631607834e-09	1.78548965612231e-09	5.5196107056393e-09	5.43193995951604e-06	0.999986558043489	7.63987550156427e-06
4.72841931683616e-10	2.14052041178378e-11	9.1653981267255e-10	2.56141264383737e-12	1.82777045097884e-10	7.47964177382242e-10	5.58371643419899e-12	0.999999997616016	3.4310662756448e-11
1.18911057813589e-07	8.09434150851355e-08	4.24012037625855e-09	5.53038426755613e-10	2.86781215495953e-06	6.38511877240244e-09	7.79108905185951e-10	1.5759330855646e-08	0.999996904616655
0.000624055960091058	9.28549341694115e-05	0.00011682027173498	0.000295672570042692	1.2286551380479e-06	0.0275704030275791	0.733261986822556	0.238036788717257	1.89041431833186e-07
0.290668687094661	0.338578109200066	0.0145722118599336	0.00387004239632895	0.183053605253424	0.000986362806121551	0.159046743143156	0.00921897716687541	5.26107943245564e-06
0.0048999058000337	0.00208648253872173	0.000613812416306823	0.00762623615081879	0.0106091971203432	8.54982162875507e-05	0.000448496218696386	0.9736289138412	1.45769759159585e-06
1.47475750984885e-08	1.58376782339812e-08	5.55636632318349e-09	3.08663335554346e-10	2.12084585081667e-10	2.35071668624398e-11	3.11580560525495e-17	0.999661449369536	0.000338513944589328
0.0047767625577471	0.000210230479708865	0.000896063395579825	0.11067252696468	0.857032467480132	0.0262476638599189	9.02607857141885e-10	0.000163113768871485	1.17059075419603e-06
0.000438259231862848	6.24436965135851e-05	6.62783057687208e-05	0.000208920354018255	9.13678668567886e-08	0.491368135703052	2.37677788190667e-06	0.0412755098181555	0.46657798474488
0.00622425686521435	0.00143956988762354	0.00234573247942561	0.000941906260569192	0.126577313190088	0.840525479077677	0.00299709928364979	0.00302255609517515	0.0159260868605773
0.160166033342603	0.00366259692934314	0.183028610499327	0.169695999237859	0.000483474367869678	0.000640965301910693	0.00311194069959728	3.93957266025084e-05	0.479170983894889
3.76739303718596e-09	5.95038665172326e-09	9.88488185559335e-10	2.00163240576353e-08	0.000126023026928118	5.34922369560095e-08	1.97020730587345e-08	5.63122807870609e-06	0.999868241828091
0.000170973180863161	0.000511438434976555	7.75197493479115e-05	0.00343476730202276	0.00200019274299085	0.0596061593372348	1.18602763492848e-07	0.849399288454131	0.0847995421956693
9.87037923453113e-05	1.50854696682787e-05	0.000274461448550692	0.00109869155919462	0.0240047618951402	0.00482966434822038	1.09242998384908e-05	0.0706477333782393	0.899019973808803
0.00221561388072931	0.00850762033562687	0.000103786977252718	9.13514933826613e-05	0.000431915685693637	0.000546026465085842	0.61077438973272	2.95642549437814e-06	0.377326339004015
0.00614657962295331	7.20311127638384e-05	0.000416635731210276	7.26361885092451e-06	0.00180868609844595	0.00312633660382295	0.988422226262705	2.4092096025592e-07	2.82877714949309e-11
0.00121687793846162	0.0111689729625855	0.00426880949968951	0.0251073409244886	0.433434529761881	2.50890832332546e-06	4.85998589805437e-13	0.522842336419099	0.00195862358498511
0.000157922946381402	1.64849150447628e-05	1.98362826866072e-07	3.32800815873492e-05	1.88260843954998e-05	0.0180430296983353	0.981728541674718	3.01671963231796e-07	1.41456474709242e-06
0.00676533543499548	0.617985744443926	0.092307767981183	0.111372365678752	0.0424798424474053	0.128931543342131	0.000125014180235621	8.9286247245647e-08	3.22972051241745e-05
5.28396457235412e-06	3.53398773205033e-06	1.18064504691813e-06	9.34903712406047e-07	3.94563881188665e-08	0.00135658799649929	0.997640954871152	0.000991471467142739	1.27077541281708e-08
8.71189010530269e-09	3.45334394217243e-09	7.42583872975382e-09	2.97748670877735e-08	7.27920236247088e-09	5.18189489775685e-09	1.56451111647603e-13	2.66461050749057e-09	0.999999935508196
2.76578282527936e-09	6.63926211040795e-09	1.41958037185103e-11	2.52649572002169e-11	3.79925647119218e-13	2.80693688599288e-11	5.53692497484179e-18	0.000171843729707949	0.999828146797337
2.07214989755681e-13	1.70052814799259e-12	3.6201246857975e-12	5.80848856974607e-12	6.28731556021008e-13	1.26573320200989e-17	1.88927535132306e-11	0.99999995367624	4.62929024414448e-08
1.12690619504457e-07	8.69949708291934e-08	4.49818815030447e-06	4.51505363469574e-06	6.32278291213729e-06	5.17212989423003e-06	0.000152182445745826	0.999827109548281	1.65791380220104e-10
0.203717055151589	0.0301898171413574	0.249516956252789	0.380935577954452	0.0112894898482807	0.0592446710042121	0.000754732392443388	0.0026584680839273	0.0616932321709492
0.000136209994284934	0.000289403276268137	5.07478919240925e-06	3.27043160050659e-05	0.998237154258723	0.00128449332640365	4.66049304770673e-11	1.49599921587683e-05	3.58893772058406e-13
0.000943111477085753	0.000377789614758055	1.12156120527785e-05	0.000717878314930801	1.32724728569781e-07	2.63489798893222e-07	0.997686176736789	0.000111376895300413	0.000152055134555303
0.0569737055227987	0.0112791347085098	0.00250180139881913	0.0016198798630336	0.0503586730352857	0.870738886352154	0.00652791907796466	1.8490009741835e-12	3.95854766447019e-11
0.647262234124131	0.0562904338125985	0.0528089073328784	0.107367166634162	0.0345022473184524	0.0386056314440658	0.000168491688544646	5.86006841915028e-05	0.0629362869609765
0.014486275951442	0.126223229673312	0.00012816295774196	0.00757172551144484	0.763196245890481	0.0873730014237227	7.48588357810868e-12	0.00102128585850176	7.27258677961509e-08
0.0390448436012278	0.0135370390096945	0.0911054964590647	0.809936213244981	0.000359413958017626	0.000808665609025591	0.0425916410374448	6.1508169245883e-07	0.00261607199885149
2.28552642380008e-09	3.37892774112633e-10	1.57884402506433e-10	1.09209562430716e-11	2.89204279475487e-09	1.30097937238919e-05	1.21096084140811e-15	0.925972760712913	0.074014223809095
9.32828728882176e-06	4.48089772412003e-06	9.39596145751582e-05	3.21992870246958e-05	0.000791724612571355	6.1275990293565e-05	0.389172344430576	0.594702384602286	0.015132302277661
0.86095326731606	0.0336552270534664	0.0467413042925721	0.057927082957787	0.000211096494802862	0.000510295740899096	9.21446033261016e-07	8.04697795942383e-07	5.83109015482992e-13
0.0762801294343403	0.0312263642224395	0.0611325815679598	0.344612238672495	0.475224782483861	0.0115229900688606	7.65765264966141e-08	8.36973516324496e-07	6.5200510736252e-16
0.00132641255619709	0.000114055254242842	0.0043226186276254	0.00987213543197243	0.00676881961813393	0.00591663735036323	2.32431307577349e-07	0.971586715859895	9.23728702623957e-05
3.08271641089146e-06	9.55460115000823e-08	8.46496116362308e-06	4.24781527745794e-05	9.45951870490735e-05	3.54021035098141e-05	0.991719497210536	0.00758523612130837	0.000511148001235828
0.0119603421041674	0.00166513590287118	0.00221141082247367	0.00117066783807839	0.00534815124678895	0.955785983682776	0.0218469680563821	1.13307036473115e-05	9.64281513267368e-09
3.31242260070038e-08	1.62514925112486e-08	1.13397526741831e-08	1.55160164739686e-08	7.17857154490289e-08	7.46395286780192e-10	9.0096846467435e-05	0.999797934424495	0.000111819965439395
0.161254500993768	0.0200532966867315	0.262006244307074	0.351698414576748	0.00010066406341001	4.41288288351564e-06	0.204882466134567	1.64046707908202e-10	1.90772136874765e-10
3.59344124353945e-09	1.81085805715292e-11	3.23295714976335e-08	3.7890061269606e-09	1.34067194477728e-10	2.94115682628461e-11	0.000121529913677726	0.0569957696324774	0.942882660560239
0.149117657655861	0.0592559052507203	0.0264947549984961	0.515553154070022	9.7740875151328e-05	0.00305936620344376	0.245216780550974	0.000123104342673758	0.00108153605265721
0.0447155669243226	0.013745283095132	0.0700411638535226	0.00346839409131162	0.77520720435853	6.86952240159108e-05	0.0927007941091921	2.12168950910819e-10	5.28981318038361e-05
2.35610081897631e-06	3.02978298061903e-05	2.29330063913661e-05	4.64000518980257e-06	4.24985078489885e-07	1.15116554928719e-10	7.6861829382021e-12	0.999939347937738	1.2174020851944e-11
2.42074442714973e-05	1.72087568597767e-05	6.13259203441187e-05	1.95355506137105e-06	9.96397817076911e-08	1.42110140970203e-08	4.74561913220072e-06	0.0633043952203205	0.936586049633215
7.27070599217019e-09	1.26589613723656e-08	9.03242501295342e-10	3.85327998792312e-10	1.55773069452757e-08	7.30931906604157e-05	2.80540556680492e-07	0.987782136671339	0.0121444528018987
0.00081379284458347	1.4959193497451e-05	0.00366730662568372	0.00139237627682372	0.000280681930355525	0.00383791585581733	0.989751662573625	0.0002410056130084	2.9908660542409e-07
7.68844373155916e-05	7.40827398730696e-05	0.000104190833451024	0.000590497939140995	1.06798483408732e-05	0.949548665111056	0.0495942897102404	5.64535167341539e-14	7.09380525517013e-07
0.000440421185588126	0.000402747872987545	0.000245474506785399	3.27093671044155e-05	0.00460798333119131	0.00308331492893501	2.64217376888833e-06	0.00567734744683382	0.985507359186805
0.0981889940074989	0.0260115680794774	0.0213554311926248	0.00179453474295748	0.0163490496664355	0.0245529710289081	0.386846999683608	0.421718234071916	0.00318221752657389
1.50125888299711e-09	1.32838272294151e-11	1.55706104074549e-09	5.78450672324492e-09	3.62815044353766e-12	1.244360756799e-09	0.999989439783404	1.05501118141361e-05	6.82803781316218e-13
1.76758618405205e-05	3.3338479156462e-05	9.37483217717859e-06	6.94977210846669e-05	1.42433271351818e-05	3.72198651211279e-06	4.56995880816532e-07	0.0336264403806866	0.966225250415526
3.47364973883587e-06	1.31582473776047e-06	1.05480055264112e-05	4.20197643599224e-05	6.69967507545666e-10	6.13339567653822e-07	2.51483241705942e-09	0.91890737947289	0.0810346467583791
0.0297578884358301	0.0239476358494848	0.0965532559124044	0.00528362769562226	0.0124415543007281	0.00153301718155122	0.000228991720925705	0.815757850929601	0.0144961779738526
0.00323462779785908	0.00735352846630305	0.000654368472638183	0.000129423713335433	0.000178503486723622	0.000193385575333566	0.00479199109673533	0.98325971216781	0.000204459223261297
1.5285274569365e-07	1.47524826427225e-08	5.67387304676479e-09	1.80257917381111e-07	8.72350567613325e-08	8.04345601544294e-07	3.26170420985165e-09	0.999469205220147	0.000529546400471135
0.0154447862742783	0.00467213125144795	0.0170852285149975	0.00132784085543474	7.678137595379e-08	0.819000115347661	1.14207343157542e-09	1.26955287090025e-07	0.142469692877444
4.13502297151268e-06	1.68997046970466e-06	1.55707860227436e-07	2.2718535342289e-07	9.97719904285758e-05	3.85393873805761e-08	0.999800584965538	9.33966124714312e-05	5.51921311016386e-12
8.23706655318205e-09	1.22052966141509e-09	1.73817736868584e-07	9.40383082721674e-08	1.2307325249479e-07	3.04383523647893e-07	0.000209946078977082	0.992321905821493	0.00746744332911258
0.00619844490680463	0.1328223479992	0.00534988981791591	0.375332079200814	0.00647397709371702	0.0020166428037322	0.159878901523083	0.311887940287682	3.97763670504374e-05
4.22580843022297e-05	4.10072495135919e-06	0.00024088125518251	1.95083176544122e-05	5.81644950281166e-05	0.992757316182783	0.00656031079965445	5.03699555932525e-07	0.000316956440887826
0.0361529847746572	0.00904144937567531	0.0840763488783776	0.419521450638428	0.0315825524177933	0.187006605813331	0.232371289485688	0.000247228985506848	8.96305422707919e-08
1.27774812322035e-12	8.06700438088453e-12	1.3225620097553e-12	1.08773474662441e-11	4.5034464097272e-12	6.68256478863644e-14	4.47572056339597e-17	0.999880829187487	0.000119170786397557
0.00414650738893426	0.00102896411366753	0.647651831977075	0.346453377940474	0.000203665463847592	0.000513583214661905	7.5017899861495e-12	8.69680720407808e-11	2.06980687001748e-06
0.0201941005495577	0.000827862140648851	0.064736783841892	0.771245712890588	0.00348548135036386	3.18730719677613e-06	2.9059099587942e-15	0.00732040469995522	0.132186467219795
0.00846254008609744	0.00572429878095004	0.00342621037202084	0.746908398412377	0.000901261722350555	0.00400440132428849	0.00489459026880597	0.225642350438833	3.59485942761264e-05
0.807087568085876	0.00156928388780785	0.0116212756996579	0.0323470231624327	8.13602738854252e-06	0.000886168413790818	0.14620270345373	0.000277794190990537	4.70783257508629e-08
3.96514739871836e-07	3.16633811786649e-08	7.95470280570605e-08	1.56539761551064e-10	5.61046829472387e-09	1.69338306487292e-06	0.999995661656965	1.73285550206366e-07	1.95818226239254e-06
0.00564446828420443	0.0031539619517006	0.0221601230811513	0.612942892802053	0.162863993389486	0.024964414570651	2.14977448878689e-08	1.57587858224847e-08	0.168270108664223
2.70483121974378e-09	3.59464751479979e-10	1.20801944431216e-08	3.48613228233989e-09	1.83942980706768e-08	5.9595856630956e-11	0.999999961996459	9.19017801643005e-10	6.94608368205894e-15
0.150451851325298	0.0267159555143758	0.475483881160154	0.0151995673373068	0.00648899840577408	0.325657007933134	1.23934692772867e-06	1.49895034380873e-06	2.66863822165927e-11
0.00461001312610167	0.000285008435195019	1.62802935382987e-07	1.14981443079298e-06	0.00490257528141559	0.0043259379151585	0.985875152557428	8.11900487808418e-14	6.72543218010707e-11
0.00126375848934525	0.00120399841202083	0.00334590871699342	0.0115091989179521	0.00180404063712059	1.26221530443603e-09	1.43648356983596e-11	0.00562395999208488	0.975249133557903
3.61548462430474e-11	2.63755363423922e-10	6.07616014988745e-10	5.32560857239199e-10	9.79723380364649e-13	1.52662509736937e-09	1.30732960819422e-11	0.000673499609324314	0.99932649740991
0.112661176029064	0.00156877906631071	0.153384115190407	0.0166135592327829	0.000813429437120116	0.141918343390033	0.244237709121889	6.34425664271804e-05	0.328739445965967
0.0830605770335734	0.0256803441339733	0.87102454747331	0.019733278113247	8.46439285457863e-05	1.52193087709316e-07	2.21135348170322e-08	0.000407108027272147	9.32698345626085e-06
0.149195002799204	0.0206862125856417	0.00264896718158117	0.770411270950167	0.00834977153520347	0.0109678010946933	0.00143222822711207	0.000147830275460741	0.0361609153509365
0.00189660935368536	0.00301515621551763	0.000148462050523349	0.00035422422086075	0.267242678213898	1.24581904638364e-06	0.00012586385296347	3.95199736696009e-11	0.727215760233985
0.00498335515187489	0.00181520475880879	0.514756857936242	0.435629751978472	0.0120715972399191	0.0297256300781521	1.22907437487969e-06	0.00101228207817015	4.09170398622079e-06
3.61225709782693e-11	7.31987665202398e-12	6.75780514858132e-12	2.65626351733716e-11	1.31570059969763e-11	4.03285302930811e-08	0.999999915119094	4.44011804699057e-08	6.12756587084527e-11
0.00297957676447103	0.00354459165509379	0.184834190100993	0.0489255976624245	0.286693233089047	5.64767397157731e-05	0.472966322836122	4.06874926952358e-15	1.11521283460617e-08
0.00187443588283029	0.00785043479587231	0.00416988165289204	0.000611860775371968	0.907163884939181	1.74989923567244e-05	2.1936451162104e-07	2.20881796376299e-11	0.0783117835748955
0.0237352181157771	0.0142737040769354	0.0207591168382521	0.0304756586325128	0.761793025004753	0.141227696333426	2.20347157073736e-08	0.00770685350788079	2.8705455747607e-05
0.000345653970489993	0.000235796842320889	7.979870880629e-05	0.000397095469060309	0.000116079538161358	3.79781318343979e-05	0.992501100876298	0.00560073705280867	0.000685759410220404
0.00355809305185617	0.0026967987191367	0.00209664385963059	0.0208427708485483	5.54598435334372e-07	7.22764351705867e-06	1.25964561202513e-08	0.86047930965756	0.110318589024859
0.00987198257729505	0.0179539276579791	0.00123470254225223	0.00027274860059535	0.403324769553972	0.533216956307	0.0328094606217458	0.00124969498749825	6.57571516624242e-05
0.16426509262585	0.0383300924563105	0.139935603549201	0.593145657845862	0.00508530566628034	0.0591967383723367	3.98400078114549e-05	5.55856420329779e-08	1.61389070599327e-06
1.33617942384943e-05	7.37560669005483e-05	0.0133414935206199	1.38382259102763e-05	0.000559156014388259	0.00211940679745875	8.65203315645037e-07	0.983792413213296	8.57091638715759e-05
6.95700176447424e-08	1.8702175205656e-06	1.18324476909622e-09	9.00209192857123e-08	1.29605148532258e-07	9.18532042453027e-08	1.10500972624712e-19	1.18858302486722e-05	0.999985861719696
9.68963707978256e-05	7.65358499019919e-06	0.000393918489201099	0.00172594193256382	4.64828330335159e-07	9.85563542180063e-05	0.99767652154254	1.65505734168039e-08	3.03467848283671e-08
0.124741237610978	0.0320583431082229	0.281442105886321	0.00570661186907335	0.536495362059364	0.0190813069979885	0.000445686303136691	2.75031155481929e-05	1.84304936717729e-06
9.71469969245826e-11	2.02782094013723e-12	1.59012859305718e-10	2.12319387608807e-09	3.50578143059517e-07	1.12717621608461e-13	1.10229557449962e-08	0.999999587833947	4.81834597925239e-08
7.43309066576409e-07	4.57823457405601e-06	1.67686826832695e-05	4.36081097077869e-07	0.00529427686569369	6.20890547574481e-06	0.994676793191151	1.90409519449204e-07	4.32073919956115e-09
8.37015484615902e-06	1.76758192657636e-05	5.43217296736345e-05	5.447107240257e-06	2.43979820102521e-05	9.81111068351372e-09	2.52574779329735e-08	1.88654672968309e-06	0.999887865591646
2.79623866155857e-12	3.02204345386047e-14	6.70873178557175e-14	4.96143729095815e-13	7.11845664059631e-14	4.041968354741e-08	0.999999866758442	9.2797249892867e-08	2.11633302583174e-11
6.77364655757399e-07	2.69394262491215e-08	2.9414385417849e-06	8.64329998137976e-07	1.15563413608232e-07	7.5159763235075e-08	4.7152870553237e-07	0.999994774777465	5.28980306840429e-08
0.00847817478024319	0.000824096237580735	0.0300849839227037	0.0937174863885051	0.000102547364821581	0.791643653062045	0.0542446596078115	0.0209003285824229	4.07005386596292e-06
0.00289407168428978	0.00169744000172544	0.0045163429375302	0.00202773505191078	0.00205255997148473	0.000244226462923283	1.19027288102305e-07	0.986559976427709	7.52843513831086e-06
6.46050787339285e-11	8.6999008424636e-10	4.84266716710786e-11	1.11459705557814e-10	4.15368654093867e-07	9.73886775300937e-14	6.44247444928022e-15	0.999999583055762	4.80998275363812e-10
0.148407598472742	0.0804854562538892	0.349494616563639	0.374385098284977	0.00283682494482332	0.0246040008755333	0.000547567163116621	5.45701686571429e-10	0.0192388368955786
8.89425637693757e-08	4.37780751596816e-07	1.13672082319639e-06	1.83602341863276e-06	1.28491055391961e-05	0.00360406439202954	4.34182140756815e-07	4.94401714166745e-09	0.996379147908716
3.97586784221596e-06	5.39688933277851e-08	2.65939476815308e-06	1.3927294670044e-07	5.10393056749457e-08	3.97321761071553e-07	0.999992723132775	4.84143291604331e-14	1.6592408311651e-12
0.000169232027713507	0.000569464432647314	2.76796558502868e-05	0.00060438374248408	0.00099829209684241	4.47839862396337e-06	0.0940417044036175	0.0157606156168215	0.887824149625399
0.0384090591005319	0.0621792077551831	0.00100228986995018	0.0543146273505963	0.698641747740104	0.00452532406063746	4.60629602756769e-09	9.82106070235014e-09	0.14092772969564
0.235142730219397	0.052683839616116	0.0812715659275767	0.442476728585585	0.00084976121975481	0.187569849690018	2.04763048771413e-07	5.14521265518875e-07	4.80545723893969e-06
1.24537432791684e-07	9.2482344880563e-09	2.12678844063795e-08	5.33546924571152e-11	1.18921571934511e-09	4.38506025596506e-08	0.872892226617572	1.70551462218851e-06	0.127105867721081
7.5058180297276e-06	2.62311546389994e-06	1.5862018645746e-06	2.05990390915032e-05	0.00027571738861173	0.000197359989852322	1.8963059174036e-08	0.91195836140456	0.0875362280794674
0.00073013425868736	0.000700126656656492	0.0141484405773065	7.58292486642877e-05	5.10533641561165e-05	0.0862924179648967	8.93117855871979e-11	0.896348371154577	0.00165362668574418
0.000175614837717746	0.000102678014234953	0.00103877976738387	1.07443381080075e-05	3.28948340193601e-06	0.0017388149109986	0.993950404516035	1.71562420337804e-07	0.00297950256969996
8.41949932260369e-05	9.21297701018462e-06	4.3495901655554e-05	5.05663452907411e-06	0.00804842295164314	0.000666832046625075	0.284279153828646	0.668926923619686	0.0379367070469795
4.67430282162832e-11	3.9128399934551e-11	1.69670465064637e-13	4.13044399102949e-12	2.98213384109293e-13	2.25954131865396e-09	6.56596076714814e-12	1.94330277633436e-14	0.999999997643404
0.00485388593166977	0.000122026311893058	0.00255252097451103	0.000701025282274478	0.021037247501582	0.969895550981001	0.000836918334447898	8.19774919131567e-07	4.90770210700919e-09
0.00124237213439806	0.000206881029284963	0.00103570797556173	2.69064706560685e-05	0.00325500700251559	1.09155549135608e-06	0.994232033832077	6.02419367762549e-16	1.43330784598263e-14
6.24299959264055e-06	4.63308817178382e-05	9.50426507422069e-05	1.8428578007742e-05	4.29182098123967e-07	6.06814290397667e-06	1.12919333737924e-10	0.680671760664807	0.319155696787211
0.00101661285465121	0.00934584972699467	0.0161259576719579	0.00317423057578028	0.000139126877166179	0.00319957620263559	0.0945068065372997	0.863683366983499	0.00880847257001506
0.691652953427513	0.0860298347496899	0.000459644384956182	0.00129682099503512	0.0302543970447061	0.0220267718334737	0.16827803449579	7.26410428776594e-10	1.54234242595201e-06
0.00104630942897094	2.97034626354205e-05	6.11005122006374e-05	0.000305722162464394	0.998553453132615	3.55759906738399e-06	3.069491535561e-11	1.53599230562534e-07	7.21203423842098e-11
6.54304981074180e-09	5.95611948872375e-10	6.05676944333443e-10	4.65583226699231e-09	8.42299361678006e-10	3.06912931600336e-11	3.53713263869502e-05	0.000151147148286232	0.999813468252165
9.86833357923375e-05	0.000111606809746863	1.55321508026248e-08	1.35110709671138e-07	0.00866868948625683	2.01434304779907e-05	0.0412891401615213	0.533338356779115	0.416473229354229
0.0102742063584217	0.00761493165053892	0.0433799023904817	0.467483563813311	0.00161023284500083	0.00723986873935072	0.0318384289900948	9.62444828503936e-10	0.430558864250356
0.00768286960418182	0.00949027396634625	0.970123148743487	0.00646296993777484	0.00112684110412847	0.000251360867132248	2.19440419416125e-12	0.000782337423142008	0.00408019835161317
0.00562260607628757	0.0053904394583825	0.00185684807504596	0.00645036720762799	0.000759350293514766	0.00106123668117874	0.000255949192385959	0.0120485192183612	0.966554683797215
5.12542000086608e-08	5.54020947416498e-07	6.40722358531177e-07	1.14525680009802e-06	1.0157658133707e-07	7.16130310300402e-11	1.70206585031069e-18	0.99999750709741	9.00993397599289e-14
0.0536770273944273	0.00620601422640188	0.691457574967306	0.00374489483227313	0.0291542374169992	0.201080790279962	0.0146794608309192	5.17115307119027e-11	3.21488604256875e-16
6.86485436774345e-05	9.94621726968912e-06	4.13468396624242e-06	8.57328282891134e-08	7.43013387483887e-08	3.3227884962844e-08	1.55777335748972e-05	1.90423050987079e-11	0.999901499540417
0.000461792172397502	0.00160671415871293	0.000897905847726233	0.000253400352980897	0.0198416359552344	0.0130607378198099	0.917687922042506	0.0461898916502628	3.69430021342107e-13
0.0746782440575844	0.0996883312568052	0.0033540491492882	0.0310335533977872	0.677496591067054	0.111706503156924	0.00204271145438211	1.00142289427591e-10	1.63600329205426e-08
3.42453612879519e-06	7.42351246238977e-06	7.26722868429231e-06	0.000203170823374729	1.64575554467984e-07	2.75805123383939e-09	3.10236003511484e-06	0.96778050986825	0.0319949343374588
8.71390879149467e-05	0.000135390953485155	0.00860571421088337	0.00341113760950521	2.74808284023835e-06	1.4686043433307e-05	0.987177443773576	0.000565457749918563	2.82488443162252e-07
4.29886098686942e-07	7.82247422167962e-07	0.000125771340140474	6.19753334487189e-05	6.32231993922468e-05	2.91860751740451e-05	0.999718297585381	3.34332939208462e-07	3.02715182867167e-15
2.62392553705073e-05	0.00054812003674918	5.13619336525622e-08	1.27961868596465e-06	0.0243480004331157	6.26403930558149e-05	0.975013515838554	3.29507119446983e-11	1.53029584403754e-07
0.0627606655508488	0.00221005608463238	0.00870876467269594	0.0131102126666373	0.0363520216487428	1.85439072988281e-05	0.876703538783827	0.000133569080865226	2.62760445200351e-06
0.0202384121619503	0.105169353941946	0.2568608938399	0.0430915675469699	0.453397340163676	0.120663516581406	4.42633732752919e-06	9.32872143390384e-16	0.000574489426823709
0.000175225682983118	1.34827735244544e-05	7.85490614967537e-06	1.97829782252063e-05	3.93697136133706e-05	3.1469187788262e-07	6.26920272139763e-05	1.04009388953091e-05	0.999670876287517
0.000974465620409639	0.00520106148110199	2.32581378066379e-05	0.00497619507979731	0.00423381305185256	0.00809558188827465	3.90049770102712e-11	0.976485625473275	9.9992284775521e-06
0.000134284849004303	5.67415612395018e-05	0.00441187704047043	0.000229628296907772	0.000479354186555655	1.06352913908466e-07	6.19401179590478e-06	0.994681772334796	4.13663167674905e-08
0.012301591883642	0.00115297992654307	0.00290500035804767	0.007811463878682	3.80356641511188e-05	0.000166463567517345	0.975624279392383	1.85329032021629e-07	2.11684969029944e-15
1.28685710402421e-05	1.60588025645552e-06	4.53057195386393e-06	0.00046590715666732	1.02429600356514e-08	6.87422508232756e-07	0.99951257578452	4.95233047199714e-07	1.31913704651903e-06
1.27012736454341e-05	4.63580908163149e-07	0.00176914711986484	0.000113899079326566	0.0138311877198273	2.65940021029233e-06	0.934647796452878	0.0496220974787358	4.78946038692728e-08
1.99703397734487e-10	9.61086706257533e-12	2.42108785947069e-10	1.19312371187604e-10	1.36072335657695e-09	2.17889644320968e-09	0.999999910576738	2.31332586223712e-15	8.53129046857774e-08
5.61174404613812e-05	6.97837184818439e-06	5.49031620865829e-05	6.50601529810712e-05	2.69645338097659e-05	5.0755840088919e-08	6.15884311959166e-09	0.000243186244616691	0.999546733179513
4.56663062668646e-06	3.03697495041886e-06	3.05675624395714e-05	5.25900815115403e-05	0.0104205978078299	3.67420814013017e-09	0.979358110210256	2.89655021584826e-07	0.0101302374031564
2.8480344180543e-06	1.84793178037383e-05	2.93685730880179e-08	3.09427095357469e-08	3.38789582647436e-07	4.69869143423602e-08	6.10957459708071e-06	9.18766054572267e-05	0.999880240379944
1.93448369468705e-07	1.93298975007315e-08	3.14110126557418e-08	2.11531867727656e-07	2.58982027890699e-09	5.03805713322478e-05	0.180350832042654	3.40340055974814e-07	0.81959798873499
0.00142519241789039	0.00456552609046888	0.00128110197610276	0.0211776679654684	0.00127279916262387	0.225223481311788	9.35265675270523e-09	1.68039321159259e-07	0.74505405368368
0.00913525284199455	0.00163571205661745	0.0107341637309859	0.00196091255045718	0.00191733451550636	6.27426513101902e-05	0.897941253055321	0.0766126283456744	2.52133289803249e-10
0.0256715783188456	0.248297938289519	0.00230070954369951	0.000749800809097007	0.693604796394255	0.0293111056240322	8.14168829717255e-08	3.05999077241316e-05	3.33896959450651e-05
0.000472679275055144	0.000166625335118087	1.02451321225127e-06	2.82828215511738e-06	2.73715181500914e-06	3.16329774206723e-05	0.00234087010784697	0.985131393446074	0.011850208911303
2.71594261367236e-07	1.46071018330813e-06	1.845138235715e-09	4.41396619242607e-10	4.34421811162924e-10	3.87175584467508e-08	0.000553451629268829	0.999444703307854	7.13199175222507e-08
0.000128751371241799	8.98766704486349e-05	4.77239444295907e-06	5.33924454765543e-06	0.000716181961279509	0.000109896467891923	0.924881287754952	1.56756624066394e-05	0.0740482184727891
3.92198768341902e-09	4.75115319013247e-09	1.04045637134291e-10	1.12717517720369e-09	1.16825988186069e-07	4.69674404656695e-08	1.3711748518689e-10	0.0223411403742765	0.977658685790816
0.0157056196879621	0.00478770756541218	0.33941372939605	0.113456841268191	0.000772234139440402	0.00164732124616445	0.144278826896096	0.00393846353717407	0.37599925626351
0.049311188043995	0.147297786541301	0.0564759430368279	0.00414200723366775	0.149335459565023	0.548438588745367	1.65542224848283e-10	2.95504792681266e-09	0.0449990237132286
4.00578397959314e-09	8.6363667307046e-09	2.75020511042886e-08	3.9015073043009e-09	8.81074979812915e-09	7.55464273436447e-10	1.87625086088471e-12	3.56753910839899e-11	0.999999946350525
7.23655641017558e-08	7.70202973079992e-08	1.4348740364808e-06	0.000415495785040272	0.000131124595656501	2.12006440542535e-07	7.1031147437929e-09	0.999448565720214	3.01052963639564e-06
6.19871236860446e-05	5.6451464552123e-06	2.59501032670249e-06	2.692345500951e-07	1.74233064579862e-09	1.24213089872929e-05	0.999914170885956	2.90954723428741e-06	4.73608489105083e-13
0.0200283723387057	0.0369438968594616	0.147141101423854	0.42409098687462	0.183330548418489	0.000424645864641588	0.187845154921252	6.42327135202397e-17	0.000195293298976732
0.0138863128577966	0.00454589765963785	0.00808944331102846	0.657563933120501	0.000586696821516796	6.43819827093343e-05	0.313913561507954	3.94641172130551e-10	0.00134977234421491
1.51263436939052e-07	4.76902493009952e-08	7.63095785654557e-07	7.33965255415498e-07	1.1065427356021e-06	1.05627794836893e-05	0.999921756324778	3.571838890348e-05	2.91599493718544e-05
3.44726144353839e-09	1.36830032580673e-08	7.91145941460513e-10	9.10492287972451e-10	1.61893926607405e-09	3.03573064203037e-05	4.63544420544923e-12	0.0260707742876004	0.973898847950502
2.14593817728964e-05	2.65930864845631e-06	1.93713139261016e-06	1.78051947892748e-05	2.433185825253e-07	0.000595578603429513	0.999360306356032	1.4683533097272e-10	1.05585177274408e-08
1.88312988819867e-05	5.84282853554519e-07	4.67510197993781e-05	0.000957646122964105	2.25688036598137e-07	1.42696057452566e-06	1.23616129112644e-08	0.998564193037378	0.000410329227898643
0.123306754166104	0.361965923244939	0.0285153366334893	0.241340863657179	0.195024430951619	0.000452483144860532	0.0493520968614479	2.7382760639486e-05	1.47285797214762e-05
6.80028846478364e-06	7.41258252019703e-07	6.10851956650886e-06	1.62106135831567e-07	4.27306023947686e-05	0.00377150760087203	0.996102782716292	2.40253403635073e-12	6.91669056198131e-05
0.0322369776315542	0.0938035442872262	5.41944259800782e-05	0.00284122113735712	0.0472666451675587	0.823125928525544	5.5805745304652e-07	0.000229670148391042	0.00044126061893532
0.000219974962122148	4.72451924735706e-05	0.000828761920079339	0.00279608910735727	0.00197588433742343	0.000200502630422712	0.00585757651409975	8.19771849840579e-08	0.988073883358837
0.0665720247498565	0.0246081881546991	0.13630099307145	0.399193441451407	0.31214714329683	0.0596026539960222	0.00157237110291487	5.8003306833012e-10	3.18359678758436e-06
0.0218055908237454	0.0386639519301042	0.00333122713592807	0.00136447918317729	0.351115783092903	0.583385132104204	0.000159279057795595	0.000174553874566756	2.79757532734259e-09
0.00489020930356017	0.00342653942404354	0.00958781623688691	0.449110336541344	0.0457810031332668	0.20608172520362	0.256156430690196	0.0249657882060851	1.5126099821505e-07
0.000753390093298355	0.00160821823620509	5.20864859154973e-06	1.76669058235004e-06	0.000402810865066284	1.87079470615331e-05	7.48323787606279e-17	6.73863243761948e-05	0.997142511194819
0.00190997116283593	0.00120831676371221	0.00108677182503732	0.0001781595946429	2.74945031269126e-06	9.51790594525624e-07	3.65779047309777e-10	3.64872492920451e-06	0.995609430322156
0.0489451421328772	0.530991889323115	0.256336462528199	0.114480066520533	0.0367392838215614	0.0125068113660002	3.98425121641963e-08	2.79022158827276e-07	2.54430438915151e-08
0.00738626719573239	0.00187599118300155	0.112539419592856	0.017207632261693	0.000100691438944729	0.568961742404949	0.0112128243699116	0.280426182402069	0.000289249150843384
3.38571302622956e-05	9.61464667328562e-06	1.17805425968381e-06	2.39003112571608e-07	0.000104869135838649	9.49550218012973e-06	0.99949438794074	7.8768504610896e-09	0.000346350710082941
2.96075684406521e-07	2.84241249907843e-09	2.49966038255886e-07	1.99703793794544e-06	8.97391928811136e-07	4.76785312597932e-07	0.927759083455407	0.00614201137343279	0.066094985071846
0.00024477549397032	0.000162564906223501	1.70006660975304e-05	0.000206856295307972	1.45792095325973e-05	0.0120323902549677	8.40289058857443e-11	0.000529023176502171	0.986792809913369
2.00889568639519e-10	1.03752247262625e-10	1.22377461671812e-07	2.31885306492858e-09	3.46950825315853e-09	1.4999135091217e-07	0.999999721358247	4.55348907076232e-14	1.79892156161314e-10
2.32473133787471e-05	5.44201279762105e-06	1.47445774805191e-05	1.38427628529809e-06	0.000395647953540426	1.49835117258971e-06	0.113453148161883	0.886046730006753	5.81573467086316e-05
0.0693752192644845	0.0129704186250758	0.00116037105623486	0.000485838387123656	0.762433627435185	0.0345772649319144	4.38956574825514e-05	0.0290130935712695	0.0899402710712304
1.75677201640516e-11	1.12649225960166e-12	1.02743092532239e-11	9.69533773438466e-12	9.90837190543367e-12	1.67420161942082e-12	0.00479875414092239	0.99519984942428	1.39638455082567e-06
0.00117110037748823	3.90887343117881e-05	4.04932569865863e-06	8.17518228399858e-05	0.0263412122917427	0.000200745642877683	0.00122402966226604	0.97087710489553	6.09172472450226e-05
2.46272047580014e-07	1.09309381746886e-06	1.83774031792247e-08	4.03965636447575e-08	4.29142155853897e-08	1.12880915025619e-07	3.02375322586013e-13	0.0864899940604518	0.913508452004283
2.95317185582596e-08	1.82893026476907e-07	1.76800622725447e-08	2.71584180227232e-08	7.3911260066243e-06	2.68111578601974e-09	4.42614112641366e-09	8.95190212111545e-10	0.999992343608321
0.00043889179468475	0.000106794789430846	2.4746083768039e-05	6.22810750850392e-06	3.28389984978271e-08	0.999355298903322	3.89198265221296e-05	5.51268897006243e-07	2.85363868677428e-05
4.07229473802261e-06	2.27715080931084e-05	2.29168289139168e-07	2.22612596242778e-07	1.82268568463496e-05	1.54322787244236e-07	7.66005060786246e-08	0.984579192891653	0.0153750537444907
0.000518908081897935	0.00145456037226955	0.082081041971171	0.565567713391326	0.341754513479694	0.001372682283308	0.00724483198525129	6.09959808433225e-11	5.74837408583057e-06
1.65224313063213e-06	1.56252174488425e-08	9.88361502904764e-10	3.27991513158185e-08	2.27225210262078e-06	1.11819233900581e-09	0.995291961245164	0.000188900085592044	0.00451516364308796
0.000105978903579444	1.85696370703874e-05	0.001227624241363	0.000121803107929031	0.000554119524787522	7.66298211882603e-09	0.997971890029348	1.15671097939651e-11	6.88137328343511e-09
0.0927868455132119	0.0586945198523636	0.296185248425851	0.0123488926562267	0.0612445382897231	0.478657400576905	8.21416965327515e-05	3.77759685887338e-07	3.52295001521758e-08
4.68817549964799e-06	1.96050428667064e-08	3.18815162344278e-08	6.22818250707518e-07	2.07849845703538e-09	6.78086288544983e-09	0.999994628551396	2.8745010335201e-12	1.06058861519614e-10
1.47417609405361e-07	5.18687086945043e-08	3.73810782499523e-05	2.78012180408821e-06	1.02677739729879e-06	4.84112260643155e-06	1.15811086676344e-10	0.0140271371670579	0.985926634330755
0.0129797965310352	0.00221575529672682	0.0173057303815201	0.0482818161861161	8.08080131185416e-07	0.000898008131264804	0.916192213236727	0.000553694260438649	0.0015721778960407
0.0212608649969024	0.00829524486245722	0.00125185093142599	7.22818575946871e-05	7.01835774279872e-05	0.92113383988298	0.0479157325454162	3.6749351457112e-10	9.78302140721686e-10
4.85250010804962e-09	1.89620930748303e-09	3.80578645791112e-07	1.72692436233053e-08	3.17254246017884e-06	2.03183356047792e-08	2.30393240313826e-12	7.20931473561362e-10	0.99999640181937
0.00010912888125697	4.34377903534352e-06	2.60016114477391e-05	1.23521280508182e-05	2.54026445303646e-06	1.37801040975779e-07	0.0122394048282043	0.985423420578765	0.00218267012774588
0.000270283872041991	1.77272000939694e-05	2.59651237541693e-06	0.000857499925095659	6.57147183586112e-06	0.0370654982521214	0.961737288240045	8.9345188652041e-12	4.25345174560019e-05
1.87125975604381e-06	1.24373573017313e-06	1.37286226061994e-05	1.40287309029662e-07	1.6396836073385e-07	6.8255359806965e-08	3.28984576559396e-09	3.47442258451026e-06	0.999979306158448
0.000276758026773981	2.65092787481489e-05	0.000578833797748853	0.000759602811737615	0.00185058337109812	2.35657009753045e-05	0.71850319417677	0.277980950398231	2.4379176173085e-09
9.98156524418706e-05	3.80599781214139e-05	2.18635957778387e-06	1.96027168280106e-05	0.000781987926241565	4.31626530516842e-07	0.73047602140601	3.20698553577044e-05	0.268549824478891
0.00245379409510951	0.000325644848451129	0.00336749397832384	0.0332496661191324	0.845690047575375	0.020549505002586	0.0942929530743614	8.15277721858304e-06	6.27425294420198e-05
0.0124351832162192	0.0144880327041611	0.602437980454156	0.20837489587596	0.000199560627107298	3.85703573817455e-05	2.64776985112616e-12	0.1617866801725	0.000239096589866513
1.40725376952267e-06	2.70630325210243e-06	4.01793902609477e-08	8.72550787800654e-08	9.83313378371271e-08	1.49685468611364e-09	0.000102515099951918	0.99989225238925	8.91691114619086e-07
0.000184410462500595	6.57908587113084e-05	0.0040936879482581	9.37601676619629e-05	0.0952556789175462	5.0420203080813e-09	1.14594303570664e-06	0.900305520552772	1.07493475038371e-10
4.07875606598631e-07	9.23781343939173e-08	4.25136793270812e-07	7.10357674029737e-06	4.72228725636932e-08	1.5828886522217e-07	0.999980385119548	1.13804014325567e-05	7.3912928769084e-15
0.00123891024420843	0.000708714003245313	0.101484445430609	0.0319422207956339	0.000526355423266851	0.00326608430584054	0.650218497267337	1.07420464326387e-06	0.210613698325216
0.0453896486970062	0.0104633405409853	0.0055264734233119	0.0581435583324274	0.181658442027475	2.73343576430627e-05	4.02904200935073e-05	0.698750912112888	8.8169722366634e-11
0.11699148637246	0.0028621756408691	0.00717114931542703	0.145495885381907	0.669211435278484	0.0577693672792996	9.0809015322711e-11	3.88967584873565e-06	0.000494610964895637
1.08045150545444e-05	3.73822472403129e-07	6.22948619044241e-06	2.61731656689284e-06	6.00243544991103e-06	1.38656539813999e-05	0.995626039548001	0.00141788656680293	0.00291618065548055
1.26109061715184e-09	2.09587334228433e-09	6.68795479713238e-10	6.2136582791702e-12	2.25807969244066e-05	4.14161799163172e-11	0.999977415129493	1.93307058493971e-13	5.39640723877099e-17
3.3418739039878e-09	4.54663540157464e-08	2.16170518960613e-09	1.55324334928728e-08	7.16370818237292e-12	3.90512342354326e-09	2.40218916897805e-13	0.999969138089154	3.07914959521402e-05
2.22239749078938e-06	1.88707686528237e-08	1.02418926206206e-07	4.80029400601207e-07	1.06013667747609e-08	6.79518264190563e-09	2.84235058384748e-06	0.99999431653628	3.49881352128094e-16
0.001555197924759	0.000326050219705677	0.00100941057915282	0.0132118429164567	0.00104342410094685	0.982841038881474	2.48540497875641e-06	1.04901758671868e-05	5.9796659287613e-08
0.374568591117991	0.0564044865738986	0.0116127464607466	0.0122097359937952	0.0362457722538727	0.508880623848183	1.94878963880457e-05	3.93304156205295e-05	1.92254395043693e-05
0.02830605931698	0.706003661226436	0.0621876704085428	0.0241460198979669	0.0376187588038575	0.0613794260627774	6.86066239633301e-08	2.85542870730282e-06	0.0803554802481076
0.049880419595057	0.0716000944662408	0.00755060208381328	0.394865262881806	0.13436331170103	0.306251334269955	0.0256685051200231	3.88555359059434e-07	0.00982008132671488
3.90376023577375e-07	8.27486678056099e-09	4.52237786941629e-08	9.66129313123515e-09	1.50386831562202e-07	1.23762441771041e-08	0.00708479131748098	0.737244366161701	0.25567022622178
0.000235704160747351	3.06317180179027e-05	0.00808935084546383	0.000410185712842416	6.40905300847482e-05	1.41744203853619e-07	0.99116988875345	6.52821390923663e-09	6.97624682438608e-12
3.29360378059217e-14	3.44398055950339e-15	2.71157505651498e-14	1.24706800463854e-15	2.53115309743226e-14	1.69007224371176e-13	2.05693823674977e-08	0.999999960499601	1.89307577508865e-08
0.00249472984641123	0.000150547014420602	0.000211015430708117	0.00635294866580456	0.00167780911953041	0.0053518748599586	5.14058652356681e-05	3.23817646678141e-06	0.983706431021464
0.00355080907854724	0.00352595401589214	0.000147274725864849	0.000588287877457801	0.987302808597744	0.000920047811641694	5.67752645432138e-05	0.0013917106703661	0.0025163319579426
5.36160809526795e-05	0.000225927269380083	7.10665037769569e-06	1.07350871907179e-06	8.48216195537459e-09	0.00352420905394356	2.73463977680095e-08	0.00710033723927846	0.989087694368789
0.000473744006232005	0.000250333779449465	1.70998993266797e-05	0.000244611827911376	0.0145570339376249	6.9675975046105e-05	0.95962755706607	0.0247599435066709	1.66899962957266e-12
0.205230259529101	0.11215692679966	0.00339055582774366	0.015710584449683	0.622013403934371	0.0290146160340803	7.03345285305061e-10	0.0124819306455603	1.72207645578257e-06
0.00387449769602224	0.123523000731984	0.0240266702919259	0.810646950739395	0.00526710607159704	0.0302842363419769	4.28194370988556e-16	0.00237753742537312	7.01725916450382e-10
1.97581977134523e-09	1.78711772023848e-10	2.7650977283795e-08	1.14681289323922e-09	1.90439645018239e-10	1.38964060690991e-12	5.11255405520112e-05	0.999948753058885	9.02564117509366e-08
5.26258046929266e-05	5.11130898867073e-05	4.04751775538607e-05	4.09778816393303e-05	0.000143851098033655	0.999661842967681	2.78118986303568e-13	2.02520428382992e-06	7.08877595083601e-06
0.00154036623967924	9.87831324228976e-05	0.00146400628788971	0.0001981914988476	0.936075652894054	0.0602277285724822	9.21045615391021e-11	0.000166153593119013	0.000229117689400297
0.153877327430293	0.155776834645601	0.000175058558009371	7.91887472627542e-05	0.00976237665590375	0.0137442073288543	0.66444603177503	6.83104829900881e-07	0.00213829175421579
8.30607781444876e-08	1.86711825958175e-08	3.12299602232519e-09	4.32168018999752e-10	5.96728354123122e-10	5.76738046504978e-08	5.90984810112947e-15	0.999993314148336	6.52229400043836e-06
2.40353200171042e-11	1.41500536108667e-10	1.39293017917155e-12	9.35583655920272e-12	1.55796211958895e-11	9.22439035693196e-09	1.33643944653993e-09	0.99999853954621	1.4497010963516e-06
0.048810327542271	0.0193031616414109	0.123730203842302	0.0783339903170768	0.175285109512416	0.431032699333554	0.108274127280739	0.000221478967822199	0.0150089015624078
0.0231064885682212	0.0294570341557325	0.76983193170737	0.083342707207627	0.0914881855785526	0.00277360811030861	4.02781004175305e-08	4.2791547641577e-09	1.14932756596097e-10
0.0320806177787268	0.779002901224326	0.00296105520582603	0.104695149935532	0.0779721490995137	0.0032779702275133	1.6872905634565e-06	1.75739680769902e-06	6.7118411906215e-06
5.72869700493766e-05	0.000239518981943541	1.33883785055009e-05	2.76485990002244e-07	0.0415531431604041	0.000475417792894834	2.80371693421874e-06	0.957637602011013	2.05625022653602e-05
0.175401905639582	0.0730451262649012	0.0165501137529995	0.435538772068391	0.000345999473546983	0.205855551436754	0.0866155266901295	0.00664578413342519	1.22054027040939e-06
5.06321514298118e-06	2.27024532121856e-07	1.90133960724978e-06	4.30923787421343e-07	0.00493255750183903	1.94683514832177e-08	0.995054924834543	3.40108739370903e-06	1.47460480293194e-06
0.000458823579323097	0.00141852947851685	0.000145064262035721	1.00997732189359e-05	0.966268872598334	0.000325720636392569	7.56243709900601e-07	0.0313473535050331	2.47799234359707e-05
2.31805757113474e-12	5.79007917132792e-13	7.33729991239219e-11	2.28401844829491e-11	2.59222009814163e-08	4.73744777560167e-12	0.000283487311689498	4.98769720500386e-09	0.999716481674565
0.000384968318052945	0.00115880403962723	0.000976377010369365	0.00378184750818427	0.000559898115825815	0.000114846594301485	1.42528985917078e-07	4.49363116966806e-05	0.992978179572956
0.00140583973100347	0.00172580806021278	0.00044654304952831	0.000320341699728397	0.99292289162794	0.00317536604459352	1.44497231145235e-07	1.10366481763281e-14	3.06528975098399e-06
2.29302464352525e-05	1.07902703222157e-05	8.82205780698813e-06	3.73048613312302e-07	3.53691375713961e-05	2.05338217846999e-05	0.999901181415922	1.47125248650267e-12	7.24209467534474e-14
0.00292843848631425	0.0564426283180397	0.00092850198539995	0.000439638094885306	0.925907343739031	0.0120980037736949	0.00040340734788414	1.09770571292619e-09	0.000852037157045399
0.0283073763623371	0.00384584127356784	0.000263445624922991	0.000230739312730323	7.61720040578193e-05	5.782090496398e-05	0.967208642311159	8.83437506754056e-06	1.12783119302992e-06
5.04231687920627e-11	9.3969457715215e-12	1.23783842384745e-10	1.83240305127133e-10	3.91262125386647e-06	1.81385376151198e-12	0.99843903237291	0.00155678769513392	2.66942044560573e-07
2.01108586877733e-05	5.76195018476334e-05	3.56017327583004e-07	8.43719086184693e-08	5.71088415243438e-07	8.78639567207989e-06	1.40212240963191e-05	0.920466654046035	0.0794317964960101
0.0212312786437034	0.00144800195158835	0.000278169167664923	0.000585799350113049	6.3950001234231e-05	0.0172070476236654	0.318665678493802	0.0133340155775974	0.627186059190631
0.000220118446593024	0.000118779321989474	0.000195344484494264	0.00889858003824412	3.31869584286133e-06	0.152720471530759	0.000164702927834884	0.396532475022354	0.441146209531889
4.6859180125866e-08	8.54711745049476e-08	6.19692273443159e-08	4.57603703382735e-09	7.33138836304793e-08	8.97409138423478e-10	6.2891531641016e-13	1.18754931855249e-08	0.999999715036966
0.000196669922030923	2.54430177150003e-05	0.000783779497433847	0.000242189498004899	3.32605094206476e-05	0.955024681890864	0.0370121198514822	9.15201798535407e-07	0.00668094061125026
1.50392398465204e-06	3.31457604845086e-07	5.55292867554544e-05	4.62800219311572e-06	2.66653252142796e-06	2.36149253982771e-06	5.46993743955889e-09	0.999931558784766	1.4150496971905e-06
0.0204200504001427	0.0294617999843104	0.074607159903372	0.874347344998242	0.000780959482944018	0.000203376523724594	0.000105413821821869	9.08760951419611e-06	6.48072759284787e-05
0.0292687026643289	0.0244175351995239	0.874913642756625	0.0428667420909177	0.0221057846643261	0.00535239759527275	0.00107517406875068	7.83932229083536e-10	2.01763223352969e-08
3.60608816437739e-08	1.22082090082132e-08	2.53095501022242e-08	1.20787919161782e-10	1.80972712337532e-08	1.2965113439837e-09	0.998048840679275	7.43874073232436e-12	0.00195106622007498
4.95138683544749e-09	1.57195220497646e-10	7.84764221981147e-08	1.40631041769177e-08	1.22406986056531e-10	9.33938526505683e-11	0.999999866989237	3.51468451680139e-08	8.34198327791218e-15
0.0174351154859342	0.00228949374869419	0.00540031221107652	0.689503620957331	0.00907696908766219	4.88211262985594e-07	0.124962320793981	0.0702285736772278	0.08110310582683
1.8747985406713e-05	5.95086734795239e-08	3.12156036425526e-06	4.64900966667852e-06	4.40382858805078e-08	5.24588044824829e-05	0.999920919093119	1.41932325231351e-15	4.87230389540501e-19
0.0233435384292597	0.0329203956132113	0.0354260855143782	0.344984413485619	0.223808835662715	0.000207982364526054	0.339228889755661	7.98587517125231e-05	4.22917006169984e-10
0.000102205409813799	2.28132663550524e-05	2.8419285749632e-05	3.84792593593059e-06	3.89897656007407e-09	2.7009770842868e-05	0.999800888958955	1.42808530938869e-05	5.3063027714581e-07
9.09039356157346e-07	1.01120011954439e-08	4.80364847324817e-07	4.96782250165482e-08	5.019023411328e-10	2.86455985813396e-07	0.99946916825389	2.20319510346328e-14	0.000529095593770096
1.50263013197278e-05	8.52293611253522e-05	5.46204360829573e-06	1.36006718051457e-05	4.78755738885802e-05	1.118609249917e-05	1.86447841228045e-11	0.999324165818051	0.00049745411905806
1.20456649654412e-05	2.62889502741241e-05	1.73377940311988e-06	2.57459066754666e-07	0.0145735517317753	1.50997031491769e-08	2.21586026179527e-05	0.985363931432758	1.72794357815496e-08
0.0169100109596039	0.194742023118695	0.0677118357268787	0.682427915428401	0.0134389657657498	0.0158729933878585	0.00886218934855821	3.37155537847048e-05	3.50710470135397e-07
1.50170169661509e-05	6.36704283572247e-06	3.27522404449524e-05	1.51908674258513e-06	5.7328240637007e-07	9.21483432258378e-07	0.999942816302467	3.34270798565236e-08	1.17624805858915e-10
0.00359537712742363	0.159806258144149	5.41679597334896e-05	0.000740881304028542	0.00159607642860827	0.245056598036244	6.72849886499117e-05	0.178047167992469	0.411036188018694
0.0132974740706429	0.00889570012767598	0.217041008359951	0.758726933202549	0.00203116488004199	3.47036599543713e-06	2.96329264341171e-10	3.36966421094245e-07	3.91173039370698e-06
0.00171554399278482	0.00103488830095647	0.000122677827494697	0.00170700615876494	3.68975107016091e-06	9.80120062349008e-06	0.893674843700365	0.00187938360964187	0.0998521654582985
0.000313107522416876	0.00702564399235934	0.000103109450655528	0.000772480737751354	0.80805885717255	0.000434100630603576	2.38907587331502e-10	0.183292698930711	1.32404450067497e-09
6.03882906160439e-05	8.82166592017604e-06	0.000552034366645564	0.000372197360272936	0.0372162253248909	0.00798210355968446	1.42650624797517e-05	1.18753374082623e-08	0.953793952494153
8.98182437395446e-05	3.32991566920967e-06	0.00851447184462553	0.000654914850202381	0.0020321239461586	0.00158087786198105	0.972446514054837	0.0135152667620045	0.00116268252078261
1.00466683392959e-06	1.49913266417454e-06	2.87511456478513e-08	2.97752985879813e-08	1.06950535894805e-07	4.56999999591519e-08	2.31723341137141e-08	0.152459464794041	0.847537797057147
0.000854350428468747	1.97352617862321e-06	0.000143434044080883	0.00135839048722792	0.0288539588472171	1.10396461405988e-07	2.34799175077576e-06	0.968785434272398	6.21648473812171e-12
0.0149232266838438	0.0046390187851697	0.158360112065615	0.183260317032011	0.0228514852011047	7.27639689092166e-05	0.567153978003245	1.60193569422956e-07	0.0487389380665328
4.31032589981586e-08	1.53233051487098e-08	8.92749171394250e-09	3.15387008434654e-08	6.53099747470792e-09	2.64768456454802e-09	1.35183858897709e-10	0.999998565116256	1.32667712174734e-06
4.88867394528834e-08	1.19861723927797e-08	2.83225440845882e-07	3.1933931077245e-07	1.16877430459286e-09	5.66267900115031e-11	0.999999333298102	4.27652460750953e-10	1.61118051848596e-09
0.000754185964830352	4.32415604505225e-05	2.90704591006591e-05	0.000655529365442905	1.7021671945482e-09	8.15156712345042e-06	0.0585370134935794	0.939821548303632	0.000151257583674016
5.29095077354538e-05	1.13831673357207e-05	8.32323282066149e-08	8.87587588351566e-08	1.09382406036126e-05	5.14565169474812e-07	3.02132404527307e-08	0.266070919726931	0.733853132587897
0.000117549922769765	0.00146995629310958	2.75122909297608e-05	1.76354469562269e-06	3.55592092954627e-05	6.11654127318985e-08	0.530878276881381	0.467283097953997	0.000186222738408609
0.00302263675848786	0.0181678525294144	0.0896115175755067	0.00961641714952771	1.78271216458065e-05	0.866410281808425	0.0131534670492036	7.7885365187982e-12	9.42382351817663e-18
0.170952920012524	0.00350927942796789	0.107398183384102	0.0099509363558726	0.000186481580139036	0.00028874947692793	0.0479711104196222	0.65376938284354	0.00597295649930378
4.15648286939513e-07	2.24507287364477e-08	1.0495619917165e-07	2.7614243874479e-08	7.85198402336911e-07	2.44381517634657e-07	0.0573112953660169	3.52526729732156e-09	0.942687100859337
1.59779978307644e-05	1.3893378980271e-06	8.03997880024842e-05	0.000381976934418659	0.000982095749874108	1.61194676818246e-05	0.00100806700237093	0.997504926862955	9.04685896798094e-06
0.0263580347136925	0.00423285447435572	0.0234928065804086	0.00187662597781177	0.814012867524354	0.12962411652754	1.12770735712869e-05	1.30544187364204e-07	0.000391286584078491
0.273664289117924	0.19067325642038	0.391349521029639	0.127926958683628	0.0103259907802767	0.00605391665928252	2.12383944551387e-09	1.01811229350267e-11	6.06517485047166e-06
0.0188648737057337	0.00884923774188948	0.00393166312373179	0.00146881966857379	0.000220540325164441	0.96662443685471	1.8401124294966e-07	1.64201605341249e-05	2.38244084196608e-05
0.00203943490297342	0.0152225497922578	2.96209273528569e-06	1.65027814445685e-05	0.00120748787302424	0.981503633598125	7.06887502750213e-06	1.14879698717275e-07	2.45204713550812e-07
0.00182803132932263	0.00402884640981503	0.000396676687614128	8.05543719142363e-06	0.000122315802962098	0.00313373923893052	1.09218060822106e-10	0.990436931517235	4.54034677107684e-05
0.000128427443227103	1.43972567091442e-05	0.000902332789349198	0.0163625237371746	0.939102829061786	0.00401872023417631	0.0394707670636214	1.49910896910668e-09	9.1484696321177e-10
0.00545786974244321	0.00392452043174719	0.0105241195443484	0.0326997227123194	0.00966859655131929	0.655212785203134	6.28482625888967e-07	0.280700995029824	0.00181076230223873
3.82790225934667e-05	5.86670473962304e-07	1.11784691433109e-06	0.00129005947830068	5.88134526730087e-06	9.00121745600971e-07	0.998117328196545	8.93758388341307e-07	0.000544953559771086
0.00118995096246546	0.000818015916266415	0.000112867297514349	0.000382651825440734	5.090922565631e-06	3.16214580049504e-07	0.00266128701055412	1.0633276213653e-08	0.994829809217337
3.76044102800251e-13	1.3217384915914e-13	3.05459503850515e-12	3.02048703070531e-13	1.06460760309869e-17	8.34701250112577e-16	7.30112940182913e-18	0.27342932739054	0.726570672605595
0.00022446251518414	9.03284461693476e-05	0.0249730870714248	0.0259089857734877	0.00252955661742358	0.000150502667320835	0.925116449345283	0.0209161943616952	9.04332020109691e-05
0.0232226013848724	0.00429471486090639	0.0157375175292916	0.00135825619812525	3.13946155295661e-05	0.00764010985606787	0.946510260619905	4.78004317381105e-05	0.00115734450356372
0.000123242407978411	1.44041635693038e-06	0.000152196381540699	0.00947118874502243	7.37304408873732e-08	7.08067522388644e-05	0.990180676146969	3.7541945142739e-07	1.56644200088674e-15
0.0158894633355268	0.245414797860602	0.00145194233989063	8.22668677384032e-05	0.0833871901593256	0.180149677909172	0.000397261767383593	0.113912492189474	0.359314907570888
0.00439107285265229	0.00300954882684603	0.00151159017902496	0.000116546238711546	0.00134978385117493	1.56048827258281e-05	0.00973956913024443	0.000270527837820173	0.9795957562008
4.49635131274629e-06	1.94421359414134e-07	0.00154801967573051	2.73299441132615e-05	3.89254001119361e-05	6.4317318874645e-05	0.998316676688749	6.35524744725288e-14	4.01996846877045e-08
3.1106855725607e-05	4.46437157973964e-05	1.42388504202337e-08	5.92255705240326e-09	1.92842665996373e-07	0.40778480685959	1.48427148254255e-11	0.582560317802297	0.00957891174767395
0.0134364375572001	0.0362385509533531	0.224396862799624	0.150880581188785	2.74159374345072e-06	0.544595560970866	0.0304480054864995	1.37496469157953e-09	1.25807496418941e-06
6.6942120473024e-08	8.63803468847989e-10	2.40841410974386e-10	7.10165623024898e-10	6.15223249770611e-08	2.36467827458522e-07	0.999754313500012	0.000245319647270651	1.05633812700755e-10
4.08810756987224e-05	4.62236826280559e-05	1.14707630584473e-07	1.10930527165233e-06	3.3962057490381e-05	0.00109270156963667	3.87533815588584e-13	0.821175191655628	0.177609815945628
0.00754750147207819	0.000180169292337951	0.00317433230311607	0.00186437151963727	0.957257599671067	0.000173208900655276	0.00102846549277171	0.0256461493866366	0.00312820196169987
0.0225207743662966	0.239884204925915	0.00209226252993471	0.0101500604685312	0.0811289725560072	0.246728473628184	3.51513231469036e-05	0.397460100141916	6.00687421091251e-11
7.27546815129329e-06	4.5167158131344e-05	0.000951481950972205	0.000594292281554075	6.00499264976604e-06	0.0241505503258438	1.41955584011459e-09	0.97424030229498	4.92410816173017e-06
0.729094522766515	0.190234332161601	0.0637874489441862	0.0112293717891659	9.75601382825558e-07	0.00433525642954678	8.5842155074538e-07	0.00128492514755536	3.23087384963404e-05
8.5252574209559e-08	3.68362817726111e-08	2.13359612106098e-07	9.55694835526077e-09	1.579975719124e-05	3.21431601630118e-06	0.999980640911961	7.58195941317421e-13	8.65645757867461e-12
0.0596244744873106	0.683107232786932	0.166689516726075	0.0831181140361271	0.005517785144438	0.00193329875920307	4.00848512647977e-10	8.84416548066912e-06	7.33493585245114e-07
0.00117395593680816	0.00170524308305126	0.00168032984579043	0.00346074011857117	1.58236664273118e-05	0.0067575855340994	1.96861254824396e-10	0.985184999047418	2.13225709725365e-05
6.52377653280851e-05	3.64039479604268e-05	2.07256351134031e-05	6.31639025481296e-06	0.00308174585202385	5.07353643298198e-05	9.71584394528062e-06	0.00274704678619986	0.993982072414844
4.29111757413837e-07	3.17672652246939e-07	9.85017186291986e-07	2.21021030889657e-06	2.26141722904074e-08	5.73075289496298e-10	0.999996034784287	1.4539046977607e-13	1.64153217560705e-11
0.0182932052167701	0.0350054605099455	0.00163687272952992	0.00589194948985156	0.000279342449692297	0.937351985287847	4.0467409025389e-06	3.47499425684629e-05	0.00150238763289236
5.99689869765646e-09	3.75445368510873e-10	4.42134459956643e-08	2.67629398261229e-10	1.43866908607022e-11	6.15259113210229e-14	4.42629980285065e-09	5.16051475079392e-07	0.999999428654357
0.00316605453161168	0.000333756405605675	0.000739851634794606	0.0210181988945659	9.43886529613063e-06	8.39190941685117e-05	7.35820147537597e-19	4.67657407592072e-05	0.974602014833198
0.00057468456990547	0.00149342904678819	0.256059586302588	0.717985785759591	0.0231402485620182	0.000685944701064201	3.78993854732937e-07	1.30173520764117e-08	5.99290468376753e-05
9.2471867565369e-10	1.87832357816723e-09	4.44024993914448e-09	1.31357901297758e-09	2.11881802216001e-06	4.66154892337307e-11	0.999997868161937	2.70594013036134e-09	1.71061418487156e-09
3.9282001803947e-07	4.23640051917127e-08	1.30858980075817e-08	9.3173576872046e-11	1.94284989666533e-07	1.08812985053085e-08	0.999999344940207	6.51690222044545e-10	8.78719412624514e-10
0.00498882440112215	0.00155691250624233	0.022055695429855	0.673279979559771	0.00060627926145554	0.269078628969708	7.82493009582368e-05	0.00853479696303933	0.019820633607848
9.07938102087733e-10	5.33424083711615e-11	6.65322429205298e-11	6.41294553991885e-09	5.13261277735376e-12	2.21196880874105e-12	1.39216649382688e-05	1.2450396711065e-10	0.999986070762455
0.360119396171259	0.0641497928696806	0.224774997353383	0.153729979261209	0.174356472316345	0.0219604153817682	0.000519280336986837	1.89835280597133e-05	0.000370682781309462
7.02076361790577e-10	2.80172723334743e-10	1.07594316955894e-09	2.7371638838867e-09	1.11426306303912e-08	1.22358881571909e-08	0.999981540933746	4.18992284275897e-13	1.84308919596406e-05
0.0136552180816207	0.0372644258469769	0.0299515429120842	0.0162120680218571	0.0235901236010959	0.00722300974882596	0.872103604092066	3.10290768142912e-12	7.69237000919802e-09
0.00827724970078062	0.0175743201824942	0.000561341453100854	0.00116160799410685	0.147187039789821	0.00284339843100886	1.90458108084444e-09	0.692351563413151	0.130043477130956
0.000301772356747993	0.000616673950115989	7.02490537245742e-05	5.43049437564067e-05	0.000325311118585779	0.00410780911529865	0.79417905045308	0.200344783265178	4.57435127876288e-08
0.00835740339876245	0.000222969519722893	0.437247417342649	0.000193531948691012	0.0132965020763645	0.539113290802288	1.97909673529195e-10	0.0015688830767953	1.63681633668749e-09
1.73789507353867e-09	9.47769106279567e-12	1.54596683948361e-09	4.73041616375647e-09	2.34515853069464e-11	1.49686115790702e-13	0.999773112422058	0.000226879530358323	2.26724917947497e-13
2.35131181075717e-10	4.68650192731601e-11	1.62429694532938e-12	1.27122732918524e-09	1.4635480746508e-09	8.71170961403497e-10	0.997893887372308	1.15260238512937e-06	0.0021049561357403
5.82007200998372e-07	3.63319136616226e-07	8.41781861354736e-07	1.29287514647347e-05	6.86689030687098e-09	5.65791342530671e-07	1.7439189632875e-10	0.000806759566466094	0.999177951741245
0.000902059204729671	0.00237787903677854	0.00209888666011126	0.00678663268331242	0.941440498993522	0.000133592885386112	0.0462604474208349	1.68878135350207e-09	1.42654372634677e-09
1.01455934250673e-05	1.98650417119735e-05	1.17658178811901e-07	5.56562619276852e-08	5.96340733757724e-05	4.24417062289214e-06	6.90800256283875e-07	0.999904558028484	6.88977683294025e-07
1.1084541956708e-05	2.0975796117917e-06	2.65844511792099e-07	0.000297788047917807	0.000960370222845983	7.03146217825754e-05	5.76738294500222e-08	1.3981522539512e-09	0.998658020069392
0.00232923753907825	0.000280369407737858	0.0087245964009771	0.00277797225454117	0.00326160629465208	0.000244686390392829	0.779990162078163	0.202370730521853	2.06391126042786e-05
0.0198253019763758	0.0492747813157728	0.688470043141671	0.136538001436376	0.0958460699178798	0.00258839594813384	0.00741324722644018	4.41462851988202e-05	1.2752151522801e-08
1.71372240279178e-06	8.13996282064313e-08	1.09518384178778e-08	5.16442594349593e-07	6.36431770566633e-08	4.45279112412978e-05	0.000133802537237043	0.660782052521706	0.339037230870175
0.000271198461776677	3.65594013217019e-06	1.18461129289165e-05	1.78459901832679e-06	0.000327238232302987	0.01277870724786	0.986605292129274	2.60026890990464e-07	1.72498159748787e-08
0.00638131577044063	0.00449469000809047	0.11898128127103	0.0221073450552881	0.020120632556715	3.0554699746029e-06	0.827911179594331	5.00273751422267e-07	3.78593867743378e-13
7.3252727439131e-07	3.23348170721014e-07	1.05690045150338e-05	1.93288152463521e-06	0.000395686046526642	2.53780635299919e-05	0.937901645135401	2.89446420733588e-07	0.0616634435466367
1.14014643358985e-05	0.000601227883670338	0.000657998027698564	0.00162937227481151	7.84620542778918e-05	0.00572997826987973	2.24120144643438e-05	0.000612225725786872	0.990656922285075
0.00251103373990014	0.00130813486057058	0.00283443329379209	0.000691947364885184	0.000195153074106056	3.00586884039909e-05	0.96743436479578	0.0248537298758243	0.000141144306737499
2.00624609448979e-09	4.81984495428613e-10	3.67236865575478e-09	7.92516676627538e-11	5.26777415280207e-11	0.00021580829963432	1.99741829297602e-05	0.997673603101615	0.0020906081232922
6.9829038514411e-07	2.28026290642678e-07	8.19515732111382e-09	3.75556993639281e-06	1.01361229823987e-07	1.88829028126948e-09	3.25623921553989e-07	0.999830070302245	0.00016481074254351
3.65721986386951e-09	1.04331635122076e-09	5.50903836775729e-10	7.1802088735686e-10	8.97070765347905e-09	6.7914563082249e-13	2.56125011087538e-11	0.950280689313868	0.0497192957196718
0.000347016994890326	0.00230488980301862	0.00361900129497916	0.0203302747370027	9.76946947088822e-09	1.03951255031136e-05	7.50136185582644e-08	8.38778156481979e-06	0.973379949479953
0.0291487249897653	0.130900938685152	0.0684328263164415	0.344605033564252	0.30614208517411	0.00481137894646722	0.0972715611592967	0.0185398977675687	0.000147553396946874
0.00488045434787465	0.180341253134461	0.000389881777503542	0.000210494415679791	0.0990606254030539	0.715116006130142	9.44672278682741e-08	2.98707075934904e-14	1.19032402669514e-06
0.000644247007528158	0.000156043696759629	0.00119998426519435	1.8516668675209e-05	6.85002809716002e-05	0.000726718482687788	2.95835167450328e-13	0.788449525277033	0.208736464320855
0.00169062196647072	0.0123224078051626	0.0744260331183416	0.00635549284022563	0.0565376671703027	6.99186374976122e-07	4.41516146953749e-05	0.00325107796529761	0.845371848333129
0.00305325534038461	0.000308248262699408	3.07098652040077e-05	7.27076241771478e-05	1.47876324525987e-07	1.54470276279319e-06	0.000135219172228837	0.567514672187274	0.428883494968945
4.87466129657679e-09	1.51547036390704e-07	1.62551740597269e-07	7.92725989392106e-09	1.04775531805622e-07	7.5774822108796e-09	3.00682912251785e-09	1.75735325064793e-08	0.999999540165926
7.96600172436643e-05	4.25545388070379e-06	4.13997949846438e-06	3.066556098067e-07	1.76042439322007e-08	1.73434799593932e-05	0.299258994852969	0.593447471564091	0.107187810392504
3.60002438765099e-06	8.70589394398421e-08	2.06415797311917e-06	3.46393335522515e-07	0.00022855977761875	0.000859914360951113	0.99890542436783	3.41314851524311e-09	4.45815688863242e-10
2.09522914964005e-07	9.48322008106186e-07	1.5868370961508e-08	1.96183146280979e-08	3.80880304088656e-08	7.44310143685248e-05	2.03011948831062e-09	0.404510114270525	0.595414221265348
0.0177875915799056	0.0153333794185016	0.0100462331178174	0.0947088042158248	9.08709030869268e-05	0.853685694813784	0.00236534853353309	0.00597656817600202	5.50924154436063e-06
0.00228948986070994	0.00102256838993688	0.0330819781552368	0.000555196654457782	0.013414368688955	0.043079883524385	0.216949974416871	0.687701851060231	0.0019046892492172
0.118993240153846	0.0245161173598735	0.0818337493583329	0.374813532267375	0.38279224886195	2.82095336940904e-05	4.59694416679927e-08	0.000237543023359434	0.0167853134721274
0.0028713038573516	0.00034623493842483	0.107085641757756	0.885954252614575	0.00166754892740158	1.37934964319138e-05	0.00140330810350778	0.00023799382629788	0.000419922478254087
0.0457428840370844	0.0167924407307858	0.845566739911236	0.0528262086530433	0.00947319789223622	1.5216791203465e-06	0.000250348549268853	9.92399750040357e-05	0.0292474185722209
1.81794810451701e-05	2.10484349993243e-05	4.50110979045476e-06	2.12782922284904e-06	0.000251155910665393	9.9442382781101e-09	0.000155505771131038	0.9846205074761	0.0149269640428077
2.97204429608419e-06	3.92335043044617e-06	4.3529857641691e-06	2.54865202802281e-06	0.0078690700526411	1.84964735853439e-05	3.2083474571319e-06	0.992094808804953	6.19288844669346e-07
3.96972303128008e-07	3.26211278543611e-07	6.63208085046778e-09	1.73877483695877e-06	0.00752496006044781	1.48007978175578e-07	8.75382004705515e-06	0.992253162946138	0.000210506574889292
0.000112638543740291	0.000375086891999179	0.000473083114872003	1.99798744181191e-05	0.975296273563761	0.0237218767542981	3.57720966081286e-09	1.05767970172332e-06	2.58252368869543e-16
0.0776311023984433	0.0170485443752098	0.00124861761290758	0.000387227555504117	0.0105323979438413	0.0133416597660729	6.22552389003774e-07	0.879809827395978	3.99654548192118e-10
0.00155848025389036	0.0317614745623542	0.00917809551135509	0.0353946169843228	1.0778424205601e-06	3.530275384871e-08	8.57467383917359e-07	0.000266941961297466	0.921838420114222
0.0157026114744413	0.0243812105814527	0.194277037050912	0.00474869838583229	0.693205283944046	2.5050381741414e-05	0.00323027049367769	0.063411755386044	0.00101808230185257
2.51176491040114e-05	1.21560373157315e-05	9.16446869881426e-05	6.31086879765487e-08	4.38151489527069e-06	4.75565784870882e-07	0.998628709695976	0.000740413660771506	0.000497038080476133
0.00110462037101049	0.00212169586208999	0.000384867348389507	0.000415868236239897	9.18330898979577e-06	0.994820802360239	4.22486175028111e-10	2.0339847448901e-05	0.00112262224310633
0.000152404645686915	0.000232906346485136	2.2978912811429e-05	9.09942676033995e-05	0.150045577017334	2.78241083174764e-11	0.572198034050033	0.277248651814196	8.45291802572158e-06
1.55421471989732e-10	2.00305374335669e-10	3.83343702148288e-11	1.66157743432132e-11	2.41817929397202e-10	3.04361249052794e-10	9.72497627734622e-13	0.00082980884349522	0.999170190198676
2.06365596963269e-06	5.27718818397129e-08	3.36926540755967e-06	6.44035090145941e-07	1.41694905055855e-08	3.85715826220395e-07	0.999933352881899	4.36423172886014e-10	6.01170680115385e-05
0.00815992017389489	0.01108312993535	0.0415348914275749	0.00100937677061866	1.60374247091068e-06	0.936076836621373	0.00213423596068541	3.55341514844329e-09	1.81461669543791e-09
7.64458583041958e-07	1.28937136709301e-07	2.17782040977322e-05	2.5820503440869e-07	4.69703488160396e-07	2.47918059209637e-08	0.69870963535932	2.34934444556833e-08	0.301266916847089
0.127616963667846	0.126862870658197	0.0557497330945685	0.120775504982036	0.537523897616835	0.0206785840886113	6.92065903310942e-06	0.0107855238263486	1.40652518715014e-09
1.96812357548893e-05	1.49381980811527e-05	0.00390690334317912	0.00113636727624929	0.001000469358246	0.00464279783238878	0.970343056830791	6.39731278919964e-08	0.0189357219521817
0.000384306136581333	4.78737119436921e-05	5.35174339266667e-06	4.8387737873256e-05	0.999434233823141	6.22208287417566e-05	7.40582504616636e-08	1.29660770267276e-06	1.62553523726932e-05
2.18197259037353e-10	7.02591113076637e-10	1.33748705707433e-12	1.39522185993862e-11	8.0624677185618e-10	3.6941109243575e-10	4.75613114558438e-07	2.67403954744309e-08	0.999999495534754
2.43791333051065e-05	4.50051903610935e-05	0.000228245278826448	2.19328860316934e-05	2.13329548255934e-05	1.96714219187008e-06	3.43147741396717e-09	1.52192721073234e-12	0.999657133981459
0.01640165634548	0.00218944714278978	0.061363469926433	0.16329922578807	0.717742590577942	0.0092111777683578	1.36021995685745e-05	0.0297781988346322	6.31416726053395e-07
8.43151830076358e-08	9.82414674878053e-08	1.03820241456977e-06	4.84829270455126e-08	3.35258165346302e-06	3.0129278643656e-08	3.19456094897078e-14	0.999995347997143	4.99006747957488e-11
0.715221873382319	0.0286531404737608	0.203516481447551	0.00298035931519479	0.00628080955289953	0.0166928151015534	0.0266498476492716	1.68554466231615e-10	4.67290889521657e-06
0.0311816185937973	0.306531624734173	0.00141821573370881	0.625691851288741	5.1040186271362e-06	0.00295788220980693	2.56912796409224e-17	8.47424703657459e-07	0.0322128559964419
0.0122346729685394	0.0987263559151068	0.120101035704215	0.00671015779245677	0.010654212390459	0.00357304732908568	0.372693149333478	0.00350280529205882	0.3718045632746
1.5600013306888e-05	3.76637055003378e-06	9.51038896878617e-05	2.98868443049326e-05	5.7448311240275e-09	1.48946701628993e-08	0.322779830033488	0.676784805445562	0.000290986763598718
9.65386345804617e-05	0.000103821643516918	0.000125496263656017	0.000272467029060545	2.08026210665082e-06	0.000246586474400989	0.99915285793754	1.43990148033522e-07	7.76499044381813e-09
0.00654463945092602	0.00100676450711529	0.000169256756193404	7.14450604498291e-06	0.000158446537544026	8.84281087659062e-07	1.06070344271374e-10	4.56263778180094e-09	0.99211285929238
9.38049423661224e-06	1.54465220155269e-06	2.16606869348787e-05	6.81664196327974e-06	9.37444062927413e-06	0.000540725984284221	0.999410477877004	1.8379699238584e-10	1.90389494451781e-08
0.0530004277334211	0.770881372399569	0.000150790746650068	9.04645209598431e-06	0.0139333938061065	0.00866402516057593	0.00285561267974981	5.80576525437523e-05	0.150447273369288
0.00272674569983652	0.00818267855875989	0.038853631055462	0.739585515695067	0.131501863542786	0.0783127921215045	0.000194994387633657	0.000117045852493571	0.000524733086457485
0.249185107569668	0.165692304438586	0.00416533436736263	0.107481238743598	0.000155046365977439	0.416859060988297	2.03685029839063e-09	0.000266759332161582	0.0561951461574981
0.000309369499459062	2.7149086741026e-05	0.000300295468075316	0.000426622691210211	2.18431602142593e-07	2.59931149343356e-06	3.05436963285261e-11	0.998933396552988	3.48927887413393e-07
0.000107080365884497	6.93101318852195e-05	7.97920990304078e-07	0.000245493080778953	2.21098153085944e-05	0.99955212942949	1.43557778943016e-11	1.67755489817212e-06	1.40168640824712e-06
5.45539067393675e-06	1.92442462190967e-06	2.77639759622671e-06	1.14061178425139e-05	7.19430759526292e-06	1.73410256176181e-05	0.0601822349328677	0.931403595767704	0.00836807163548031
5.16102538856574e-05	0.000139279030282315	7.10493033587884e-06	1.42063259136329e-06	4.93064821054872e-08	8.45284657746108e-06	3.58716454223202e-07	1.85902021477478e-06	0.999789865263176
0.00016351055607081	8.40638104745585e-05	0.000269795764365827	0.000907410695560163	0.000539568508011071	0.34289494673795	0.654252480928545	0.000888222998960614	6.24321044900777e-14
1.08224702635083e-05	2.9104981869169e-06	1.76241664082266e-06	5.59262363914734e-08	5.08456800164911e-08	6.07071853251637e-06	0.999978325209484	1.65450257818074e-09	2.60472871612849e-10
1.83463948974733e-07	1.36532590673047e-07	3.46310868796026e-07	2.18109033453343e-07	2.12360658441042e-06	2.49373882541166e-09	0.999979592489737	5.12444159754193e-10	1.73964810536472e-05
1.60400573509886e-06	3.9906790095201e-08	1.22908701111404e-05	0.000162912810264739	1.33723704922421e-07	1.81324534509956e-08	0.999823000518364	8.8701650421154e-16	3.25752538710051e-11
0.0483092493140843	0.00781640642222003	0.0337390244548921	0.0143806614414808	0.00817485590889852	0.829646392409794	0.000621612370963564	1.4163330724359e-05	0.0572976343469426
7.4060431021214e-08	1.51478383533598e-08	2.14113904516588e-08	8.60228686974721e-08	9.93606786970187e-09	2.35063005064543e-05	0.999709503869494	0.000266767456270287	1.57951330064713e-08
0.000347714672808721	6.04093995933892e-05	1.86539781416142e-05	0.000446040521523192	0.012945190913408	0.000137069153780855	0.00063985478613899	0.985404596706886	4.69867719496491e-07
0.0149513210522012	0.00210324057913551	3.35498075804317e-05	0.00682279180021045	0.000636832793443424	0.00311030159204111	0.000104587436995336	0.000718398301844894	0.971518976636548
0.000220254411308981	0.00240702848740907	0.00026083199112192	0.000104084034242394	2.09576802174298e-07	9.63622359802815e-05	5.89340602700248e-11	0.000283834354013734	0.996627394850187
0.355701608702907	0.304573873454453	0.00280405086313512	0.00041415784616938	0.00735673443914867	0.329003378214638	2.4942784815548e-05	0.000105905847549282	1.53478471849875e-05
0.0502086018720107	0.000376129688726825	0.55074896674354	0.0328040970631121	2.37755014600802e-05	0.345994655418452	0.00185957802936414	0.017984175232254	2.04510801500768e-08
0.220505938052163	0.131202663152283	0.342755085042704	0.0213435919734139	0.198359501289345	0.031337985546141	0.000280769886760913	0.0525239397955452	0.00169052526164457
0.136340403676747	0.124611974075043	0.386658820041325	0.322397843608583	4.52039786140795e-05	0.0296165207593326	0.000328757425384626	8.30977515612152e-12	4.7642666027418e-07
0.00031058011338729	8.76744933190637e-06	5.04900175086885e-05	0.000186011988638852	2.29005230907261e-05	4.04435506785292e-06	0.0138168071828693	0.013906674551213	0.971693723818892
0.000264709416108669	0.0061359948637404	0.000933649173624976	0.00104705774226356	3.54070747083445e-05	7.74205084554783e-05	2.83540650681655e-13	6.44328931952983e-07	0.991505116891883
1.85199032607503e-05	6.62830815255752e-05	1.48868186833825e-08	1.13898279261987e-07	3.0607998424682e-08	0.00223309053000749	1.21524465102626e-09	0.74402027699271	0.253661668884156
5.24585047804452e-05	0.00022869689013557	5.60132178552921e-05	4.8299381725114e-07	0.0063553920870116	0.00105001952188729	2.98447729131164e-09	0.990251709167726	0.00200522463230969
4.36440495521696e-05	2.86108446486293e-07	1.30386802296199e-06	5.76581786380612e-05	1.13804390793612e-05	0.000335888716439944	2.75824823214984e-10	0.00576001731923473	0.993789821044762
3.64295956222605e-06	1.40430540156869e-06	1.14520997671139e-05	1.96808533049748e-08	2.48232936257111e-05	0.000239085568088154	0.0861967191780096	0.898206093130403	0.0153167597842897
3.91460623543539e-06	4.88200839861869e-07	0.000161318214032295	0.000449138724187738	7.22260622504146e-07	2.76383795734189e-07	0.999364445777681	1.9695832484385e-05	1.21262512503789e-13
0.0112916251122349	0.0116114053677256	0.00698743061044033	6.30122392103496e-05	0.339940054188796	0.000926831384721863	0.39445591041984	0.0014737899518172	0.233249940725214
0.00420896731758079	0.00056379320626498	2.93587460851324e-05	6.20129068878064e-06	4.63611618109242e-05	4.68904170854663e-05	0.00317782069798411	0.0179425056338727	0.973978101528627
2.59605179654137e-10	9.32658034729177e-12	2.56427418813567e-11	2.98796372000208e-11	1.32496313732112e-13	2.41386813259211e-10	5.74268293808851e-07	7.83749384589356e-07	0.999998641416348
0.0681537473062383	0.0126300698987359	0.454838211970169	0.41594278003817	0.0153026363964924	0.033120366170383	9.89876733617724e-06	8.11481819863304e-07	1.47797065525448e-06
0.000288759205978744	0.000629450976811783	6.66906509980732e-06	2.32810756047943e-05	7.16085288534856e-05	8.01176405579742e-06	3.84101516402124e-06	0.998967483890401	8.94478030851766e-07
1.744979900935e-10	4.60969164935404e-10	1.17581991488515e-09	4.43537704487363e-10	5.31423250611405e-07	1.28726784995242e-10	0.999999465907504	1.29616465542153e-14	2.85680778747013e-10
0.000201854322683618	1.882774064984e-05	0.000581748800118416	0.00625934879910804	0.0356477106085052	0.00739079744494585	0.0327487806383741	0.000502839459894426	0.916648092185721
0.0325406021586157	0.00376881961303595	0.0023926220405711	0.0111678162172784	0.0203897409448808	0.0515198323259447	4.20840740474663e-07	9.28204374770365e-06	0.878210863815185
0.000566837706237552	0.000342725086830471	0.000104931809055194	5.44994752521508e-06	4.78149988626389e-05	0.218210418635541	0.548847434187928	7.84714583472168e-07	0.231873602913436
0.00024871330782136	0.000111651155621335	0.0280317356064795	0.000138135059319578	0.00385693777483803	0.000102728186931415	0.967506372000383	1.53578459018907e-06	2.19112401598785e-06
1.35301951200594e-06	2.0707338573208e-06	5.65159785371724e-07	1.49446427061391e-08	7.20799654043865e-06	5.5269270615767e-06	0.197088076212509	0.797197170314191	0.00569801469189989
1.56769031110074e-12	7.68777778321205e-13	1.17499785900572e-12	5.36089169516693e-13	1.35442244826578e-13	1.96340035959738e-13	0.99999999999487	7.50469966135094e-13	2.04914221902438e-20
3.48101236965566e-06	3.28016231204546e-07	6.52434209388251e-06	1.05092238432991e-08	6.21278900470258e-07	1.33680792437403e-06	0.0147753808911636	0.0900750250498282	0.895137292092265
6.41596519789285e-08	1.06776689161759e-09	2.07761637525939e-08	1.55601726199803e-08	3.19333072996481e-05	9.23377544706504e-11	0.999967965036605	2.07957142554405e-15	2.79356367330562e-16
0.0155871926486621	0.00927252730101656	0.0124804048959657	0.00210789022876538	0.631478661134409	1.0778786384841e-05	0.32639055266101	0.00267197034973495	2.1994051213856e-08
0.0662519913325146	0.75135477199185	0.136214399204519	0.000132744769262545	0.0352548806856829	0.00921949682803182	0.0009238827804976	5.09170389882699e-07	0.000647323237251116
1.52848136935015e-07	3.52511639839831e-07	4.59323173239551e-07	2.54632692991762e-06	1.90385963431011e-09	4.60504949648009e-09	0.00466725485546535	1.44593127973565e-11	0.995329227611286
0.0011925069048215	0.00445350537772353	0.0431541315272319	0.717150166580712	0.224727532966449	0.00502381528117027	3.89304313181029e-05	3.23673527267652e-09	0.00425940769383846
0.0019273111638362	0.0408047501885616	0.566947896030426	0.00511426429448699	0.320642190029403	6.79193928265282e-05	0.0445093942394364	0.0199812687846911	5.00587633219824e-06
9.65351508550758e-05	1.03704784632299e-05	9.8961162502228e-06	5.16476874512594e-05	4.06309993672553e-06	0.000476558397182131	0.000477678532010442	5.36559318504464e-06	0.998867884944666
1.72192595880325e-06	1.44846319145331e-05	1.46438314406666e-06	2.60048309009727e-08	0.000244559220332846	2.78360779409028e-05	1.1144194214384e-11	0.00352326573683585	0.996186642007898
1.1461053968567e-05	2.03225015354114e-06	7.80170676745529e-07	1.36336370360369e-07	8.67934675103996e-08	0.000104389178191686	6.48521711321347e-08	0.999880995981968	5.33830327104924e-08
0.00126844392290422	0.00148118595149393	0.0271497901953206	0.840791732965961	0.0846811424897224	0.0422934708561472	6.56096580807014e-08	0.00226486012866597	6.93078801261516e-05
0.062905576184152	0.00228660532195704	0.163240238985775	0.00430592353720105	0.427263780549997	0.0131489644783192	5.05009496095827e-12	0.000103427439514842	0.326745483498033
0.0428456007438346	0.147378697165509	0.000822307093222911	0.11864018958644	0.000279934351023741	8.94626287518634e-06	0.0943342824620542	0.576775866332807	0.0189141760022336
0.00450721863321718	0.00297972731493472	0.00876192413818756	0.0067443226857878	0.0006493726609922	0.976352873520512	8.26765186678551e-08	3.66916602350379e-06	8.09203826338585e-07
0.00920283093029113	0.00376784603718208	0.0337228504735404	0.0123200692326499	0.912804704366557	0.00421260664733499	0.000583709805039084	1.84401079598367e-05	0.0233669423994454
0.00212900914288329	0.0197737221791045	0.159532794540265	0.20495174441849	0.541206212576669	0.0719654587398859	0.000441056364102166	2.02690997072652e-09	1.16898390729581e-11
7.93771432010672e-05	0.00738231830277429	5.62230274122086e-05	1.8559474769483e-05	0.000645052946146044	0.00536055541045004	2.15060547296698e-16	0.986457891477926	2.22173208474307e-08
0.0520576076312945	0.932747844880046	0.000150519801380461	0.000644295999681906	0.00134999002338542	0.0130485343848066	2.62790196684351e-15	1.20717142278304e-06	1.0797944548489e-10
3.51349362090849e-05	1.53845552958775e-05	6.11055357574987e-06	1.00016333845484e-05	4.19069725708382e-07	3.86607709849821e-06	0.0755732332904333	2.40628015987464e-05	0.924331787082678
0.0140399220138146	0.000732217262931342	4.47752048171994e-05	0.00390183377612087	0.935641713628614	6.45233360166913e-05	0.000977023610368211	9.9974019011625e-05	0.0444980171483059
3.08920813790769e-05	7.00521822763854e-05	9.29311695794775e-07	7.88204615489712e-07	0.00428934943126629	0.0112363063300053	2.17358262362212e-07	0.984371465100499	1.71932130275904e-16
0.00319185776821448	0.000974238865960927	0.00421271676766538	0.00110179870673406	0.00162799224816989	1.74252630918493e-07	1.21910799759079e-06	1.74935978039437e-15	0.988890002282625
0.0228911919174232	0.0208699439427698	0.00249943460099971	0.902743021823371	0.0102057937952224	0.00167413273075822	1.26164185460223e-07	0.0388767477513529	0.00023960727391764
0.0323659940087886	0.00158735899605649	0.00172693560514091	0.943389213505362	0.0193998173478488	0.000846478503938025	4.72013890928039e-08	3.82471226639765e-06	0.000680330119210111
0.000193731551568952	9.49687990806519e-05	3.47003006486727e-05	3.5988130330905e-05	0.0143648694385503	0.000768910222694394	0.984459139784173	1.76358086003127e-05	3.00559643532027e-05
1.61389476195037e-07	2.06154261823719e-07	6.41059186774782e-08	9.14849077112559e-08	2.75263574196694e-08	1.54976347039812e-07	2.470955452166e-12	3.21997061457151e-13	0.999999294359938
2.66621529508952e-06	1.62997135380062e-05	9.59073369076002e-09	1.46426731134025e-06	1.57421698100338e-05	1.39736447785413e-10	9.28290850812954e-10	0.999939833300352	2.39836749326698e-05
0.156030172269755	0.00736685850126058	0.00868250184424191	6.77149170072978e-05	0.025347947303272	0.485895424351225	0.0634958882217422	0.0502295529499185	0.202883939641578
0.000664885662278611	0.00157148079149202	0.197850208409283	0.00239090407702791	8.29421873941265e-05	2.62088758474671e-10	0.794944718158082	6.41358226523436e-05	0.00243072462970077
0.000115467003559423	5.59001106416085e-05	0.000363826307970606	2.45685545854105e-06	1.01740889675144e-05	7.18586224849145e-08	0.000139218836028032	1.1533366480561e-06	0.999311731602104
0.000181046152501081	4.66722122370464e-05	8.03034421366121e-05	0.000238395441650875	3.28085488664411e-05	0.00172502449329845	2.73696961707652e-05	0.994584832689097	0.0030835473240421
7.51328417757638e-06	1.12524298646872e-05	6.49933174347417e-07	2.46156456033599e-05	7.02419097340055e-05	1.13873005290998e-06	0.999884587421162	8.98821322550925e-11	5.56348707204879e-10
9.62402398543803e-10	9.04457127921478e-09	1.83283117259101e-10	4.54923251363332e-10	1.920315852488e-05	4.38837966828609e-08	8.28257847086689e-16	0.000368050595450743	0.999612691717047
2.26460661682538e-05	0.000137340363515374	4.57309168877918e-05	0.000300818316800227	8.60281658945468e-07	2.77184128073492e-06	0.0038162114904349	5.27866051166431e-07	0.995673092857203
5.29630825160058e-14	1.98609175183456e-14	4.72062258760131e-15	1.89266021915259e-14	5.41353545842602e-15	2.36592136684052e-16	2.15089045839169e-09	0.999999992865804	4.98320351969087e-09
0.00977305650447065	0.0274944158246241	0.000535795257378072	0.000636486548383717	2.44269696852054e-06	0.961533999275615	2.53028776456619e-07	2.17055330887852e-05	1.84533069487642e-06
0.000268309833397619	7.83542102574953e-05	0.000132198242840242	0.000691287467921763	0.997542713672307	0.00123786247658793	6.71019331220494e-08	3.46756375974196e-05	1.45313571574657e-05
0.000371545163674107	7.06673254575974e-05	0.649291012550536	0.347226524987804	0.00275029171967996	0.000283516933399846	6.32000344960306e-06	6.19412351103196e-08	5.93747639731498e-08
2.44563018865737e-05	0.000186197710783563	4.0597588042159e-05	2.77790978833929e-06	0.00291842866445869	2.89497727062226e-06	8.86371947542358e-11	1.61277073921869e-09	0.996824645146362
9.51155309452511e-11	4.09934382728169e-11	2.30249874463888e-11	5.95254988086366e-10	2.66504291233446e-15	3.74035773179581e-06	3.16927927669269e-11	3.14424005549144e-11	0.999996258824741
0.0030371167435565	0.00149618466412054	0.0684621952070778	0.826505905316242	0.000127665563789828	7.41450915753899e-11	1.48026111610744e-08	0.100370917628457	1.89004213428546e-16
0.000123033402919118	0.0235654580918816	8.82439241451444e-05	4.97664941574447e-06	0.970632522860015	0.000369671278494098	1.82750376849681e-10	1.06192015299801e-07	0.00521598741836376
0.346959105968508	0.210938157654054	0.313343547527048	0.0126863912329033	0.000635961142611046	0.0966493910484349	0.0126704975706316	1.83660775989546e-05	0.0060985817782094
7.86372848815917e-07	2.07427607942408e-05	5.68547725672989e-07	1.79225378035279e-05	9.80564374952283e-08	1.35369294528271e-07	0.999888636708749	3.62910732664869e-09	7.11060172395729e-05
0.00557836801276852	0.00270445825753603	0.007800602733731	0.0201992127081585	0.0687853830556475	7.48563422346985e-05	0.894744772178065	0.000112144749512642	2.01962346130537e-07
0.00070120115171489	0.000892657013498934	0.0187160689303333	0.00131738516093631	1.90123656864635e-08	0.000713918205625297	1.45105347810621e-09	2.33118888129582e-05	0.977635437185659
4.7556156868648e-11	7.30517904809346e-13	3.12656088577809e-12	2.43571255141523e-13	2.00655821967758e-08	2.8789488725248e-09	0.999999977003804	4.95024556803055e-15	3.53985652713705e-15
7.27648720214977e-10	9.54251722281313e-12	3.13649600137481e-10	1.21305674552192e-10	2.27830278542051e-10	2.17770293923524e-05	0.999978221570631	2.36423300971093e-20	1.48580864345678e-17
9.47406129067741e-05	2.34176438335191e-06	0.000436471641355214	2.00602415319991e-05	1.47088264281227e-06	7.74606649771365e-06	0.994454736332203	1.02758241746074e-10	0.00498243235572089
0.000264770228732077	1.91644539472268e-05	0.00271268206915478	0.00114247616758615	0.000955459650598331	1.0988594578152e-08	0.994905425419405	1.08569005137247e-08	1.65081145652227e-10
0.0666623226474552	0.855799520149623	0.0271257060764159	0.00343862197440961	0.034961705230431	0.0115656974210399	1.76382573530012e-07	0.000444536825018152	1.71329303365526e-06
7.41360762697628e-06	0.000294604751312544	2.12652220285276e-08	3.30015747786971e-07	3.90342672437788e-07	7.2068342633668e-08	1.48693294709694e-18	0.000557861641556649	0.999139306307519
0.000391263115280542	0.000284477442802529	4.9564656538201e-05	1.01994348530258e-05	0.734763538825155	0.26445911664604	4.18396527227883e-05	6.2322200585782e-11	1.64285351735861e-10
3.71617242031526e-12	7.26681568762156e-14	8.29920584705877e-13	1.91274995999522e-11	8.48927595304495e-14	8.4546946991327e-12	0.99999954955119	1.1878689001974e-09	4.49228654864215e-07
9.93928200162565e-07	1.71413916537951e-08	9.43066641623795e-08	2.15576682283327e-09	6.70406477869637e-09	1.01244360750913e-09	0.999998884751404	6.4465137004632e-14	1.3616843943445e-17
1.4856147334175e-05	0.000162251147332103	0.000336817412854787	0.000104520305316725	0.994579954703376	0.00214413709170952	0.0026531436895243	2.32664533853017e-09	4.31717590687556e-06
0.0183816064288205	0.00320779192929078	0.0339685958731377	0.90672138724444	9.7246257294289e-05	0.0348431150241443	0.0027567068862597	2.35503516220857e-05	4.99067173182592e-12
1.8071374644009e-05	2.47471824745895e-06	7.03122653885326e-05	1.42396382880033e-05	4.54873393746074e-07	2.19859796303578e-09	0.0669898737450594	0.00348887231122024	0.929415698875161
1.66147987530736e-08	3.31688851577148e-08	4.68941636463286e-09	9.92178963779942e-08	0.00023875253142617	1.65383322534284e-07	0.00048278004921773	2.03592669196325e-11	0.999278148324678
2.05810896656862e-16	6.58715172925999e-18	2.97968797219631e-16	6.63686744885799e-16	4.13919832469878e-17	3.23908149090699e-17	0.999999999977607	2.23916732978596e-11	2.2719195594219e-16
1.2611487010937e-05	0.000115829684990095	0.000128686827059268	8.13926447165984e-07	0.115999984745693	1.27179514441303e-06	0.0736578941419742	0.740547178421182	0.0695357289704984
2.02155932431708e-07	1.77370728027777e-08	5.78823488410363e-10	1.94165265384158e-10	4.81417203645099e-09	2.93018763364053e-07	1.68337764456757e-09	0.736827765330227	0.263171714487465
5.09492756087365e-05	4.1555486683095e-06	0.000329098014927409	0.000127119661165611	7.05990836275807e-06	0.00201343699955652	3.20312676117062e-06	0.000146601947536192	0.997318375517413
7.86215876275518e-08	2.29511388828397e-08	1.58032984001699e-08	6.27785789728816e-07	1.24539967705712e-08	2.06254486075106e-08	0.00260772582355087	1.36956643512589e-06	0.997390126368754
4.2361554780364e-06	1.56866564366769e-07	1.30709186557774e-07	4.40379357914736e-08	3.28681474563707e-05	2.93857145566954e-10	0.999962493930168	9.95321616637064e-10	6.88640321141714e-08
0.00120345522718718	0.0747421612716775	0.000151417743827656	0.00012461354043999	0.448975401268542	0.428610183023907	4.62492232959507e-14	0.00165990752565956	0.0445328603987127
0.000190567257503913	1.30028032316624e-05	1.9047579831198e-05	0.00011284215285467	3.88303739664246e-06	0.000193239987410672	0.999452066790037	3.82106389129794e-08	1.53121810956577e-05
4.50502366812897e-11	1.17856399228297e-12	1.69741260763907e-10	2.15586943688197e-10	7.69476346513024e-10	5.85872035288741e-09	0.00592446941730237	0.99384938132704	0.000226142195904389
4.69018025343029e-05	2.19706044225609e-06	1.32873099395318e-05	9.7692160808477e-07	2.15408963406817e-05	3.80403904349877e-05	0.000585599110872282	0.96153300719115	0.037758449316678
0.000385551236305026	0.000109974516876673	0.603928798795673	0.00460272519406202	0.384213440595822	0.00672217318360787	3.73120620581029e-05	2.44073866949842e-08	8.20910993075745e-12
0.000297598333193663	6.59091882835066e-05	0.00118543597116644	4.12012980458823e-05	4.78424763773201e-05	1.2081491943664e-05	0.95036749102725	0.000226029594303667	0.0477564106194354
0.00276518712489253	0.00164789151706048	0.000241282155237472	0.000974742760715362	8.87645552411441e-05	0.185033390632267	3.01852807444301e-07	0.809248438338263	1.06351632602629e-09
0.00881905577297271	0.000294491675442578	0.113832619677455	0.011797518349748	3.12625135507071e-05	0.00714652062196199	0.857677937952628	2.44254083385183e-06	0.000398150895406566
9.63992534372903e-05	3.36727728743889e-05	3.08053682760944e-05	7.91746261719803e-05	0.236826187396395	0.760900223293972	0.00151332155865429	0.000499219596800222	2.09961334183341e-05
0.66393099936096	0.279838578381959	0.0311464866078541	0.0123699119213525	0.00216204925963638	1.23877006148461e-06	2.53747051348312e-06	0.0104050036738805	0.000143194553782691
5.42249340927231e-09	2.82762162607755e-09	2.07966308716996e-08	2.44263293137379e-09	1.03584015794161e-07	1.7556493584545e-05	1.41496224292123e-12	0.0916771274004201	0.908305181031186
0.101619818052934	0.834498561532561	0.00324828822814203	0.014452870992141	0.0441978176321556	0.00197857784830786	4.06249585391257e-06	3.20369180138189e-09	1.42128262425617e-11
0.024563481506422	0.00726636979835323	0.00980143222624878	0.00184945904334202	8.20667048493936e-08	0.0151826342763571	0.0847668994373245	0.856460783582176	0.000108858063071159
0.00174407805246977	0.000642022308517433	0.00902006699131464	0.00221172265481209	0.0637013713748661	0.922680727010321	5.64638290892282e-16	1.24016138085821e-13	1.1607574472707e-08
2.48811607347824e-07	2.28496256029988e-06	2.99185821145493e-07	1.54106200830043e-08	5.6752515913725e-05	0.997298295136503	5.51063465180097e-19	1.57658185768178e-10	0.00264210381931659
0.00546386177078368	0.00517974493338425	0.0823160646599035	0.00774067092923353	0.899240716479563	5.87674143926705e-05	8.7101321336195e-08	8.64053642588494e-08	3.06053704893262e-10
0.291795519746865	0.0513946778019484	0.176562529174095	0.26509219398365	0.00493059700250172	1.93345358827529e-06	6.54307144480568e-08	0.21007303354918	0.000149449857457255
3.79545386124474e-09	1.27041828247044e-09	6.47289333063949e-10	7.94585702523433e-10	3.25215093906858e-07	1.99617570921534e-08	6.28543864302269e-08	0.00018934135414424	0.999810244106871
1.73823484857037e-05	1.86131085497229e-06	1.29382782989033e-07	8.01655831476711e-06	0.000101286361776991	0.000103665695230579	1.8531576711078e-17	0.000269178064484798	0.999498480278069
0.00326068611287189	0.0152206802199943	0.00861072017828272	0.210476996851137	0.0014587747261027	0.758119629741531	1.302215233103e-07	0.00276124196461702	9.11399839400268e-05
1.9655918058805e-09	1.71410462372983e-10	7.37890239690923e-11	1.15451839409765e-09	5.28105655545462e-14	9.69664474171195e-10	9.07375346096097e-05	0.999861956601782	4.73015285811595e-05
0.0332970315187342	0.0569399441925446	0.00423072051899371	0.00401389782978434	0.000106336550987725	0.809326851819915	0.000790870168343737	3.31698802413602e-07	0.0912940157018942
5.86116543650214e-09	7.89124543570171e-08	5.03314049757034e-08	3.62825346367344e-08	5.97451658194019e-08	6.3472107217979e-11	2.97148790908221e-12	1.34659198250008e-08	0.999999755334911
0.00765815603493118	0.00557255014684797	0.00498783819285819	0.000420061290405331	4.2401082859472e-06	0.147008347356182	0.00189412045310685	0.000682416887680507	0.831772269529702
0.00315386463230425	0.0123368607919579	3.55760460423613e-05	0.000180944102769279	1.67347907265061e-05	0.943027017845179	0.0412110845819638	1.56398796426904e-09	3.79156450684954e-05
1.09751764456404e-10	4.1966708609507e-10	1.24831014328621e-09	6.5851952178143e-11	1.14752445953236e-10	1.21108725894757e-11	1.04688435902563e-08	0.0105931236349938	0.989406863925718
4.99480337942414e-08	3.45134840082109e-08	2.44679249246864e-08	2.0354262542083e-07	1.13537024154695e-10	3.01924815931284e-12	1.28862795711292e-15	0.913132077706464	0.0868676097049101
0.071338419119673	0.0220637266168727	0.000514136045541353	0.151762583243369	0.0248967294971068	0.0159803248711741	6.50128296603118e-05	0.711586710831748	0.00179235694485556
4.20890971377952e-09	1.52806474492917e-09	1.99190353120697e-08	2.64259305573364e-09	1.03285635628716e-06	4.34534639484956e-07	0.999998484479637	4.45717271378904e-12	1.98263074036056e-08
4.05311867334659e-09	8.03675474392791e-10	1.15677060382206e-08	1.53740609494232e-10	1.41568812807197e-11	1.60809653779453e-08	1.31742415330755e-06	0.00514261967046771	0.994856030232016
2.07060834786961e-07	1.62953526445056e-06	2.4891296487939e-06	8.1432550056072e-07	1.56037131837064e-06	4.31984399336403e-10	0.999993246017472	2.24416327796993e-09	5.08838131369883e-08
1.56398763939494e-06	2.03021162904545e-08	5.30165244613834e-06	1.66728613064337e-06	4.1651120299814e-06	2.88038229970744e-07	0.00375848078432814	9.44621818673016e-07	0.996227568215261
0.0348984767238358	0.0050874501731375	0.199095264592419	0.0710059927130619	0.0197745956089383	0.612730652836975	0.000410260235936145	0.0569972539960966	5.31195999892996e-08
1.59199724323699e-05	7.64741873229339e-06	3.61892242917101e-06	0.000169309921675659	3.54040497015276e-09	1.46991661723354e-06	1.45644325327388e-06	0.999749816980987	5.0756883468092e-05
0.000667744374504004	0.00221273569713448	0.000782715892650924	0.0108692287739818	0.878642967182794	4.92578705707173e-05	0.0663784955885764	0.0403386151623947	5.82394573927558e-05
0.000429165493120569	5.64266005648577e-05	0.000166768884096164	0.0327387454953186	7.51181207225042e-07	0.000411919898365144	0.966196140757966	4.36771743260278e-08	3.80121872509558e-08
7.60430112952687e-05	0.000104262405834292	6.73769074406848e-05	0.000526445251679152	0.00734004193244142	0.991885830391844	5.88258282710539e-11	4.06376217823385e-11	1.71243008638966e-15
1.06828210245024e-06	3.1306121055263e-08	4.35035946627947e-08	2.07244754946218e-06	5.44652608215162e-08	6.58310933437563e-06	5.27855045853973e-08	0.192007232506751	0.807982861593781
0.00122796128179574	7.46467675068484e-05	2.88413676963575e-05	0.000659292250817689	0.00221774951093086	0.00264478596342853	1.10737618742058e-05	0.993135649054119	4.18312821171369e-11
0.00112000112661598	0.0234633460831964	0.000365256819115935	5.08541059531341e-06	0.975045654583651	5.0465853422368e-07	2.60119517020261e-10	1.42572879427535e-07	8.48529256362386e-09
1.84481930126572e-08	2.8919604534327e-08	6.01308670551651e-09	2.38912488431269e-08	6.39631583025417e-10	2.91879522174793e-07	7.96670170270999e-07	0.00106719595672318	0.99893163758182
0.00505012912384352	0.002181665187571	0.000568022705196832	0.000342971453447355	0.948011992956763	0.0437008060686743	9.10569189364437e-07	0.000143469809281274	3.2126033126425e-08
1.36726476816842e-05	1.83514201246083e-05	0.000704332765264064	0.000200380172866746	7.43766168940091e-07	0.000190963407940445	1.0742101413521e-07	0.998871435354635	1.30443045230106e-08
0.000147931377090552	2.56539144704132e-06	0.00023089843762291	0.00182851001156442	1.60747463461778e-05	0.00282503883691962	0.0884077060541671	1.56464795656978e-08	0.906541259498363
0.000471971920668429	0.000148514601149335	0.00440687323104824	0.00302971595708162	0.0210837120070427	0.968743670636888	3.24002507735129e-08	0.00211538813493927	1.21110931916796e-07
0.00544156132916132	0.0197587565294584	0.00142045246639979	0.334654544908414	0.00155028409527326	0.549400634314739	0.00512225435760504	0.0826496152458684	1.896753080121e-06
3.97778259877438e-05	9.48043934620506e-05	3.02505706192245e-06	0.0058738303705367	0.981038985243364	0.0129486959519107	7.85980003347027e-08	1.13742991885497e-08	7.91185377790935e-07
0.000417697333767844	0.000377096312844222	0.000508070242271768	0.0151515631298869	0.145265433125085	4.37804783170049e-07	0.796582758600541	4.55881697027784e-07	0.0416964875691231
0.0400272792556464	0.0030341823084458	0.125572102324939	0.00884986220304267	0.820229797474054	0.00222537844183158	5.8594651935076e-05	1.43574426963391e-06	1.36759583608826e-06
0.249852289325287	0.0139645377327749	0.299738488405532	0.03018671378136	0.356251391561249	0.0481943797431432	0.00181219914136369	2.93363736636483e-13	3.08997125512059e-10
5.32012430850386e-07	5.83068022805919e-07	3.66146989256788e-07	1.47981144824874e-07	1.02641153784811e-07	4.64907357033938e-05	1.59460782693378e-10	1.8054307729272e-11	0.99995177723704
0.271448813253243	0.0286280891457435	0.0392002129285251	0.115936790517747	0.000915233191400722	0.532903102351163	1.14188093047677e-05	0.00131350891318097	0.00964283088969143
7.22312704245925e-06	5.1080811781929e-06	3.8856751441799e-07	2.50392603401955e-05	5.24309215134383e-06	1.62269311488991e-05	3.43629313744488e-13	1.68648573830507e-05	0.999923906082898
0.000626690219849639	0.000449707653479535	0.00553334833082635	0.0392563030574128	0.000280629018402287	0.908129368315694	0.0457239525471177	8.52660719150777e-10	4.55726896347799e-12
3.35053508565468e-10	3.18146435324284e-10	5.81253523977907e-10	5.3232315124805e-09	6.23720655824863e-08	6.1136567995688e-11	0.999998967928124	3.25184083933679e-09	9.59829147793604e-07
2.94019351067414e-06	5.41886251861525e-06	7.25116338164226e-05	3.22769717281367e-05	0.00615120997693315	1.26402664266667e-05	0.130467633332163	0.819843525766769	0.0434118429961344
1.72655951697929e-08	3.44966765062433e-09	7.41237425447943e-08	2.74624874263936e-07	6.88172545579645e-08	2.30817912102531e-11	0.0301847332784448	0.969804823371986	1.00050453536804e-05
0.00876354693505619	0.752026263795379	0.14111197769384	0.0787210547853557	0.000426837564578345	0.0189468677133358	1.65775139521901e-10	4.31547666848544e-11	3.45130352493931e-06
3.47662912567345e-06	7.48901179214874e-07	1.27157053358505e-05	1.39378700578759e-06	1.25770084262858e-05	2.21818796752927e-06	1.41523711342121e-14	2.511079417622e-09	0.999966867269866
0.0627228717288519	0.013034647770519	0.00135065129659216	0.0171471261897397	0.0148339953069353	0.89068075207909	1.51340896821852e-06	4.15992877373198e-05	0.000186842931566001
5.17386910328549e-08	4.97409961581989e-09	2.70586534087594e-08	7.8726699475487e-08	2.62004648368568e-09	1.45040347560747e-09	5.93681512221873e-07	0.000724335724123192	0.999274904025771
0.00621414050310441	0.000819727103299997	0.00879864513562598	0.0218432728137009	0.000191608312755232	0.874533572008968	1.75579712556961e-11	0.0875989296341368	1.04470851091149e-07
1.54671332388886e-07	8.77267749890563e-09	6.19364985234076e-07	4.51436994741999e-08	6.00969924484594e-07	4.19487460669229e-05	0.00618789264730918	2.84919229996286e-08	0.993768701192082
0.0197833693443287	0.0267129832443855	0.800865632833742	0.0791857462132443	0.00986754935284782	0.0341900706771866	0.0286996265526158	1.65953736767555e-06	0.000693362244282128
0.00160787476155143	0.0285459685005691	0.000542312229952789	8.20365327614735e-06	0.030417402508632	0.00895170221149085	0.929922182735252	4.35229178218925e-06	1.10749359633605e-09
0.000396377513686865	1.42219973684594e-05	4.65066259786356e-05	2.28982704929208e-06	0.000138563373255388	9.14196911371923e-05	0.999159872710702	0.000139135510686888	1.16127501350489e-05
0.00426670117909353	0.000170282448837796	0.00659562304187353	0.000182484638648157	0.042720476342916	0.714061222532537	4.65619999646952e-06	2.72538544543513e-11	0.231998553588844
8.72296305130926e-09	1.32721526798412e-09	4.38674901390951e-08	1.01179418166246e-08	9.41207050180319e-10	4.47631815942027e-08	0.999999890257499	2.47316941153049e-12	2.89390818682009e-14
0.00466132880135292	0.000282492920083454	0.00633722164643719	0.000758037963504832	0.0032440451475272	0.771896693441766	0.212820180076107	2.71371173640826e-14	3.19434104498153e-12
2.05921990479735e-11	2.00507383416545e-12	9.04553900886191e-12	9.68290498644763e-13	1.4590321149154e-12	2.75354174600051e-09	4.65231262590747e-06	0.00046451006502414	0.999530834834738
3.24097323268985e-09	2.51045928160772e-09	3.03642349421412e-09	9.69901333362303e-10	2.21038367746564e-08	7.72991751078909e-12	5.46909184347536e-13	0.334736437457114	0.665263530673015
3.13137685339835e-10	3.37517185440421e-10	3.51034965500244e-11	1.38603434913873e-09	2.8181757900583e-11	4.85241463741024e-13	2.43792234643446e-15	0.0354484393179083	0.96455155858163
1.42472669899723e-06	3.36457794744816e-07	6.26493242549827e-06	2.7891705571264e-06	3.49882532976617e-05	2.64356888238372e-05	9.15532455489051e-09	7.71719310834383e-10	0.999927750843358
1.17235419210649e-11	5.1000559873263e-12	5.60727934935696e-12	2.26155968320997e-12	1.50233634022735e-13	3.97630719207503e-12	0.999999993100528	6.87044830249761e-09	2.04581562712754e-13
1.23037690974917e-06	9.98485664831093e-09	8.08619487251541e-07	3.255301022462e-06	6.31458487051673e-05	0.0015677391883239	0.891191729359156	1.05286976551252e-09	0.107172080268669
0.0628395250975069	0.0356342485743318	0.0174068097192595	0.0117685325863926	0.0251689908998324	0.0218203448278252	0.0565771853019019	0.529597314424708	0.239187048568242
0.00969828534553107	0.0155509467958892	1.25907600285201e-05	5.57820146172801e-05	0.00839274941760776	0.965729007292575	5.79693899429352e-09	4.34217441634002e-10	0.000560632142594968
0.689218768028795	0.0922854977764061	0.0573786297386487	0.0914338087875705	0.000174621919531152	7.66483549452204e-05	0.06608482371781	2.29510148836133e-06	0.00334490657480476
9.88643232066334e-11	1.07184912072574e-11	3.16831991900513e-10	1.06415398649863e-10	6.20426126236715e-12	1.78794573647215e-11	0.999981704279919	1.7976676901979e-05	3.18486265391882e-07
0.0014157703905307	0.00775349229376171	0.00104323462210686	5.42590917858502e-05	0.0781349782432263	0.905906993271235	6.29159068905745e-11	5.20901062471346e-06	0.00568606301381332
4.36725824870651e-08	2.81481384910541e-07	3.7377407396468e-09	1.18830439548316e-08	0.00103478774970264	5.42091873441083e-07	9.4223018215583e-12	0.99895862507671	5.70429754004939e-06
0.00171402364675329	0.000123523988044726	0.000797433598537774	3.45740182260938e-05	4.03167280891499e-05	4.43303032433915e-06	0.000343208492335485	0.264667356006808	0.732275130490882
0.03688160610223	0.00120076793541895	0.0206090959087778	0.303779544864661	0.00388225469205091	0.00208180886417602	0.630132266471698	3.30290861893155e-15	0.00143265516098416
2.25016563184623e-11	6.81842441046798e-13	1.25036231341846e-10	1.11696997716607e-10	2.0444651833199e-13	9.37162952397933e-12	0.000264260579460633	1.34575006028257e-05	0.999722281650444
0.0115245336900999	0.118553708680244	0.001717297744493	5.62552875742008e-05	0.125280460256999	0.00014984744539671	0.0083009153748631	3.38751336493226e-05	0.734383106386681
0.0939923835579574	0.742054504852238	0.0217412480070784	0.00651625207774568	0.00988577464676796	0.125773306765753	9.71238988859032e-10	3.64213066786382e-05	1.07814541087804e-07
0.0612557816536782	0.0237559051116724	0.00145007962608889	0.00457534801261083	3.86353072345908e-05	0.599677347800407	7.58957297979222e-07	1.22387695867114e-05	0.309233904761423
2.07897287792937e-10	1.91860026697939e-12	4.19397806096201e-11	9.53775916112204e-11	1.01276447390399e-10	2.60138471862321e-10	0.999999989607269	7.74610557736248e-11	9.60672208967433e-09
0.00679430037772643	0.00131181851796107	0.0171925752854382	0.026680647862051	0.000218414228469225	0.624910925269138	0.322862805372147	2.85130847972499e-05	2.27137705092498e-12
8.20660013918537e-10	1.15172528712708e-10	1.47114888830045e-09	1.95890711642057e-08	2.16885545187876e-12	7.8325360392745e-13	1.18810548306322e-07	1.16552143113585e-05	0.999988203976136
0.0184978627830052	0.0170524916474158	0.341476529403439	0.129749529363536	0.339531349682091	0.116796371133086	0.0010916307320955	0.0141077138247547	0.0216965214305776
2.86885158365719e-05	4.86871083819784e-05	0.00141054266324591	0.00120538798204974	0.000366097856281368	0.000196352072096741	2.48016816317901e-14	1.82912547450621e-07	0.996744060889535
0.0742619882141966	0.0619711714182749	0.0141201531762992	0.000101210602775429	0.842079342671392	0.007433643342354	1.09568861717663e-07	2.46296502994403e-05	7.75135554657872e-06
3.00405698844661e-08	3.17608892828039e-09	1.05842534946396e-09	8.49144054958989e-10	6.33969745925305e-09	2.59756588923221e-09	1.45686347703781e-07	0.058894639762215	0.941105170489946
2.25570783374295e-05	6.53401566496064e-05	1.46522182386863e-05	8.77674753710585e-05	0.0023678470523074	1.44854857870834e-06	2.03666609071642e-10	0.000321705218980683	0.99711868204787
0.000291734056756017	7.73093725189327e-05	0.000565484026140078	0.0017453578495904	0.00567443945621244	0.00157801875808004	9.02154967960987e-10	0.120739996476056	0.869327659102491
2.27628120491057e-06	1.58344010250692e-06	8.23430448314452e-05	3.157734431168e-05	0.999819936964889	4.9217621388647e-05	7.50192267974311e-06	5.56337753772785e-06	3.05462670086931e-12
0.00181422899758771	0.00011017852360833	0.889355846871293	0.00439274044490318	0.00289101006097587	0.000202689015550126	0.101206131848396	2.82282944138698e-07	2.68919547418056e-05
0.0786375959550771	0.0186121430995333	0.020103974864416	0.124422482723675	0.553939217484586	0.016751230069561	8.12961973494398e-10	7.02001648102977e-08	0.187533284790025
0.00347440873581061	0.000969349662948146	0.000817318496119999	0.000191572944604948	0.786631097531118	0.205989801636993	2.0441283179545e-05	0.00190395722304624	2.05248617917248e-06
5.06615721830398e-07	2.22795006468573e-08	5.42199271873157e-08	1.64345399857662e-09	8.77905430599878e-05	1.02752867457586e-07	0.999715436731535	1.4543227405451e-09	0.000196083759611455
5.238390002737e-07	8.05827031229735e-07	3.74607772290165e-08	4.77917629164579e-08	1.35934471993496e-07	7.75700157044013e-07	3.46276023898237e-19	0.999347705012595	0.000649968434204133
2.05184590838701e-05	0.000425172888865633	2.24253206783975e-06	3.2555237548733e-06	0.00309840036872484	0.996441446972664	1.66255065665286e-09	8.7358432627948e-07	8.08800796197337e-06
5.56958299872928e-06	2.44733211470074e-06	3.62822019607425e-07	1.61851988915993e-06	5.52103711926213e-07	0.00069048342504784	3.2224100938828e-06	0.995337194871165	0.00395854893295967
0.0241580403532236	0.53023592356333	0.100388067977116	0.0128577191113202	0.196459444708672	0.0463103532109051	1.38059325801233e-07	0.089559765939144	3.05470769626894e-05
6.72139395074497e-08	2.8766778851107e-09	1.71711382130946e-08	8.45377554667235e-08	1.05832765198142e-10	3.10749092977416e-09	0.999999824820344	2.47528143250979e-13	1.6657339840975e-10
3.95639982656619e-05	1.18669249012265e-06	1.51729751227865e-06	5.51453564350405e-06	1.1581887859106e-05	0.000185128882721453	0.400733015451727	3.16672283752443e-10	0.599022490937108
1.00767447307175e-08	3.55830350788989e-10	6.190002927636e-10	6.02850842808805e-13	3.05002460894969e-11	1.22667522602728e-07	3.97598029544217e-10	2.28221498174519e-16	0.999999865852201
0.000176734973489548	0.00196511018163016	0.00154462135700525	1.56383043798994e-05	0.0248771048469752	0.015223796156394	8.24951966513599e-13	5.02402726407467e-08	0.956196943939028
0.0441534396954898	0.0348925825630898	0.00246596374105527	0.0108007373805224	0.508453321964364	0.0317325527981238	6.24681148797797e-08	0.367491536426625	9.80296261529699e-06
1.47100212801092e-07	3.08936978042955e-07	2.42481479273831e-07	3.78837675696107e-08	7.0920789531929e-09	7.73060992018421e-06	6.20049671332441e-19	0.999991057602195	4.68293367965857e-07
3.1171222524534e-13	1.29545153541284e-12	5.25110935826305e-16	1.2488583724548e-14	4.84466894833811e-15	1.15538010078481e-11	9.06856550967333e-15	0.999999999984881	1.93162999819031e-12
0.000957473640513411	0.00118739587445307	0.109362352799057	0.0583907829868192	0.122499215445555	0.000603633051203856	1.18424745264312e-10	1.60424107691191e-10	0.706999145923549
0.000325597213501335	6.32629534792829e-05	6.11821122948818e-05	0.000761699830750283	0.00012425035520688	0.053832481732739	3.08297783282828e-06	0.944828284512511	1.58311684617946e-07
0.000354049572336479	2.58364020993203e-05	3.5094052606659e-05	0.000951996454435934	1.92765217663375e-05	6.26475272796908e-08	0.998610996991103	2.64502520061967e-06	4.23329240379848e-08
0.00145831954302143	0.00289803598982476	0.0328324141556301	0.000535133996121785	0.017368686108199	4.0473240344558e-05	0.944833762238193	4.5067271988418e-09	3.31702219383737e-05
0.000129386797511996	0.00117077789588635	0.000186661851766125	1.40835578971573e-05	3.03031966245364e-05	0.00569576269227018	9.27743919967373e-12	0.992773016675168	7.32359825509481e-09
7.91004090455706e-11	1.05083093815184e-09	1.7596279540108e-11	3.39001393853288e-12	1.64364640861351e-09	8.53218965835831e-08	1.73205041494972e-15	0.998981133663024	0.00101877822051361
0.0212613234342851	0.0499924977301565	0.0186126489715795	0.647287742192099	0.00241391365239635	0.258403921377269	0.00202792773921818	2.49028629506014e-08	1.32885976985818e-13
0.0679221289916749	0.0171609720173566	0.0760774190645157	0.0229844373258016	0.0724218049078109	0.743354164408618	2.19768213070679e-05	4.58146280502153e-06	5.25150001099136e-05
4.20577166775081e-06	6.18541157936973e-08	3.42323533011999e-06	4.29757109768056e-07	1.11658124614943e-07	7.77990374718388e-08	0.909376082317911	9.51323588311074e-05	0.0905204752478723
4.65508912794887e-07	4.76364036041613e-06	7.48828442519178e-10	9.53366110574886e-08	3.40352082291186e-09	0.000479131421184459	9.93198408171116e-12	2.09532155077994e-06	0.999513444609099
1.71402609898323e-10	4.51729035925512e-11	1.26280327818918e-08	5.72147124991145e-10	1.07744938708181e-11	1.15909569528397e-12	5.84426023426657e-08	0.000134532274876495	0.999865395853832
5.20387005770519e-07	1.22075806288388e-07	1.43286023393736e-05	4.92372846207775e-07	3.59363161762133e-08	6.6825840206311e-09	0.917007808408928	1.78103544821071e-09	0.0829766837531383
6.93293500721469e-06	1.9248212298663e-05	7.68031763849721e-05	1.86104290181508e-06	3.52567420357813e-06	3.00421935530961e-05	0.999861586765644	3.21020989891959e-17	6.57896621698704e-15
0.00638547264368229	0.188402872213082	0.00074446378967599	0.00858891721117049	4.30166783710217e-06	0.00147445131043436	6.33336877300688e-08	0.794399383154414	7.46760152923544e-08
0.0019342333883316	0.049267137044751	0.791017114187619	0.149784134438105	0.00436185914203899	0.00363551701488426	4.33320134785266e-09	6.38552185325419e-12	4.4468336231936e-10
1.43035019740619e-05	7.15277982343799e-07	0.000525238961980694	1.6803276162736e-06	3.70601910120924e-09	9.05356944784927e-06	0.999448513990642	4.83230888882227e-07	7.43344886858825e-09
0.000474477175253145	0.000944459098980627	4.58713113230743e-05	5.42492474376465e-05	0.00510063102584906	0.71420343471654	0.279176715012513	1.5158470363266e-07	1.08273995889572e-08
0.467965305183697	0.242194809153265	0.0135207313600011	0.218298340675298	0.00313766796258009	0.0547463880505994	8.08833415919617e-05	5.4925619039079e-05	9.48653928357839e-07
0.000186110377698728	7.83210893608019e-05	0.00149189018366654	5.15177605956585e-05	0.00121751109451109	0.0030310133483497	1.93163547686967e-07	0.0746022508499362	0.919341192132334
0.000353020447870368	0.00059365783220898	0.00272850244166133	0.000850216534959525	0.000148102682127715	1.76914181585878e-06	0.337110676805363	5.89549900833119e-06	0.658208158614985
0.000575373808801983	0.000479593692836141	0.00355407297756019	0.00154403965721918	3.93324004567846e-05	7.90353908875913e-05	6.72531199596341e-06	0.00322794050537953	0.990493886254863
4.64650092339146e-07	4.15312471028469e-08	5.15615870875805e-07	7.52362371851153e-08	6.16531650211205e-10	1.47667929883492e-05	0.961864013666646	0.0381188457659162	1.2761244707719e-06
3.46035124059414e-10	8.5790907179025e-10	5.89893561908072e-11	2.09992853955308e-11	2.14876166439917e-10	6.18460856276677e-10	1.27039851791742e-14	2.05135428427196e-06	0.999997946528433
0.00811303056685986	0.000985792551630564	0.00319782906040419	3.86636613061399e-05	0.449185551989497	0.00711218398572604	0.502497093648009	4.00056730788053e-05	0.028829848863489
3.8962683827802e-07	4.20641454978776e-06	1.00372117442657e-07	3.91291303886451e-06	0.061344480001474	2.41697431005256e-05	0.000541725190663821	0.938081015738205	1.18315214360983e-14
0.000440294378300156	4.66406427513937e-05	2.61340773866887e-06	2.21031215537503e-05	0.350211439862283	7.5464419739199e-08	3.67878002793607e-07	0.0085571595142926	0.640719305730658
0.00184796318091059	0.000122726401799557	0.00331094916098901	0.0194688722207796	2.83461170804662e-07	0.00393947945399837	4.27126472545766e-05	0.971266717342184	2.96130913574657e-07
0.00517198667224349	0.00059360415581246	6.65534815167758e-05	0.000103980539103082	0.0954757796617711	8.69332155139622e-05	0.898409925451037	8.81997113670489e-09	9.12280030313659e-05
8.88226444408446e-05	6.44779086907917e-05	4.00934742050356e-05	3.31323688872027e-05	6.3901466313259e-08	0.752366466779139	0.247406942923171	8.24389751917195e-19	4.34767574189246e-17
1.90081767979051e-07	2.6628807957951e-08	3.10049375786155e-07	1.20730835863086e-07	3.44918691350393e-07	1.01329531015827e-05	0.967883566000003	5.56770750804393e-06	0.0320997409299081
0.00157330470915529	0.000351888710126091	7.50218757791054e-05	0.000304175853721341	6.02241267401989e-05	0.20073759360384	0.796738153862614	0.000154591854805943	5.0454032176484e-06
3.12317523314215e-05	1.05645932915522e-05	0.000153306994259783	2.60069362621762e-06	1.21214237602133e-05	3.77924964261632e-07	0.999581320799087	1.71919858591816e-12	0.000208475816960374
0.00329727818995098	0.00842870076647811	0.0267540541213588	0.0133626551846616	0.152837192334059	0.00165411703273484	3.1517366058875e-06	0.612906298184414	0.180756552449736
0.00111321371801967	0.00520858499416605	0.00240336807022483	0.0359469318789614	0.0224723283788884	6.14348492771468e-06	0.0262831725682493	1.22327442182119e-06	0.906565033632141
0.00906361602331905	0.042227244010095	0.248427286729337	0.00865235994389569	0.686935926466896	0.00465793067841437	3.56358701822012e-05	8.06211014788065e-14	2.77780014384175e-10
0.0129274329864684	0.0013720702778249	0.000318989448413418	0.000114905284616099	0.00126660474772444	0.00282870736369012	0.637961809324198	0.343209420467384	6.00996810469716e-08
0.247490050122538	0.000435463916385412	0.104218583960862	0.144993537389269	0.0987909045938095	0.00137345357697888	0.402533589949462	0.000100254471460754	6.41620192332037e-05
1.18163637336906e-05	6.55068369902681e-08	8.57938047180306e-07	4.41075814700749e-07	1.05186855244965e-09	0.000187260529747251	0.228750205568782	0.296888013064124	0.474161338901046
0.0185915708957594	0.00213466336492828	0.263151799589357	0.171812772619757	0.00531864507793488	1.41857221832105e-05	0.0224350864152537	0.516540615229041	6.61085785462023e-07
0.000363286334141587	2.02782015057028e-05	4.47423012792986e-06	1.48999133447597e-06	0.000923860747132051	0.00150750654413165	0.997179103951277	3.49951388612271e-13	1.88907627512223e-16
1.77931181951053e-05	1.8619731450293e-06	6.31681400219918e-05	8.77617319129555e-05	0.000407310285950734	0.000182446753711383	0.999239657988783	8.27957242960602e-12	2.22425021022413e-16
7.58056513770936e-07	5.60378305232692e-08	5.9632155287882e-07	1.30182354148995e-08	1.97115898114529e-05	7.02865077003299e-07	0.999161269749237	0.00032162848310913	0.000495263878632561
