# Supplementary material for: A Bayesian method for detecting pairwise associations in compositional data
Source: PLoS Comput Biol. 2017 Nov 15;13(11):e1005852. doi: 10.1371/journal.pcbi.1005852 (PMC5706738; doi:10.1371/journal.pcbi.1005852)
Supplement: S1 Data — The simulated data for each of four difficult simulation scenarios described in the Results section. For details on how these were generated, see S2 Text. (ZIP) [file pcbi.1005852.s004.zip › S1_data/simple.txt]

feature_1	feature_2	feature_3	feature_4	feature_5	feature_6	feature_7	feature_8	feature_9
0.0257224334067814	0.0703236220033332	0.0920061057237988	0.0537016200919455	0.0673221402213494	0.185968932005842	0.4471595670818	0.0344431507487797	0.02335242871637
0.0648510684321046	0.0492380818759073	0.111151535837597	0.112540974950802	0.10888930853248	0.389089655894169	0.130938510008881	0.0146993942995514	0.0186014701685068
0.0120435422876341	0.0143382221590593	0.0395836971121361	0.0233514808992719	0.00849534681807111	0.724244144818772	0.163601811347593	0.00425775702598109	0.0100839975314818
0.0164323956235668	0.0803525610002447	0.176850780516597	0.0610410670734344	0.0474425413800832	0.231327094067846	0.3055463047194	0.0107449422795552	0.0702623133392731
0.00950103120021446	0.0947370005259205	0.368719507249999	0.0855712691200429	0.105477865871957	0.242970701991445	0.0690091427874467	0.0102994230858746	0.0137140581670989
0.0303466804695232	0.0532714092149785	0.213300081272386	0.122524714630607	0.383767061491836	0.160009320188196	0.00515736480915816	0.0197461894009681	0.0118771785223469
0.0215690417856353	0.166994978501091	0.198652608770745	0.0188297171544616	0.0934038133387912	0.342574241437435	0.108688894647631	0.0235968165571292	0.0256898878070799
0.0371987968138502	0.0233869119188449	0.314931202323569	0.13615762380766	0.0667740631067364	0.16491513744744	0.209765466992856	0.017957174878985	0.0289136227100579
0.008772605716396	0.00499000556722755	0.61391019696757	0.00689725306534825	0.135044735964043	0.209380955727126	0.0153308079405559	0.00204737294819033	0.00362606610354261
0.0706593504750242	0.0601593148495004	0.26005497844412	0.0370184612442703	0.107903020672967	0.313928917947703	0.0252573876388541	0.0228954982642392	0.102123070463323
0.0244116413961561	0.108458468494394	0.0207485547937474	0.0706184390541046	0.135883706626253	0.483006672682903	0.124633711618164	0.0140507429750947	0.0181880623591825
0.00909050514373156	0.0346159369087953	0.0358364249962236	0.0238236697741087	0.0334892819381971	0.80073464946642	0.0296906178068305	0.0122479558236617	0.0204709581420314
0.00382317528395271	0.0112142497502522	0.864282781649087	0.0270553146009469	0.0181268519468955	0.0626221304600519	0.00254427849311428	0.00786476899890017	0.00246644881679952
0.0785234967085697	0.472194399902712	0.0291430382871447	0.170733899486554	0.0634075038346314	0.130970307359177	0.0219530636429665	0.00878429197042561	0.0242899988078188
0.000852123162345239	0.00883433691502073	0.909998687117541	0.00134104951019075	0.0133577208862038	0.0504379837382119	0.0119215429554624	0.000862038845876306	0.00239451686914836
0.0165490227747807	0.0543524334165905	0.0924820476244895	0.117104410672094	0.0285382094685733	0.436478600099858	0.0184827103893619	0.00532142459400302	0.230691140960249
0.0145235283813654	0.0400825020150651	0.514853941465411	0.0227920897149758	0.070392896397288	0.263401132227706	0.0455145129328362	0.0106237656729504	0.0178156311924023
0.203655653321645	0.0202551013834968	0.0417701021869468	0.0644348545106295	0.0901656477846553	0.437890341041011	0.0552112342574618	0.00923069334964753	0.0773863721645059
0.0226677547711336	0.0164416178601137	0.169777922543427	0.0461752188367624	0.190832126468529	0.316392151722758	0.194272942563585	0.0115928441293938	0.0318474211042972
0.0207630444751202	0.042334616100719	0.0491546131955337	0.0120125412549853	0.426003460770217	0.4110308588357	0.0192960264984868	0.00979355882160426	0.0096112800476336
0.192905399678833	0.172524305162302	0.154874470846254	0.100754475686566	0.0381663615127762	0.202636681435149	0.0342716765751014	0.010562559052914	0.093304070050104
0.0203698575425575	0.0338410291297467	0.269743014367777	0.15770390715504	0.0250170028554542	0.101752550371647	0.372517956096408	0.00834044941732363	0.0107142330640458
0.01055790812044	0.0103276519230103	0.094722965107081	0.113725102937748	0.189985336872193	0.492883230397039	0.0567445241977374	0.0155391046075092	0.0155141758372413
0.0145137600873059	0.0986903088582169	0.0391355818202482	0.442801380659466	0.0487422722921353	0.304714729838738	0.0331397161571023	0.00977224765481474	0.00849000263197239
0.0206453170374707	0.0532448085253855	0.35058686419776	0.0190460011790917	0.0213963340226758	0.16382863922368	0.346217944937647	0.00651905133740102	0.0185150395388882
0.236017094289669	0.0575830970648195	0.0373701259360648	0.041523114866944	0.151826593532525	0.343595275262034	0.0693241329752472	0.0190367694117792	0.0437237966609179
0.0562099914439088	0.0180367090464721	0.759176430857341	0.0541214850362972	0.0253393288657279	0.0462111392012663	0.0223999195131383	0.00544276148521333	0.013062234550635
0.0198277758701916	0.112498536812562	0.769992946054505	0.0105493211384128	0.00213170798113312	0.0479007740562686	0.0199312305286806	0.00504239785722765	0.0121253097010188
0.0316310915632334	0.00528553673770986	0.629017763329566	0.0201381656583175	0.0419832694492462	0.180714552367604	0.0781761236106695	0.00881393856085186	0.00423955872280081
0.0433351290926258	0.0490267110604911	0.121690576353512	0.0494101505607619	0.0527450402138352	0.263037766093135	0.387455535550817	0.0101432509212597	0.0231558401535623
0.0234620904527227	0.0382021785332876	0.511645904205579	0.00853038156399494	0.134659828138964	0.0880360825438239	0.185662994181914	0.00207748641097051	0.00772305396874257
0.149722844750222	0.032531248226995	0.117459356176658	0.0339875710440297	0.0346569214384435	0.364726323358736	0.204908314306357	0.00868760930628976	0.0533198113922681
0.0267387887328892	0.120983474409166	0.718557470470017	0.0403788371636008	0.00312995477177985	0.0585393562616389	0.0174897273782064	0.00665978572450584	0.00752260508819588
0.00488115671982409	0.12710220374808	0.570269855601058	0.0351151945860731	0.100075728261831	0.0533655582719806	0.0822921987628183	0.00537162805073139	0.0215264759976035
0.00937585098286159	0.0275511429300381	0.812336521819903	0.0187152007085751	0.0560448471165693	0.0409203432801939	0.012427514877425	0.0109540819957181	0.0116744962887162
0.00448556553922996	0.0080913509454628	0.153565778694121	0.128025943916119	0.0467265782540366	0.396810348318941	0.207035269685406	0.0312967413499486	0.0239624232967346
0.031286666317954	0.00662985458408695	0.322875872644742	0.0325683933558784	0.0239538979604289	0.279770202003869	0.276635554985608	0.00560264160896324	0.02067691653847
0.0154573088842373	0.00729353897700041	0.206435139756822	0.0415235167038391	0.0269488787061597	0.0231353856043611	0.652551683390949	0.00619883624228328	0.020455711734348
0.0203852995415452	0.0691614057605098	0.545525626210369	0.0240017205326613	0.0474080239707067	0.0795419611187709	0.114643970374717	0.00623660279912244	0.0930953896915973
0.00501204714345609	0.0172360528695493	0.707178359989744	0.0683277795351224	0.0224268423311036	0.0980673315994994	0.0671171550059406	0.0101182052716205	0.00451622625396395
0.0208060649460654	0.0346383662222699	0.226895166971509	0.0117565457821354	0.0656874950478848	0.529536803741199	0.092536736202156	0.00545784634860683	0.0126849747381733
0.0433399540949817	0.0220177060914671	0.00662753537823488	0.161738498539791	0.0273716802317076	0.207643684662005	0.465896120124863	0.0105505614396577	0.0548142594372922
0.0128717828484948	0.0357293308290683	0.278181779848323	0.0194482288723148	0.0393474541370388	0.36142491505561	0.219754290661623	0.00778937215413101	0.0254528455933962
0.0485891964144479	0.0195610111039157	0.312399106651456	0.0825308820377477	0.0667130952346377	0.395574241738227	0.0616848847249414	0.0100811542059364	0.00286642788869073
0.0170804260513656	0.0412916983621042	0.385672379845064	0.0187574584119828	0.229708792473274	0.221178894896083	0.0590008665216937	0.0179875523319474	0.00932193110648459
0.012537728840956	0.357529184485533	0.156472820097114	0.212858718047611	0.00837681371173165	0.1565258842253	0.0775717100473717	0.0106932316324639	0.00743390891191877
0.0162271589005095	0.00679793197218059	0.4511002050851	0.100127615469356	0.00322996468009455	0.377608172827819	0.011358030254774	0.0100490941150912	0.0235018266950745
0.0320155025641755	0.026022060194523	0.41998198733221	0.116284882468393	0.187798177644758	0.084601735453835	0.0175224165938	0.040193884079789	0.0755793536685168
0.0228377672694112	0.0480179170900336	0.631202143099103	0.00153712626784434	0.0981664500648027	0.108029739102269	0.0562531660986344	0.00664501560965199	0.0273106753982495
0.0141162802877578	0.0468027367321486	0.081049038319014	0.0106197875333986	0.131587417931877	0.315438434288424	0.350420847778193	0.00973748724728225	0.0402279698819048
0.132594943600532	0.0249203554247206	0.0210086722738232	0.0351534196553441	0.0390322646606234	0.264869180027197	0.443535980282399	0.0101413579553412	0.0287438261200189
0.0160910493794591	0.0278301963522163	0.278985748223849	0.160789458990088	0.0441609682083534	0.317740648075027	0.127650362815825	0.0157260543781356	0.0110255135770465
0.114706012269589	0.0260520898603394	0.197581645357301	0.254524276022132	0.214558957112905	0.126535352087067	0.0303218185214425	0.00683098331836425	0.0288888654508601
0.0212894749733406	0.0383730611703573	0.396680828232566	0.0178000317520081	0.0132649754218027	0.376340414742756	0.117027938990693	0.00409466590092938	0.0151286088155468
0.0133822803832538	0.00412301663888563	0.310524932932172	0.0496297226206023	0.0520016946779336	0.327835893632975	0.210868153867342	0.0159010472999828	0.0157332579468536
0.0129418969077199	0.0292403727684595	0.344107737933242	0.0143807026034941	0.0400590501160858	0.473817797048744	0.059899332006167	0.00828140748455709	0.0172717031315302
0.0281335219458711	0.0275655843046305	0.751467979091266	0.0237460973851756	0.032899111365817	0.0705304454625827	0.0584094647543804	0.0040877265891816	0.00316006910109515
0.0171445785642392	0.181344959452894	0.50512397128899	0.105392545091744	0.044287827243373	0.0965598964669362	0.0341755080277323	0.00656722112758763	0.00940349273650347
0.0179395013214126	0.00366301653954772	0.360932114603179	0.0481719142992889	0.00570374540395159	0.151231107418216	0.392068569109876	0.00360631470006002	0.0166837166044678
0.0121368692010682	0.111856036750188	0.303116310593632	0.279463962873796	0.0105517155420482	0.222547846676103	0.0369560818293747	0.0105588413308385	0.0128123352029515
0.0154922684534068	0.0831800920335024	0.0408024567756391	0.309414394089461	0.0186352543008882	0.331292730620149	0.157746725351815	0.0213767038346561	0.0220593745404822
0.0350866837194633	0.131135478576549	0.0224428955257664	0.0258447074757366	0.0908187025683159	0.231727638972244	0.409213039647779	0.0231780930746641	0.0305527604394822
0.0108791222564099	0.0566975862156646	0.191573171230048	0.0664216502002133	0.0234243207362051	0.551530290769226	0.0351710325589594	0.0173543908253233	0.04694843520795
0.0181455542531956	0.0937526921823307	0.0309099499320034	0.00294132464409619	0.114155830553363	0.632346736017424	0.0720630933097807	0.0229501605352924	0.0127346585725134
0.00904883525605486	0.0016628794657414	0.636859925773635	0.149767687304504	0.0606743763528685	0.0962999458301503	0.0270153352821211	0.00222693568169678	0.0164440790532284
0.0573354100795497	0.0464398005461228	0.0507531793671571	0.0925183164905952	0.0571878022595486	0.502535536992984	0.0501464604798321	0.0833041446231902	0.0597793491610199
0.0622860736930026	0.00197831433076505	0.0948794904630159	0.0220022791826967	0.0140577189681757	0.733493088601317	0.0145741733530321	0.0145187502413892	0.0422101111666058
0.0149341325560959	0.00681782746926104	0.536088023658267	0.0291219010624466	0.00856227399017105	0.0460107078919302	0.351379960158417	0.00441716870240225	0.00266800451100875
0.0453337960383578	0.0561659933066127	0.0234395622226354	0.00622970104351051	0.0507711628883838	0.633712311422293	0.160207423014596	0.0109174620984076	0.013222587965204
0.0289397083229775	0.037945485123218	0.562349790309642	0.0277759976756171	0.115275984724139	0.122899050011251	0.0443307122142639	0.0168170664673022	0.0436662051515898
0.00420435033925073	0.034646252467869	0.523418421977668	0.00829875992463126	0.0723126083658119	0.118797049176483	0.188275388421803	0.0145695666545664	0.0354776026719156
0.0093724532400067	0.0303746336882635	0.750824578610154	0.141173586160284	0.0163611299302196	0.0163366895424133	0.024296180143471	0.00466033068306948	0.00660041800211855
0.0683801653893751	0.1775007850651	0.143878332105808	0.0569611027678125	0.126081491947369	0.275400605853941	0.128982692319903	0.00731674487995443	0.0154980796707371
0.0165509681866078	0.0281194586805657	0.130876372982626	0.148395086493542	0.282472061050443	0.297932688207942	0.048028725384718	0.0146652212431746	0.0329594177703804
0.0186529505325199	0.0541906735469489	0.10982743701363	0.00427344453246961	0.0415366246183199	0.523022253949694	0.235005531567345	0.00743793228891392	0.00605315195015939
0.299990593269531	0.0424961102882173	0.257143163420106	0.109492979717273	0.0138457240045153	0.210551246518425	0.0187057269599156	0.0124828049631995	0.0352916508588171
0.00665492265384027	0.0570121548769668	0.292984545128311	0.0147467232570224	0.05390058113737	0.357061137974295	0.190623924533371	0.0094583760571607	0.017557634381663
0.010451074366859	0.0763381989094087	0.645317750082148	0.0534678295127923	0.0166991478374734	0.143280780777362	0.0486610826103544	0.00319750701877419	0.00258662888482738
0.0524885211061694	0.00785027077554701	0.25283053101976	0.0751644585432881	0.107782446550633	0.337759858441869	0.0376361904513077	0.0252971874359133	0.103190535675512
0.0178183931190646	0.00137688798541854	0.76872000438589	0.0147892673078738	0.028634734283073	0.127461755798538	0.0209159139830952	0.00397722299710207	0.016305820139944
0.00323200515517721	0.00725554128689787	0.870783571043209	0.00690730236554399	0.004333352361901	0.0034905551360815	0.0935095143221393	0.000671702050743434	0.00981645627830641
0.0403445021672459	0.220778897902948	0.201838989553273	0.0970975816677093	0.072687927435636	0.249189762933338	0.0712178103212253	0.0247931756761345	0.0220513523424896
0.00435720843196061	0.0280183251122574	0.524661934282791	0.0931043928918239	0.0938267602224605	0.0720367187361579	0.103935595949936	0.0206559751691208	0.0594030892034919
0.00641649547866801	0.00760064122948146	0.830915014099525	0.00229194884161094	0.00989761006264455	0.105210328049661	0.00366207061340431	0.0044627800375072	0.0295431115874973
0.0204177344431231	0.0209935994524471	0.385123545516979	0.0282415509817202	0.0942443854017862	0.382019030325489	0.0570671296834512	0.00541642165888147	0.00647660253612279
0.0281686921372543	0.156455465140314	0.0135594185240284	0.0108203909611452	0.0476526446811956	0.60505582334511	0.047720451717378	0.0370910922625758	0.0534760212309986
0.0188512620114896	0.0746501835409236	0.353555458769224	0.0249856909899698	0.0551557027356693	0.338227958463711	0.0895762584532169	0.00760055396262283	0.0373969310731733
0.0537702096527607	0.0377393392604415	0.213399603662124	0.0345979371234873	0.368233916947461	0.237691431824603	0.0467376707060067	0.00260734430218782	0.00522254652092835
0.0197847292327213	0.036908317537204	0.283014435677683	0.0990091141925647	0.0345228778050293	0.492733435772732	0.0213656725999864	0.00549659402298481	0.00716482315909445
0.0408134513797627	0.0274445322161013	0.696969357828583	0.0301601111061554	0.0234349570960262	0.161382072253215	0.00785944344061656	0.00573333305907368	0.00620274162046631
0.0406032863136591	0.0118747821852754	0.530387795952568	0.166733353588295	0.0269252485249376	0.1963768106289	0.00669000685087371	0.00526162530556171	0.0151470906499297
0.00150641487040306	0.000704221859314995	0.970015557772023	0.00131670988578848	0.00248251881351135	0.0181021232909626	0.0031465517455974	0.000409251467423527	0.00231665029497602
0.0533334148062166	0.0179927205415427	0.291720712318519	0.0225344928154884	0.0757215170813011	0.0566483551667576	0.473472266944173	0.00479082796554226	0.00378569236045991
0.00473997574181783	0.0104668553217575	0.86306279074533	0.0331197053000351	0.014774987947081	0.0229561880821114	0.00687508695516173	0.00290164836072892	0.0411027615459767
0.00561203935485375	0.133210322833266	0.0931103796680036	0.330589028619072	0.01707137070513	0.29815148748244	0.0229615118949229	0.0220831231185949	0.0772107363237167
0.0229535341520639	0.0144213601549798	0.84766849085017	0.0323909810524577	0.00750971755137122	0.0591700550108828	0.0041245251919099	0.00193270710241817	0.00982862893374646
0.0720614766550405	0.104226323327088	0.0635904210746765	0.0435122847613415	0.0411575875984119	0.586033655897127	0.0424509838715149	0.0302071713813186	0.0167600954334807
0.156850220328971	0.0755597581044326	0.0818966937298467	0.0804259593906057	0.0454195214707512	0.416058946335876	0.11876204659704	0.0094362160523118	0.0155906379901647
0.0144975996113904	0.0944960597997731	0.599822886472978	0.0105309154790272	0.0522563309993757	0.105415721068218	0.0433482518569888	0.0063672964457634	0.0732649382664858
0.0083089231862041	0.0356633331308569	0.00901932785032479	0.0830361965105003	0.141189756159932	0.631134441330246	0.00770672179019942	0.0141242631388864	0.0698170369028495
0.0138498812309791	0.0217629933959968	0.154399512087486	0.0556773571766332	0.077993609176626	0.495577209296678	0.0493850276574379	0.0108355670392022	0.120518842938961
0.0744097705534684	0.0880498219786053	0.0428358147704239	0.0969660705039143	0.0816486328695735	0.496610204971548	0.0759638875262309	0.0176425362156837	0.0258732606105522
0.0124093052496278	0.0933016482934838	0.750441943777821	0.0187888589547341	0.00525269385475812	0.0791033006614033	0.0250628953713383	0.00778953116278692	0.00784982267404671
0.220681810078966	0.0407903920018968	0.041039038221244	0.0635193569480548	0.0280352964288934	0.430561078277533	0.141888962342719	0.0236144730819794	0.00986959261871333
0.0174171709288051	0.0282123815363276	0.0104882417403998	0.0783212070338102	0.064347597706833	0.732667741787869	0.0475444666227967	0.00730539498946372	0.0136957976536946
0.0683422866677717	0.0117512139713509	0.0305043315859764	0.111005722687567	0.070606828278657	0.651730816614286	0.0176328433944673	0.0143397129057613	0.0240862438941627
0.0423607259414712	0.00757315213574893	0.038447899688594	0.0373770407105383	0.0260307543629247	0.196782944875182	0.633835285013919	0.00494601968587286	0.0126461775857487
0.0164255848259288	0.187491041597031	0.0568889141014017	0.0438774120000384	0.114505715784521	0.116316976122073	0.436610378877329	0.0181099571195406	0.00977401957213651
0.0482372391260318	0.0359650488574759	0.465455697346879	0.0555700343724632	0.195776745802391	0.120432795084537	0.0511425412197446	0.0141470250260409	0.0132728731644373
0.00615397708526324	0.0204650146303425	0.0995512256867824	0.00165967665659673	0.0871592181235255	0.174722977983908	0.590272943222691	0.0106763900772618	0.00933857653362873
0.171442382909818	0.487679664608187	0.0160604432773362	0.0493750213985234	0.0250258641782846	0.173695975906771	0.0556105964907294	0.0039414852465841	0.0171685659837652
0.123560528939505	0.0320693347807642	0.173757373106234	0.245382866498692	0.138558737754476	0.0821558595910842	0.0985006978498898	0.0328782357692397	0.0731363657101158
0.0571976001002344	0.122664325168638	0.0426514368083865	0.10470382716022	0.0298202817286052	0.27950729773518	0.309388826017043	0.0107768527426792	0.0432895525390141
0.00690702734829601	0.00707213053451545	0.906738742435944	0.00288809154933043	0.0177865656264263	0.0436913462437805	0.00998154817605139	0.00302763919937224	0.001906908886284
0.00171271720110171	0.00426510050083812	0.886281272940563	0.0105533557770343	0.0147908174560362	0.0448172116432453	0.0245597323629873	0.00157260418617571	0.0114471879320178
0.0319897424231392	0.0111182485379866	0.17717908541354	0.0807457140282073	0.0685507083832082	0.547339561083325	0.0274742330614755	0.0173481126564638	0.0382545944126538
0.0179873463674619	0.00984384230948792	0.0265794150423616	0.0646194266770337	0.0383030638627396	0.722797614805721	0.103278180941488	0.00838524985982323	0.00820586013388288
0.0253084704205625	0.084540197732089	0.160128062986594	0.138726241618197	0.0589211767931562	0.376093003177668	0.0519382379902502	0.0567604208389385	0.047584188442544
0.0230541130030611	0.00410217268527156	0.488328008812811	0.0114030279970529	0.0150809322202062	0.356312946312779	0.0319740551991324	0.00369031979215113	0.0660544239775343
0.00167453188114893	0.0335251205927626	0.61180361125732	0.0119713922655833	0.0404118445534294	0.171357557900975	0.111691320434275	0.00821115194793853	0.00935346916656673
0.111102615389815	0.169968268688545	0.0846492309617598	0.0200892393245714	0.119120606388287	0.405138633817642	0.0477352816120059	0.0261971299673399	0.0159989938500338
0.0112365983739387	0.00685282523866474	0.420648953780683	0.272007124938141	0.00760715794212891	0.20372036818079	0.0672059349071002	0.00466044082610918	0.00606059581244505
0.132510111090163	0.00527818341523455	0.094911320898649	0.0130841122482512	0.287474440701631	0.291589162828815	0.0536564763356733	0.09237186773692	0.0291243247446622
0.0289640379806917	0.0819464747039921	0.0239396525282385	0.13728098214766	0.0764913212683414	0.577415676464381	0.0400380738274876	0.0121531066944281	0.0217706743847788
0.00353547687781376	0.0395901631928582	0.852684919464241	0.0107785421603378	0.00940874603452194	0.0524543630023373	0.0204554716623281	0.00355320380259883	0.00753911380296318
0.00645710015641431	0.00671738501407169	0.794090233524605	0.0125081231530731	0.0333242704003594	0.114383858233115	0.0118867357037159	0.00828756252646155	0.0123447312881846
0.137028322356324	0.0653761283459535	0.194680880001753	0.105740546551301	0.0243290118210574	0.220423790551634	0.200747777914993	0.0170991412412975	0.034574401215687
0.0301335884799427	0.0226437906218498	0.00868329003152249	0.0921056726321128	0.145061920033033	0.12820959606121	0.469760893708931	0.0201789261695187	0.0832223222618795
0.0169396570165582	0.0642869979475518	0.269739308714795	0.169806914638693	0.0424162572633424	0.371698855484437	0.0151754788613154	0.0125737573318933	0.0373627727414128
0.0222723223012483	0.0541075975756638	0.152203461942425	0.150488304363841	0.270323389816931	0.219847256681233	0.0808881550257294	0.0433691737155902	0.00650033857733984
0.00195246515318171	0.0345403056370293	0.920063087429166	0.00574378166371791	0.00210653220821664	0.0281515727356137	0.00348449440177316	0.00274913380381219	0.00120862696748932
0.0352040411784183	0.0703175023099355	0.0580701280269625	0.123808381594459	0.0236287116927764	0.391563937347474	0.2365745532711	0.00747312636801265	0.0533596182108613
0.025797403206061	0.0754490794942203	0.461771939249074	0.0458813396211166	0.10304047281402	0.157735038589363	0.0938549913538551	0.0300951559777363	0.00637457969455379
0.0266699386018686	0.0370408590553677	0.0520534333287281	0.285896680897235	0.0685389866205616	0.196029603192781	0.131672431311391	0.0383247655611912	0.163773301430875
0.00567900958596908	0.0728814354094687	0.241028028636472	0.0411040079979451	0.0121315819445834	0.579532394876476	0.0339087974906979	0.00273819921038129	0.0109965448480069
0.00659895420451724	0.0342447960519812	0.139695782537148	0.138792225644266	0.194811898545093	0.199954354383484	0.232819347365027	0.0365035865201563	0.0165790547483267
0.0113673860550055	0.0565500110241244	0.226529645341432	0.0687498957187184	0.167947883167084	0.25557225510059	0.175047006758075	0.0136874946947786	0.0245484221401922
0.0513550487597454	0.212118939184874	0.0550481842791457	0.0203073350474802	0.135136342508063	0.329463612698818	0.111112039594624	0.0270486499738133	0.0584098479534366
0.0150346068069471	0.0185839507193435	0.17783050462851	0.115296701466282	0.0581583985447751	0.513325668775255	0.0518541250270836	0.0169379933056989	0.0329780507261054
0.052110689457916	0.067686081022424	0.158869544379044	0.0513541447662126	0.0778289124690816	0.310936959357577	0.241095182592672	0.0143849435784968	0.0257335423765764
0.0305003646396823	0.0552030565159612	0.341712880292797	0.00663892668156992	0.022631071971469	0.426735909545762	0.0958755287922526	0.0120542360163921	0.00864802554411386
0.00362906228574612	0.0140267787789944	0.856614748784486	0.00885398675922954	0.0454901945743532	0.0507963179971931	0.0154988232657697	0.00288866930772592	0.00220141824650194
0.0354557110590443	0.139923261666984	0.0852822118865407	0.0487278637040649	0.0226998022423768	0.465365681218863	0.164033873882207	0.0258641494293197	0.0126474449106007
0.0284112968309607	0.0127799325608673	0.215600611724484	0.21651432959521	0.0307841523533577	0.422228732321748	0.031619461058298	0.00993234829534831	0.0321291352597264
0.00525668890878166	0.00201472505525967	0.685674632949596	0.026384178167891	0.0102895150794584	0.0218396169460727	0.210577574603757	0.0282215822511942	0.00974148603798995
0.0865834590497493	0.223362814915826	0.104429673572012	0.0531827617371625	0.0141129863272516	0.239630347813321	0.229808755643992	0.0177032234785365	0.0311859774621497
0.0185279957256757	0.00366284333518742	0.714432987553451	0.00771270774798166	0.0328208541631079	0.144902292009606	0.0445799114556295	0.0219260107155432	0.0114343972938173
0.0314251298528535	0.0161046680394458	0.128505338303901	0.0316219710380818	0.186375820704934	0.321780754793872	0.23831172610504	0.0281101470325875	0.0177644441292835
0.00707494132541378	0.0512563548811224	0.545656016508319	0.243065550896408	0.0276622116261486	0.0462669084062442	0.0166478935709706	0.00855629395525345	0.0538138288301199
0.0149962950577711	0.0664793720771891	0.424123244868483	0.00700537528699241	0.0228143066971963	0.339412604196799	0.0991041232495637	0.00863343407207822	0.0174312444939272
0.0068643315784368	0.0034142573214573	0.802954675206508	0.00405680057798796	0.00793984518929993	0.15997106800523	0.00727126693605844	0.00385464621810099	0.00367310896691994
0.0379117568240476	0.0506103135215426	0.382293243057591	0.068446399110205	0.0787367713545194	0.343270052139268	0.00713394107949046	0.0101727492190999	0.0214247736942364
0.041570121330988	0.00843124105116255	0.0789483597751957	0.0127371689348912	0.132045308123584	0.54528023268745	0.147240180695793	0.00576432559377305	0.0279830618071629
0.089195968101368	0.0556963125195689	0.104937158481099	0.0187144793602284	0.033477004032169	0.541535212683173	0.0575621052472948	0.0185702720414167	0.0803114875336827
0.0561518889261936	0.213217335777694	0.0153852543622934	0.0470705595859291	0.0729064957897524	0.504672703381177	0.026339742783393	0.0259644711674373	0.0382915482261301
0.0320330751121193	0.0621622222073715	0.174225860119935	0.134299640562132	0.0991791350975824	0.22325383061944	0.222205635745929	0.0147574837850136	0.0378831167504777
0.0152515866077181	0.20047059772602	0.209797411961704	0.122340611238888	0.0456331636339561	0.20201891713723	0.166644464596545	0.00539991840679507	0.0324433286911436
0.042972509130634	0.00220785543660877	0.480249528520541	0.00518113521246548	0.12047411169742	0.215429762482273	0.0397359617150674	0.0151062647920112	0.07864287101298
0.0189956898449364	0.0841097340076746	0.489248167344475	0.0165936801992799	0.0108963534041638	0.0760954937910509	0.166471315971995	0.0158872838393081	0.121702281597116
0.0131507971951698	0.0284706299224392	0.66027166211676	0.00866746419219044	0.0270888196821634	0.146189504049126	0.100358908205133	0.00596547735952656	0.00983673727749102
0.0111080263850001	0.072496149996593	0.458868194562998	0.0888801087970369	0.0720171919079253	0.196777094991407	0.0596595601875105	0.0166533250042051	0.0235403481673235
0.0528626437051483	0.108901234144456	0.0932968830410714	0.0690960698182826	0.184945163296533	0.287762043267052	0.0468861724560432	0.0956617213770311	0.060588068894383
0.00179503386749763	0.0107823978290955	0.703813400830963	0.0344130265329483	0.0275271591893416	0.199929913770723	0.0104494056048388	0.00639268139062423	0.00489698098396849
0.00937917894334121	0.148617797620076	0.411434250112537	0.0413529318572571	0.00597835582719907	0.0518463873447653	0.319040977125009	0.00259022325915768	0.00975989791065784
0.0288919290427333	0.0573099416219887	0.72475604292796	0.0210837830499123	0.0115246661916074	0.10494908944926	0.0138792781204404	0.0092786099113416	0.0283266596847564
0.189765111571993	0.0637956301380056	0.0569396993982618	0.17989345397448	0.154939457905405	0.251490639950147	0.0154135100862787	0.0227245095244918	0.0650379874509375
0.0299063473648833	0.0965875848159286	0.199726629971227	0.154473979641802	0.0680409658627228	0.292581278322827	0.120879138698113	0.0163725707966524	0.0214315045258423
0.0184674225454977	0.0333833324457154	0.287655762412214	0.249723187756622	0.011945353694571	0.204135540822181	0.134424600455776	0.0305486044877227	0.0297161953797009
0.0227168108490291	0.0228110720416912	0.38940994100475	0.129645158022604	0.0379257816906847	0.25167306687662	0.0809879277029543	0.0167465839766587	0.0480836578350075
0.0104371274551558	0.010514708105616	0.74790267729562	0.0185406984685006	0.082938722147929	0.0764936439656503	0.0447526004507231	0.00178469836559197	0.00663512374521329
0.0438173330107108	0.0269972855714331	0.0628832910262754	0.240609081199348	0.22776175491774	0.170853162806577	0.197495606082675	0.0122114583928515	0.0173710269923904
0.0250106604044205	0.0104395939861495	0.72935317607417	0.0312773426437353	0.0551511169114116	0.106516549033881	0.0125209103378669	0.0128207152991868	0.0169099353091788
0.0087130250203134	0.0160552480874685	0.865099408068631	0.00925277767318195	0.00986477244120296	0.0666773805127873	0.00521756618093678	0.00817452555280926	0.0109452964626689
0.057017707172147	0.0633399743821494	0.165683931021996	0.0359433571834571	0.228467149998046	0.166724802617598	0.214933354888308	0.0154821274130611	0.0524075953232371
0.00275792514095213	0.00407302618937448	0.900425004166328	0.0205453756538667	0.00114311856358973	0.0554526956332872	0.00880046125308098	0.00140494147728759	0.00539745192223358
0.00418940188395718	0.00363473084897016	0.919349212600946	0.000579086378038966	0.0176850956514417	0.0296365535361648	0.0213895891460833	0.00145519367482626	0.00208113627957147
0.000364852716000153	0.00174616200126258	0.922989800887743	0.00891638118790889	0.017630965221494	0.0296783620869784	0.0153961663796747	0.00126225730612184	0.00201505221281639
0.0137693267737532	0.0175717181801984	0.0121246753109312	0.0423555027857492	0.11397232941906	0.46349451518509	0.0699197375232156	0.00837892004187837	0.258413274780125
0.0351149172928752	0.123794351297005	0.0871340948548268	0.0336567335463407	0.0590493087789795	0.606626881749286	0.0368572008352051	0.0145390929074928	0.00322741873798912
0.00666877503661051	0.00346502057659181	0.578667954541354	0.0161244306174113	0.0137425730748472	0.268172171013529	0.0973408376657862	0.00315770446146508	0.012660533012405
0.00219624543318777	0.00519152055199261	0.838006638869165	0.0592360959535485	0.0392228901197271	0.0406315743205933	0.00221765818327092	0.00166431314481601	0.0116330634236988
0.0288575459890526	0.00478448502673582	0.226217219830583	0.333359614736291	0.142971593125496	0.199660435464135	0.0188513196810144	0.011788569652393	0.0335092164942991
0.0341955110470719	0.00263757127433805	0.769069531944692	0.0302109354202678	0.0572083852703121	0.0473917937969741	0.021351178740872	0.0062224412699664	0.0317126512355056
0.0154741323186428	0.014390390366429	0.836038365175521	0.00679716681056503	0.0361951493618971	0.0608186739513113	0.00856242947555204	0.00517962046874828	0.0165440720713336
0.0541315237637493	0.0202765226717568	0.0948569757385775	0.221538025572919	0.073068265614686	0.450643763751236	0.0488458571638136	0.0246562976555374	0.0119827680677251
0.0618932987494114	0.0205318131918312	0.00441642714643469	0.0153088155710401	0.0830523527076692	0.664948834215011	0.0147240235514245	0.00920169869526274	0.125922736171915
0.03058823062573	0.107593150465347	0.149584611224469	0.0598374301132628	0.096723476360823	0.435205168079798	0.0997350001720602	0.0170804766183767	0.00365245634013276
0.0775272034492318	0.155569660115436	0.0196929682469127	0.024378204697541	0.128143458160986	0.311852613135795	0.176186425761482	0.00437041487008813	0.102279051562526
0.00957016073808015	0.0805230021606072	0.268090562136557	0.0303341204337743	0.0341081826628758	0.120643238456297	0.416376417726974	0.0131033844785134	0.027250931206321
0.102887683212264	0.0792080879976815	0.102339670340535	0.214200254836705	0.0199123472597822	0.301867195660903	0.0732886071445269	0.0239435645477237	0.082352588999879
0.0875436064364349	0.00585768687512491	0.389726884345647	0.113629274875967	0.0160374511898909	0.208529075413561	0.152555570644983	0.00960227450406514	0.016518175714326
0.0314322220833907	0.0314536919776638	0.0775073118951939	0.0389053360047087	0.333500066068072	0.440378508707914	0.0245834473200863	0.00615598444783568	0.0160834314951348
0.122005796364404	0.0749942561105837	0.0976692751878135	0.195730906673928	0.0679088563511891	0.169964984184668	0.179993876025621	0.0434494760868459	0.0482825730149465
0.0301900472480972	0.0173262073799872	0.565106325347595	0.0146506923616361	0.00932952566702576	0.241623330440493	0.0684726852454217	0.044538099074685	0.00876308723505914
0.0126948894284783	0.0369529664440144	0.553223674577602	0.0203652107217922	0.0101796720868762	0.101800946613705	0.255805152127426	0.00700717630849777	0.0019703116916078
0.10709591047685	0.0796980687424661	0.248552120804742	0.0582755070856121	0.0540447645435994	0.370177995838935	0.0505318709224208	0.0181160404508074	0.0135077211345674
0.0231654062840777	0.0916201215643746	0.389032726091337	0.115669118141773	0.0126723636335722	0.197568992084045	0.10667569431823	0.00546589008703197	0.0581296877955589
0.0129730272276865	0.0524892975918683	0.34006024225423	0.0677421760211857	0.0505502515348604	0.423461850750485	0.0282066051090306	0.00783940369049559	0.0166771458201574
0.00629489305895252	0.0366005070581192	0.837651797400098	0.0177220823085038	0.0195100230616215	0.0540160726201681	0.0193553943668516	0.00154839219474134	0.0073008379309435
0.0223909785940562	0.0712064962646484	0.162935040309362	0.0319258309138181	0.0563758558371048	0.264906539764526	0.326975575054271	0.019574570084759	0.0437091131774544
0.00807729504074571	0.168556259185484	0.255899323622874	0.0169769168691869	0.0640562467425981	0.425566525917386	0.0142323695595088	0.0284067009261078	0.0182283621361089
0.0907414981601891	0.0523026771714732	0.163434359818724	0.00849587689288515	0.022332476234268	0.328053631013254	0.239139097261146	0.00630870938899168	0.0891916740590687
0.0638728652033305	0.00763093212901999	0.360461149682237	0.011481126038368	0.0337583779217434	0.365469049730381	0.138698077757459	0.00606136225896199	0.0125670592784996
0.00663067768053043	0.0309233447560788	0.00878826801883852	0.00154914711676605	0.138238407862072	0.763324024231321	0.0257970983838301	0.0113402257045543	0.0134088062460084
0.105189223229249	0.0760731953873684	0.351069857019385	0.00757230901968265	0.180483854589152	0.224950071458936	0.0177079920610942	0.0132049237256031	0.0237485735095297
0.038304950202192	0.00596301658372247	0.0494421988727728	0.151777923357531	0.124535879674824	0.347090886868582	0.265706359548195	0.00851595641170464	0.0086628284804764
0.00291819811238388	0.00807571752268622	0.947596281918213	0.000384030264336113	0.0047870641882825	0.0282588532155209	0.00474329312070221	0.000391441229722541	0.00284512042815272
0.00677347767448364	0.0320309836431114	0.521259296133017	0.103351633353821	0.00530534475895127	0.279664498859726	0.0159812095434555	0.00328831383389828	0.0323452421995363
0.051774007486146	0.020665673738769	0.593809644108952	0.0140105983766773	0.0330894712067146	0.176426403096972	0.0395709048082931	0.0141624471301536	0.0564908500473224
0.00424495032671016	0.00842048086742197	0.864851043677921	0.00817960736458052	0.000859714138545302	0.0883415781711662	0.00658654737364952	0.00182314457778172	0.0166929335022233
0.0912828743422297	0.00497391664062799	0.54667790108754	0.0189687814606953	0.0258412035349822	0.26254378481422	0.0393402564586297	0.00352191422112857	0.00684936743994623
0.0224452044241624	0.00133207765538954	0.679087440196276	0.00410791195409645	0.0254185228285391	0.105836065497926	0.1430639161958	0.00681433086565655	0.0118945303821541
0.0614840626476831	0.0189568498913296	0.201098326782587	0.235089578759366	0.136049465991043	0.13154996161719	0.1890349601737	0.00803080299186214	0.0187059911452401
0.0695873260277284	0.00289179569387429	0.0097094766020952	0.196750263125095	0.0212658549076963	0.586661533903675	0.0569290862353446	0.0153015853726018	0.0409030781318885
0.00824028698041141	0.0143340223153102	0.0588088525864847	0.618262781474209	0.0326705431247677	0.196837385530336	0.0275098452796326	0.00625781269592229	0.0370784700129251
0.0113636774055418	0.0216112822443593	0.241407013665538	0.0176739879786376	0.226929507470084	0.0529661414184886	0.38334559212092	0.00622890435959562	0.0384738933368355
0.00277679265512852	0.0612588980814153	0.576273090241806	0.0070485983007307	0.0139312707439421	0.172243288191759	0.150003963170293	0.00506456098271149	0.0113995376322144
0.0581541508995463	0.00609992889777442	0.639955923394778	0.0468197693324517	0.00967547190924187	0.0911243106149557	0.0992350534331873	0.00853805754752306	0.0403973339705422
0.006538156653012	0.00231571222545847	0.549796177576264	0.0104650639853111	0.0246992392480216	0.366632343103351	0.0231022721696342	0.0123404796318905	0.00411055540705699
0.0858980583305015	0.0709251080302032	0.091444217945783	0.0176181575319853	0.0838227382478225	0.454446599263823	0.146341962020873	0.0255619158824706	0.023941242746538
0.0241408694551453	0.0675530866874301	0.123051303608605	0.272576454874989	0.0892159127042106	0.234064623981843	0.0143130535234106	0.0131355345880519	0.161949160576314
0.0117427071577055	0.0105425943188144	0.484316237699849	0.05826579038211	0.0819589756978249	0.15133077571472	0.180704694163392	0.00503010549019961	0.0161081193753846
0.0108885068252181	0.0585192944009704	0.207098907083364	0.128381789220449	0.329350208174226	0.214364699276163	0.0307492281268769	0.006349935265662	0.0142974316270701
0.0239188676344576	0.315192784413929	0.0304781707106104	0.0141629852038945	0.0332696079168427	0.376961734440291	0.173574325540762	0.00774312205778299	0.0246984020814301
0.0118607806285176	0.0636611280794448	0.663276595378313	0.0163463289470982	0.0257140768289452	0.191456930707749	0.00556891412049342	0.0051571100052442	0.0169581353041946
0.0250225828816284	0.0510377806781618	0.314587038381746	0.0329519223505331	0.0280912861236835	0.330298063568019	0.0743471356939844	0.0301794415512183	0.113484748771026
0.0243509942176835	0.0530452337159999	0.181491077338279	0.0901914113365087	0.0613861073857	0.283830614102094	0.231655178730643	0.0071922958957165	0.0668570872773758
0.0856649017543723	0.10780171377241	0.20227956184561	0.0995053364014583	0.18590806393589	0.140273289454271	0.0911696713995064	0.0428798659900594	0.0445175954464223
0.0217453413553782	0.0298780866448413	0.538522888934472	0.013195437511248	0.210773871775462	0.0884098126743561	0.0690245250040318	0.0140419667904251	0.0144080693097857
0.0227144816802243	0.104760863798048	0.387751269491727	0.0769618375214405	0.0104899701809003	0.214928973103006	0.13754107671241	0.0177254450287421	0.0271260824835021
0.143555942907551	0.0985602828007051	0.0811560323814654	0.0652129214836404	0.0868596071412708	0.348634991299416	0.0563219765010647	0.0280866793050596	0.0916115661798266
0.0302499880175389	0.0278128261099348	0.403200671019078	0.113093440484605	0.0429665824182377	0.336386878471889	0.0196801410729872	0.0107806093442182	0.0158288630615116
0.0322034658682944	0.056111426605066	0.183386075067126	0.0218472601021607	0.0208709616661671	0.323805451614458	0.335126709018113	0.00885667310243634	0.0177919769561779
0.0309066158812738	0.0176108234293864	0.238725868325389	0.0415015230365623	0.0208914551304697	0.411888788256099	0.163624561026525	0.0198413061421726	0.055009058772122
0.0219623653520879	0.0283075953370378	0.441592658152055	0.128285686501784	0.0476461101258299	0.243342854736453	0.0477623629044444	0.0368543672747286	0.00424599961557936
0.0318005085417183	0.0532690965853872	0.0496486554917587	0.105878802889273	0.00968424424759351	0.709795782428876	0.0164356632367763	0.00562312696013355	0.0178641196184839
0.0462994614906895	0.0274019137877339	0.128538989413857	0.109667843976954	0.0270415994805396	0.368739687385656	0.193246739144995	0.0475013618052693	0.0515624035143054
0.139296415477187	0.0733726942994923	0.265323335514799	0.00490917534209369	0.0181384557884112	0.24804643762655	0.194455965692431	0.0133457631147949	0.0431117571442412
0.0140878890177968	0.0360865134464104	0.423347471743085	0.0441904734711569	0.0784606497216332	0.210668523831208	0.146782186718335	0.0165955732646397	0.0297807187857356
0.0106954738671855	0.0377014007730979	0.0367446731699485	0.0179307518980182	0.0681446070937284	0.492548109764821	0.21533074222612	0.0501721741522722	0.0707320670548081
0.109480349873239	0.0358933650299978	0.225830342813877	0.288663037621722	0.0917957149106496	0.133814745726438	0.0504573275413335	0.0388573155547634	0.02520780092798
0.0397178606907872	0.0421830365726853	0.106059298515547	0.0379899909299365	0.0889947665218403	0.337735756557719	0.321224812062253	0.013266285723296	0.0128281924259363
0.00253275924533687	0.00663575549357509	0.916009321546902	0.00246686829057874	0.00313115152219078	0.0403250667351333	0.0248871569058127	0.000765083396494283	0.00324683686397616
0.0106026633449375	0.00831796512256932	0.417228629145296	0.0364036043298917	0.0511818138307033	0.110351413604323	0.342463151223091	0.0121171921173064	0.0113335672818815
0.0447146977836849	0.00897061473885865	0.160949952271418	0.218851124831688	0.0401964343765679	0.458562616393942	0.0533066406615237	0.00356545492734715	0.0108824640149691
0.0524886221920301	0.295748532046432	0.130479648575049	0.110760189144764	0.0320595281381918	0.20330927963207	0.0513303231623275	0.0444045566993985	0.0794193204097373
0.0678733276911108	0.193432463714214	0.164061327692268	0.17837797113278	0.100911737136207	0.186883330136871	0.0455373081194209	0.0207179994416887	0.0422045349354391
0.0345827864221538	0.0212014244792862	0.0105056206312953	0.137299696546928	0.0670144514307884	0.657831861763123	0.0231959413030546	0.0115593657563246	0.0368088516670453
0.00615425558089319	0.00325157843260804	0.659043746240037	0.105596751062482	0.0142759233130641	0.165290670934774	0.0165257367171379	0.0120783861028267	0.0177829516161761
0.0194286772297845	0.024320806455266	0.055113921224791	0.124907437696417	0.146723375212061	0.522103149474611	0.045075052585909	0.00782341916510343	0.0545041609560573
0.0125679683054156	0.0194895203656674	0.714939003759701	0.0101866174915936	0.0945161912035171	0.105787205367781	0.0185739161754763	0.00648080310298461	0.0174587742278632
0.0327123141277617	0.020209005978271	0.200634930130306	0.00435787739742286	0.0461673455444671	0.527717261325166	0.0901059075218588	0.0278498225032968	0.05024553547145
0.0562582869237376	0.0925633353244591	0.0136558575054888	0.0610896332322677	0.344587293218954	0.222947646018445	0.147663300409323	0.0172604791482044	0.0439741682191205
0.0249950768989474	0.0215357867714003	0.297188302060542	0.0747126610215281	0.0519868934259319	0.314160384251411	0.137618471908497	0.0103226572078633	0.0674797664538786
0.145524348722114	0.155723778509067	0.0843078915966381	0.00547527170827619	0.0465312456250085	0.404584900905952	0.143991842234438	0.00567445150970132	0.00818626918880385
0.0211984644921317	0.0523296786161937	0.703195978156567	0.0880051821761322	0.013928444861425	0.0716261570529116	0.00576971825333445	0.012222886953218	0.0317234894380865
0.00812853503142663	0.00264890920515163	0.74658198154747	0.00759378055658592	0.0756695487815024	0.0881871019175106	0.0624888731277963	0.00359256311569999	0.00510870671685597
0.0159895267047836	0.0286780790853116	0.292340404476614	0.097897351563046	0.0733423646814866	0.326083566446065	0.12931301721366	0.0142397475989111	0.0221159422301217
0.011515068480991	0.141336187090571	0.361636678746573	0.0686509642140077	0.0373002817789512	0.326497545196891	0.0337830305368501	0.0113393168830574	0.00794092707210739
0.0648610293020227	0.0446919527616575	0.0342930952677396	0.191547635757093	0.105951701820011	0.464146900385834	0.0606286305579308	0.0110406372558413	0.0228384168918699
0.00633829735917233	0.0150156700306067	0.569669511932353	0.00478371745820381	0.00314411031023043	0.0468937954885587	0.342764266511013	0.00176349115566152	0.00962713975420022
0.0211556403283239	0.0214276187267398	0.064134775861783	0.03872465603876	0.28086116585155	0.31503718964654	0.123505233740932	0.0201202482696129	0.115033471535758
0.0586810894660087	0.0087559294441292	0.0426998787550066	0.00970362352478487	0.00321796895444149	0.743052950209505	0.0487752118649925	0.0184124588710636	0.0667008889100679
0.0151351274003278	0.028150759464194	0.356191489282913	0.0566863214147755	0.0211001345825991	0.386209122816626	0.118585109214393	0.00994998558543472	0.00799195023873761
0.0151679721068395	0.0588721681889856	0.783177328517113	0.0436880569433134	0.0106928901887882	0.0585665799423106	0.0128470548709331	0.00350068614549405	0.0134872630962229
0.102415945927565	0.0148781009418597	0.0281496632507921	0.150650780560582	0.191189326958222	0.152388975766525	0.0932190518847276	0.0412406631748934	0.225867491534833
0.0111079965094798	0.0218280914417862	0.0813514981280358	0.142342884771668	0.174560090963957	0.481750286039707	0.0295106007648274	0.0220300916247477	0.035518459755791
0.0262807299630336	0.258767891953488	0.0815246264133843	0.0639522241966397	0.0301736794335454	0.124781646401537	0.174436037992722	0.008837634146818	0.231245529498831
0.0283542260385776	0.03893792720725	0.194517076009664	0.381799362600059	0.103316920243495	0.212854742118833	0.0202333924293356	0.00745136608905507	0.0125349872637306
0.101885789028246	0.0406695803730655	0.0817270566778095	0.163018484518663	0.285875631930466	0.212553320724684	0.061316824894838	0.0213681022811634	0.031585209571064
0.0360077632439323	0.232616909489195	0.190787629007802	0.0349753259527561	0.0834588385086839	0.238798004697825	0.140570187444973	0.0111543650605175	0.0316309765943147
0.0103714123676834	0.055952698298807	0.136016922745127	0.0198285196982125	0.051625946721556	0.50362729375674	0.121709867964421	0.0283095068444147	0.0725578316030383
0.0884557489483928	0.0423679101303763	0.0371131199550973	0.0598683546318517	0.288561583779303	0.387948151336734	0.0200379065807926	0.0279219371325745	0.0477252875048773
0.00624138162471785	0.0148091020954972	0.76678508768713	0.0700322952352401	0.0109693672549013	0.086285450015575	0.00495524879059052	0.0029529071898616	0.036969160106486
0.0934025732403008	0.0279874519431377	0.0656891655406585	0.0106537435760819	0.458925191510382	0.273496987639323	0.0374528967833604	0.0226958419251993	0.00969614784155685
0.0467807606214891	0.170109122552914	0.145715105744809	0.236607377637879	0.0967620010979741	0.14999194314603	0.130900665713741	0.00853023517395212	0.0146027883112115
0.0256159978336914	0.0108849395740272	0.105317748486201	0.0769288367650077	0.00761421189265853	0.404164244197673	0.344288401853608	0.00904252567277329	0.0161430937243604
0.017067980479339	0.0623225171919782	0.0919108152965048	0.0676078524520137	0.0256979818251901	0.447980857467465	0.154857891326309	0.0250056809862713	0.107548422974929
0.0255810133611283	0.179054507731661	0.0320436328840424	0.050321345022717	0.234517939246106	0.254827146256187	0.180615608394541	0.0136294389869367	0.0294093681166814
0.0422057215685979	0.0310313494189943	0.0129288843343814	0.107618979069302	0.141955455519635	0.469333710497847	0.0709985322995807	0.0348735783104861	0.0890537889811758
0.00481912484695377	0.176342298262619	0.0144923938471163	0.0472102716652093	0.023473952292753	0.227947584725866	0.433852449280077	0.0241954604815508	0.0476664645978544
0.00315590240026671	0.0323238103037732	0.458241874735457	0.0915929446622872	0.0137215445625363	0.3575114771399	0.0112501638789287	0.023336216918851	0.00886606539800052
0.0524210159799656	0.0537003909205153	0.0365565171526893	0.182391512980107	0.0561417925264392	0.477020408988288	0.0960233175419375	0.021352225605668	0.0243928183043897
0.0598149699871534	0.0217367737340384	0.47304529821984	0.0658441694160492	0.109180733826148	0.143288388647338	0.0776361660411981	0.00835212786217772	0.0411013722660572
0.00863269174328412	0.139040910493316	0.480970516950822	0.02757333057067	0.102609603344171	0.136433612636769	0.0767450200617258	0.0097517582034729	0.0182425559957692
0.0322639654702661	0.0189378153575693	0.0250391135947523	0.060903057784967	0.216375681439546	0.440989099226435	0.0399001825488532	0.0837378392326148	0.0818532453449957
0.108521534886081	0.108005392919923	0.059718624652759	0.0243445963630855	0.00927781717173142	0.339253577692725	0.337594685875818	0.00620173910676937	0.00708203133110811
0.00860196705005352	0.00106149149938127	0.907340918452624	0.0143299415573204	0.0013804109565603	0.0507193657843162	0.0125845654032079	0.000536968184966372	0.00344437111156995
0.0149355997914293	0.0129653206751498	0.309677715903	0.119501930641549	0.290676859550437	0.0362489539417422	0.155121000394567	0.00735817809767881	0.0535144410044463
0.0343802658217129	0.174015297930142	0.0167317686830574	0.0832372966322282	0.069016549755536	0.52837523514166	0.0550858085702952	0.0232204016450949	0.0159373758202738
0.0128953176890352	0.0266512889911774	0.0247794937321235	0.0210804667046021	0.11623271278741	0.594318455865752	0.175665945236322	0.00734550595766049	0.0210308130359171
0.0316786627477642	0.0101567553318559	0.376871799380559	0.0218976083408481	0.0195037142838433	0.47734421886138	0.0371853713443886	0.0133304474602928	0.0120314222490682
0.0161153705066136	0.0367127400554561	0.302751357995543	0.00874182549004827	0.111606096020309	0.437214966248056	0.0642242108880635	0.00825660147147359	0.0143768313244365
0.0278545198911255	0.0470038493784905	0.23513560625721	0.0868129954391158	0.0315282502160994	0.489583978531469	0.0595231996636598	0.00434015597927259	0.0182174446435578
0.0608210972862617	0.222908462631549	0.382741124163717	0.0090278413451698	0.0830665312795939	0.170466674874411	0.0394619845223226	0.0118794751251627	0.019626808771812
0.118853946087048	0.025032493266379	0.175866567339499	0.103458683175937	0.22334221620735	0.270403265837823	0.0503213920598166	0.0168294041407442	0.0158920318854028
0.0665787377605497	0.00382989366136531	0.101924105301006	0.0114709465263161	0.00806944633866448	0.300726331927161	0.454490933308407	0.0356915449556075	0.0172180602209225
0.0132431490257834	0.0185331133111277	0.677032332750542	0.00262579043742378	0.0618728511430527	0.174989647873263	0.0295421278505305	0.00409208583236459	0.0180689017759127
0.014194534747423	0.0797833905291861	0.104608082397973	0.115386409915022	0.186709162905869	0.395173503978336	0.0527451916316652	0.0208192218556759	0.0305805020388497
0.0067251934827501	0.0142665930225805	0.144437386157564	0.0355514502752794	0.0676212154121739	0.595507737479338	0.0968197508978378	0.0261990063605261	0.0128716669119498
0.0989658556451168	0.0830795568749251	0.0335424058849983	0.0914046436250886	0.0173705471287062	0.598132068882397	0.0477824518986454	0.0135623497506227	0.0161601203094999
0.00557766296477647	0.104538093811645	0.528017434189985	0.0460696691907321	0.0248884190519023	0.191276277091812	0.0664441993510078	0.0134267763254802	0.0197614680226596
0.0251853078583019	0.0330197903013106	0.112095202092896	0.0377042075858266	0.0469631992741605	0.70443503978198	0.00648629145001177	0.0102271593197901	0.0238838023357228
0.00587169392424899	0.14533614347704	0.0982625895255546	0.00958007446527286	0.0140525092427114	0.321260121862307	0.380591473386341	0.00815809301630734	0.0168873011002161
0.00962056716455865	0.128209750143231	0.623422046149995	0.00306372946844579	0.0222659142315108	0.178380767687172	0.0178532575560739	0.00926958561953115	0.00791438197948195
0.0228007568316984	0.0337178212025398	0.560587805710074	0.0500301559233339	0.172013293589136	0.12358569163724	0.00438307730751691	0.00839793502669863	0.0244834627717627
0.00903126543814631	0.0826042678297266	0.693155318472659	0.0434961578187916	0.027275410769543	0.0833999226778665	0.0291291881926687	0.00808046832677822	0.0238280004738199
0.00127131022697493	0.00102415601760138	0.952168068735911	0.0054789666515165	0.0012898861019016	0.0311382305898469	0.00486878550409145	0.00125726749483461	0.00150332867732164
0.0273524329233241	0.0442003022123533	0.485895371653008	0.0274398642945844	0.0292203163527594	0.245084695790535	0.0963715011962061	0.0120068495239576	0.0324286660532722
0.00165899544440263	0.00123145185925893	0.910779215760163	0.0124694828050181	0.00565087100234252	0.0339385304713955	0.0280232439319014	0.00188470886895423	0.00436349985656404
0.0188280570872653	0.0189451601612597	0.552329771834952	0.0519547211778024	0.179524817261862	0.102397071687603	0.0565492053065741	0.0104482330371347	0.009022962445547
0.0322574334986452	0.0169629166477345	0.0106081791302225	0.0133538823738363	0.00877694393448769	0.281774850845146	0.620273905369763	0.00473896281298166	0.011252925387183
0.0284395241643619	0.61092800277266	0.00343123194669411	0.0237605538253799	0.0129523789464902	0.184939861607191	0.0459140704496522	0.00750322548117649	0.0821311508063949
0.0174115530577519	0.269677357852866	0.477515588868786	0.00643649660926467	0.0128324882474023	0.165447138337257	0.0205775677415313	0.00833717694918808	0.0217646323359518
0.0400405390814171	0.0334965907505319	0.0770566050418484	0.012522117978061	0.0789875023971448	0.527163121796544	0.0710253888039636	0.0206003479080073	0.139107786242482
0.109498322516212	0.0168681887781503	0.443968018252034	0.0179878965802007	0.0845954902054379	0.19490728166714	0.0786404799919129	0.00653681581532883	0.0469975061935829
0.0135216771105379	0.0123882292363056	0.106080424619032	0.029734028625477	0.155869891027437	0.0636660149741452	0.599307257556819	0.00476132467829374	0.0146711521719522
0.00383299832358621	0.0151549762120334	0.65285809936837	0.0736621660772303	0.0679664982189005	0.155587759504686	0.00821372660332478	0.0062460292759613	0.0164777464159073
0.0429584421793231	0.0880643026394446	0.124873925195703	0.0400522523783197	0.0425179697103377	0.25587900124565	0.378231841010005	0.00846954847607411	0.0189527171651427
0.0316335209964964	0.00945534655085763	0.0507207330947271	0.0694254471262751	0.0914313219854546	0.6530940824471	0.0492637886413333	0.0316735013790794	0.0133022577786768
0.0029911252472236	0.00192599100069021	0.64943061507301	0.0309735683068754	0.0204726518771861	0.0925660712861489	0.185900813530463	0.0109977893528872	0.00474137432551508
0.0084839724109391	0.128108202961954	0.608332021121811	0.0297640319452576	0.0837142845240256	0.0635254046594652	0.0374000076174324	0.0174065604826762	0.0232655142764384
0.00360410486440436	0.0458931118312134	0.661385029621874	0.00714896741141229	0.0178060089172395	0.177879117806598	0.0774399489913887	0.00403348489953103	0.00481022565633902
0.0907194409134562	0.0114396411583125	0.110150844463214	0.299646010115514	0.023340980230869	0.277161554541755	0.143926632230872	0.0284129056014965	0.0152019907445099
0.0552860392251116	0.0161834808044719	0.22682267450479	0.0539813743682981	0.145768589265686	0.331683471253318	0.0856313275734788	0.0425894225203136	0.0420536204845321
0.0227852552275233	0.0313104652664673	0.296309286435667	0.110712751461741	0.0251006488445856	0.154766659586168	0.32191133504904	0.00497952466097492	0.0321240734678327
0.0131795929701056	0.201992322564505	0.0588726304232998	0.016860720721446	0.128266841005072	0.431776096140659	0.112793445606652	0.0126740696272124	0.0235842809410474
0.225010587523124	0.0111537997867785	0.0593297929433573	0.0175542086298206	0.207067477553743	0.315618128747252	0.0931575428903861	0.0493761527545749	0.0217323091709645
0.0505733293664645	0.0026427557519027	0.713046710503894	0.0240517750207609	0.0119467455625175	0.0768247694205095	0.107845527199529	0.0109336935296081	0.00213469364481422
0.286589989141468	0.361276605830573	0.0516736319096373	0.0267401667494065	0.0153989122775772	0.139130775953734	0.0955709066748539	0.00798135219354936	0.0156376592692007
0.0999047084577224	0.00347575809160121	0.100831205340908	0.062088258765003	0.0250727703125907	0.587105122500744	0.0479282126567063	0.0110701678236728	0.0625237960510514
0.0266996251092492	0.0154087081858717	0.0619827420756166	0.00491229382046167	0.0127137907254657	0.822994959007194	0.034817929904304	0.0104968650652605	0.00997308610657654
0.0148547220220752	0.0115670116498354	0.760649300812306	0.00946120260631584	0.00302980830372428	0.163555425174764	0.0188469195178645	0.00948366271230662	0.00855194720080892
0.0665022401264258	0.0391239835767477	0.0875489528981984	0.0805433718260759	0.0237893339262817	0.625180777092118	0.0624165944428429	0.00321355746268911	0.0116811886486203
0.0116041684294945	0.00597020840677482	0.433017529437228	0.181428340995399	0.0428197889804268	0.17600418796894	0.0674174151506425	0.0101834648452176	0.0715548957858766
0.0553519747276627	0.00815682431302168	0.0965759119786922	0.203564796367372	0.05673767749289	0.331568456043621	0.148507338518343	0.023342388817837	0.0761946317405606
0.119569870437943	0.0188888127231663	0.275762137400538	0.162194808314928	0.109898232344932	0.125366301071886	0.0745550071804408	0.0522986943909643	0.0614661361352017
0.00803703891270877	0.0500673144593244	0.179972582271501	0.112537049862303	0.493388188623749	0.0929281484631292	0.0452886851548455	0.0130321646866207	0.00474882756581841
0.00229966140635487	0.00171264639327479	0.909473183925011	0.00017349212786882	0.0217430386090574	0.0474441191444557	0.0146939118526525	0.00126239872469774	0.00119754781662693
0.0526489887812555	0.0107331840577378	0.559492911062776	0.0600181183976633	0.123041753995025	0.129422182698072	0.0299712651379282	0.011850615544813	0.0228209803247298
0.0716423104370307	0.0523545740363114	0.235563073906904	0.105804519151592	0.0251604999904375	0.471293623686535	0.019962691242552	0.0130613316948519	0.00515737585378564
0.0620571544162509	0.0124823636821223	0.281199307121256	0.0133991262767905	0.0518869702992781	0.27993923850892	0.256458832699733	0.0182229456702815	0.0243540613253672
0.0348638749198653	0.106610199934627	0.664717779510891	0.00438808385311142	0.0906564396071411	0.0492720658067713	0.0314140205040069	0.00894295272111244	0.00913458314247338
0.0238430646352338	0.0433117458626267	0.470284471550433	0.0805103536389882	0.00916391566161688	0.232677375093458	0.103178649949204	0.0183563396961389	0.0186740839123
0.0207926016236182	0.0117547636300067	0.0905499766682848	0.0623409104034428	0.0393846430133089	0.566587072989669	0.157790112994426	0.00797580517287316	0.042824113504371
0.0685980950901932	0.0450270401026021	0.343041737063529	0.0501410604742233	0.0635766706907402	0.203539176045303	0.190953787527242	0.0111124415093452	0.0240099914968218
0.0253274696124449	0.0296087877637498	0.245139021432626	0.0607374138937647	0.0537786068563064	0.449493883274892	0.0270369435763051	0.0290554604377503	0.0798224131521607
0.000828232937708218	0.000732378681201666	0.951576984434184	0.00609853383495757	0.00523518235477721	0.0209852213869239	0.0118563938977091	0.00125379347700536	0.00143327899553261
0.025837424004001	0.0356649249464874	0.180065851396286	0.0305135288236309	0.225071569040453	0.3896937053013	0.0445042509421214	0.0253372804585204	0.0433114650871996
0.0630777679210428	0.153398210687003	0.12482984099838	0.106944274238745	0.0506429360716428	0.294992703233328	0.137008049161686	0.0383608028557371	0.0307454148324352
0.0396631974356091	0.00858000813442295	0.178293015299168	0.318020453136229	0.0281185881209355	0.190292657199756	0.100542925659056	0.0302718232587544	0.106217331756068
0.136442198710319	0.0471050850639049	0.36974944997875	0.251199089957525	0.0205416258862735	0.117244950177637	0.0514875941052723	0.00326141075385138	0.00296859536646826
0.14898218069552	0.0234340590544858	0.120252076171943	0.0197552694990804	0.0732279168640468	0.471588435361902	0.0684605945618135	0.0157829471299111	0.0585165206612976
0.0315020364656881	0.0238736602780659	0.238534370143547	0.0234381867765234	0.0703717367278617	0.162300812597141	0.407507663478805	0.00418771003931319	0.0382838234930548
0.0147820016500593	0.277366203447062	0.125040783391296	0.0720902381276778	0.0666260464786106	0.261157332487161	0.110105134150265	0.0321167145411147	0.0407155457267538
0.0186973443272117	0.157198595173798	0.357621084757194	0.0611687883131008	0.113277125482229	0.172674829122287	0.097267402655781	0.00674971480480295	0.0153451153635971
0.00337747375310683	0.00224908527192307	0.890582017262414	0.00329749098647803	0.00451385924494739	0.0823190207131428	0.00886336149548901	0.00300380926217641	0.00179388201032236
0.0366825865372383	0.03916860471101	0.0585810739742301	0.0497636156342335	0.0376901403539609	0.668556415886809	0.0748462110020636	0.0175436129415907	0.0171677389588633
0.0311197155679349	0.0061261192421802	0.00136814854032636	0.392835946977041	0.112363914125688	0.397498214178206	0.0061779503207834	0.0183387772416483	0.0341712138061915
0.00856072557827836	0.0315183281587029	0.520473076566819	0.0150138470757637	0.13475497849516	0.181205441940826	0.0973670454912307	0.00382489806229477	0.0072816586309244
0.00864137013777909	0.0414705588331288	0.249397319041432	0.0396257242617655	0.018859741506034	0.156943748075288	0.467075252005906	0.0057447207059086	0.0122415654327582
0.0172559672894709	0.0204435871280577	0.292377227717575	0.0698889772666798	0.0607163808583862	0.320547803216388	0.128552038625274	0.0518968291321036	0.0383211887660655
0.026198011888847	0.0338120027448323	0.0210481940984636	0.0221013999296967	0.0727142862483352	0.37953455526462	0.0619227495957016	0.112016329169483	0.270652471060021
0.222761382539328	0.0808274206488102	0.156247836899995	0.0145944516531932	0.015909093411872	0.168549619685972	0.280104954090242	0.0174389686518104	0.0435662724187777
0.0116312354776441	0.00344594683256079	0.198940992067851	0.0202177211786049	0.0199114716887357	0.638679753286777	0.0984578575553512	0.00597722676821848	0.00273779514425679
0.0188112594948316	0.0993445363201729	0.379423230606701	0.0611530890071513	0.14036839229228	0.207292262554053	0.0456976194869661	0.0103853498041581	0.0375242604336864
0.0296319553545201	0.119743851441896	0.0378045880877159	0.0170878005989784	0.0848060238468732	0.627469001937655	0.0662718124689715	0.0135710114105221	0.00361395485286716
0.0285679332547762	0.0106952238254084	0.34418213570918	0.190240441836483	0.0248154804407209	0.332902802859779	0.0486948195464211	0.0124661882342857	0.00743497429294531
0.00696208216929822	0.0284074855284387	0.882804191964821	0.00244531312617259	0.0167920720416918	0.0328804231437423	0.0239838624268428	0.00218794454336113	0.00353662505563176
0.0429499768540993	0.075626382449915	0.321629339589985	0.075351757818966	0.0704172135857049	0.284633336330956	0.073484375430127	0.0192593484541983	0.0366482694860487
0.0503780691075898	0.119810381279001	0.544901957764224	0.0404582744087011	0.0165929272523082	0.174872553644981	0.0272805702318478	0.0107609532674138	0.0149443130439335
0.0317169405289221	0.0169560056595043	0.107477835438425	0.104736860368124	0.09320002289073	0.273281498861647	0.3167209999329	0.00775164864616023	0.0481581876735872
0.087079925383938	0.0201637732595666	0.367102655981626	0.0229291475737085	0.0442059926096315	0.396815383288946	0.0231103926180472	0.00834819313289715	0.0302445361516391
0.0148434928933449	0.0351011826200268	0.741795186602804	0.0459576401537511	0.00684302418300525	0.113005042733045	0.0186320790295188	0.00512260526481534	0.0186997465196887
0.0334622381401459	0.0435807001016387	0.178926904339003	0.07716156434605	0.0156713263420994	0.189873251793048	0.432189967539437	0.0181181758418994	0.0110158715566781
0.00786865955252448	0.0109326911497803	0.50762740745908	0.0685680438797738	0.0250476148766963	0.168362867716371	0.183140146191706	0.00946549799057423	0.0189870711834943
0.0391733533528145	0.0329795854931563	0.0683409122139243	0.0344015758288684	0.0189980112003195	0.394958919101371	0.346822377388898	0.0163016230070044	0.048023642413644
0.0179927833751785	0.0374878901679957	0.207189783378121	0.0120529689537688	0.0686515137946162	0.431761793475103	0.184768381991793	0.0312831108206218	0.0088117740428025
0.0569855524184014	0.102697063927924	0.194911900620935	0.123215627497871	0.015628124965649	0.381153144284172	0.0030095261091439	0.0195888623705066	0.102810197805397
0.105145309364012	0.00210007447819285	0.584575601428174	0.0357488824676948	0.0544976560805082	0.0555253459951558	0.118861134112928	0.0104789187561611	0.0330670773171746
0.0213632698199288	0.0113483210062391	0.370980278709739	0.0916221576017006	0.0530441724249673	0.368209255397025	0.0420056770999538	0.0246381127740035	0.0167887551664428
0.00587374367375512	0.0421804395091497	0.543714308372835	0.0386448038975083	0.0241340808153193	0.295597298761824	0.00884362999115071	0.00873848322433583	0.0322732117541214
0.0186140594941786	0.047040630093589	0.420724715750998	0.125748077863481	0.0146429463754621	0.329125340869172	0.00756469661573862	0.0265017015133733	0.0100378314240065
0.018425839569019	0.0446761288109338	0.0235592057123776	0.0339050878660961	0.0512982817718518	0.184172851706992	0.619729873908262	0.00461700796758963	0.0196157226868783
0.0812749152178909	0.0164327607075685	0.194149406941714	0.481974300213616	0.00865143811327197	0.161696529733383	0.0220711707551819	0.0204503097016319	0.0132991686157419
0.0617754803234877	0.0283141280615342	0.265142215227071	0.201337536221387	0.0949438934250516	0.0998196451839168	0.0638219580908184	0.0298933053559409	0.154951838110791
0.00630587737536743	0.0177396476003632	0.118624706284015	0.0136501689436672	0.00788538374200282	0.598157352215152	0.230466267064985	0.00383389156994239	0.00333670520450568
0.0208012514671002	0.0589047611614258	0.176087412408499	0.173879937260209	0.0408122880403927	0.111107292190934	0.388250438159013	0.0115145527872482	0.0186420665251784
0.0279935081602126	0.051898659670034	0.00547406777394937	0.140842580106885	0.146746795690653	0.536602070008706	0.0620394225718535	0.0182778955209186	0.0101250004967874
0.0141884679478241	0.00591018414026446	0.83037305789913	0.00700392092172787	0.00250178246389697	0.114868850827262	0.00483814145591225	0.00314578540463124	0.017169808939351
0.0669910714843154	0.0140403679861411	0.59340763386821	0.00547878528010831	0.159036448899095	0.130601669963878	0.0158947584437302	0.00822459324639034	0.00632467082813182
0.0117013301412998	0.017438987747847	0.692890648166258	0.0112238035017187	0.0151873879310872	0.119252417355377	0.0833091304122805	0.0151838649447643	0.0338124297993669
0.0388772745954231	0.00293536215676965	0.721632381324817	0.0741226600081594	0.0166097827714743	0.110733948795075	0.0105572059902117	0.0083843265439374	0.0161470578141315
0.00592959012377795	0.00652214351425414	0.299137844387813	0.0159985599017348	0.039041047514612	0.535011767698318	0.0463657010831633	0.0140900338939792	0.0379033118823479
0.00542833799626849	0.0775584079358687	0.570890274492366	0.110017907614605	0.0182995949211584	0.0483455388202268	0.0692357150639867	0.00977362571562414	0.0904505974398956
0.120656592201853	0.0230831510903456	0.0409407808795987	0.103603486337945	0.427776729422197	0.114984802431044	0.0326111868001101	0.0346257835500568	0.10171748728685
0.0278624854121686	0.00553214263588868	0.0774185089686221	0.162172850423242	0.430333974375447	0.226944798870616	0.0327583899527089	0.0137133335578326	0.0232635158034735
0.00388334566916119	0.0225674946053837	0.764879199627837	0.0161418503432316	0.0321027306018255	0.0987484328239306	0.0390041076717424	0.00373461724067283	0.0189382214162154
0.023014622858197	0.0151089905989017	0.463107996723306	0.102733081551521	0.0348376919686035	0.0267937791448123	0.315472752794691	0.00625685854191347	0.0126742258180541
0.0984401981872958	0.00425154109978964	0.0306902473323894	0.0201020088148057	0.0127120322056196	0.529031653227309	0.273503034249269	0.0158688952038794	0.0154003896796421
0.0276671471104042	0.0296474135914638	0.134633860172888	0.127831962119593	0.201912745708819	0.27884497805406	0.156750363878893	0.00552744001169547	0.0371840893521833
0.0055321397342785	0.0546320403210756	0.747094362846514	0.00192273980282807	0.0604154156752372	0.0761110737191321	0.0272425194448665	0.00936118267449219	0.0176885257815762
0.0107616305011554	0.0429375176167096	0.0811165593433091	0.163966468668522	0.00860132545014857	0.380880059222334	0.277393458038744	0.00267838338215576	0.0316645977769205
0.0207351939540712	0.0444452302214218	0.148241382832334	0.114756375621059	0.14649082889131	0.42186720407987	0.069938608561676	0.011163794394229	0.022361381444029
0.0444653981194973	0.094168234075528	0.109336013074923	0.194409463733836	0.0385860718066441	0.180946973891385	0.199075539757288	0.0333068742123169	0.105705431328582
0.0447738935432693	0.0425760717625309	0.65511088175921	0.0151964341299316	0.0148294164333745	0.0976533293957321	0.0701026262458625	0.0168901760719199	0.0428671706581695
0.128628129323062	0.0720709032982121	0.241038760439618	0.0325207258262831	0.0933723763773319	0.335262866087632	0.0701260576926355	0.0124403596575246	0.014539821297701
0.0120374817010689	0.195292018063369	0.357544921724479	0.0325700404559718	0.0109843980885693	0.312440186064643	0.0449710320013451	0.0131969438746852	0.0209629780258683
0.0353584641177456	0.0234639078056334	0.111551240009983	0.477226179951578	0.110839469736803	0.19433241469175	0.0226399547877251	0.0168298551277599	0.00775851377102177
0.0350349780998812	0.129624913591417	0.150098794085159	0.0456276107252878	0.114430642568228	0.392804997804964	0.0771264918643983	0.0161445462579717	0.0391070250026921
0.0524663235836231	0.202894248574892	0.142656394394864	0.285477604242165	0.0155437013200329	0.215326470130261	0.0221374780723312	0.0204966204839156	0.0430011591979162
0.0106803131846067	0.0504892723946155	0.0597833811863045	0.112006279106208	0.0138744551177322	0.623850053568486	0.0910617459044815	0.00980883891385371	0.0284456606237116
0.0535137631830962	0.0626399611667437	0.0428939078049111	0.0659132340616504	0.112071973783813	0.225214531254974	0.260007527932853	0.0689460772218761	0.108799023590083
0.0295980170552768	0.0396646661274009	0.219735018394295	0.216178988005776	0.112286937224462	0.289519310067836	0.0310126120617318	0.0390490481141976	0.0229554029490239
0.023184647851061	0.0228332499653567	0.434713240374771	0.0959983784702781	0.00698751916277164	0.307333226036934	0.0894499753646611	0.00635673066664597	0.0131430321075206
0.0587561163239683	0.111159713726475	0.017020700741072	0.367533089885091	0.0181240983880744	0.0843231857430256	0.305906908670196	0.00855349386304609	0.0286226926590507
0.0148643677815112	0.00912618403269872	0.183766418722134	0.181764036500432	0.12996479733339	0.289022075196824	0.128616146399194	0.0221015781479872	0.0407743958858274
0.0299407962813782	0.0907686576629257	0.0570370953576328	0.125442072040782	0.0616966451324073	0.33554005975688	0.264328630941095	0.0172774550282172	0.0179685877986818
0.0248820122093628	0.202428359410883	0.0106168181744859	0.0824930290702908	0.167548750033343	0.252717219739395	0.195193207205311	0.0492476615761825	0.0148729425807465
0.017852409078819	0.368338620870469	0.103421309692645	0.0245303527397983	0.0315097209444699	0.271978139345677	0.130024118546487	0.0129809929998891	0.0393643357817463
0.0322424691928776	0.0355704332318543	0.532186639141002	0.0136393351596662	0.0310437350458833	0.277219117686955	0.0521181281595268	0.009780253838252	0.0161998885439831
0.0316893717604574	0.0366875796361989	0.0342239173670135	0.0617789488144604	0.0338134381022925	0.740059992895715	0.0420805620678469	0.0145209393185975	0.00514525003741767
0.00625449306919577	0.00615862631546991	0.757081658465191	0.017478464238699	0.0254482135925322	0.132851026453361	0.0170563230189112	0.00638029542370879	0.0312908994229305
0.074458175563324	0.133867375568278	0.0873138154974159	0.100634348978422	0.118264188182376	0.266739034075974	0.138628274975542	0.0619713673134176	0.0181234198452503
0.0535229136466192	0.01424934213116	0.507347977916958	0.0196828852853339	0.121877426251309	0.13034617210107	0.0946495281393496	0.0336212622502863	0.0247024922779139
0.0028068346457581	0.0200141196457289	0.841138473542801	0.0912085033501247	0.00408902428947198	0.0140188605191921	0.0174449392793189	0.00191616035447517	0.00736308437312854
0.00822992926883681	0.0120140157490916	0.807887712824413	0.0162816371109211	0.029085140449261	0.0997679710380592	0.0191378193838388	0.00269130434277502	0.0049044698328034
0.00517931012130029	0.155914572432486	0.0148461553641403	0.0268137912113515	0.0374603247640297	0.63666463728256	0.081378843326215	0.0224632868169246	0.0192790786809929
0.0878732565645856	0.0498593597116024	0.446579800321016	0.104563349488587	0.00911298464889987	0.20270956672305	0.0737330929921329	0.00689917566552305	0.018669413884603
0.0199624468585189	0.0656070165341307	0.0144405859636125	0.0954797793596244	0.0383804191357419	0.708111371179728	0.0118042403705958	0.0187267640527453	0.0274873765453021
0.0701390625939533	0.00768131541843726	0.101766741956613	0.129868557759158	0.117266565709418	0.393960036025665	0.119415141038352	0.00637603271421996	0.0535265467841836
0.0371386155915114	0.00584788107841113	0.19084808615145	0.167414448266887	0.12686051555687	0.190869013324142	0.232050749478244	0.0123548396511073	0.0366158509013774
0.0753385829684055	0.0726641395173457	0.0924024843906279	0.158926387524408	0.309535872269132	0.169708884187359	0.0773142736934751	0.0286636563018593	0.0154457191473868
0.00283008581179395	0.00997682858804013	0.640216395311941	0.00511100088587468	0.0190682687960024	0.239954692101003	0.0361045706037978	0.00825227186143706	0.0384858860401101
0.04422532874234	0.0544549988200715	0.39493821722103	0.0106054094554686	0.0965449335830782	0.293726600255158	0.0883862576752856	0.0104157360886725	0.00670251815889509
0.0264620886977435	0.128168343841784	0.0676382487221488	0.00589553361127952	0.305980000149955	0.150518150415369	0.225129897308736	0.015981714896108	0.0742260223568755
0.00466694157898476	0.00483915575817935	0.78576737268011	0.0998471853873436	0.0133804777115163	0.0532066841271889	0.030339572117129	0.00167242167673168	0.00628018896281655
0.00620383717765585	0.0145346853886174	0.471329365131212	0.0116625942524066	0.0692434856082092	0.202265547093641	0.193945322400099	0.0226554811827594	0.00815968176539927
0.0141981268730914	0.0783623665534068	0.118979492867951	0.00923440961683563	0.00726138307211945	0.270555986253083	0.488774099449257	0.00287705715775903	0.00975707815649715
0.0045370366565845	0.0261203156903733	0.0854743414043603	0.032247893012077	0.67978766033086	0.0619374675195728	0.0775838713073444	0.0227834471658154	0.00952796691301201
0.00525995240905753	0.0155731642883238	0.822100462950094	0.0136250777403338	0.00736936610030551	0.108680782868461	0.0032208549239542	0.00239363756894203	0.0217767011505282
0.0345291815825072	0.00297485532980262	0.559530967381317	0.00338323742144633	0.0293388957532943	0.281312650232745	0.013501065044838	0.0226067146825365	0.0528224325715127
0.0177185739968609	0.150645430803906	0.368387216563574	0.122262836228428	0.125520709479955	0.122172452778366	0.00949950847476955	0.0504633487528861	0.0333299229212547
0.0154825423313813	0.00420939152559791	0.65158640512167	0.162820161066321	0.107596790189388	0.0255067361049185	0.00995040201103721	0.00584318054115567	0.0170043911085295
0.0162097772779753	0.0139931761693203	0.318913230855397	0.0170349695067743	0.420860011852476	0.0677036291963582	0.125370093615074	0.0044160399593987	0.0154990715672265
0.167005892656172	0.223425608110104	0.0353232396057867	0.0170662167973474	0.0990562966123332	0.229704377869933	0.202914056128585	0.0137118683356747	0.0117924438840643
0.00645646751038069	0.00338316302497497	0.500945532455949	0.0120933462468731	0.0178951324539305	0.245055434752146	0.199024453638382	0.00448581380021206	0.0106606561171511
0.13878200327634	0.0519257639029987	0.0628360643630481	0.25642602515077	0.0187937552638425	0.36888482589087	0.0807509587193869	0.0169215983148724	0.00467900511787197
0.025496209708618	0.235833524982985	0.15703331385714	0.0398285809029459	0.0423651348496689	0.218819665180591	0.137416228094503	0.0285630677823879	0.11464427464116
0.0108691881315692	0.0893475958562463	0.26618838509117	0.107316795568788	0.0286999249746851	0.418248291372108	0.0325732795582945	0.0291986739883106	0.0175578654588292
0.0214357727635228	0.0027278610631925	0.296059208567307	0.130630081910786	0.0889482820044143	0.421348462005394	0.0127341549950559	0.00917036539417745	0.0169458112961496
0.0453316650582309	0.0282997391434272	0.143661928517483	0.296616299728963	0.149642571091902	0.0673592425512548	0.044536819547368	0.00713216512740873	0.217419569233963
0.017488036804752	0.131215545450714	0.262270735328643	0.0566553860569708	0.0885876484123979	0.234651541802392	0.185000456137092	0.0177832749971892	0.00634737500984902
0.0199645803493076	0.0251604186218572	0.112305350990505	0.197282661216718	0.295475205485956	0.161264254582373	0.161656910082276	0.00852724654963949	0.0183633721213673
0.054080124018378	0.0473439897587725	0.108517052629388	0.0194642777892313	0.0605803111920192	0.423266368963265	0.215507004142161	0.0129917121079657	0.0582491593988199
0.0106122125514132	0.0219653202148319	0.518445344810031	0.0250474510690299	0.0257260460134943	0.270630040208451	0.0830548789795509	0.0233753206966005	0.0211433854565975
0.00313230682263192	0.00910426076887036	0.0379766558370002	0.00897250139892672	0.0373294808159375	0.79053869335615	0.0892831993838186	0.00612349848243288	0.0175394031342314
0.0653282654444774	0.0187966392653106	0.493736395301903	0.0665865575561037	0.033344250852787	0.192362777630416	0.107752354579418	0.00925033286754541	0.0128424265020391
0.0274100199680644	0.0873453345975144	0.345392848493691	0.0567023217649598	0.108981186804823	0.254621145587684	0.0525022420924691	0.0467986538048053	0.0202462468859891
0.0423566737509393	0.0155146692124346	0.181131393130008	0.0937147290432169	0.0228150287631571	0.482393201382653	0.114105931686072	0.0134982852337482	0.0344700877977702
0.0644842422925437	0.0334420696874413	0.0458451655890218	0.127871366324907	0.0429030976929755	0.573837502212413	0.0275298973891076	0.0182359959975801	0.0658506628140106
0.0686072978790421	0.0469471917885126	0.0423683572003153	0.0331894410417058	0.171886970360623	0.395859138962388	0.184498404915371	0.02352974389138	0.0331134539606624
0.0499382877030929	0.00921802798292393	0.268624761757188	0.0248787850228565	0.0473417802722569	0.487052299453196	0.0931647870330621	0.0068260532050263	0.0129552175703968
0.0121677673282286	0.0346586613171417	0.0971530466404994	0.124514912439123	0.0330206941096326	0.445859270225472	0.168359319451982	0.0107812304644868	0.0734850980234342
0.0311988984896163	0.0207033970569934	0.28832705538927	0.019053548962663	0.118670731426178	0.155939450387172	0.34979688437875	0.00500027397475084	0.0113097599346057
0.00671620039140033	0.00578233153287128	0.752719610044118	0.0157726439992513	0.0257636313085743	0.14523906087864	0.0294754615735023	0.00739637814167355	0.0111346821299697
0.0519630796988885	0.00776600747331063	0.0344586985093977	0.00452460802082774	0.0438884952529136	0.778107366058341	0.0271175537444615	0.0166976158951693	0.0354765753466902
0.0346230061258498	0.0287355479033907	0.0813837377090162	0.0261440010553352	0.0572739472686251	0.699084225819344	0.0328157701201961	0.0130707843190037	0.0268689796792387
0.0442726250309662	0.0242487887153653	0.558442233417516	0.00800636818237348	0.0937460771084524	0.234406343157881	0.0187561320155421	0.00321615807303561	0.0149052742988675
0.0799828608107508	0.089083938693768	0.201004104830396	0.0895964413064989	0.105513580336235	0.255561709144231	0.132947374752045	0.0236611108784696	0.0226488792476053
0.0255427008040425	0.0421852028473294	0.442475150534159	0.0892593836363349	0.0655050305030383	0.260524015196706	0.0539046700210247	0.0135262421069787	0.00707760435038662
0.00356441862249415	0.00157292626815766	0.933140991096578	0.00197150426534449	0.000208342838199024	0.0530957634326482	0.00292986581517195	0.00137876727883808	0.00213742038256829
0.0967158068203022	0.0194959263157429	0.0409477051798609	0.231983494179435	0.0281257552886348	0.122197293474225	0.246503618263634	0.0180494601417883	0.195980940336377
0.0323495399587511	0.0227485769783982	0.0684232242893427	0.294390832557294	0.0137755476771047	0.365458129142067	0.123944953885298	0.00878398021106334	0.0701252153006807
0.0062998277958205	0.01628178766011	0.193471531164479	0.296877328086757	0.0448505884853959	0.403914801395214	0.0149269905999267	0.00233541465163783	0.0210417301606604
0.00366451935336446	0.00470921818525557	0.3509774929362	0.0261290720909602	0.0704292213517457	0.403286046693892	0.111818354397774	0.0089603225304943	0.0200257524603134
0.0315979940203557	0.253780656134718	0.254177916497011	0.12861064440759	0.0211627832988447	0.279428214320189	0.00865928647164527	0.0148530084344473	0.00772949641519893
0.01553523151464	0.0186048406824984	0.767553149346987	0.0160285747617284	0.0175296593479365	0.041035417375152	0.0954904167192109	0.0153547177068032	0.0128679925450437
0.197819345078269	0.0493572807517844	0.0830279274587824	0.134910133638893	0.224605832520155	0.185142308605715	0.0256830190202046	0.0281945634009743	0.0712595895252226
0.00277705827426542	0.00441847356126973	0.292150813395886	0.10444797644532	0.0278929731149209	0.477501839568089	0.0293180196779	0.0093651686983887	0.0521276772639606
0.0760645286120536	0.116768244924443	0.145085768179318	0.165157950781504	0.0838364111915742	0.217824539915957	0.0781046770968399	0.0355146349696159	0.0816432443286936
0.0404909532495006	0.0235371583926501	0.108485461522608	0.10416053073745	0.387063019265016	0.148424264801807	0.163988586545697	0.0103806936558797	0.0134693318293909
0.00900152516088275	0.0224310172636249	0.149549705421008	0.0255525641364532	0.0281962214100353	0.33766223701478	0.368365430936213	0.0141437731318643	0.0450975255251391
0.0151118057037579	0.0598092771513265	0.159894460758301	0.0280376878098571	0.0196598008310754	0.332282519777641	0.17431358997853	0.00898147811605049	0.20190937987346
0.0154256313867171	0.534630054549131	0.102326551450761	0.00507532318353051	0.00712477057274668	0.0804618064948345	0.21747173607718	0.0189154272503013	0.0185686990347983
0.0784300863787529	0.0464404412875326	0.157044301769954	0.0509685459142967	0.0490401848607679	0.397564497811138	0.084441940494287	0.0394254034544964	0.0966445980287743
0.117912830378964	0.0028180361002802	0.580919603772166	0.0393860706072394	0.0452482927081488	0.0892881952060778	0.0799652675647795	0.00976635553092094	0.0346953481314233
0.00369646676626795	0.588521676007991	0.0208785936199865	0.0131748639580422	0.00540522434971924	0.0738995715939864	0.276977155977273	0.00385940024630839	0.0135870474804246
0.0102146936291113	0.172382044197253	0.424749536048812	0.0193717039436137	0.0577280849865337	0.168436525120356	0.110897567150208	0.00734470729136191	0.0288751376327494
0.07159402994852	0.102749331774515	0.25897715178762	0.0502095782260051	0.0566891564844212	0.342308873860805	0.0782025795880736	0.0125819335544125	0.0266873647756278
0.0327399336019152	0.0827096537619419	0.247594820732349	0.155714075416156	0.034566911353224	0.301334907884759	0.0775112576134745	0.00751952132076909	0.0603089183154116
0.0155371483976239	0.245579782613724	0.0560344201875908	0.0265508232709076	0.203178477673498	0.386079329788722	0.0154272833607964	0.0462616185705256	0.00535111613661169
0.0321011702328442	0.0152112490435654	0.182613013040722	0.120517367666542	0.0821981417926945	0.373074177970191	0.134822033603352	0.0331438243279728	0.0263190223221158
0.00657849116984237	0.0195820295004584	0.012363453722101	0.148194830909489	0.530634532775941	0.16631591643886	0.0409166455214254	0.0120777090483449	0.063336390913539
0.0214935616537619	0.0498215354209274	0.654053318903371	0.0517925002807969	0.0660933640805648	0.088310933848887	0.0542984075304507	0.00745299252128982	0.00668338575995051
0.0117640161518074	0.124863123827774	0.0286559604633088	0.038413962460324	0.17531835222707	0.394993650338205	0.181965099367934	0.0188846444439026	0.0251411907196733
0.00454004983575824	0.0213074586712401	0.0234077043194193	0.0369160972556071	0.49240786458233	0.321383485921517	0.0377167888351957	0.0237086982217344	0.0386118523571983
0.0341258076908811	0.0396099121269321	0.237120916428296	0.0634677256959295	0.13777119442599	0.3900179470316	0.0510061915494277	0.0281656567074785	0.0187146483434655
0.0476091836511168	0.00734851605868401	0.465554579331533	0.117885875951838	0.108579833986631	0.139231926398107	0.0920263578013523	0.00245875189899231	0.0193049749217456
0.0210646222081969	0.0622164032065786	0.23204878636768	0.183249742703723	0.0386890419543749	0.38151078087982	0.0571897851354467	0.0162069422812599	0.00782389526291985
0.0136537013868303	0.00736320270697838	0.133031757992536	0.00577020387874691	0.0282443355619309	0.678525402037982	0.122229334575943	0.00676077566505632	0.00442128619399641
0.063086005823221	0.0558384047055644	0.0132068411868317	0.0687366207180306	0.0687502519177282	0.435835764952441	0.0739825059990934	0.0333899844135171	0.187173620283573
0.0534260286451188	0.0570420646927814	0.181583052766721	0.0405774350781523	0.130044655403776	0.485308866029507	0.0287892401584132	0.016259565366565	0.00696909185896504
0.0102886634645681	0.229682567112897	0.253534205023462	0.0557836568047339	0.155904606268783	0.241570025751685	0.0313561211140846	0.0152102021641517	0.00666995229563504
0.0216297241496348	0.0379765936058298	0.0227374842956713	0.0748263428000531	0.0304275544197724	0.702862123995146	0.0661506569066184	0.00897127048139447	0.0344182493458801
0.0190635560003106	0.0290197547717955	0.2403453991931	0.0242052800009669	0.0284280915486472	0.30940750833091	0.330165855936411	0.00354149428073122	0.015823059937128
0.0217884349292556	0.00358419314887477	0.579562367571014	0.0116066354177645	0.0388356828612039	0.264206205065635	0.0700521875401773	0.00887496497768944	0.00148932848838611
0.0119110103847542	0.0934796631624739	0.0619101002581551	0.0361016278267015	0.293358326034351	0.375328657178765	0.103507821165223	0.0153839544445809	0.00901883954499592
0.00407710257213997	0.0223708399518523	0.312410807987218	0.00886636409063701	0.00634681048584058	0.497218824999012	0.0989289147535856	0.0130471909372653	0.0367331442224496
0.0172352218713849	0.00467460819021257	0.761194794177667	0.0048712772858588	0.013057486688279	0.132546584587475	0.0405009685837445	0.007246361671453	0.0186726969439253
0.0155289091888641	0.0105080911120443	0.0349154139061107	0.110580960822116	0.038493022011939	0.406985696649615	0.316018780777256	0.010746660123951	0.0562224654081046
0.0135858867580455	0.0646929403989867	0.208351343026834	0.0172476474863998	0.124690703868244	0.386256506363455	0.0252790351371529	0.0119063226747521	0.147989614286131
0.00411206961726013	0.00907268932461844	0.722970592996517	0.0042704745371558	0.180401431465936	0.0471853309037514	0.012273468001044	0.00379263899437405	0.0159213041593441
0.314420085953428	0.0465135655257893	0.47354111325053	0.00803060065958231	0.0453021399992176	0.0350884501398177	0.0411161761137038	0.0211386590186008	0.0148492093393303
0.042948314920181	0.0655352530358247	0.303800063347387	0.0947778417817791	0.0190196960851156	0.310850169572948	0.0861419257992876	0.030200395986039	0.0467263394714382
0.00617312055521929	0.0418205533321927	0.80676830098195	0.00536362630954476	0.0284782450708583	0.0671809665924004	0.0168498303709426	0.00730771506367882	0.0200576417232133
0.0169505744088105	0.00946103335065952	0.707164463924054	0.072390029788199	0.00882123173214313	0.149185767781534	0.00952192109160334	0.0131986174855852	0.0133063604374121
0.110499686383661	0.0943900076303495	0.306170364133691	0.191614852660561	0.0283919543633554	0.153926142926126	0.0615314587960709	0.0251856662058698	0.0282898669003151
0.0274746023638579	0.156635243867371	0.143982789084633	0.22712114202123	0.0368521772283345	0.331289614875009	0.0459048725086703	0.0161274285010268	0.014612129549867
0.0322307923038729	0.112094678731466	0.297401585906182	0.276824686647018	0.00811347716649599	0.124624032611031	0.108521382549152	0.0152141082363543	0.0249752558484285
0.179128175650197	0.351965495069085	0.0273503993658244	0.0474434557571356	0.0183161178160508	0.186236372079866	0.146364535110365	0.0239184061165055	0.0192770430349702
0.0496158232154529	0.0239613616131783	0.489227225996686	0.0816616128457576	0.0570347269663106	0.187050303143034	0.0638624675386484	0.0245947398267897	0.0229917388541423
0.0347317557144721	0.0197156755910597	0.181493290449457	0.083925476229615	0.0432389011655908	0.339351383419536	0.0381030256593337	0.0337994733401629	0.225641018430773
0.00467511292446434	0.0156375762866591	0.844668671793558	0.00825188904725717	0.00899147559627363	0.104309887962576	0.00657387820213493	0.00303415919331156	0.00385734899376543
0.00915631750203566	0.0463528892170981	0.137667085879315	0.439324645576528	0.00224931687712378	0.324748939258685	0.0236645930586715	0.00890756690247705	0.00792864572806592
0.0318778830239887	0.119813768260092	0.374035379017844	0.0132520042857776	0.203547262351504	0.168036283504632	0.0656157337918919	0.00935153130098546	0.0144701544632831
0.0119701166884441	0.00500762235932508	0.671844548755836	0.0430403952728791	0.0241391395317693	0.214446996006112	0.00811327488052099	0.00983162754445085	0.0116062789606629
0.0314452462536185	0.0172296451674256	0.0444595143798053	0.0209297827110372	0.11817737373928	0.435538724277642	0.312447404913661	0.0097718548398426	0.0100004537176878
0.147150677398336	0.0105361954602196	0.264138756796145	0.153092256203332	0.025144088160807	0.132163121617705	0.197928146907081	0.0487843722301447	0.021062385226229
0.00471874004422725	0.00420213733404384	0.90278684509894	0.00727418681142193	0.00716153379311876	0.0464131494613643	0.0123824315115377	0.00305696541663723	0.0120040105287086
0.0342804310574639	0.0620530959530369	0.0747688120642069	0.111276989675545	0.00230989889505938	0.579460564358308	0.091533138889244	0.0105485566690876	0.0337685124380486
0.0128499054345211	0.0254428376870513	0.367887417540432	0.0121363994575208	0.0700876041106292	0.347507915649531	0.0749422760200631	0.00910641852539401	0.0800392255748575
0.00867393665756356	0.00850198228555054	0.0949148297060786	0.32552692897133	0.068903093427061	0.363272221901098	0.0678613066340716	0.0176816332223156	0.0446640671949314
0.0513023927680317	0.175553470633769	0.0613335845075713	0.0441174201013009	0.0853247462705074	0.492796900476618	0.0539228478793455	0.0195524012083127	0.0160962361545433
0.0273076343097749	0.154809244475729	0.0120603668533265	0.0879614650812369	0.188946870903369	0.277965207330941	0.201689523006378	0.0124211264612208	0.0368385615780234
0.0438307328358615	0.0586060611319561	0.0405729763298446	0.0681895477663153	0.0375212443777198	0.326697872681409	0.371344337161197	0.015895085917128	0.0373421417985687
0.0227055794321612	0.0234870612675652	0.689526197960086	0.0372688054299406	0.0485865954102479	0.106698054104792	0.0379519180484603	0.00728355961518443	0.0264922287315623
0.0799855421562535	0.0250112784984641	0.00555705177891602	0.021905013556491	0.0227466175972773	0.678140700157613	0.0968777550022454	0.0338804880690225	0.0358955531837169
0.0112616803447372	0.101648461771377	0.0979047254521502	0.0797639469840942	0.0761475016268456	0.372195272740167	0.081878550292571	0.0582467916052257	0.120953069182832
0.00471528610616488	0.0174858555701968	0.605840426033431	0.0646358415468558	0.00802064611469266	0.270858055181725	0.0129501559833373	0.00534177937142682	0.0101519540921696
0.00734969856548637	0.0457690542937228	0.00864261187905283	0.00805265886685504	0.105537671583349	0.473707788218317	0.308031274202452	0.0230364091076063	0.0198728332831579
0.00362078170321562	0.0242186839024269	0.720948624996984	0.0328285289165774	0.0179137158932842	0.0666021146488107	0.119205266241757	0.000944514115696918	0.0137177695812475
0.0156782818671602	0.00729953253443242	0.632743651893853	0.0114475515320843	0.0513875270946688	0.201311801563268	0.0586905174749916	0.00334103465881216	0.01810010138073
0.0174843311128654	0.0171305659373328	0.0291687342462438	0.0141494382675679	0.0222934416000102	0.636302280242132	0.158855560294677	0.0152636533702858	0.0893519949288847
0.122186867588356	0.115205775297975	0.0335748058771664	0.283584786454067	0.0497103636343701	0.25098130153436	0.110638692732237	0.015691878707804	0.0184255281736644
0.0776476517140355	0.035374428490692	0.136440559101917	0.0611787022181578	0.0394132296525555	0.469352209594241	0.107774792329279	0.0182357998456004	0.0545826270535224
0.0028377555394916	0.0248854766766209	0.529256725383668	0.0677505720095582	0.267954460231041	0.0832855757975808	0.012841019823643	0.00796824857695413	0.00322016596144264
0.0786451941860134	0.0122718887254579	0.492201894951994	0.0359895791853357	0.00481162664517822	0.326854703574172	0.0230754949490069	0.0225006921401667	0.00364892564267575
0.0116592729890069	0.00570408547889983	0.750455568721963	0.0109205817066315	0.0680147301849724	0.090678067775208	0.0417700872622183	0.0140351648800482	0.00676244100105188
0.0488086146041137	0.0422465438623965	0.774314114704778	0.00159150655498637	0.0172214031228516	0.0348507801826633	0.0656339671189637	0.00973207748130461	0.0056009923679423
0.0111862878661555	0.00406215120295229	0.560527861111849	0.165348780237555	0.00602120004891255	0.0458798686064156	0.169003625595949	0.0175644756198119	0.0204057497103987
0.0290531213898414	0.0165969604508445	0.351499352424045	0.0268475566510077	0.384497607790504	0.16635835127575	0.00209733732434392	0.0152242957548063	0.00782541693885686
0.109038587164878	0.0137107739191673	0.287748787161817	0.156254401655964	0.08767865645117	0.129403008162421	0.0312412506832459	0.0169423668233824	0.167982167977954
0.0196611021808481	0.123850309480621	0.248186325433838	0.023785255510176	0.139236824948413	0.0935356315916462	0.30904565475231	0.0176347554679887	0.0250641406341591
0.0414271179975102	0.0440605271082352	0.0979068230860427	0.032486594263966	0.0271261681575577	0.600248681482597	0.135730785305768	0.0118119388894606	0.0092013637088617
0.0443699977222885	0.0155305146729891	0.0651782256262511	0.610786078409738	0.0160077542411739	0.174060362591118	0.0495330587700767	0.0121464922654294	0.0123875157009347
0.00856686981573243	0.00447477779100758	0.837418093548804	0.0216925918623623	0.0484613038355826	0.0356649425939598	0.0275026733073127	0.0066482263479904	0.00957052089724864
0.0227712606210323	0.0100167488400577	0.063518091932611	0.0268838538996652	0.0195950960836368	0.378015386833895	0.429416909055758	0.0223172000520701	0.027465452681274
0.0258345548228598	0.0749104915731597	0.0615441963559754	0.0721259100152812	0.067625737938862	0.0515824542198426	0.636147659202398	0.00696058676456547	0.00326840910705567
0.0235059223186305	0.0368136257736444	0.193059821809131	0.0516613085907408	0.013861334532692	0.350350133114481	0.297020903253889	0.00743988225340784	0.0262870683533832
0.0091707317033079	0.01505398390405	0.513221658652016	0.0295990970043314	0.168005349126508	0.0886635182133052	0.163283554502983	0.0044870470849451	0.00851505980855364
0.0201735632620422	0.0509734188785207	0.494711199716045	0.0589642494872464	0.0985517419593242	0.14814653896394	0.0570518069854718	0.0186703164637065	0.0527571642837033
0.0222197666310808	0.0504432707343782	0.584646776063012	0.0615011381174343	0.0263334548727392	0.143810862833317	0.0913692982780298	0.00645129696098874	0.0132241355090202
0.0151578528198502	0.00399044979678839	0.242140275090604	0.0580609245243192	0.0306958272775754	0.579506401894456	0.0375513560895803	0.0110281436356495	0.0218687688711776
0.0550384003245763	0.0618655447778102	0.168479457159773	0.0987511331252751	0.0726818271391441	0.325790083266145	0.171845949719939	0.0209492579972748	0.0245983464900621
0.0207954054050905	0.173791506468787	0.264596439233632	0.0359102998613455	0.0218686187765909	0.342987283246804	0.123256677538128	0.00783191141529148	0.00896185805433124
0.0114757170289035	0.0055450254940636	0.824297279353798	0.0053827365077257	0.00397396726192156	0.0907169468863354	0.0454805087045129	0.00526595372955938	0.00786186503317942
0.0441573663465859	0.0190904405294572	0.392161520939265	0.0237569257452227	0.0278258269081708	0.335434904660833	0.139216599854284	0.00993765566514017	0.00841875935104113
0.0116709670910827	0.00434493048796185	0.292065598763451	0.101213836607134	0.357388431035992	0.143882135012591	0.0465001600756518	0.0131211323463461	0.0298128085797897
0.0177630454351735	0.135995453405598	0.152807129039031	0.197703907445227	0.013144018519225	0.304940179597818	0.142871795550882	0.013393972374786	0.021380498632258
0.00580590757149061	0.0156308953288429	0.727345133019221	0.00603885142969915	0.0180526516828711	0.068993866672431	0.131268572105602	0.0138191163724273	0.0130450058174143
0.0330529797976287	0.194964935563962	0.117776061806181	0.0550997717463541	0.183237179789923	0.327934624615678	0.0514737258385847	0.0170320908875967	0.0194286299540925
0.0627572952337402	0.0115451470115458	0.528313163240836	0.023790875022402	0.0989414497184407	0.240214649385407	0.0172297714744138	0.00726077796001447	0.00994687095319963
0.0362018329528595	0.0311141141077978	0.438840316052541	0.0388347247160104	0.125279776446615	0.286841041417786	0.0154244390552806	0.0115039810762505	0.0159597741748596
0.0674135048240104	0.0101663800223171	0.00646338159474052	0.0818466230742682	0.135967564789628	0.349078808825292	0.317308937352434	0.0206845081192656	0.0110702913980445
0.0246803572131762	0.00810149660114938	0.615945716543326	0.0629824053941931	0.0210578251210754	0.233176643270942	0.0230151993997731	0.00941068738167978	0.00162966907468569
0.0103159357296864	0.0415542541652735	0.0880534387431488	0.00246261093265015	0.0214482233424051	0.788482784188334	0.0187221726378029	0.0137188710075319	0.0152417092531675
0.0380323564753403	0.042869212091757	0.246861563440722	0.0614123182142284	0.00795954968586925	0.364558195376476	0.119696649447795	0.0230455465183451	0.095564608749467
0.0203250773609607	0.0368987867392412	0.0141687776513407	0.041346088300144	0.00793262953180842	0.806155331127008	0.0369672044918947	0.01174092437081	0.0244651804267918
0.0164507493859337	0.117212629519495	0.0666725265513131	0.157765249231759	0.0532109682795592	0.301127365884097	0.220640913990439	0.0302954068423437	0.0366241903150606
0.00883304847017205	0.0285851817180206	0.127101587482565	0.0906031037566764	0.0172764664463671	0.147895503410767	0.556836104224463	0.00414515136728495	0.018723853123684
0.050697865865472	0.0302979828125383	0.0878891078503726	0.013275601325401	0.016549819681075	0.287091774433178	0.391485196526504	0.0181378694832338	0.104574782022225
0.0146670723262325	0.0645661056787298	0.25319496227242	0.0690993412210342	0.0604949382035812	0.418277176939643	0.0676626761883524	0.0203314745780156	0.0317062525919919
0.0308002680551891	0.0381695672608393	0.0289429080349643	0.028389774059287	0.0472171043213422	0.592118153885756	0.205471589858279	0.00999680991973199	0.0188938246046115
0.157639974316948	0.0104865418525802	0.402881370731763	0.0910440960904478	0.0423441554815687	0.129146645778996	0.0641672114074187	0.0734977348886406	0.0287922694516368
0.0336099321680231	0.0689503369198191	0.0456319390083736	0.17620148936229	0.169926267608124	0.308375605925759	0.12060162867412	0.0153757887834324	0.0613270115500586
0.00508126126208016	0.0229417888811111	0.510429724294249	0.257914552086257	0.0164877350419477	0.0916907391216313	0.0519112143893103	0.0100914752221175	0.0334515097012959
0.00376813503672571	0.00307763888341929	0.884582430965833	0.0054187204769391	0.0204907446955182	0.0690733553512582	0.00712426800136626	0.00497401944608308	0.00149068714285739
0.0123458752157346	0.138315969778071	0.015877162701472	0.105209920617918	0.0673278383906873	0.45661437716729	0.180473575084012	0.00956618920313623	0.0142690918416792
0.0856393558398082	0.157412893677171	0.0525415665409399	0.0203823693833722	0.0281442879428885	0.410485690067744	0.115666081074175	0.0726637707350197	0.0570639847388809
0.0442333065288739	0.0392128594839232	0.167392285592921	0.0475156323591648	0.0325797697387861	0.555547299818242	0.00422525810230173	0.0133592843543084	0.0959343040214786
0.0314626090612076	0.0708585346999702	0.0838305085594609	0.249159126917707	0.0406471089817147	0.411024554773401	0.0780504658882635	0.017658163583203	0.0173089275350718
0.00253500566661519	0.000687841629065736	0.980825627575199	0.00137103776977527	0.00198121523676306	0.00544175675321551	0.00541913144145651	0.000477187599226045	0.0012611963286839
0.0307762452266491	0.00998533354215028	0.573211282534408	0.00836943901881568	0.0389820947278146	0.313293391104413	0.00809248148267755	0.0065293697248288	0.0107603626382426
0.00159856372416015	0.0104217317991306	0.87082431945151	0.00368187393932433	0.00602312288075015	0.0686620732195639	0.0243448989274483	0.00489098961284851	0.00955242644526387
0.0220948527182447	0.521281828151486	0.108330716027529	0.0119533233634614	0.0111870313757413	0.236485858990944	0.0430766453769613	0.024224922750665	0.021364821244968
0.0632323828123508	0.013898527380003	0.325913307854278	0.0820925687133129	0.0278344820532803	0.29836755211381	0.0629471324396284	0.0453466863456227	0.0803673602877142
0.0387059125209501	0.139210520122951	0.102407155360783	0.149372177004944	0.0323801562378303	0.476994120606325	0.0149925467327568	0.00765247793474384	0.0382849334787157
0.135780005882539	0.0437476618865264	0.154757791493871	0.123650123852741	0.0577769562723577	0.322528770749635	0.120178038644395	0.0289555641186852	0.0126250870992498
0.0302983868227379	0.118997919375989	0.0093158132673438	0.350552827185149	0.0452466089165222	0.203182373314838	0.147589302534011	0.0717151440396472	0.0231016245437614
0.00300259557425847	0.0129890807364048	0.669358059270822	0.0149276835107506	0.0399037001009935	0.241521602676126	0.00457738709277364	0.0073500702753347	0.00636982076253602
0.0179263771526967	0.309338926032563	0.242056483630425	0.0872836199344953	0.0135942329824475	0.250149211343559	0.0457480754607265	0.00824320904519645	0.0256598644178907
0.0005763814151282	0.01341213034112	0.873033985336894	0.0024078393967949	0.00710710996996357	0.0890923296097115	0.00220685869369363	0.00106017851803588	0.0111031867186583
0.0107781707588678	0.0946795007949493	0.446565482350731	0.0298994724475122	0.0688619783731612	0.182565329144773	0.152321937657619	0.00897737657277922	0.00535075189960723
0.0824721642781171	0.19837762519896	0.414120924054589	0.0307018225446308	0.0498639894454206	0.155169414169602	0.024900000931742	0.0370917342542092	0.007302325122729
0.0222303214587974	0.0125649869234619	0.0118031287750231	0.0199932319091823	0.0226044765898045	0.318116780279232	0.53170699809373	0.0179525752927484	0.0430275006780204
0.167009257643096	0.161463344884003	0.159677559844385	0.0950746487934591	0.0172821140733459	0.232753080409379	0.0445675146371386	0.011577479553895	0.110595000161298
0.0540817081871864	0.0655603565506919	0.287663782170604	0.198041396904176	0.174387579573132	0.178970629412502	0.0108576191924296	0.00930580471543109	0.0211311232938469
0.0192057474235696	0.139801066385933	0.476197627068931	0.077521830474236	0.0883222603704512	0.170679535272724	0.0164597165116234	0.00590627252638511	0.00590594396614676
0.00336814766847978	0.00267834554998447	0.370448115871229	0.00497010452949998	0.0384056676471217	0.535520993780261	0.0227853878142265	0.00457014100598184	0.0172530961332158
0.0398765250829631	0.0242695113174818	0.0294538352611703	0.0841734820050356	0.0518748899446232	0.521008373883384	0.152784843941655	0.0398065612976962	0.0567519772659906
0.0498933382192823	0.0283044513157364	0.635675275255052	0.0269062703349118	0.0320717203598751	0.193519691341326	0.0154776068440407	0.00490545537177764	0.0132461909579985
0.00582527217210793	0.0299230036611705	0.633671194876949	0.0136495324810959	0.0407072589685722	0.0622514246542531	0.149951820615894	0.00791400003315449	0.0561064925368026
0.0200724542039001	0.207976726144879	0.286304385346784	0.0294818440444401	0.10926504526973	0.275877374598041	0.0292362685305597	0.0139078501118349	0.0278780517498314
0.0380135916193101	0.0259722937700719	0.210915012994964	0.137811625930286	0.174941224507956	0.332971524324268	0.0316429738153634	0.020384338099486	0.0273474149382936
0.0326204724046153	0.00294778142204641	0.0285971016140238	0.0418128375125316	0.00610570812873429	0.863941780406715	0.0134262091777469	0.00771889217559417	0.00282921715799227
0.290923377446484	0.135843074636567	0.151636790976079	0.110476603779024	0.0422250103770669	0.124387088133051	0.0369563709196708	0.0133875670847495	0.0941641166473087
0.0442251745555982	0.0274713775132665	0.159097338060963	0.183495331356101	0.021055972690381	0.444156959923628	0.0295490196041447	0.0214648625885807	0.0694839637073367
0.0194736258730938	0.0651103313221684	0.00536753190578566	0.0762964844530074	0.0780083539882037	0.374383264313931	0.298793962847174	0.00843217017874623	0.0741342751178897
0.001106779257954	0.000581822556910867	0.922451215309643	0.0117366739441448	0.0110152708493702	0.0386218629281975	0.00556779679614542	0.00213083695440036	0.00678774140323411
0.0158604376270228	0.0239578247390256	0.145742744226458	0.203807428571656	0.0108236391434178	0.525494089620718	0.0341749574702875	0.0248724510666615	0.0152664275347537
0.102819027843184	0.0387476757841993	0.224827235739586	0.372004920559211	0.0308994589849845	0.120790386262831	0.0530860826253549	0.0131750036284453	0.0436502085722042
0.0195231776114545	0.00755239182651755	0.155372658998712	0.0933144880586038	0.0128172356200932	0.511399338801521	0.154448101832038	0.0280972443834065	0.0174753628676539
0.0609737985025421	0.022627697798847	0.227563827452483	0.0247389356827958	0.255643361934333	0.145906466337514	0.231400869534268	0.0145870019152063	0.0165580408420102
0.060084844012254	0.0268913835799219	0.253359731796682	0.0400882398159336	0.0669973110989552	0.482795966842905	0.0510818222323004	0.0162611467062299	0.00243955391481742
0.0466160341026986	0.0601569350706037	0.308416260163747	0.0588056312236843	0.0338290842285317	0.168975089999318	0.251024698011909	0.0121602228575147	0.0600160443419934
0.00588871561922704	0.00374819266643446	0.816227045926731	0.0138202691170524	0.057157723600969	0.0329385471483969	0.0337397287662402	0.00342836051818133	0.0330514166367679
0.0898438239515421	0.0754541959248065	0.102247546025823	0.164239666559261	0.122648039973729	0.100817088012771	0.299586014602907	0.0228472503976417	0.0223163745515175
0.220108164852904	0.120349509946154	0.104677710059723	0.160561635556313	0.0921736422578517	0.260582351237292	0.00235217247823011	0.0119290303135652	0.0272657832979659
0.0525888168956733	0.057999638991031	0.347488904763587	0.285704516921244	0.0534130522913704	0.128954245120268	0.0452227177522885	0.0126806035404686	0.0159475037240696
0.00397964948659128	0.0526390956475475	0.636239520024728	0.0163124025329565	0.0613818158476097	0.152556078143645	0.0394950006997816	0.0134047598585202	0.0239916777586197
0.0111676676226295	0.0114639532355692	0.389203743357028	0.0114048958004905	0.0177930273248696	0.484316031267827	0.0609701877221346	0.00718849013663929	0.00649200353281204
0.0423871673481693	0.0173573372669557	0.225329762159082	0.16166682040004	0.0364633263131612	0.468194943568737	0.0181041628514584	0.00443700134801702	0.0260594787443802
0.128240516509499	0.0360855061862357	0.248528725094377	0.243206946202612	0.0577617318644792	0.201208882353696	0.0519000536780326	0.0208497915298424	0.012217846581226
0.0230984381494658	0.0301984772016585	0.407943592365178	0.120904526957666	0.0635453553445451	0.318319429296706	0.0218432510034446	0.0105850132423906	0.00356191643894508
0.00550076913856905	0.0279734737321518	0.92240451833828	0.00844423510151792	0.0142245462815988	0.0145781803270166	0.00167833449072885	0.00159691502032552	0.00359902756981135
0.0212169304807168	0.0136935596066601	0.0243203462667601	0.127112858034837	0.133257744579115	0.206324903292016	0.417442489899134	0.0118443795873566	0.0447867882534038
0.0114893713476238	0.0552915169198487	0.527467396245443	0.0529607564915749	0.124968647065325	0.180615279042206	0.0062781086982925	0.0084403147958473	0.0324886093938389
0.00581769095709568	0.00612546527201078	0.250884251340901	0.0622847107816366	0.202302813278194	0.269907236653347	0.14053249562947	0.0165681680328713	0.0455771680544734
0.13320503641092	0.0195255598656843	0.156623875824205	0.316903378161243	0.0130502002031951	0.0933268115711269	0.195925724306798	0.03057381425051	0.0408655994063185
0.0292281804152077	0.0728671956553413	0.646413945282318	0.0218247590588047	0.0273898643654422	0.171231348298391	0.00380700590048641	0.00409430089279029	0.0231434001312184
0.012900120503857	0.00347092513718139	0.792616921986649	0.0338069458978748	0.0112008224218064	0.102427057854849	0.0311935934047605	0.00440384153132752	0.00797977126169432
0.0102192188272392	0.0333459573047193	0.53644925770321	0.0402760059500705	0.139214062801724	0.176414016995243	0.0459107820859177	0.00896890959517178	0.0092017887367057
0.0416995436064352	0.280504589109549	0.129712649263313	0.132076957062793	0.0455275668408813	0.126599139922915	0.214492702992596	0.0140504663120385	0.0153363848894795
0.091240164917331	0.00364875613912023	0.150727564083271	0.0300690414247818	0.0351401500551059	0.214167179745297	0.431878606486469	0.00330548594641163	0.0398230512022117
0.0229232435939492	0.172292587922425	0.16994904746975	0.215305500615643	0.0697731281754266	0.276008708531586	0.0317358191125687	0.0127872528358822	0.0292247117427688
0.0228872748039164	0.0580089287576879	0.173047309094791	0.175118430787521	0.0132001624471557	0.343607915110645	0.179881031772734	0.0153631168503676	0.018885830375181
0.0401839695549601	0.0183185738235236	0.036533263893334	0.253078712776521	0.0890495388379023	0.20309194724421	0.302883012214123	0.0466131500766979	0.0102478315787278
0.127549559658433	0.142714486488474	0.0250513807191434	0.0203050347227157	0.0651965846510924	0.333918803023224	0.0198579338776403	0.00929979187979633	0.25610642497948
0.0738178317756558	0.211987342238323	0.0705791056788583	0.0441454941386868	0.0164240233159807	0.417526822524151	0.0868838817468436	0.0558876901950724	0.0227478083864277
0.0373544586993902	0.0183092925856665	0.457378845372072	0.0291174991027085	0.0253665048845623	0.334264592870418	0.038152271661797	0.0115646340450169	0.0484919007783681
0.0636245440806369	0.0904804803159601	0.20650265622467	0.0520466021751188	0.0228955777379086	0.301169699144667	0.207920065356019	0.00737786239423923	0.0479825125707814
0.0230627571900238	0.0898290747898695	0.0309645747303599	0.0914733917489422	0.308642022860679	0.370261187282542	0.0196822929736837	0.0473712878403741	0.0187134105835254
0.018684200106279	0.0306244762558832	0.0653368474152467	0.101285355072009	0.121523052375426	0.324997560587683	0.29632177239753	0.0271218204636776	0.0141049153262659
0.046563045704699	0.0088338185100632	0.190779364750285	0.0366990173933342	0.0231984021710927	0.5785901634466	0.0755898476101825	0.01723342164454	0.0225129187692028
0.00849007143116057	0.0477280312459328	0.0384419026741925	0.0874891170544909	0.433254078273031	0.225607132482803	0.105458694114994	0.0112973463087222	0.0422336264146726
0.0147179732061468	0.0208765533361542	0.405605485974789	0.0754926073650391	0.0262061594661922	0.11844532873364	0.0710473304289327	0.0509006459549084	0.216707915534198
0.0293325502382357	0.00336339436736938	0.431759939623113	0.0147885510749537	0.0326035117328785	0.227135722484422	0.246090290778311	0.00761370897858196	0.00731233072213398
0.0298776412502322	0.0531291666269741	0.608499679099086	0.103908330421352	0.0416084194437789	0.076651009063301	0.049860663464566	0.00300368583644589	0.0334614047942638
0.0393801368063584	0.0768919604799956	0.280183044689143	0.00336731537406942	0.0271924294805192	0.489919422951183	0.0525142376196261	0.0196997146511928	0.0108517379479117
0.0363610389681384	0.0222081340988802	0.079692834762512	0.0445598910972554	0.338665456835969	0.321065886449287	0.103314362755366	0.0335963144540021	0.0205360805785901
0.0208569518296193	0.00841359381503012	0.477342581358504	0.00563193023068773	0.0251900290175506	0.292992288122875	0.161415483149675	0.00631861876869677	0.00183852370736143
0.0563139990843186	0.00965502304253003	0.392336054360015	0.00392393580099999	0.0173276716171057	0.432274806377759	0.0556387907822757	0.00816103138274391	0.0243686875522528
0.005981656022068	0.027751013560599	0.362011267092946	0.127449861620439	0.0167047087320486	0.221839532103339	0.111102295234775	0.0687034898255406	0.0584561758082449
0.00313564638678403	0.0338954244752472	0.276152054696364	0.111506656651414	0.0232185141822294	0.476169840938995	0.0310431131157137	0.0111833499274036	0.0336953996258492
0.00401885872265112	0.0103350885232645	0.84345891556668	0.00759751710630989	0.00409880467239639	0.110794013817176	0.00794549069221721	0.00289983330143201	0.00885147759787296
0.0321866539581832	0.110226262099021	0.0562749804430891	0.0285953414937835	0.0219667065781692	0.187715526634681	0.533966520752939	0.0103729997793853	0.0186950082607487
0.024359310496147	0.00574283926315283	0.67133903016331	0.0276812175309851	0.0151748026189904	0.200174770605658	0.0356961043264902	0.00716630821627176	0.0126656167789939
0.0612058072716718	0.0123208898765143	0.695282848225476	0.0366788793529245	0.0243558096895221	0.0995746940003237	0.0301788783568748	0.00693924672162381	0.0334629465050693
0.0105860800153846	0.175042001061394	0.128423268867752	0.0187986497869233	0.0199060753521057	0.230393972658355	0.390862545192175	0.0090719449041785	0.0169154621617316
0.0589727909964557	0.0737983364488126	0.1154173250027	0.278779505230547	0.0278279679418159	0.238051549946703	0.087090682560661	0.02108745041971	0.0989743914525942
0.0162026793952387	0.0316121453357746	0.130082062734648	0.308608881708364	0.244279811706299	0.125697031329169	0.123886611110111	0.00685168630534892	0.0127790903750471
0.0116803923673979	0.0105439037680219	0.236865623669548	0.0255150480918274	0.0525006438798995	0.452858898383736	0.192975748519014	0.00315816776308456	0.0139015735574704
0.0251127419542097	0.0835455884083111	0.0522427346348954	0.0361685783523631	0.178187665011342	0.18749325657264	0.363135822456461	0.00253841451736401	0.0715751980924137
0.00167341984704906	0.0618789079445323	0.660185150269781	0.0157798046781148	0.018161842637103	0.160925343464108	0.0428474722850009	0.00718875115361865	0.0313593077206925
0.0377863288053036	0.00447094931321313	0.527743184918384	0.0407680197730315	0.147207789782862	0.161126447845023	0.0654944820448255	0.00677294282033487	0.00862985469702259
0.00694211928564896	0.0442342523434924	0.00233906695358467	0.234491903555863	0.0316089645163356	0.304495252742322	0.320056615185492	0.0179609303669593	0.0378708950503023
0.0157908028925714	0.00914379876326377	0.681581274342428	0.0408672544787997	0.0543055033356206	0.146610577177701	0.041078397484986	0.0039810495261593	0.00664134199846929
0.0152241130841093	0.0667779771033284	0.0782140561093231	0.169438520806799	0.12092614373468	0.398010723495693	0.0279141966895725	0.0202418152398089	0.103252453736686
0.0347402164196437	0.0228049209902707	0.00409331094648987	0.0252829463860916	0.00227663873085357	0.804172918778341	0.0665355856185058	0.0223205997190715	0.0177728624107321
0.0697841136826806	0.00610962285523997	0.412967253968679	0.0218852812377751	0.0496155493516183	0.044258359577759	0.381477793422172	0.00684326274333175	0.00705876316074395
0.0119222214828974	0.00857689593384327	0.0121689437683732	0.00918399324414053	0.0684019711364862	0.717985889537117	0.1348971254816	0.00582743764160045	0.031035521773942
0.0158903185508581	0.0186458038733329	0.86434233583545	0.013165045880721	0.000297719076674412	0.0678725228830799	0.0154187408296736	0.000870990491565833	0.00349652257864485
0.0181986638024574	0.0276621154290629	0.604546755268793	0.0315134798354562	0.0330024203939032	0.110560230957086	0.108577233752382	0.0214453079146164	0.0444937926462421
0.0922257018614362	0.00344382562047427	0.293379031288008	0.0142074499878456	0.124082597457213	0.343215192277049	0.0286199447515897	0.0134624012613223	0.0873638554950618
0.00642153165886488	0.00213517971396857	0.550481572858402	0.0704059271607962	0.0109041267499592	0.326359025723669	0.0236356924710032	0.00256349704449439	0.0070934466188432
0.0232496008890597	0.0482645253226582	0.301290241487544	0.138773438278919	0.0472541091867876	0.263834478162969	0.159971678119666	0.00845969915998937	0.00890222939240736
0.0336872386488616	0.0137919064884673	0.388889670782869	0.141122005730452	0.0291398284338039	0.223520550642777	0.0353088730415651	0.0207548674747756	0.113785058756429
0.0164666814496232	0.0197489300103319	0.225699796824659	0.0180041873124756	0.160244138337861	0.221851373137224	0.272005197367801	0.0196678454579623	0.0463118501020605
0.00732582662668001	0.00571085006319412	0.239636275782896	0.0328407546892007	0.0365901164253274	0.235304443925957	0.418348803605679	0.010060147285303	0.0141827815957627
0.0735908696954111	0.0324661759695749	0.230233917434716	0.00813553809687795	0.0785862451810316	0.41143035299206	0.11096896894326	0.00489458078975334	0.0496933508973146
0.00989464392925446	0.133687240657531	0.235894202609513	0.0381166938621381	0.200531127996304	0.296235786017496	0.0587916052215351	0.00415564425081402	0.0226930554554145
0.0704128336722179	0.0288511852533988	0.20830861541385	0.0504500814990407	0.013403752846105	0.577518392303344	0.019763270693124	0.0216469731660035	0.00964489515291595
0.00980080953381953	0.014833578660524	0.892041064688652	0.00217362743268181	0.0229760305863873	0.0360057252986074	0.0152001825729955	0.00171274543693103	0.0052562357894013
0.00759694478369695	0.0101658499398167	0.669517951349639	0.00149813298876786	0.0296458485391184	0.139267194977764	0.124019970080505	0.0122367907626504	0.00605131657804117
0.0230029954152422	0.0286558455939319	0.63270331159793	0.00411665350340088	0.0911861545480783	0.149469223704355	0.0637927570208573	0.00167661207040404	0.00539644654580043
0.0281699126991836	0.00741510157404641	0.141257111132949	0.106888212155595	0.0660518603323062	0.277514963749162	0.325619668374687	0.0079325317364236	0.0391506382456471
0.0360736006917784	0.00478178243533024	0.0039583540098327	0.0789675096173764	0.0222597104078427	0.786679072989826	0.0569266603339522	0.00703952863784158	0.00331378087621971
0.000440182025725366	0.000269374888104498	0.970565585002019	0.000399382556462967	0.00332532260844906	0.0224810724985239	0.00171441182535515	0.000470089542333524	0.00033457905302686
0.050839294128964	0.0478187727038989	0.116857132715867	0.18643217809189	0.0432686247809514	0.163837216092179	0.350076842638573	0.0281246046471777	0.0127453342004987
0.0269544782685627	0.174662725261681	0.0741148033150801	0.219021995705336	0.0701268556854892	0.173057491296391	0.229329407000096	0.00648066899799491	0.0262515744693684
0.0114786546110912	0.0226503158632693	0.159831794886483	0.026375893679534	0.102287164467206	0.412429169061317	0.256090752796925	0.00304077917944931	0.00581547545472499
0.0111772677327869	0.0288723770067733	0.461845810352153	0.0760353649139189	0.051647971151958	0.286086300385479	0.0576881102221349	0.0102781751304609	0.0163686231043347
0.0121361665372948	0.0196786242999902	0.0188033098291028	0.182613058509682	0.365853487897124	0.0938182401020413	0.271912878117123	0.0129643409207808	0.0222198937868613
0.028268385554701	0.0618227719589331	0.266933256783944	0.019415814871039	0.0617687484470945	0.490662168405525	0.0576397240506074	0.00692973749615702	0.00655939243199848
0.074286131505144	0.0565104733488795	0.131119216372004	0.105215724275	0.0424610704319551	0.399695862518064	0.165573300671033	0.00728142576464612	0.0178567951132744
0.00215607651076991	0.00239042783631658	0.798332424487608	0.0468425601757829	0.0292619689261182	0.0498874907918309	0.0681532023777001	0.00172742618840407	0.00124842270546898
0.00245052775189556	0.0585611213891505	0.290538136372401	0.025613697273059	0.108057323660639	0.328978813953987	0.0653287496541552	0.0319174493078487	0.0885541806368644
0.0793326609387906	0.0870328158261294	0.0485249448981012	0.0463179095617317	0.0618410392691474	0.351957078938428	0.307477594085575	0.00754495486760127	0.00997100161449546
0.0132331318728625	0.00385066763596886	0.787263763110785	0.0217221485980642	0.00174282701403876	0.114241160722528	0.0487898245178418	0.00456935975960638	0.00458711676830445
0.0269547827649519	0.14232257809776	0.0975028842765645	0.172023494207874	0.224375059312245	0.104586857891492	0.191354154954572	0.0124407924321258	0.0284393960624152
0.106338584487883	0.0965792428180955	0.0860087710259124	0.00838241045385342	0.0684277483479597	0.336106144501593	0.248540620502974	0.0249878516937845	0.0246286261679451
0.0166960883763195	0.0326606597008598	0.771977848021785	0.0327398622134316	0.0193248601214085	0.0659881191462203	0.0407707395604865	0.00709150032372711	0.0127503225357618
0.0115363906325336	0.011753482036687	0.658862244776839	0.0259148958516816	0.160022411284571	0.0896627361369706	0.00593869104943601	0.00734169265753267	0.0289674555737489
0.0202522401398281	0.00567021560548212	0.0707851325564456	0.0415701493395453	0.175998374024054	0.504045940644869	0.156195267850515	0.0146715160308237	0.0108111638084373
0.0241212524772937	0.0638882158838452	0.357865825563831	0.0836204254024476	0.0328015538340538	0.243634802251805	0.155932877957317	0.00355539251845777	0.03457965411095
0.0605585364482356	0.0949733433724625	0.296949327268314	0.0204528747394212	0.0173363312384788	0.380443675603662	0.0745350110173377	0.0273885442519937	0.0273623560600947
0.0148738186616917	0.149687424543787	0.107950517227639	0.0181590017031138	0.0812676664738881	0.586116014837349	0.0194364292398824	0.00873781278040042	0.0137713145322489
0.0180607398478256	0.0351574197712009	0.511285565217428	0.105636374290145	0.0165315362746505	0.169211174002078	0.115720661306819	0.00632723104258792	0.0220692982472646
0.0863436988864854	0.00616569721002913	0.558405178547704	0.0336018236118683	0.0137950279782382	0.227838810182352	0.0509560545273808	0.00555522480898279	0.0173384842469592
0.00697313889759062	0.00473291810192057	0.767593554786151	0.045091279145065	0.00389108496168102	0.11077872081559	0.0468400194602934	0.00148046477864715	0.0126188190530609
0.0600793259560353	0.0399137107505355	0.554239248009261	0.00879565444615231	0.195314358208766	0.0915816716210958	0.0269549998859408	0.00935475948898875	0.0137662716332244
0.043405125062708	0.00636791307605936	0.0339655005739536	0.0258402969899769	0.0365112305835593	0.819812847536645	0.00684465331508663	0.00918741733623833	0.0180650155257731
0.093445279156638	0.01253324902024	0.564413184986598	0.0393551440755613	0.0119399223646356	0.184859752029108	0.0320873261092429	0.0429052595354352	0.018460882722541
0.0844016277723241	0.105873935331091	0.083293448812378	0.133633707858423	0.138092847180407	0.166225399603614	0.240602088505182	0.0192726101308413	0.0286043348057404
0.0185720926679151	0.0455714389101356	0.0513595218509146	0.0725713365433801	0.0689596797488135	0.32359193734914	0.373741300911113	0.0141026401233566	0.0315300518952311
0.0513578862497589	0.145534891911319	0.170553154811898	0.0495074949314685	0.151169931522538	0.30008155858976	0.0979154047747438	0.0105459531020598	0.0233337241064548
0.0264679267555591	0.068920016850634	0.170661213999489	0.0351421291744747	0.0485409343937749	0.184051239625895	0.399284725524397	0.00739979678468963	0.0595320168910874
0.038674165422317	0.00589581863563834	0.127589332633973	0.264939137991959	0.020586885215023	0.417759206028729	0.0281685385576909	0.0201387167817722	0.0762481987328971
0.0112337594126561	0.0533365955526831	0.389224908550706	0.0965015776724377	0.105073102680988	0.267560968066161	0.0570880841122491	0.00684367154743038	0.0131373324046886
0.075126217913952	0.0284664570429781	0.165306401374398	0.0594713642552343	0.0639901790095508	0.437493903590265	0.143791168569638	0.0178239185481037	0.0085303896958793
0.0761681072716797	0.00767069150161962	0.649572459792397	0.012793920082495	0.0450493520579655	0.119274680981437	0.0726355323414584	0.00249984410447298	0.0143354118664748
0.0284457655679261	0.206567569339498	0.152457452037784	0.0394782331155579	0.00972886635959609	0.354077121442988	0.177040376388936	0.0141056000271945	0.0180990157205201
0.0403926014448372	0.0110857719034337	0.423625985431107	0.171697054850456	0.0499308052408993	0.218407432527592	0.0561604874750977	0.0189872546878882	0.00971260643868887
0.0243523907935358	0.0135170307570052	0.263957891733863	0.0903213844520741	0.109143865696889	0.432355096166087	0.0187040734379497	0.0125606449469358	0.0350876220156606
0.0491320029441127	0.0663551455884397	0.0534515063617869	0.226862272342367	0.0810113305935865	0.293749318000578	0.144655205501696	0.0301802264016721	0.0546029922657612
0.011014993977691	0.00587716476653552	0.565486683611671	0.00909993485861588	0.0152193116911437	0.342856569293145	0.0240835486091317	0.00667183863462773	0.019689954557438
0.0472047429407479	0.00709500810726778	0.447754495436913	0.0273747847817541	0.129182825224426	0.291902277691329	0.039683492087358	0.00497510516142998	0.00482726856877437
0.00752766237271137	0.015306849162166	0.0187669727994352	0.0286613846842228	0.0205513160245079	0.721396860627111	0.165995906351419	0.0115849805045576	0.0102080674738691
0.167419410805737	0.0304616829401795	0.232371800616208	0.00654510475032079	0.1826274494446	0.278258964078527	0.0271005233334215	0.0146388870394014	0.060576176991605
0.0144167481163417	0.0261041167635932	0.688973227213004	0.00912136832563244	0.0207366064911235	0.214886097680208	0.00807764150168049	0.0125615073070039	0.00512268660141255
0.0408355361736198	0.0548397989977947	0.0974397121747517	0.0775309431122675	0.0530599447393028	0.600248875788727	0.020588069787441	0.0319742723209984	0.0234828469050974
0.00807784045092884	0.00659986203554417	0.809167492920483	0.0051872778559941	0.0350339175489888	0.0967149352988343	0.0182270504771347	0.0069214713682422	0.0140701520438502
0.0141361388402186	0.0118661297461533	0.563670768649033	0.075980281582846	0.210570515720639	0.0927426009006823	0.017818320486094	0.00621366820524868	0.00700157586908479
0.200939210600135	0.00324054642610762	0.0271339459687379	0.0296723365169358	0.0571863267502674	0.321219136550056	0.310362174459713	0.0358578183502345	0.014388504377813
0.0232498150048804	0.00417432980787041	0.736280325381207	0.0136399346655169	0.0603720344776011	0.0912728675770396	0.0542363627446384	0.00943938263354541	0.00733494770770061
0.0179086180805929	0.658432667565364	0.111509729443724	0.0153105635111804	0.0151821693862798	0.0971689140480631	0.0432335833933599	0.00402191701408067	0.0372318375573549
0.0150134959902353	0.03438912767483	0.80033196896912	0.00501999752133299	0.00681638479922386	0.110439272620604	0.0146972823206599	0.00581298067623971	0.00747948942775413
0.037365556833066	0.00485654505218389	0.566971721452661	0.00493479551491919	0.0399163769523062	0.278543551114357	0.0236925461673553	0.0224094172896984	0.0213094896234536
0.00715879895432331	0.220126156463528	0.403232768642591	0.0393222598374514	0.119435318907393	0.112687809989566	0.0791128351053325	0.0163406844285501	0.00258336767126416
0.020589650016809	0.0190605145996763	0.44813763547743	0.189427450973922	0.067879634170958	0.159999011933742	0.0746873420760166	0.00845080002756088	0.0117679607238851
0.00255496899995818	0.0227966083639544	0.497872656305161	0.0554591096781483	0.0148024895073295	0.151701595732344	0.209564016516423	0.0159860712879617	0.0292624836087191
0.032782912568268	0.0566835571255257	0.053159017936994	0.084717454222912	0.130424614174187	0.437042032834795	0.151713864313444	0.00593886146962573	0.047537685354249
0.0319144234038026	0.0146966792899816	0.209700950841942	0.0980532924902228	0.0315309589191238	0.417524366012071	0.0321841063298357	0.0117466242752982	0.152648598437722
0.0285849255476193	0.00361315433692954	0.0815520081573359	0.0320195420181708	0.0213980189148586	0.314926350899594	0.487520659809964	0.00534992539164099	0.0250354149238868
0.0640385602913568	0.0534027643235534	0.458125144226899	0.180307086140725	0.0554443732415827	0.0576843377913916	0.111429420189372	0.00612121600452248	0.0134470977905971
0.0408521173274056	0.00677826338857436	0.304751677360958	0.252604026488856	0.0527019496440686	0.167727347036973	0.100013560067467	0.0182759500775812	0.0562951086081159
0.0118049029061574	0.0129467895845184	0.309121869393261	0.0655625094553786	0.130063107897275	0.420887597500015	0.0271996169243542	0.0160896982981358	0.00632390804090442
0.0321839962806084	0.00439753044885859	0.46759817249458	0.0160009968616062	0.0518426415737758	0.332564691474785	0.0150307740931666	0.0223601189182108	0.0580210778544085
0.0691485343308505	0.0195250122500282	0.0355696277254862	0.0192794646207143	0.0686834405320878	0.491481475318393	0.223058683989759	0.0411507242739544	0.0321030369587271
0.0888545625113058	0.0320577509029689	0.0219518624374304	0.143634489368213	0.122232560962082	0.366447720745901	0.164657303838544	0.0365836572467562	0.0235800919867988
0.0200154711676769	0.00639881944436528	0.753935603144267	0.0131718962891225	0.0132171481334845	0.128049907060904	0.045548947585133	0.00896193603376644	0.0107002711412804
0.0587658943981099	0.0731052793224517	0.0905605197319035	0.190387856453871	0.0182534893115276	0.50252333587575	0.0257708819355237	0.0206168556979896	0.0200158872728727
0.0271107604721182	0.305641214194626	0.0594558295078478	0.158325066118167	0.0260858165874071	0.260687235012284	0.0638093093810185	0.0365204488368591	0.0623643198896712
0.043509984482251	0.0657751638588312	0.390619287791823	0.0165761170890197	0.0143938329209966	0.34703893584967	0.0904293584400692	0.0137002455957254	0.0179570739716133
0.0142783084390248	0.147550670938978	0.0681051727766865	0.0982399251297601	0.0231112173548837	0.181610505917912	0.45051643085667	0.00863783902883705	0.007949929557247
0.00372486466039626	0.0127276361234908	0.740874759983108	0.0180137316337848	0.0740896015554093	0.131632097203176	0.00958217196530474	0.00289843085877216	0.00645670601655778
0.0352533727360065	0.0282378189742276	0.0755802669263141	0.0727326082309544	0.0227024990886781	0.683940292476626	0.0504822824114157	0.0157839773952994	0.0152868817604779
0.0542891419397826	0.0713267304326806	0.131795294887875	0.0071565271603139	0.0797876116829773	0.448877773706694	0.161614437590825	0.0293346258014913	0.0158178567973594
0.00962307729538672	0.00618183072890086	0.656393574930512	0.0204338004385155	0.0159021777264165	0.170580639801624	0.0408006018574628	0.00638741899457403	0.0736968782266073
0.00926237388820945	0.0851931324832792	0.406963917519727	0.247046774336249	0.0389851186554596	0.171141033809063	0.0246747386524087	0.00455694582505733	0.0121759648305468
0.0189959110396522	0.0249224422155722	0.498227523367367	0.0361104134016895	0.00188238663829129	0.264480709855867	0.107809286399037	0.0150332808304338	0.0325380462520903
0.0164832484381783	0.0960605250694365	0.112855087281651	0.0273714376698751	0.125047820729778	0.556158510536615	0.0425207820555589	0.0112040617987507	0.0122985264201569
0.017043440190156	0.14410280553994	0.570471467566969	0.0587232147783285	0.0491059812340091	0.127477635802219	0.00680733789862106	0.0112267585008261	0.0150413584889308
0.0103104317381455	0.0945187588229543	0.570848660627222	0.11593435879365	0.0691206847259501	0.0905084149350839	0.0337618582395104	0.00287758834128703	0.0121192437761971
0.00853086086753043	0.0616043122723346	0.42454843669931	0.0370078870072755	0.076170989709181	0.119071335416009	0.164768106827424	0.0532131343636384	0.0550849368372972
0.104694035923222	0.0280955620818746	0.123704343505521	0.159594377324917	0.0795233033201085	0.410741773660039	0.0568080818208449	0.0114360837215411	0.0254024386419322
0.035989601879064	0.115105045105054	0.153552962715853	0.0234410950068239	0.31633882259637	0.198567825179115	0.132114465966069	0.00636995678614207	0.0185202247655085
0.118508969962465	0.0228981719357261	0.502537513765831	0.0511474077341061	0.00689249640524361	0.268658196352296	0.0134726242532233	0.0107492719275023	0.00513534766360748
0.0205075367759794	0.0524984765103075	0.100259927444388	0.0337174523946073	0.0756896549273138	0.34413091698672	0.309396698422202	0.0467898923041466	0.0170094442343346
0.0661780641393263	0.0630923568243448	0.198810595216192	0.0375430456661682	0.01515580687812	0.420329855287575	0.183538757776169	0.00801765055953026	0.00733386765257431
0.00488966970612678	0.0226213394296897	0.785017441759497	0.00482496090496613	0.00839283771360325	0.158867088812993	0.00850320099634945	0.00137607799946559	0.00550738267730828
0.264799401592021	0.0210197359397551	0.127670825106194	0.0578117898611932	0.0731225739440042	0.254092505110073	0.162045350863941	0.012038238560163	0.0273995790226556
0.0411481787082631	0.0370856906314716	0.626551538670624	0.00924285919594905	0.019574037347822	0.200792205630044	0.0113806167475378	0.0126133429145548	0.0416115301537335
0.062786638758431	0.0161198323793416	0.38229954906894	0.0311459017112711	0.106610988858281	0.249874216920215	0.0207466918128799	0.0546348348221314	0.0757813456685101
0.0150812807150298	0.0120580313580901	0.0414123524389028	0.0423292391631853	0.280312747668501	0.522866003974511	0.0397235247467645	0.0340040830127218	0.0122127369222941
0.0361845300530534	0.00908323451742442	0.834767599233729	0.00522059548158373	0.0166072430094595	0.0579779913676818	0.0347003822360937	0.0025362094760087	0.00292221462496563
0.0104992248181412	0.229451182066107	0.29770877117569	0.139611580294473	0.0215664265832635	0.212841196341435	0.0594659879051766	0.0101131060885986	0.018742524727115
0.0189135839343699	0.00855049612764036	0.457897739400829	0.202754177624738	0.0274949815129259	0.207594616587932	0.0513521191240295	0.00711501219632753	0.0183272734912083
0.0266612445502951	0.014988962666574	0.200145494717491	0.20346301007558	0.100288300471802	0.362150067455469	0.0686369376520583	0.0185754612136214	0.00509052119710909
0.0405218465363158	0.011534774101046	0.178485820028235	0.0170447638725812	0.315314687923819	0.254994809253564	0.0698222920347537	0.0409829388867239	0.0712980673629622
0.016162769057185	0.00327773800929685	0.758190700331514	0.0269073643054759	0.0209107075516987	0.143194222489941	0.0176255830185232	0.00503779840842616	0.00869311682793983
0.0768156960582897	0.0133973758516722	0.145048887933584	0.10220803733004	0.0957047977393842	0.0728247684488092	0.419263279353006	0.0165004700190192	0.0582366872661959
0.0181161683664701	0.0343877786506187	0.212271217640005	0.156879388648597	0.022972441457976	0.278956530886813	0.223012303036729	0.0357774799140961	0.0176266913986957
0.097987832092306	0.0351446970962095	0.174864052164964	0.116037194992955	0.143368657374683	0.164906429327687	0.209532348075519	0.00871950583238399	0.0494392830432928
0.00810336559694633	0.00748131766044204	0.653416672455959	0.0404580037458756	0.00727426901416442	0.232238284988143	0.0264363026572965	0.00853788696492808	0.0160538969162453
0.0170396972053557	0.047979641210355	0.31281703628507	0.0453885613729467	0.0100348734177721	0.264359940224461	0.186040046465001	0.0323274451602777	0.0840127586587603
0.0721976528147622	0.0436635909094103	0.180192124648065	0.0386107073765829	0.204939499958525	0.24705900002559	0.135979388528375	0.0317199406067559	0.0456380951319324
0.0563742509258865	0.0421386495603434	0.0541339389639499	0.0663866415077699	0.0397038697929513	0.516843637565433	0.138099034460689	0.019854200369285	0.0664657768536912
0.0780289250685882	0.0331814268145923	0.472376312022062	0.0134852652923294	0.0403523861816916	0.223296500755547	0.103033190095179	0.0136081868133091	0.0226378069567015
0.0356830619835238	0.0134022020774596	0.294674527455176	0.00786030019575933	0.129616140015967	0.406025803429187	0.0671070419529091	0.0309516510039125	0.0146792718861061
0.00751107766549592	0.00759038852617416	0.898492037894655	0.0194366480417566	0.0110098442230815	0.0373585728742152	0.0125968518851513	0.00197560878499207	0.00402897010447829
0.0136100450221706	0.00580264645334762	0.843223837076349	0.00888852531670746	0.00253342815402028	0.118432459184041	0.00283747303185353	0.00245487648363017	0.0022167092778807
0.0725507915897278	0.0683847000330654	0.0610819162161717	0.145390342021939	0.0590106635031706	0.380307183209866	0.178668298092449	0.00893151054472994	0.0256745947888816
0.00176876970575417	0.0145826280517806	0.547928926531241	0.0898791334351869	0.0566256190017397	0.179185037360146	0.0973372642387826	0.00465205587015057	0.00804056580521834
0.00758113996279361	0.0339373801874546	0.153609992347609	0.0482415378943393	0.0493631641672262	0.371573885552214	0.311132843007256	0.00408233606241038	0.0204777208186967
0.00851633613252648	0.0940173119190834	0.396090379321004	0.101290391296175	0.00801866409927699	0.148074905481699	0.233691177203229	0.00447331625454267	0.00582751829246337
0.018460644890653	0.0139365668255124	0.725400025088087	0.0245441134151137	0.0335744363660442	0.0770596844794882	0.0854772554938866	0.014769236968575	0.0067780364726397
0.0846440485794866	0.0122586367237727	0.444625136675996	0.0557189640915909	0.0198295972152449	0.159981007653472	0.192290534026556	0.0116669099273676	0.0189851651065136
0.0394416531245999	0.0376282684177276	0.0988102050333868	0.0413411645094862	0.00902107934153124	0.20897254381758	0.546811897574447	0.00781196541342359	0.0101612227678177
0.0255661175244714	0.0273974954303325	0.746053734383765	0.0285719573839944	0.0239069986790295	0.125697085225745	0.00854678431371632	0.00448971200200046	0.0097701150569452
0.031698253821216	0.0228508885657027	0.882761887104008	0.0128464306732235	0.00537484398853986	0.0347180972362817	0.00432327319727576	0.00121762875630576	0.00420869665744613
0.0192050762472388	0.191458313617744	0.0148406058900677	0.0650258893847586	0.0372243216424604	0.452650571154397	0.188035325690022	0.00916989376392719	0.0223900026093844
0.0370594026269942	0.019525708130747	0.454279861929335	0.0558890824422895	0.0455757607116307	0.208874753379766	0.131997407068212	0.0229864425190624	0.0238115811919625
0.102463695390521	0.0101071727408624	0.156511256934255	0.02179207305572	0.125018959847319	0.564592951718403	0.00485317821927262	0.00944450580861912	0.00521620628502781
0.12712895251559	0.0427244667682387	0.46557174974848	0.0504484164380571	0.0105972108664578	0.0821098140453408	0.192465917370154	0.015790736009878	0.0131627362378035
0.0157735782780423	0.159749285359918	0.0944626083275052	0.0723406876119121	0.240500255893416	0.276707109816259	0.0348480688306715	0.0741331783610094	0.0314852275212665
0.0822009451904004	0.0147531320969734	0.306494886351238	0.0594834725614648	0.0105164974915688	0.101407636585522	0.380919720090054	0.00863854658779521	0.0355851630449834
0.00977634899421679	0.154522304766254	0.19723753667032	0.0615721868457186	0.045705310267544	0.368002812163658	0.136531365972725	0.00783262022005652	0.0188195140995078
0.0375413562227604	0.031019973130296	0.253743153733796	0.0343697687385338	0.177777713900818	0.248458508587017	0.0648878201683135	0.0181884142755047	0.134013291242961
0.0385286488482406	0.12020570455276	0.0488011941706937	0.0492862986867963	0.029003518681281	0.447336272773273	0.0785961788210412	0.0168036781664634	0.171438505299451
0.0218899956249072	0.0982965509078639	0.0548338132125597	0.0320974209959702	0.239255901838556	0.352652792772981	0.157346776301195	0.0129898850897105	0.0306368632562559
0.0200082244053133	0.124569987172725	0.0807970615894572	0.0614809305164455	0.0596679986033325	0.507543980279165	0.08324457662462	0.0115773443436204	0.0511098964653206
0.0591082360456952	0.268139941082628	0.0211836204677994	0.281474678601531	0.021382813992762	0.261636053742125	0.0226081570296392	0.0342643413166502	0.0302021577211704
0.000846349799092679	0.0019740187219041	0.979816505157185	0.00079561613251186	0.00277305549749602	0.00916224302684854	0.00294104868075843	0.000785258593606677	0.000905904390596375
0.0220139430807732	0.0463531618748197	0.0576424592737648	0.355480779751295	0.31764437416341	0.129313364697552	0.00823829092696949	0.0328737344255896	0.0304398918058264
0.00542839447897628	0.0103416072278915	0.0257987798752549	0.0394039229933834	0.0272087773430273	0.47366493302719	0.387921130443049	0.0145276764890284	0.0157047781221992
0.11974510759505	0.0281212555838779	0.125539318062242	0.0887495167906389	0.0756975649934366	0.25620903389719	0.191786106749504	0.0162927113069993	0.0978593850210603
0.0164343121625279	0.0207820481760163	0.165664744046167	0.189535111824537	0.0829617447189812	0.280813714444108	0.189894489557672	0.0061662567437344	0.0477475783262565
0.0487094441176747	0.013770879898235	0.146765538939169	0.0605268843939463	0.459644013821867	0.111976570588267	0.0917563878183516	0.0143045673451466	0.0525457130773437
0.0134961177402179	0.0589679311139025	0.605285227815091	0.0551269175314196	0.167780361810507	0.0594368832328328	0.0214947774654441	0.0109713152771131	0.00744046801347224
0.00790990399964016	0.0471529151484247	0.776276301762644	0.0244209383448382	0.00288753652299336	0.102068198596745	0.0161581523187083	0.00812552098799592	0.0150005323180108
0.113536484604111	0.0141081712148888	0.141363552160583	0.0400511746176378	0.419487016797958	0.161346355352515	0.0246680641568032	0.0416124155702376	0.0438267655252659
0.0197851747541082	0.0205261545248857	0.00322198378196051	0.0827959669858003	0.0561383521013921	0.701343542569338	0.0536813248465496	0.0275539817879744	0.0349535186479915
0.0261703950761772	0.00268198720780927	0.63250403067481	0.062216256473898	0.106684153431164	0.129687713486671	0.0117141261854559	0.00635706562261928	0.0219842718413953
0.0643169939819937	0.181232059986864	0.224488834091308	0.328126773194383	0.0267803090800995	0.0428713264796681	0.107867237102279	0.0146582610589656	0.00965820502443868
0.0406081760528066	0.0129087386577364	0.0716792518417601	0.321021727410672	0.00310053946013146	0.44196961878458	0.0607010499843429	0.0128112356963201	0.0351996621116508
0.0259095670328774	0.0303204844929985	0.0302042413381164	0.435313990217294	0.198101696784987	0.153236222221679	0.0771307824414938	0.0275042941554317	0.0222787213151223
0.00673864973784171	0.0102611146767552	0.884565523676493	0.00509473058644928	0.0284370682943425	0.0412002900971716	0.0132958704654304	0.00312160280361616	0.00728514966190005
0.0469190310672028	0.0350951670329594	0.348673245433294	0.106589746652959	0.13114498094878	0.158860548679253	0.093298433725107	0.0551689389599767	0.024249907500468
0.0322403870033486	0.128131850964539	0.0316780187175941	0.0133814869899404	0.20468631865406	0.471436926879642	0.0254773817783114	0.0334500660475905	0.0595175629649735
0.0644437150287326	0.00530103205834575	0.715150010040235	0.0301677526005652	0.00401547092097129	0.0762984735448639	0.0898955211981044	0.0106993415481892	0.00402868305999262
0.0148515358152707	0.0026361638924629	0.558218746677681	0.0477201090453031	0.176468224609993	0.118447563832103	0.0705943617069231	0.00503411646163412	0.00602917795862868
0.0531135826428624	0.0879669314116468	0.336452411628929	0.0715575959695062	0.0632904380238471	0.299386480398744	0.0783559499601778	0.00561685056240911	0.00425975940187708
0.00950786878275018	0.161026104869517	0.0358831640411428	0.107697664993556	0.13321579896217	0.32677400834635	0.116539431150414	0.0205522076303553	0.0888037512237437
0.0281921207424499	0.0279853883250845	0.080738364478424	0.150516245237741	0.0625547533392666	0.60077629373779	0.017807083318755	0.010954040768855	0.0204757100516339
0.0264208329062103	0.0489150278002215	0.0985907450609218	0.0414324528201413	0.0103923597331372	0.718905135711612	0.0358301101059614	0.00803932017198462	0.0114740156898099
0.019229921421064	0.162791072202972	0.0166331353426827	0.0593895649764155	0.102054993212164	0.152494842624889	0.403889435721675	0.0172248443450501	0.0662921901530881
0.00661161722805609	0.0321511021684675	0.293420707286032	0.0131511074129988	0.160985661633618	0.371544701733737	0.0785578183156266	0.0170560550959468	0.0265212291255179
0.0105663177874503	0.0101125074276844	0.693201388274371	0.00703924556864861	0.0291361000780984	0.064085128508467	0.177080959703384	0.00298454369432651	0.0057938089575706
0.035690433845049	0.00678188492165444	0.0136114883327453	0.0780104415475247	0.105800180539595	0.286126256268132	0.263463090815527	0.049242302335533	0.16127392139424
0.00226150115793092	0.0495862197271196	0.617876242912503	0.059407166411847	0.0930237247429922	0.128144693073739	0.0296367156995335	0.0124427209510245	0.00762101532331048
0.0765823173704494	0.0205480424216486	0.108364462787756	0.0307912282338466	0.176037952486774	0.332238344770203	0.178606772534487	0.0623364715989314	0.0144944077959035
0.0543139256630158	0.0480994731970653	0.148890608123005	0.00881219471454219	0.647249982449304	0.051473109312984	0.0209047387815427	0.01567176951271	0.00458419824583077
0.022775788267627	0.00388635728636224	0.282838455722717	0.329643445836166	0.0381742442798832	0.21484466258678	0.0962592529756724	0.00505615012616389	0.00652164291862811
0.0313281968603932	0.101694349543279	0.0653672739729843	0.0853335032934963	0.223979971212258	0.32420310663104	0.128869966229894	0.0267919276323832	0.0124317046242723
0.0411870088363329	0.0175757985659035	0.25555813667632	0.156577234862831	0.180283223574761	0.24382808322074	0.0351890686621077	0.0603927282603572	0.00940871734064692
0.0179549664167319	0.0452504033608163	0.341488475143346	0.0434169077014669	0.0230405774292482	0.422796066527814	0.0315351943581463	0.0176268536338728	0.0568905554285572
0.0408271851256554	0.078792214447009	0.66952672080486	0.0233729382402651	0.00553504752642293	0.0534965898500934	0.0994753595289146	0.00247428563050042	0.0264996588462796
0.0202706357341161	0.227130220237909	0.162860177833661	0.00345982534784822	0.0926894685072318	0.425850672535191	0.0352783600641671	0.00841901082756432	0.0240416289123114
0.0155143046374875	0.017071659544438	0.114072760689997	0.21214996315534	0.0768697726301271	0.528528584733592	0.0222137067395529	0.00494975556100441	0.00862949230846127
0.0420198032968747	0.223658065820877	0.389256221969449	0.0298993142732995	0.0619785504654262	0.173172528226711	0.0510289411109443	0.00668547511083683	0.0223010997255812
0.0256633526216362	0.0167509578883651	0.312305095694416	0.117990913761431	0.0623119511019522	0.298391838676571	0.0788732790994762	0.0307482328050266	0.0569643783511257
0.0211361724503746	0.0110853511623934	0.19672481191902	0.00992682786266684	0.133123146261687	0.274487847931201	0.307191361356992	0.0190944747243218	0.0272300063313426
0.0237826709071215	0.0433200773566583	0.0382394268881292	0.0533380857244177	0.233479285893129	0.389011725504976	0.117449391854156	0.0138993753868633	0.0874799604845488
0.0417771149887398	0.01454048650806	0.363193025390427	0.171161423102959	0.0405690292933605	0.26651983981744	0.0504702490309093	0.0260563601866617	0.0257124716814416
0.13479776040768	0.00224434104390014	0.108975491577883	0.0716020541095296	0.0216605743124316	0.608957437606806	0.0388566002718208	0.00403898594532573	0.00886675472462329
0.0234016449728014	0.0444214619619467	0.311846612037243	0.279109642991323	0.0279647581244764	0.198285458602117	0.0779379248091835	0.0076034388699867	0.0294290576309219
0.0511235719929182	0.0149274934321777	0.0393370848952058	0.0698496589381593	0.0397694988437315	0.656055924385317	0.0600137628880246	0.0190286667285297	0.0498943378959359
0.00877947945726375	0.0650461950878941	0.238792925497539	0.391486350383395	0.0244526991740105	0.0401013497903345	0.170701598809691	0.00844295651031773	0.0521964452895538
0.00267867291230265	0.154987727506451	0.579187382835517	0.00919559345884438	0.0384844158253007	0.0564034478299358	0.150687966113778	0.00220752985626927	0.00616726366160212
0.0115021051283472	0.0350754056011621	0.0491586299115566	0.361073834368732	0.0398289322922899	0.176396504000672	0.265721979950111	0.00548141769832556	0.0557611910488038
0.0197809577357205	0.0624516051930422	0.0305343262341088	0.136245732007896	0.196165368520781	0.454629939213283	0.0487326334229468	0.0246401499354622	0.0268192877367598
0.00198772671836728	0.00146592907646298	0.92149499296798	0.000450780893809782	0.00648502306973286	0.065331152098826	0.00186570961749304	0.000338788119704026	0.000579897437624284
0.0232663336358213	0.139497265466231	0.564353565611816	0.0477147061639788	0.0148858355696367	0.11972492014027	0.0632270465429665	0.0108293042113733	0.0165010226579057
0.0096688431489011	0.0862714765733388	0.262241614480011	0.0152050707327759	0.0156991560994907	0.51513787293848	0.0485688262322209	0.00877673148812502	0.0384304083066565
0.0501761957170635	0.141834921870079	0.0499153603063979	0.0595035174405817	0.209552490255082	0.109844036960727	0.31994051081488	0.0428969924560207	0.0163359741791688
0.0413278447409054	0.000944156515240447	0.0128828048942954	0.370537942664298	0.00464091341592601	0.484631349897363	0.0394932089695278	0.0202636323202756	0.0252781465821691
0.0237475568337707	0.0330397757501959	0.490683468952661	0.0378822976603712	0.17289303130648	0.127622176319535	0.0735462388368787	0.00452107643571248	0.0360643779043951
0.0576899985468392	0.169211274291958	0.0387742645472376	0.0522497144581025	0.0292306034774161	0.467480900903606	0.0572083034683695	0.021407384918039	0.106747555388432
0.181813406389477	0.00623742680310847	0.0303679037786686	0.259617030537899	0.0807162111628964	0.178893479169075	0.222917801807699	0.00996300721263037	0.029473733138546
0.0226025777621596	0.0546646407240563	0.437987129020086	0.0568558704370769	0.0500150949667813	0.322216802248736	0.0311020728991841	0.00455667854099446	0.0199991334009251
0.036735494152839	0.110105641166491	0.0397405823695864	0.0740875640436812	0.0335270701897831	0.415766015795008	0.258732303722089	0.0206832701882738	0.0106220583722481
0.00934562102290521	0.0139889435516576	0.348677388868145	0.0167823076820203	0.0487328324250788	0.425692869295674	0.0992779074151262	0.0189112057167458	0.0185909240226474
0.0301104918163454	0.0113465438190872	0.589931033756957	0.00655389472043758	0.0118819788244156	0.303674119320944	0.0243085035658888	0.0144725143902637	0.00772091978566095
0.024131676486978	0.00511554210793886	0.442772378949552	0.00627858904573067	0.0618558236728081	0.231313024088318	0.182205700554886	0.0411744698877939	0.00515279520599465
0.0287204517899191	0.0263347811286107	0.101327604627781	0.0175618835808641	0.128390961666836	0.447413193995427	0.190451603645069	0.0506227267704557	0.00917679279503777
0.0412500355971889	0.0333798003801562	0.139998858370227	0.0280172686693615	0.0526748943560171	0.615398570625197	0.0363351144772492	0.0135143698158586	0.0394310877087443
0.0293350860851946	0.18911204036298	0.0990369561119852	0.0307463300405942	0.006351055560023	0.497431285903784	0.123246422011449	0.0166789764292898	0.00806184749469976
0.0276773941089781	0.00487107098202491	0.82962174673492	0.0134987979923348	0.0270839191477247	0.0811998214981439	0.00826545230204194	0.00340391247765938	0.00437788475617243
0.0156408974434167	0.0446495819935343	0.0681817584438921	0.0690372179722974	0.0903049247557217	0.611485067289643	0.0409903965791653	0.0265356625495997	0.0331744929727295
0.0205055201500435	0.132669863327262	0.35512569189175	0.0218483301534822	0.0151131159775669	0.347296856519759	0.0337507302274067	0.0361032463775503	0.0375866453751791
0.00406333575920126	0.019175374391776	0.0416583749571054	0.0257467687422977	0.0155232590612293	0.600037248705383	0.178015809564259	0.0262726095395207	0.0895072192792273
0.0469866629647964	0.327365056495569	0.0582549451961641	0.0425037732587998	0.0433862978765906	0.359275880897743	0.0498882264187403	0.0337050750673171	0.0386340818242796
0.163490941000023	0.0164174565606297	0.0380014807472349	0.0557693257408089	0.0512499007265154	0.205863404129847	0.269580459468087	0.0445478364686214	0.155079195158233
0.0114182978139055	0.016457856812475	0.573850750585169	0.00898104093860269	0.016734697465072	0.0882346186051056	0.276225036501018	0.00457521675371825	0.003522484524934
0.0866520862373542	0.022935842250826	0.0714024596598847	0.418964067527456	0.0346603285815083	0.1833222555536	0.096265519657833	0.0205024815269922	0.0652949590045458
0.00647042432658631	0.202542317284404	0.651174817516227	0.00162774184480706	0.02199565338265	0.0575502271389644	0.051677221734458	0.00228801692166397	0.00467357985024007
0.0440344532597758	0.0904594495759876	0.020197947147245	0.0503618895064084	0.0101433880021391	0.595036937860696	0.0554733726684842	0.0426991290512134	0.0915934329280507
0.00663226083025206	0.0265496658774978	0.80265211637964	0.0407190898790667	0.00824866442159804	0.0305124994765815	0.0470951665841578	0.00437006909181797	0.0332204674593884
0.00855207519667515	0.0491231969970051	0.716464254581122	0.0786394659380941	0.00607146876823261	0.0583309464817545	0.0279387740249638	0.0148659168601672	0.0400139011519853
0.211758483322998	0.0216001361069645	0.117033365983748	0.0788397905784276	0.309553558168966	0.106017439714147	0.0312894531670328	0.0540156650966045	0.0698921078611123
0.00342851524033585	0.0966803354044464	0.344814365561301	0.0184734865808564	0.0423470254072141	0.328510468465907	0.0873742374509377	0.0161286904319194	0.0622428754570825
0.0377277935643099	0.00738549344657227	0.249866865683914	0.00362355736678832	0.0419472709209906	0.148021740344539	0.0271695747013403	0.00962435634421397	0.474633347627332
0.00491050728238927	0.00590915400061137	0.0500775824565188	0.0141865009706434	0.758276279316926	0.110472112527176	0.0272472133975095	0.00445607334212995	0.0244645767060955
0.0231038716566779	0.0646132645499086	0.277987104965016	0.00918687017949894	0.0239839106074059	0.269895213598606	0.288036586849338	0.0161652837333328	0.027027893860216
0.00758472506225164	0.0582015540235955	0.638676917070149	0.0198752060683147	0.0666805962210047	0.123707678214267	0.0530308652240574	0.0115949294011268	0.0206475287152334
0.0193769927055805	0.0778363454858978	0.124875330146565	0.0561491563337167	0.0291092229033959	0.353185756415431	0.267017881930666	0.0154555437071792	0.0569937703715679
0.0430711078948054	0.120965925265094	0.0272381199525495	0.194557710191712	0.0479820994266483	0.334166117752746	0.173617735659268	0.0301991848276924	0.0282019990294836
0.0173208235380494	0.0272210029122644	0.0397536342938687	0.274518809737099	0.123642362853926	0.404577093991779	0.0373823771273292	0.0327443383951748	0.0428395571505084
0.00679486919344783	0.0270937470220671	0.14365201912201	0.0390805940117893	0.0612908362074919	0.38470792809199	0.307411183830423	0.0138734182294756	0.0160954042913048
0.0173115995315831	0.0963493745101244	0.191486401492721	0.177556083756479	0.039008986352585	0.377040874230958	0.0334543934478314	0.0317927078361748	0.0359995788415429
0.135720680789814	0.0106436672233648	0.025554421832914	0.205945564604385	0.179095948187072	0.362759769564612	0.0488114178758079	0.0090457247182476	0.0224228052037825
0.0881779390370422	0.0224787909001633	0.0719647633322166	0.211233203892676	0.0200252877836544	0.432049057732391	0.0416367450703816	0.0493062906744582	0.0631279215770165
0.0619611913775757	0.0680504975665406	0.0818862552418073	0.0435561916628186	0.0869354314466792	0.450346956607145	0.156627317856997	0.0048852232845445	0.0457509349558921
0.0109440643260968	0.0309617886070264	0.8070065611218	0.033002117705058	0.0374856685149537	0.0476191344132318	0.0101009470811285	0.00206765377143924	0.020812064459266
0.00567684303581744	0.060437109334305	0.292061324014104	0.100825062818921	0.154993386133593	0.11986854385596	0.218627583030474	0.0200530688309515	0.0274570789458737
0.0193272211587388	0.0609098063525785	0.065000634412364	0.0834295099317109	0.0572539565069785	0.0842564792746213	0.529631572463079	0.0427988205259124	0.0573919993740167
0.00806469235219322	0.00837115114774066	0.620124533158942	0.0614126537363107	0.0707387857039036	0.0922996141736273	0.112782287219784	0.0146744007629826	0.0115318817445157
0.048846089877883	0.0602708270434176	0.0459278578847413	0.0216201208184533	0.0455503554962532	0.56568460142516	0.154365150290095	0.0393720950753632	0.0183629020886333
0.0105598410338119	0.00958968249170069	0.135913286614063	0.0437608373389888	0.131620287721236	0.373076443257108	0.245944809674453	0.00798239563498596	0.0415524162336532
0.00302835061135448	0.0127903750853688	0.781453929481365	0.0105914835948457	0.0253998377601845	0.131510776494398	0.0172031341013337	0.00751470781678533	0.0105074050543645
0.0147098732042619	0.147001097849101	0.0290832680433382	0.155038395374296	0.0252849264282602	0.436351066939133	0.130523047783063	0.0267236180865795	0.035284706291967
0.0824401038342662	0.0253480868685934	0.283515535841464	0.242585510603395	0.0334615370405378	0.186298994179302	0.0927114437346137	0.0184620444734199	0.0351767434244086
0.162966975373088	0.00596447386371561	0.0385633186165084	0.0168367853496972	0.197253253156512	0.534612519614801	0.0223019543715863	0.00626370201134183	0.0152370176427497
0.00623280535918117	0.0822631352519196	0.250730131253554	0.00959990938273898	0.0537077140502441	0.324255481754619	0.239269876700527	0.0165226450379134	0.0174183012093021
0.016891680273127	0.179830400498417	0.144807069488587	0.0766073165430523	0.0885384409886049	0.391885746764135	0.0156419032619702	0.0208465641616595	0.0649508780204475
0.153878422736841	0.00865168942433335	0.0310167426035186	0.0811131855656577	0.0313156936891477	0.632639108347752	0.0139696768747539	0.0159322743739732	0.0314832063840226
0.0626272680312972	0.11014260242754	0.296086228437532	0.00877002642604465	0.0821459243499341	0.374971809907863	0.0107350135531962	0.026379320006278	0.0281418068603141
0.00358021924168211	0.0175054318922648	0.399882664995143	0.0334975341662392	0.0122440106543539	0.49479951253095	0.0210878188884551	0.00549722611766107	0.0119055815132505
0.0601053876193235	0.0942463642376162	0.215227993611529	0.0433696919863219	0.0175515527906241	0.350845743846162	0.162365913631646	0.0105597766319687	0.0457275756448092
0.0177434696351988	0.041638282404826	0.0392143769353863	0.103964793276905	0.00889710030629252	0.739624159579872	0.0384005752756823	0.00393873768869997	0.00657850489713717
0.00615757250405143	0.038009194603567	0.393668070040085	0.0314260638160691	0.057278998740521	0.130515195650158	0.289852584596885	0.0154718020233155	0.0376205180253479
0.0562945676963306	0.0371504434182612	0.00992665199300986	0.0599118469221021	0.00327422314882182	0.699278284423755	0.128006913001755	0.00197022093236822	0.00418684846359688
0.00682357172427556	0.000701864742659251	0.920426892017044	0.0147951788964393	0.0084965119250239	0.0126902185022889	0.0313921511850004	0.00098264539530457	0.00369096561196416
0.0171979610303522	0.0956342126781153	0.0441843259362966	0.0291468457756361	0.0465866935269958	0.649865281923093	0.0954577547480578	0.0109290020988863	0.0109979222825667
0.0190483260727088	0.0704043474174412	0.551394830591505	0.0490586812935135	0.0357736043015957	0.0786691604245092	0.150648481534181	0.0145263759475222	0.0304761924170232
0.0209754546563127	0.00346873527467215	0.16889679936345	0.328920667654314	0.314941404317344	0.0780398170898448	0.0677709576102472	0.00386025891399612	0.013125905119819
0.189003158769601	0.148054974222674	0.197037497557255	0.0516582623830138	0.0781370997085256	0.177338319945087	0.13219200657023	0.0134752208700322	0.0131034599735805
0.0184869412228805	0.164415089640016	0.0512359564812013	0.0242999689259196	0.00684350169629134	0.538299208583215	0.114487509255387	0.0150736249611381	0.0668581992339505
0.0245174757077654	0.0630591456883584	0.0974952909814663	0.0223670824837215	0.149211804737917	0.426848540831082	0.182333717976045	0.0148613177304197	0.0193056238632252
0.00656252481244109	0.169026868784943	0.149844720736144	0.0177170497543002	0.169968844859436	0.451842215591194	0.0184721462855517	0.00681928538144695	0.00974634379454185
0.0753830292536633	0.032759948878696	0.44127846026867	0.0653612667274625	0.0658667251558827	0.160258753721325	0.108021458404348	0.0209297427178227	0.0301406148721306
0.0118705123377408	0.04223305708279	0.167284474370367	0.0773487004398697	0.0113489225324779	0.643522932298503	0.014406627722435	0.00620903111210516	0.0257757421037119
0.0162183333832846	0.00315590852473095	0.0327591880340481	0.0489654262567524	0.210990632955166	0.387184834915533	0.275253077780862	0.0105368042580869	0.0149357938915349
0.0293111986458716	0.108499151641392	0.108081911997753	0.00755019505337853	0.257844583554939	0.249839477595435	0.229318718033405	0.0073450111619301	0.002209752315897
0.0418001525714683	0.0130683133840176	0.203557373413705	0.126254842869591	0.052908974155541	0.458198124777569	0.0577448767117885	0.0127031317518946	0.0337642103644242
0.0363431443878866	0.00632827799185806	0.569704546073306	0.0156799095443141	0.00778710863970063	0.23439480010993	0.0944125365683248	0.0140269970857198	0.0213226795989595
0.0276286914801678	0.212137463908515	0.112700773708873	0.0490068162994871	0.0406840884908088	0.476781085395418	0.0527450431762015	0.0200402619982768	0.00827577554225212
0.0113674081639146	0.0425658172517136	0.257264289897866	0.0191554563049152	0.184704783851278	0.388615006181182	0.0676486733111257	0.0128167358696492	0.0158618291683555
0.122639667939913	0.0903514566443372	0.0116353918989453	0.0841397523270468	0.0818585455406245	0.20247956574624	0.0800419765059078	0.0532134044193919	0.273640238977594
0.0314391967421198	0.0105514376028624	0.564364854924602	0.0506050502619599	0.150074487986041	0.0754131199004583	0.0908245736339114	0.0246033226925054	0.00212395625553915
0.0532201502262108	0.149189284744467	0.482879272251074	0.0892338572809366	0.0230205291854396	0.143910202355387	0.0226217650197792	0.00496912521705952	0.0309558137196468
0.025679532875558	0.0314578333252007	0.254502605231295	0.0277142588548302	0.287219011973095	0.293872181487322	0.0633951999278699	0.00657007710644672	0.0095892992183826
0.00970948441644218	0.0430343739185846	0.739567140741003	0.0184961842424579	0.0155009600665614	0.106262940843089	0.0156006446454664	0.00967096409565961	0.042157307030736
0.00102150429254222	0.0121582506772399	0.751587594087652	0.00745932513570579	0.0170037564431793	0.164209848344624	0.0395253441735109	0.00561603746146577	0.00141833938407962
0.00871349621411462	0.0140170034728983	0.635895034156782	0.0331882246638926	0.0538450928482559	0.22294261098889	0.00701583003229111	0.00817188975562286	0.0162108178672529
0.00808058268661259	0.0034261696723572	0.308777502818371	0.0762032969144258	0.0238839938374721	0.496023853864174	0.0151065681192875	0.0337928013972724	0.0347052306900281
0.060118362860252	0.0572057958178904	0.252253294819079	0.0487444228108249	0.125367217655203	0.363726123068616	0.0613898989852188	0.0246814424535996	0.00651344152931733
0.00652354798491379	0.413386678656065	0.0425478237113493	0.219487876895478	0.0924383887256196	0.14247913478322	0.0562196138266035	0.00795302480382117	0.0189639106129294
0.0147823532670346	0.00966296949998385	0.612168084449183	0.0306526686740575	0.0372167219234895	0.171245278490379	0.0918507372010692	0.00663652120015955	0.0257846652946442
0.0358774924755421	0.0606817629962868	0.19975689572373	0.112248047877963	0.175368615675355	0.292955627480081	0.0830521988737781	0.0258247836573678	0.0142345752398962
0.0294077143939346	0.278638304330269	0.145856728640155	0.0586585779071589	0.0209574861592631	0.249771723028701	0.159725000524253	0.0244778975099408	0.0325065675063252
0.0220531026404237	0.010298518016388	0.219295321543659	0.0714584464966623	0.0364016174932299	0.518207367249509	0.0963805416208424	0.0080234344384035	0.0178816505008817
0.0318137913345208	0.0188928110459548	0.0652009515120616	0.0695420909864962	0.0507442780632617	0.592049428857044	0.0186809011424949	0.0130709311675734	0.140004815890593
0.00794125831609068	0.019947999384451	0.354153686331184	0.0187279125796501	0.0761432430249006	0.189064735724298	0.28272089539017	0.00860532817169437	0.0426949410775612
0.0100391730498973	0.00380659888597676	0.513092246371344	0.0130656223362327	0.0319627423855471	0.332823555088757	0.0651839788910545	0.00217579393705427	0.0278502890541361
0.156269390726312	0.103267272049553	0.218756390322348	0.149749634031926	0.0437594726114754	0.161677892427462	0.0980048907786063	0.0403130291537344	0.0282020278985828
0.005399858129904	0.0973424659933518	0.0800661237045816	0.0725644660958281	0.00614581588594816	0.632780109328183	0.037277163181397	0.0343946750763406	0.0340293226044657
0.0275397526379737	0.0442837271317725	0.159255649628965	0.0888997855557977	0.327330532518425	0.279195749104513	0.0553582286292339	0.0101377940022531	0.00799878079106585
0.0176790481366633	0.00449954251363869	0.0194330549241928	0.137633913422184	0.00625939732033944	0.68497000604214	0.0912336632426099	0.0192266274569491	0.019064746941283
0.0255553221278888	0.267396634565581	0.258737481792775	0.035351865819496	0.0329624944049555	0.197415413863914	0.136456461392531	0.0183072604205911	0.0278170656122676
0.00448326576350237	0.00873588304771489	0.00366687727538379	0.0103791472674998	0.285737579849336	0.622613084088512	0.0268496505666324	0.0205638162829107	0.016970695858508
0.026723010201539	0.138065939193573	0.208011589272813	0.224535704776629	0.0840495162650995	0.149805118283177	0.135288360035016	0.0151197964860428	0.0184009654861113
0.0217777737297698	0.0365526821368693	0.635117508469186	0.0528825313569448	0.0642280333575513	0.101227348211951	0.0587618343454627	0.0121404293590242	0.0173118590332402
0.0202455614731732	0.0402543662278059	0.239036744699763	0.0911755399926819	0.250345950738346	0.237799475005086	0.0593492978189222	0.0434544070315204	0.0183386570127016
0.00606597883796971	0.0238111968890793	0.0640866118568066	0.0312831713420259	0.0430647005062255	0.708399595893518	0.104413369204429	0.00796171486212127	0.0109136606078245
0.0185494332168413	0.0383560427287999	0.0370426761022634	0.120939791732912	0.0995076474527545	0.639450962587731	0.0241557544318558	0.0112198892672541	0.010777802479588
0.0157735197452306	0.033186625538037	0.653320714343576	0.0495339580102506	0.0199129979409695	0.172451248798186	0.0182727467835819	0.0115972716073535	0.0259509172328155
0.00549184229763866	0.0517881755559468	0.664378032478767	0.0622715255093805	0.0789455742258116	0.0793803889275384	0.0167424584805882	0.0160668014353956	0.0249352010889333
0.00380489579483286	0.0132737602576475	0.920205590023953	0.0114493155784801	0.00650570987860842	0.0316780445901938	0.00387928850904179	0.00272523562634775	0.00647815974089478
0.0449394728431961	0.079490242501997	0.249049358793432	0.12295063593931	0.0329960257369334	0.321816100313282	0.10314016263249	0.0387305485821459	0.00688745265721309
0.092338277485808	0.00848537800201407	0.697730206084288	0.0184299189687733	0.0195451110693055	0.116711887265904	0.00252102353333166	0.0300578448275215	0.0141803527630532
0.041919223392516	0.0170938034067122	0.0569185555810638	0.199672583858663	0.106018530295157	0.513285658333565	0.0463847596310948	0.00573648525419083	0.0129704002470365
0.0221461212595309	0.00132011908160468	0.921140845693471	0.00580225210638063	0.00211848756155223	0.0228838364727888	0.0217033436266854	0.00225966501170283	0.000625329186283803
0.016521191277285	0.177058426975767	0.104766148515993	0.238247456770652	0.022358460568758	0.375215263560794	0.0429522917280861	0.0181428460739348	0.00473791452873027
0.0385939682160105	0.200299390855121	0.0634022748636781	0.384014285041049	0.0426241214061745	0.210654273792214	0.0266495694158915	0.0216818937819509	0.0120802226279101
0.00855893240168842	0.0302549079346001	0.0120347415525275	0.0201433274692315	0.424944062328006	0.289179479348937	0.204234523404678	0.0059916638208555	0.00465836173947575
0.0133911115610383	0.00911922301871175	0.790577928830835	0.0352638935371532	0.00119453981380361	0.135977803240571	0.00534769481870266	0.00277677560334858	0.00635102957583542
0.00925835989079982	0.0099531984201586	0.141135602240775	0.042146831947035	0.00641115429387129	0.578005341182166	0.202274327776323	0.00688893439627009	0.003926249852602
0.0751088151366405	0.398782074474146	0.0382224284033535	0.070263115104518	0.013917962179597	0.212105948024669	0.172740601198431	0.00713669543680268	0.0117223600418432
0.0328411603448444	0.0340639565061288	0.381483375483631	0.0733539259143118	0.011765525015469	0.172409801781032	0.144988059650794	0.0281763880323067	0.120917807271483
0.043589726860273	0.0357111084803988	0.620272684260241	0.0146210138241889	0.00501436124690473	0.215294244650276	0.0530244755884507	0.00841851273968472	0.00405387234958234
0.00604216092167795	0.13964132408726	0.0239341591097251	0.0357038210087637	0.0273393119672313	0.637008451527968	0.0633437031204306	0.0282975408228873	0.0386895274340555
0.00797567862546722	0.0470729506690245	0.548538815978752	0.027985112536498	0.0402674331902648	0.298208801407511	0.0100599037717877	0.00475725704879612	0.0151340467718989
0.0573053764677273	0.189646763477093	0.00512456837818403	0.0582745740891229	0.0307533234523257	0.250320828210762	0.324790628084265	0.0569047607290995	0.0268791771114204
0.00108665187269763	0.000212075371002888	0.976740909206352	0.00189186101829457	0.00431421655408579	0.0141351609283262	0.000726980006762731	0.000562176748340192	0.000329968294138259
0.0480627437794734	0.0862597724347207	0.0695907448223834	0.018003197293695	0.0936249903953955	0.461661489027666	0.13776697961642	0.060949786698451	0.0240802959317949
0.000664940211778716	0.000504849545082383	0.970049508563653	0.000907669079202179	0.0084544485498521	0.00436079772182265	0.0139205736536007	0.000635140738983877	0.000502071936024777
0.0229682603983659	0.0853115585218803	0.727277807357064	0.0425356420022073	0.022887294499306	0.0524446128453378	0.016729745770965	0.00483820586346104	0.0250068727414129
