# Supplementary material for: A Bayesian method for detecting pairwise associations in compositional data
Source: PLoS Comput Biol. 2017 Nov 15;13(11):e1005852. doi: 10.1371/journal.pcbi.1005852 (PMC5706738; doi:10.1371/journal.pcbi.1005852)
Supplement: S1 Data — The simulated data for each of four difficult simulation scenarios described in the Results section. For details on how these were generated, see S2 Text. (ZIP) [file pcbi.1005852.s004.zip › S1_data/spur.txt]

feature_1	feature_2	feature_3	feature_4	feature_5	feature_6	feature_7	feature_8	feature_9
0.000577384474577875	0.00394049028520546	0.00014255375119644	0.00022246829619089	3.81944121340098e-05	3.50490077754503e-06	0.995023983908733	2.09617238709812e-06	4.93237987977161e-05
1.12097630889125e-05	1.5298464913848e-05	6.6765472711442e-06	1.8923636113186e-06	1.29088882673842e-13	4.03942449824725e-05	4.16507260722148e-08	0.177074376388185	0.822850110577092
0.000171479095362615	0.00273726325222741	2.04375332138988e-05	1.06910740056072e-05	0.0319020180256843	0.965156240130625	8.99798483580547e-07	6.34577225081868e-07	3.36513172685329e-07
8.31230422326437e-06	8.22891089304793e-06	1.1448037040405e-05	9.35002348499511e-05	1.0038506219771e-05	6.04862091690652e-08	0.00604398947031972	0.993824417992329	4.05791563235008e-09
1.89544276328081e-09	2.27671704130758e-08	5.57847435114572e-10	2.44245471789162e-10	1.30569168257363e-05	1.13347656092785e-08	0.000140368127850452	1.99350025284464e-06	0.999844544655599
6.39193357566472e-06	5.20868130110289e-06	3.14238603153848e-06	3.65183872707863e-09	0.999825868429046	9.07811877713666e-05	1.45234271264789e-06	6.71513112187235e-05	7.65047325408517e-11
9.77299765406811e-09	6.87782053324536e-08	1.39958534136498e-07	1.24106832316619e-09	0.0489433099851071	2.69452143154886e-09	1.35861412730301e-08	4.2694819826704e-07	0.951056027035227
0.000213484834248771	9.15428261458269e-05	2.09398233795547e-05	0.00115847658572468	0.641619597490779	0.221562011215614	0.13533382319272	2.17447065574169e-08	1.02286681307365e-07
0.134055637080394	0.244923989357746	0.00857833718410462	0.0641402908386578	0.264744246347056	0.00842327569222518	0.0615442618625643	0.21357101649224	1.8945145012616e-05
4.29659388476449e-09	2.84524992411626e-08	7.5453537065724e-10	6.3671031732847e-09	9.92314148472136e-07	8.49866146100635e-10	1.02397236588292e-10	1.18086100531147e-05	0.999987158252803
0.00493062912875648	0.00217556101663729	0.120687822097708	0.408265013350946	0.420036028095881	0.020943827115107	0.0158211004102451	7.21420849481401e-05	0.00706787669977174
0.00845689653658096	0.00671606837415992	0.000928198525559368	0.163226651900539	0.761885145484913	4.27476244023647e-05	0.0587436857186736	5.85376318350588e-07	2.04588529694122e-08
0.0038576865246007	0.00126486776566488	0.000820316825097308	1.4711364975828e-05	0.000221188637689772	0.845301998927553	0.000384434151286298	4.64475269250327e-06	0.14813015105044
0.189935087644114	0.240261124862322	0.00894689868486686	0.366781860801493	0.11039739137894	2.41246069493872e-05	0.0836526401659133	7.88396298151304e-07	8.3459103281484e-08
0.000355273640270575	0.000105293310408311	0.00053487929714939	0.896134354845629	0.00723833213233955	0.0455701328717641	0.0500576581577075	2.58551662424049e-06	1.4902281075711e-06
0.00048521868786291	0.000141272872559161	0.00102190252442498	0.00309428592667255	0.000796206093844486	0.0028748780980984	0.000489583440296484	0.0214410918011757	0.969655560555065
0.00255047635828312	0.00414448309208614	0.00195191669341186	0.0091031433276701	0.026960519855077	0.955264861901901	1.48600626492299e-10	4.04683491560755e-07	2.41939394785667e-05
0.000264102831950907	0.00050254366020271	0.00210154238001015	0.00839538738388654	4.40012605749113e-07	5.90001848178785e-05	0.71242677235762	0.275820510156151	0.000429701032755151
8.13784240428562e-06	5.09150018664016e-05	0.000216061312488985	0.00459646798138574	3.51853800082169e-05	0.000354497090250732	2.58715255797649e-05	0.99471271549521	1.48370806196454e-07
1.3295416700791e-06	5.62906732079824e-05	2.11654616123788e-06	2.69209742611852e-07	0.000919617046041246	1.76235131648544e-07	0.000193636748263395	4.29601719592039e-11	0.998826563956822
0.00186785753206155	0.000761899261259944	0.0165295649866222	9.33883220938648e-06	0.0371710351675237	2.55364717929334e-05	0.943297564223798	0.000321729685948387	1.54738387840822e-05
7.82838426138232e-05	7.57187013359175e-05	8.3087173493924e-06	0.0203795767587981	0.845213764251193	0.133951382917212	2.01011103969725e-08	1.06996384278481e-07	0.000292837714003389
0.00533376093214986	0.00540245746085003	0.000282340613784112	1.83161292543068e-05	0.000330470947739286	0.0652918178830109	0.8140074903728	0.104361416225487	0.00497192943492397
0.000600576039796179	7.98223449073849e-05	2.28987316378454e-07	4.51157491668831e-05	0.721049963812447	0.018042864907736	5.30592936552593e-07	0.257890794522307	0.00229010304338607
0.00162161216789341	0.000975446326579411	6.54208853568191e-05	2.44784856974992e-05	0.96508955763776	0.0318667647673143	2.45982959106388e-08	0.000356076192581432	6.18938521508183e-07
1.29610557916694e-06	1.24916685242792e-06	2.85069079670164e-08	9.61036108357865e-06	0.000467070668532872	2.08759112652853e-06	3.09873983924469e-11	8.80799563362412e-05	0.999430577612594
0.00271870963244131	0.000873949298445366	0.00503430614140318	0.00876518223687154	0.81996359810143	6.29992196042351e-05	0.00445011767203557	0.158131137691936	5.83218796305771e-12
0.00464712319536127	0.00563268955126968	0.217244850834805	0.0528892827530966	7.28727576985799e-06	0.000115393031704791	4.82263532283283e-08	0.701028254051403	0.0184350710802368
0.0014606776309296	0.00839957282238132	0.000352076076622884	0.0771821570742976	0.776119092236705	2.34059932100105e-06	8.10315418855274e-06	0.0736320392478218	0.062843941157732
1.94891830256955e-07	1.09985474687606e-07	3.10785151058887e-07	9.71746452278651e-11	2.60334280373673e-10	1.90002455622227e-09	1.77386494908913e-09	0.999999028921809	3.5138433652452e-07
0.0494414680971567	0.0281203817954071	0.0185974871035133	6.97626005571329e-05	0.000329269199380133	0.0319650886384596	0.00352360350857348	0.862940665851629	0.00501227320532385
2.64904742310544e-08	3.21124213776511e-08	1.6602306345655e-08	6.73878279497537e-07	1.1600503622863e-12	1.69341774508682e-05	1.2479255735822e-10	8.2386820632422e-05	0.999899929792483
3.71951456784557e-06	5.577944285107e-06	1.11039043852639e-05	5.23799295518133e-05	0.00392454145358639	0.129400490295682	0.000117237572194291	0.736985520654469	0.129499428731278
0.00961578964042617	0.0274614562016205	0.116399750455306	0.727759397336092	0.00455879156108415	0.108670665632033	0.00157069109204552	1.57807277469021e-06	0.00396188000861737
0.000245782418427619	0.000418205837525234	0.000167333774458999	2.85972150656817e-05	0.016141514987646	0.647449649830807	0.0298734305050287	3.3399639181486e-10	0.305675485097045
0.129106930203697	0.151623630846042	0.0688674569723644	0.361548936127106	0.0622626525063484	0.0485614861034193	0.053596952480997	3.72650271893461e-07	0.124431582109755
0.00349634313196459	0.00145918719184699	0.000264635028379952	0.0128893505439046	0.00460968833607813	0.776903347132064	0.00666276751342481	5.29530139854405e-05	0.193661728108352
0.00435524035448677	0.00385696492580499	0.0232272600185287	6.82132931334031e-05	0.00205894687436789	0.00216917248162139	0.0392619088319709	8.33108818399974e-06	0.924993962131902
5.53676860759448e-08	5.34584340586901e-07	3.5040081414766e-07	9.94147686970253e-08	1.68648728997475e-10	3.63328987397587e-11	1.04552366463116e-09	2.32834494928783e-08	0.999998935698436
1.48954635103237e-05	3.22686614125999e-07	1.64777122154109e-05	0.0015247809464626	2.40928960796695e-08	0.000230148017154307	0.000872354882063092	2.54580578149922e-06	0.997338450393302
0.0702494731499401	0.0404718934695861	0.332225752327833	0.112124369398938	0.000463860727296089	0.000503699251857502	0.425007213910022	0.0189143710513208	3.93667132071337e-05
0.00119428351110928	0.00154854668041494	0.00465236952675958	0.00417489425047859	4.29813303086956e-05	0.11150112069582	0.00724737159810236	0.869638184967889	2.47439117905641e-07
8.71361633896646e-05	0.000330419752801855	0.00567439576615095	0.421113149291587	0.000238108504306791	0.0092812828072624	0.562165096699913	1.90534950036529e-06	0.00110850566508829
0.0214964486132043	0.0122407034533037	0.0928437539728152	0.0366296684623763	0.698825358296536	9.56056108770591e-05	0.000192758056480934	0.137163748016053	0.000511955518353723
0.00681614311757313	0.00938856257622082	0.0174639398754196	0.000113397530347442	0.297052609147277	2.57375213029046e-05	0.00147009985232042	9.61812309110757e-08	0.667669414198307
0.000160354901436302	0.00072060180074893	0.0248124692889169	0.000438836757628816	1.28308358501706e-06	0.182192622023534	0.0307370792505533	0.760936745835232	7.0583646049139e-09
0.000144555551431321	0.000361583187741203	6.20539339347332e-05	2.36662767174773e-05	1.59393154604496e-05	0.8714644239247	1.43011858335575e-05	0.0421286874989705	0.0857847891252104
0.000740358938358967	0.000741365989925026	0.0431006437218674	0.000317170384669091	0.0681612631010787	1.08768068908435e-05	0.0106068666410721	0.000393212750727215	0.875928241665411
1.62938738904352e-07	1.8681100770288e-07	2.25235413574843e-06	1.9106593041216e-11	2.79233136929051e-11	4.45670130370553e-09	8.08292408071165e-06	0.00167461838659683	0.998314692081709
0.00158489401154106	0.00777779865701834	0.00551243960517768	0.0522005937347868	0.00861530127149693	0.595596428838967	2.5699015766953e-06	0.328386225498937	0.00032374848049821
9.38612795268095e-05	0.000117808629658847	1.12047323825312e-06	5.46994018192129e-05	0.316323041665211	0.0221592155471462	0.233359850778258	5.04893674802952e-06	0.427885353288393
1.04289766007391e-05	6.49161974225861e-06	2.06755670780935e-05	9.36514540405394e-07	2.0746333948045e-05	0.149279157682738	9.27661771341614e-05	0.850560820876605	7.97625161279279e-06
0.00222337430300691	0.000505842389213004	0.0152255871185326	0.00885034652352602	1.31886265693615e-06	0.000459815448612332	0.0788031630960609	7.07180597423553e-05	0.893859834198649
0.603944400379345	0.059162982083639	0.195798833519022	0.0780803622632996	0.00849180619202542	0.000563662536931657	0.0130589048108599	0.0408913949704136	7.65324446405954e-06
0.00450750388796538	0.0108872489757273	0.00668647413345721	0.0377252789942082	0.0293978787633793	0.876372590950109	0.00873356007826353	0.025689464216878	1.16828238141748e-14
6.10546501577325e-05	0.000118713946252865	7.39896172990028e-06	0.74180654278245	4.75130779901568e-07	0.0106900833257074	0.160233480558531	8.10552126056213e-07	0.0870814400922656
1.43261472274725e-05	9.81025333392628e-05	5.99118416462669e-06	6.15342581801465e-06	0.000181855561047064	3.20365920561149e-06	4.18655444761069e-06	0.999686180934749	1.61731734894876e-15
0.000231776154854085	0.000841503925174941	0.000356299499356262	0.00699895776892484	0.168950883240292	0.00266803034512164	0.577989670585555	0.241962878473605	7.11577491129798e-12
0.00367199082960181	0.0141746030636986	0.00156144935276513	3.04996356672972e-05	0.156209829180151	0.556766784253442	0.250199740777012	0.0173850785450618	2.43626010900504e-08
0.000140490406025218	0.000244407214931322	0.000250594589035647	0.000415258035599829	0.00220357539132393	4.03070385356529e-06	0.0249558441662558	0.971785798724823	7.68151519847609e-10
0.00385396413166681	0.0140913285905826	0.00239975380136956	0.0974675490926899	0.000206360148724927	0.0148213196492461	0.867018828153502	0.000140896428945801	3.272628536864e-12
8.59068631970432e-08	2.30643840586347e-07	2.00974226352988e-08	6.45211090951524e-08	5.97630469470616e-07	5.71439655814042e-06	5.53828342228376e-07	1.37229391448445e-06	0.99999136068148
9.54127500284045e-05	0.000239607359016278	0.0105238147935998	6.40264198968572e-05	0.909919448605498	0.0595978169001551	5.76532379021472e-07	1.36384722303835e-08	0.0195592830009542
4.2004004106379e-06	6.45477250683071e-07	0.000504431795020782	0.000116936738070847	0.989395036715961	1.4117789647382e-07	0.00997860481253694	6.01869198048665e-12	2.87683412090648e-09
2.67469663887225e-06	1.3285743559303e-06	1.78491653186347e-05	0.000221987233266335	1.81415635899411e-12	0.000376319506064183	1.09868106868547e-05	0.999368852546881	1.46497370173809e-09
5.91181826679412e-06	7.02229671183734e-07	3.36242664309928e-09	3.29022344677767e-07	0.956746899692108	0.00029799896961707	0.0429406814910282	7.47189007238762e-06	1.52446526691072e-09
7.26577012104227e-06	0.000178129338023151	2.45162731670924e-08	0.99977579896368	3.79240151258542e-08	8.96188529487067e-07	6.08395270049943e-09	7.23052920519524e-06	3.06106862005856e-05
7.6232400419874e-08	3.44759868591405e-08	7.84089636753192e-09	8.51959986744001e-09	4.55153678788256e-08	4.21981419298283e-06	5.57828412409169e-08	2.69538407486871e-06	0.99999285643464
0.000395704481433705	0.0102743392362988	0.0217651850803698	0.000646611834762091	0.00276418943787215	4.13886571476019e-07	0.135683697009331	0.00182961147748403	0.826640247555878
5.00674567538858e-08	9.11512340296478e-09	9.32229833542891e-08	1.06332615539637e-07	1.78956567904106e-07	0.999844464958488	0.000155053613094117	4.37334968602227e-08	1.74007799565193e-13
1.41065731354988e-06	2.1208600312251e-06	2.65814110295193e-08	4.79934391989046e-06	0.00109630036584063	6.82241450994879e-08	7.99446663477946e-09	5.31215821527411e-05	0.998842144390719
0.00201676946294319	0.00355133008614943	0.0082552145224812	2.08241077680425e-06	0.00271187111687998	1.97875162700381e-11	0.500901911222721	0.0265907462564439	0.455970074901817
0.000674301635169097	0.00254865466085949	0.0035183171046838	0.0101168057032789	0.0223547272919282	0.00180655627726697	3.65734195546332e-06	0.623870307400898	0.33510667258396
0.0189735411869931	0.00390642219678376	0.464434704179241	0.0319180823718104	0.00215732640617457	0.00228186754927825	1.93444741328921e-06	5.79734897611332e-05	0.476268148172545
4.47487325811817e-07	1.66730756154551e-07	1.34805674845678e-05	1.59213823862137e-05	0.000258680327811307	0.622322153649697	0.377353765981667	3.53820603952081e-05	1.81247697337008e-09
0.000461043784690732	0.00706468474554097	0.000577196886465366	0.0105056154172782	3.77440800060027e-11	0.9702355881543	7.0018611955214e-07	0.011155170787856	5.28767491592196e-15
4.4257806767748e-05	8.10783461388219e-06	0.000279142536038979	0.00104817463054473	0.00316200019148837	0.000134402755693728	5.01164907421479e-06	0.912351267780803	0.0829676348149754
1.47223905223056e-06	3.10393989771259e-07	7.53419173440944e-07	0.145349176419586	3.50069166823482e-05	0.59994848803091	0.254664756387194	3.61930271894999e-08	3.85035079332237e-13
0.000459452079714397	0.0002927197331091	0.00126205404131197	0.000494154682938298	0.446985600715808	1.16128163241977e-09	0.550185851423039	1.20340658499208e-07	0.000320045822138341
0.0285404029787838	0.0475846810250311	0.716268200765399	0.0414127863320124	0.140194337583619	0.0022065693517185	0.0074209190643485	0.0161312534641805	0.000240849434907552
0.00124380210907701	0.000682825667251704	0.0302697920872694	0.00157687370070908	0.00510587434537795	0.707643813165847	1.43495365602564e-08	1.14915660119332e-06	0.25347585541833
0.24749461474023	0.478563867844873	0.00352337287752384	0.000851183118342533	2.42092308078568e-05	0.17044653243811	3.61885150255339e-06	0.0987657962681334	0.000326804630476941
0.000193444422410802	0.000402715052430092	2.20193466458575e-05	6.87877438795688e-05	8.55006325624916e-06	0.994831865501557	0.00447184213903304	7.75730781412208e-07	6.38819441030155e-15
4.2890040063697e-05	0.000203227995911558	3.50730192149597e-05	1.5633816053717e-05	0.993744295761725	0.000316663771602506	2.77887703722467e-06	0.00563939341716489	4.33012265598504e-08
4.38257498740895e-05	9.72277797526585e-06	1.50530376575914e-05	0.00154001278156789	6.54685640263597e-06	4.9898946116374e-05	0.00327027297265284	1.26968779234541e-11	0.995064666865056
1.0037070713104e-05	2.25301775323992e-05	0.000874525848674525	0.000252413320048466	0.989385724312087	0.00945464997202379	1.1509856274908e-07	2.10297539229643e-10	3.99005997126161e-09
0.000452718483490353	0.000250199589506779	0.000362402522899596	0.000166169460104082	0.773957787952818	8.61865682562099e-06	0.218143681894563	0.0066531261954147	5.2952443787561e-06
5.53830327236294e-06	3.53813291213918e-06	2.50867689223078e-05	1.9447304628332e-07	2.8428580204787e-07	0.00385798847162369	3.81197417998495e-08	0.996106446433814	8.85010865127794e-07
4.23917091045509e-06	1.61749683596415e-07	2.56150645267159e-08	0.000397116297877689	0.999534019828344	5.13115519132162e-05	9.81033687378625e-06	1.3792620713197e-14	3.31544931866939e-06
0.00307964209814456	0.00504383667847766	0.0384322202959638	0.37143294185474	0.575584553918844	0.000961418204298127	8.67232749978225e-08	0.00544458728150045	2.07129447557428e-05
7.67906355581906e-06	5.07663703070512e-06	6.63424505360605e-05	0.000431437184977031	0.000121074960640489	0.000619234167682749	0.998246219123058	0.000502718322425342	2.18090093727071e-07
2.63701089562828e-06	1.22249715950444e-06	1.56069798331112e-07	1.27085515916813e-08	0.000438552439921975	0.00115330134235737	0.998235520206999	0.000155894539508548	1.27031848077568e-05
0.000101216832378111	0.000287565637633168	6.09765063280108e-06	0.00790346115703511	0.982768075850474	2.75487368546352e-05	0.00876899930849593	6.07811663717681e-11	0.000137034765714723
0.00196889156465046	0.00581538533408886	0.178363980037337	1.27306662355656e-05	0.793914551765204	1.13514971328195e-05	7.02645766914468e-05	0.0198427804927025	6.4065957330783e-08
0.0352123409497729	0.0044523045988984	0.909518917655533	0.00336250678465777	0.0309129239814065	0.0110434761055632	1.18410555166026e-05	0.00412339018821826	0.00136229868043336
4.03073617358478e-06	3.38300272378031e-05	7.63779906744545e-06	0.00163969131242954	1.19643430562059e-07	7.8475722497936e-07	2.15216950393004e-08	2.88021229178673e-05	0.998285082079823
3.36509998231792e-06	2.9484424465976e-06	0.000885725187605912	0.000108368861654499	2.35933808428565e-05	3.65818251429678e-07	0.00153982010715448	0.00565441586118574	0.991781397240876
2.71651140251066e-07	2.68804445922483e-07	6.35543057747358e-08	1.57953541474702e-09	0.000116378693969566	0.996619740251799	0.00326326415839726	1.09265118297345e-08	3.79894973184279e-10
7.9056950171151e-07	9.23299826671121e-07	4.18923880172739e-07	1.8814887500219e-07	0.000480662828186056	1.81496868359745e-06	0.0470952453059357	0.110174190299566	0.842245765655545
1.95020812035386e-05	0.000251638106083442	0.0015962717857951	6.04331109572094e-05	1.35636401214081e-07	1.5706891983295e-09	0.0244484597323987	4.63951648761072e-08	0.973623511581307
0.000120091502689434	0.000316254880010208	9.47394108141453e-06	3.96128746867484e-06	0.000220133675980003	0.0274948016851845	0.0873370225338873	0.884497483787902	7.76705796465416e-07
0.000876334772436754	0.00178669053321412	0.00269962361832865	0.00022817979345427	0.941774397242365	7.48173803840262e-06	0.000342709834312722	0.00276784090142986	0.04951674156642
0.083287021405265	0.193307239294668	0.0150719626434538	0.00192176919506178	0.000847108287139572	0.00533449529765351	0.699729686746738	1.97183814700421e-06	0.000498745291874214
2.62109477573116e-05	5.02199965403052e-05	4.37013938318069e-07	2.91092475395114e-05	6.43643382545149e-07	0.700547703724167	0.29930777123416	3.78991535946888e-05	5.03891951726361e-09
1.14712368265325e-08	3.23698262438325e-07	1.35863916494737e-06	4.25179128264276e-09	1.21362239467407e-07	0.999998109061614	4.0907164029677e-14	4.23250327498282e-08	2.9190617355615e-08
0.000694084617840837	0.000172509138407662	0.000840434970106746	0.00396802805049199	8.09250661605735e-05	0.00397252812824468	0.0392844808964172	0.0762928985670454	0.874694110565285
0.000853009282958815	0.00101517521841702	2.69056774062509e-05	0.0304684344277119	0.957151244287856	0.0010092265336206	0.00921104775394851	2.33360545348718e-09	0.000264954484474899
0.0058637654877581	0.0130554639047865	0.0106752641681031	0.09641591715766	0.0398134679674169	0.787760895832905	0.0271631551146427	9.19533255354037e-07	0.0192511508334728
0.00230592819079157	0.00274506188514458	0.00301841285909546	0.0893787542259546	0.00112858705553685	5.43504162388931e-06	0.899585469460052	0.00183220717578915	1.44106011759431e-07
0.00995361455705012	0.0193337481450161	0.0522096615123649	0.00902579904159519	0.000387621398861221	0.894517885331359	0.0145690362405124	1.60571684441384e-06	1.02805639687656e-06
2.05886882904549e-05	4.01275482948381e-06	0.000302472439019219	0.00115190202513235	0.0692333295436411	1.72935025188058e-05	2.58774311747971e-07	0.929270142271882	3.75083108533933e-13
1.62493926731224e-05	0.000113842785205031	5.7904933469317e-05	2.48214103021289e-07	2.30805334780419e-06	1.76777826334978e-05	0.019992914047692	0.000163340759456513	0.97963551403142
2.32317437254299e-06	2.58037418772117e-07	5.95346132340324e-07	0.999972205320373	2.08810088703483e-08	3.01279269068581e-09	2.13462113774585e-06	1.80916618443255e-08	2.24415151026093e-05
0.000726803691237913	0.0194072990419531	2.11108811314643e-05	0.00010424800828224	5.57108240978518e-06	0.0151991923258599	0.934540843156707	0.0296877436287718	0.000307188183647113
0.00257433763481461	0.00160442160529353	0.000686689597912702	6.16152694120132e-06	0.991502564789885	2.01271672172036e-06	0.00361582510951819	6.14215021741945e-06	1.84486869540692e-06
9.56258325045966e-06	3.07148631965659e-05	0.000650561265039194	6.69121484593752e-06	0.00155733151283721	0.997745085863144	2.69045370280421e-08	5.93170720694606e-09	1.98614423664296e-08
0.00699218336978627	0.00687857495225831	0.000394354136465091	1.58267993249225e-06	0.499642248794057	0.341396978887792	0.131720846494433	0.00194155989604658	0.0110316707892291
0.0107251018873319	0.051085460654745	0.000478379702142152	0.20146653517219	0.080287791500157	4.50042184135296e-05	0.202256175371413	0.323442052624461	0.130213498869146
6.3711012240114e-07	6.09309558311223e-08	1.16559166179407e-06	1.44941782144059e-07	4.97034442108927e-05	0.999915443942785	8.66625739812889e-08	3.27573418367486e-05	3.40707268889207e-11
0.00746262314804877	0.00219199252100208	0.0237824531029425	0.584668260800876	5.20657836469587e-05	0.380225952085965	2.11490462759374e-08	8.48727468472724e-05	0.00153175866162473
6.34466229959487e-05	0.000562409841421255	7.4917147916608e-05	0.000106896265052243	3.95942412158294e-10	2.10831658006573e-06	0.999189116027671	1.10538232096968e-06	9.97682619523344e-14
2.26709378755077e-05	0.000675313201486602	2.75347112845879e-07	6.89805580056914e-08	3.32790882936665e-06	3.1641952929231e-07	0.000754360280958139	0.998543636349861	3.05737895952185e-08
0.000463705181164746	0.000140434994402501	0.00316949827957933	0.0315206812557333	0.322264364776867	0.0512583713023007	0.552039056684416	0.0391437809506317	1.06574904412599e-07
9.04967310904486e-07	6.22173495967883e-07	2.83773084031675e-06	5.41981246751242e-06	0.000123320087332078	6.02566070169501e-07	7.01324524821401e-06	0.999859137406988	1.42010247165504e-07
0.00263014392116998	0.00465043594364848	0.000186597882635489	0.802954552038932	7.22059686909044e-07	0.0003703170893539	0.00295852853458433	0.186248691693088	1.08369015211009e-08
0.000157011719025645	1.16428281667539e-05	0.00157581942668759	1.69818435106067e-07	0.00016915578264351	1.14218202259629e-05	0.00251947816761882	0.983365014001834	0.0121902864353629
1.74615875756648e-09	4.17358943878155e-10	3.38576432124438e-09	5.79009858251045e-09	6.01856846916161e-07	1.58947099145324e-08	7.6068547427585e-10	0.999999370102429	4.59481545345037e-11
0.000386849282689252	0.00420410494507307	0.00514160026048708	0.00051536045981153	5.56434775483187e-07	2.17853534986934e-09	0.989735188049892	1.58349438222158e-05	5.03444913672554e-07
0.0107149209118476	0.00705685455192978	0.00125763244142439	0.0464851944330839	0.00446319904438847	0.000303473560274037	4.73128051807621e-06	3.71644974731973e-08	0.929713956612036
6.92739977381932e-05	0.000186497653614954	0.000331472049196654	0.00358520989557617	9.70017267703508e-05	0.0851410255926431	0.161387314431717	9.62525692688817e-06	0.749192579395816
0.047338803836121	0.153554614326913	0.0127960409324171	0.0506520741604621	0.000284020435195695	0.0013525869505439	0.0993304556741113	0.000155740625441819	0.634535663058794
3.54875196803728e-06	2.99382383004817e-05	7.83320337673886e-08	3.23809677946049e-08	0.998921287810781	0.000999892792312172	3.32264816005428e-09	4.08329923652713e-05	4.38537862283444e-06
0.0407043297295866	0.0266446392001071	0.222644268244953	0.126074177008903	1.68640771019165e-05	0.383183589844051	0.000985578537651151	0.199691755286525	5.47980711202099e-05
4.13564565830567e-05	0.000108277720906935	4.80457600829613e-07	0.00143330560262669	0.0513064500797344	2.82234817972802e-06	4.95001148301095e-05	0.947054433333346	3.37388619226734e-06
2.01041855869265e-06	1.99053578143236e-05	1.8025871186622e-07	2.6607627715824e-08	6.08004464923701e-05	6.15311910202298e-08	0.00115549845592656	1.11206174529765e-06	0.998760404861932
0.000100996630043482	0.000435181290901717	3.61439884912174e-05	1.50191502732902e-05	5.48367153109293e-06	2.59185571218364e-05	7.25303963699417e-05	0.0189404041240009	0.980368322191266
6.02021527913476e-05	0.000177267611186242	0.000304505082204104	6.94374805297658e-06	0.934773617963974	0.0193791190305932	1.5546821745012e-06	2.81580703869148e-09	0.045296786913217
1.21621954521603e-09	5.88290036995402e-09	1.97470461256056e-09	2.50680447669527e-08	2.08998669376561e-12	9.39107151352078e-12	3.3859146191246e-09	1.53798597506113e-13	0.999999962460581
4.78682022685336e-06	4.95038722726734e-06	6.56586519758538e-06	0.000114500287291139	4.94906275257856e-07	0.012510702043105	0.00149424059484443	6.58956441710386e-10	0.985863758436876
1.29156823954412e-06	1.04683804942075e-06	5.38042809433758e-08	8.8068751369327e-07	8.58777399660762e-05	8.14896723437328e-10	3.34411262886051e-06	0.999907501497191	2.9372334733194e-09
0.000456187231076471	0.000650252831914882	0.000247960686787232	6.44711090320463e-05	8.55950581148642e-08	3.73857922692415e-05	0.99848301848577	2.26713503499528e-08	6.06155967418527e-05
7.05200616632513e-07	4.60483374011598e-07	1.53252312430657e-07	0.000103348752813901	5.94747846926809e-08	5.21351652231745e-05	9.06811555999389e-06	2.3095258165563e-13	0.999834069555084
2.45862550437602e-05	3.99610633714721e-05	6.22135099832313e-06	6.57499305973406e-07	0.999728533175919	5.66658134567375e-05	0.000108729272310562	3.75598670621385e-07	3.42699709235919e-05
2.5515422326435e-05	1.17149405627517e-05	7.7658686589503e-07	1.09852801048224e-05	2.45245902008093e-09	0.988702679307247	2.45944566056163e-10	2.25008031455844e-06	0.0112460756841745
1.04871029315954e-05	3.60594860349908e-05	0.00017593838063458	8.27056873465811e-06	0.0011832641567046	3.56679715372312e-07	0.0478142868765209	0.00119493824612124	0.949576398502602
0.000522438670803377	7.98226238985151e-05	1.49219717081595e-05	0.000251701314101299	0.000650704948886021	2.16965035800208e-07	7.15596529306452e-06	0.355349399744415	0.643123637795859
9.67425318765807e-08	1.40834759841689e-06	4.99223591584754e-07	8.65504476748575e-07	0.999980921619021	7.12425301804426e-07	1.5465368277908e-05	2.7859734238085e-08	2.90946644540385e-09
0.0318305753971307	0.0614323375602592	0.00189356273894511	0.336251543098284	0.00218161277559902	0.00220484125040662	0.564202988146887	2.09311696263514e-06	4.45915525725695e-07
0.00275889858097618	0.00724127698866052	0.000159783831045279	0.00448054954259927	4.57757647676237e-09	2.46002745375744e-05	9.77529690909336e-05	0.985237132842337	3.9317718148966e-10
1.65413373084447e-05	6.13478774022815e-05	4.96390795809206e-08	0.000154663564272341	2.04582583534816e-05	0.924480895290553	0.0752259401029831	9.63082910852646e-07	3.91408471367016e-05
0.000219702220087964	0.000240718216965236	1.99423059199434e-06	8.1302074485768e-05	2.61552909067639e-05	0.00182782510543122	0.97748439941981	0.0161538127659577	0.0039640906757638
0.386692184344143	0.24952875972098	0.0429116156610008	0.0183907170613049	0.00837961605745503	0.251567990113145	0.00621991818974443	0.0363091901532292	8.69899757868519e-09
0.00355293614466248	0.00351701874355887	2.78634260713014e-05	0.921150955188473	0.0518831693444679	0.000903083759078954	0.00194704517223015	0.0169625578229556	5.53703985021346e-05
0.00893555636998533	0.0975557225753238	0.0023527812279675	0.126033895399493	0.000173604620490835	1.40841419576929e-06	0.519621391027786	0.091482256766567	0.153843383598191
2.54257691110027e-06	2.07669624466194e-06	2.23155446262452e-06	2.89427431555751e-09	0.863995383751714	3.27142271260423e-06	5.59302768428055e-09	0.135900849098978	9.36364116747166e-05
4.78397930996851e-05	1.10931118479145e-05	0.000346235047255401	0.000906987142495375	0.000153175889024997	0.000781268282152379	4.65515121901233e-07	5.19881543993581e-05	0.997700947064603
0.0152405698792313	0.0260824557009961	0.000804321308324398	0.915937471598547	0.0326244707280101	0.00269993462004363	6.16374542028757e-08	0.0063363880676002	0.000274326459793006
9.5658797258413e-05	7.43070049127667e-05	3.42736800474863e-06	0.00420173432324011	1.56424367466942e-05	0.00798922667879434	1.25337790292323e-07	8.85610564142495e-13	0.987619878052367
6.62614504907833e-08	3.29444889471483e-08	4.62757923171794e-09	3.98256629094683e-10	2.61953681792549e-05	1.34387133694302e-06	7.6401664553212e-05	0.999895954861536	2.61885396823664e-12
1.28171353978917e-05	8.9027586172871e-06	3.02859031332645e-05	0.000431072512068694	0.99701549145888	4.01758332829445e-06	5.25487801951993e-07	6.9004340334304e-09	0.00249688026033823
0.000147358603601522	0.00018572330113227	8.67004689636555e-06	0.0887474900170094	2.16638399255687e-05	0.000480785279278402	0.00551647664443085	0.904891832266956	7.69727741160803e-13
2.7449103905115e-07	3.66799819123334e-07	1.98239844077639e-06	2.55461439986477e-08	0.999531862884695	3.89631420763713e-05	0.000415716875313487	1.08056575299147e-05	2.20494228546031e-09
0.000322701102437855	5.39834637786549e-05	3.78981476551973e-06	0.000158901078631299	6.63114609923948e-07	0.786078980629342	0.0336554596726402	0.00892868990066348	0.170796831223131
0.00488076516863003	0.0017859621134217	0.0308517846814642	0.00198897935290136	0.959789037158767	0.000702197052883926	8.63162292034509e-07	1.45165996623391e-07	2.66143643327691e-07
0.00256027891694041	0.000683899341569001	0.145403856048616	0.0183677662939998	0.12738961662679	0.00340763736938598	1.82346871815986e-06	0.702184547970445	5.73963535968397e-07
0.000710334742351713	0.000199828320130829	0.000405494310927593	2.20702724647546e-05	1.25762172732543e-05	0.998486781836082	1.31230555159024e-06	2.92521262442904e-05	0.000132349868973626
0.0680212998256222	0.00622686175506616	0.100278426430706	0.00278665057821719	0.000506049498314947	0.819865125647655	0.002290590179588	1.99957013398411e-05	5.00038349048356e-06
2.5184660300272e-06	1.33597594069856e-05	6.70657142502373e-05	8.20121946458516e-06	5.53879935520859e-06	1.08190889858684e-11	0.00874240194912312	1.37931656850904e-09	0.991160912702234
0.310395807865384	0.299289129599983	0.0881631286676801	0.000348523722638094	0.216413725176273	0.0385351233702601	0.046780510980414	4.64451448262605e-07	7.35861659201216e-05
4.88481770581331e-07	2.39953152038378e-07	7.98544091627443e-07	1.12503089864691e-05	1.70764029207197e-07	4.23759156930578e-10	0.000514679480091098	5.10311458160773e-05	0.999421340898304
0.000431409051216519	0.00137603390487552	0.000854646125116613	5.01550462766357e-05	9.74621895320118e-07	0.000184960892846109	0.322838868787996	0.00296011684662189	0.671302834723156
1.14766682096484e-08	1.81240650405123e-07	1.6832629668375e-09	1.44446579025991e-09	1.63478970122499e-05	0.999977380069311	9.88805412827548e-07	7.364752869414e-07	4.35090792914487e-06
0.000204032922184618	0.000584870230689613	0.00100642701195191	0.00121019578761356	2.62622217849669e-06	0.123217434477822	0.000138016275508127	1.78589967401219e-12	0.873636397070265
4.68931119810833e-10	3.0479132791576e-09	1.85094343937107e-11	4.11365756945147e-11	4.34797619597446e-08	2.09240311056315e-09	2.9283878503028e-11	4.85926062310022e-11	0.999999950773468
0.00123098994940272	0.0155898967278313	0.000249295487244464	0.00987883729825528	1.24525278063051e-06	1.60238172115219e-05	0.972843411662998	7.02927009679362e-05	0.000120007103308049
0.000196141690796057	0.000196448137888396	0.00174011118918354	0.0132095026989275	0.00663403043340405	1.92397717158261e-05	0.000168896146813809	0.00927813740368253	0.968557492527588
8.25282609449855e-05	0.000153533893501879	9.81219684117658e-07	3.72394927836325e-05	0.00381750779174901	0.00028839236213221	1.68308493037982e-08	0.995568497230818	5.13029175366965e-05
0.000187658409406474	4.65036491620636e-05	0.00359494475444085	7.44096562974877e-05	0.00587872562766916	0.000907233195535746	9.52019269307782e-06	0.989301004202683	3.12112206290039e-10
0.00197257775915847	0.0201537125770072	0.0030397089109998	3.16560236598458e-05	0.0253654432973283	0.00241011431860219	0.0509780471456124	0.00158700393656399	0.894461736031068
9.90158204398387e-07	8.73595018811779e-08	7.54502802976969e-06	1.14975406929011e-06	3.7363346697108e-08	6.96197487480525e-06	0.999945450290193	3.77780691244086e-05	2.65603629638048e-12
0.0703724325625986	0.0261322750847714	0.727677091609637	0.0611169484944453	9.99383057473022e-05	0.00102855939871927	0.0965891369949233	0.0135266592111533	0.00345695833800482
0.00233716338792433	0.0280695439827334	6.96396025129185e-05	0.000627529191212436	0.967748266361114	6.80509400523578e-07	2.30067693590808e-06	0.00114470363020196	1.72657964276131e-07
2.32226065583691e-05	5.68747322012379e-05	1.22555652377041e-05	5.64718849639264e-07	5.76791680615081e-07	0.920997092512445	4.06667196213764e-07	0.0789090064054999	3.31420965715248e-13
0.00055300321265959	0.000721089470874047	0.000355397327582061	0.000669125428896406	0.00735957928533972	0.946244248416795	7.75503138290955e-07	0.0430369642229728	0.00105981713174205
0.374705640883914	0.464330282261061	0.0197727690245289	0.0125983437600636	0.0123019397777502	0.00356609231626413	0.0194951254541606	0.0902220361376905	0.00300777038456635
0.00107509497356501	0.000605102017493271	0.00111805278476705	0.000280043935957268	0.963765960571303	0.0319716156343942	2.30409204252577e-05	0.00113240844875873	2.86807133358914e-05
1.65075998891782e-06	2.15037942278705e-06	3.41177259541301e-06	5.07927336857106e-07	1.93288968728527e-07	1.00974099254417e-09	1.45795820984929e-06	4.66477825024273e-06	0.999985962125486
3.32274559659091e-06	3.39822740921765e-05	7.72053312591292e-07	0.000137210752958859	0.000232200713734539	0.000543215327966851	1.2278862765156e-06	0.000109038163516865	0.998939030082545
1.2145413303344e-05	2.06802002578502e-05	0.000183409715704694	0.000373669608895069	3.53185655257864e-06	1.29771545470198e-08	0.981666961391012	1.29888110025472e-06	0.0177382899560197
0.00116294624595647	0.00404438171017581	0.000619674654852874	9.63705869734465e-05	0.00989137911468151	6.77173580299746e-07	0.169870591925671	7.90659277928632e-10	0.81431397779745
4.60667312811566e-07	2.02748443012864e-06	8.80511396649664e-06	4.3511529937075e-07	0.00263268235785273	1.52346468033701e-06	7.91993874704313e-08	1.06834653011246e-05	0.997343303131769
0.000315712343450372	0.00378855860068521	0.00177432248123344	0.000129545097316034	0.00701276687201487	0.00223779016310754	0.967445555793186	0.0172957486320449	1.69610797009733e-11
0.101528182000702	0.312345574191765	0.00475993212030009	0.326858663046715	0.198987488985875	0.000217596899659137	0.000528232011854602	0.0201366921586557	0.0346376385844738
0.00448117061581474	0.00407303226433591	0.0495442217044917	0.931210266426053	1.58889966790085e-05	0.00819456562468284	0.00100985897615073	0.00146973884108306	1.25655070866534e-06
0.0689658410104779	0.154978246177529	0.683119987315701	0.0039305759538891	0.0024098050409297	0.0460388560006801	0.0405553320277395	4.94451182278072e-08	1.30702793582766e-06
1.10802644866799e-05	8.70344083695733e-06	1.31844590877489e-05	1.46897937053768e-06	0.000115934339643872	4.32395286505561e-08	0.999849580906583	3.41109009626972e-09	9.59372331779791e-10
6.86007830654577e-05	0.000139987839080566	6.16885892359094e-05	1.59709941405036e-06	0.00113194063875897	6.24740975438241e-06	1.90690431748563e-05	4.63593517663729e-06	0.998566232662339
0.0625470710199522	0.0228733579146634	0.0143007525932447	0.049539494382297	0.0606622069720936	5.57445827120121e-05	0.0157996199323648	0.77094119163937	0.0032805609633018
6.96132948177815e-06	7.17278562718602e-06	1.06932769313242e-05	3.32277348302155e-05	1.69855562837681e-07	3.54230997630903e-05	1.59104494893492e-07	0.000224499765561768	0.999681693047747
1.01619496835675e-05	4.67808644448058e-05	1.43013476266908e-07	0.000138976746946532	0.0114548805705671	7.92822445851991e-11	0.985527969434659	1.01105738751438e-05	0.00281097676706568
0.0141208903414923	0.753712574785878	0.00015137144449845	0.0442305916091496	0.175257503965394	0.00545074955853928	5.4802459738973e-06	2.56107805900067e-06	0.00706827697101523
0.000238978499155	0.00104739966633834	2.45518559444157e-05	0.000274390507616875	1.22114100079712e-05	1.58852086360981e-08	0.998348725231953	1.56939441477847e-08	5.37112498321028e-05
4.89082556224479e-06	5.65730717542363e-05	0.000119550333409412	3.18343732761454e-05	6.55948554764048e-08	0.000228996745591211	0.999443531661046	0.000114543106521279	1.42879841280181e-08
0.000695725591394713	0.00336200741520904	0.737719799271593	0.0455302851512223	0.196150464765498	0.000621131314011879	0.0148791453870268	4.63850276743453e-07	0.00104097725376759
0.0057501371946249	0.0606622690804951	0.000214026041462111	0.000122207642486025	0.000686878050035255	7.9818683352907e-05	0.918546565705863	0.0125540195057756	0.00138407809590532
3.51894521656266e-05	2.98414337806703e-05	2.93985946958908e-07	2.58393953604003e-06	7.17890153946679e-05	0.999736407992983	5.95545926996067e-05	6.41492904058978e-05	1.90297087390031e-07
6.90605535946368e-09	1.29303304247468e-09	5.19861544852801e-09	1.18150293839686e-07	3.49768071345071e-10	0.999999182588919	6.83555093095868e-07	1.94736605837266e-09	1.08559882918621e-11
0.000167971930051119	0.00180680474388685	2.01203089396694e-06	0.051729350929942	7.48985610985395e-05	0.0709308161326316	0.00282243671945783	2.56628947949142e-06	0.872463142662559
8.59065168692894e-05	0.000272155396131965	0.00186543653164556	9.65287983011136e-05	0.175126478343819	0.261423134113277	1.78771790943968e-05	0.00182478532910047	0.559287697791761
5.03821879684279e-05	2.63592559009369e-05	0.000105751088355983	6.39712538099916e-05	1.82466809717928e-06	6.17867159209577e-07	0.998627927618816	0.00109833560706834	2.48304528237972e-05
0.0367649548969139	0.170222965477544	0.0337203737025667	0.00456756910250493	0.000618187567056473	0.000381434609411902	0.616714205613201	0.13700935261634	9.56414460865951e-07
0.0456230280124285	0.121095545337769	0.629855318150881	0.0585528505752354	0.141885656628413	0.00170851676081102	0.000350494265035427	0.000928590255195419	1.42323902887459e-11
0.00101497217853463	0.00117022039560697	0.00281132450166711	3.23689139508406e-05	0.0186014651082709	0.885876552669571	0.0140338688646742	0.0724278808969196	0.00403134647080479
1.93976293173509e-05	1.10377563458076e-05	6.21464951612846e-08	0.0100032862403518	0.0622437794979119	1.30129286383828e-08	2.7138217251676e-06	3.84949486661316e-11	0.927719709856429
0.0176320352011153	0.0045843038900992	0.131483633199018	0.0189850305195212	0.097356198697246	0.0229461969161759	0.0173727320693055	0.689639869499412	8.1071290449296e-12
0.00504339698647082	0.00212370271726595	0.00338231425673977	7.37959673031006e-05	1.71385421763393e-07	0.750053242899742	0.231569767289148	0.00775273699330765	8.71504600788925e-07
0.00479996647255597	0.0152296061826554	0.015450672382699	0.00208530951983538	0.556135046251788	0.404748023956287	4.7878439816946e-07	2.4867162488861e-09	0.00155089396306485
2.91800880421978e-05	0.000105376705780119	0.00111581909676518	1.03238501425543e-06	2.91113960315172e-08	0.105571998304138	0.00216349629284769	0.000583399844379821	0.890429668171637
0.138111022117924	0.234631746467659	0.0408665121474793	0.00426162491929682	0.00212485292748261	0.576293658163103	0.00290753793095485	0.000772919343332667	3.01259827674416e-05
0.00554996023921628	0.0120243888051684	0.00488199269374853	0.201168622113961	0.293450308891264	0.000443518817362815	0.000110120752706525	0.294377527885945	0.187993559800628
8.83636373184984e-05	0.00139082844527414	3.54475877353736e-06	6.06860097537053e-05	0.000962190797838558	0.0158622873633633	0.979524600507515	0.00152699969887543	0.000580498781288171
0.000527373574790754	0.00026094389531716	0.00568324258365499	0.0159290599551233	0.809325692762916	6.09426327303946e-05	2.10468715047577e-07	0.168211614376583	9.19750168672027e-07
0.0181632551871224	0.0414651313828837	0.118806998411278	0.00158794611299505	0.0171348619979578	0.0122873261512364	2.74105599373369e-07	0.790554200829713	5.82121423676126e-09
2.14879622202859e-06	5.61097044312381e-07	1.83079086840209e-07	2.26894719822689e-06	0.0876572869280668	5.80678438220362e-05	0.00107031796793617	0.0174462364938625	0.893762928846761
6.48492224625455e-06	1.12557232097705e-06	0.000148452034262217	0.000100690949493381	2.39444043385584e-05	8.10990555418234e-07	5.0695790658243e-09	0.999718484131839	1.92536552333859e-09
0.000323866537730851	0.000126387616679446	0.00099167216719931	1.44628246924003e-05	0.936940767335958	0.0271326918329839	0.0323405222303832	3.74770527821192e-07	0.00212925468384491
0.00110194609736113	0.00448496696985835	0.0737350654722815	1.70545450774459e-05	0.913481774527754	1.23873235950182e-05	0.00713634336328964	3.04505320593543e-05	1.11687235229233e-08
8.68104243903062e-06	8.95605345242995e-06	4.05556533079053e-08	4.9415382058579e-05	0.000276818295332197	0.999241494848037	2.60339284550707e-06	0.000411990430141162	4.10094784831362e-14
0.000382686675474095	0.00122584002908561	0.286948836082559	8.50120222714263e-05	0.106760164752657	0.600763471317511	1.69744983397231e-05	0.00378068419033528	3.63304317667523e-05
1.13066047269043e-07	5.41218142617391e-07	1.77237390937119e-06	2.5864899423292e-09	0.00428661680541014	7.69339945870338e-10	6.36666528725277e-11	0.00167352036535552	0.994037432751639
3.38854875022847e-08	4.22740307998205e-08	9.51942989979728e-06	1.48963033984798e-06	4.57829747549382e-09	3.21989627028718e-11	0.99998890970038	4.67231452304315e-10	2.13452609310942e-12
1.43662477821892e-06	4.59563358624977e-06	0.000339812677479809	2.07978046740716e-05	1.10987000749742e-06	0.0022897181751492	1.69194528554582e-07	0.997321167345532	2.11926742642197e-05
0.00038378395119009	0.000360068118653791	0.000566310440520205	0.201739754567181	6.82173298147261e-06	0.792076972249902	0.00114908599841114	2.40909166042888e-06	0.00371479384949974
0.0355041818443026	0.183076122756119	0.0113130637811194	0.115478860327729	0.000118178425286686	7.18575766227062e-05	0.628709223177971	0.0257285113335756	7.77274323473726e-10
0.00251186146772762	0.00457772729711122	0.707144440424453	0.0683534232615582	0.000123577019229796	5.09073154352463e-06	0.000441903213676365	0.213862360668495	0.00297961591620495
2.30759097382197e-06	1.61500417301624e-06	0.00036641585011164	6.23737390332191e-06	1.60701992454425e-07	5.34126880674463e-05	0.999496402721895	4.47381182305969e-05	2.87099506526128e-05
0.000863749317585409	0.000373157302279361	0.000335298000929769	0.000284518113291	0.000757870125193422	0.15035452090719	0.00030630932303908	0.845691661149991	0.00103291576050127
0.00357809313738188	0.0400771512975529	0.0090180414898584	0.610286755040683	7.85239166866508e-06	0.209227104495222	0.000399790931136961	0.0557120399104536	0.0716931713060431
3.04118909499745e-05	8.79333913337196e-05	8.3802413328552e-05	0.00278925256360505	0.152830463404079	0.0548630797364277	1.39340208480374e-11	4.8384421665703e-05	0.789266672164676
2.04196209496515e-06	2.71500482970225e-06	0.000132059043999503	7.76375580277508e-05	0.999070062529416	0.000714871583214051	5.96911558774163e-07	3.53823052332634e-09	1.18686283100406e-08
0.0481548457054113	0.246467953312592	0.000290019453971161	0.00901050277587712	0.689459337480618	0.0019890495197647	0.00255195886470686	0.00207459327103898	1.7396160194795e-06
6.24565514453723e-07	3.01081046159285e-07	2.52149527594623e-05	3.65631723381645e-06	1.47470868378819e-08	2.83541464597963e-07	9.10531077618261e-07	0.999968991457885	2.80593171438674e-09
7.50742407713603e-05	0.000756752187739325	0.000210439395626936	0.00203511702674245	2.56130480695074e-06	2.45308046026953e-07	2.44421557102219e-09	0.00734929390362792	0.989570514188423
0.0360258431658139	0.00520545467964493	0.000190038419134867	0.10319775673952	7.83363783149706e-06	0.835606277613766	1.24903159768746e-05	0.0197538353657192	4.70062592512751e-07
0.0115302464860443	0.318952733144622	0.0443778808851694	0.622707708802171	0.000172990582003205	0.000151935351117845	0.00142147375629119	0.000597949213429653	8.70817791517797e-05
1.88856626041588e-06	1.23061758115151e-06	4.26730706175841e-05	1.67788880998591e-09	1.98488265396463e-07	0.00391974098340405	0.00231956961083036	0.000321926272076874	0.993392770713075
1.70435445674453e-06	3.56970633205724e-06	1.16402969037148e-06	0.000156627212684786	0.99181934727018	0.00559077239963519	2.91446821296659e-06	0.00242383486208062	6.56967269665996e-08
9.35905211945453e-08	3.01641398131199e-07	1.80728882458427e-09	5.09061067862152e-05	9.34252642496547e-12	0.000249201785407002	0.000668608083601809	0.000193953567230123	0.998836933408424
0.00230610410316211	0.00361327100980685	0.641152181605271	0.000470356338559108	1.05570425513422e-05	2.6552617888648e-07	0.00499946162642936	4.80701204132287e-05	0.347399732627628
0.00945636483346627	0.155560058139678	0.025208205417487	0.000801302072115945	5.88222034115241e-05	0.143164830797314	0.660723226003029	0.0050271892457147	1.28778318419083e-09
0.000552559055834055	0.000441930518482439	0.00010706468059437	3.16032849134119e-05	0.00314387706299343	0.0018489811249838	0.000592804351468758	0.193463456789813	0.799817723130916
0.000206565601679216	4.50459999927268e-05	0.00544430941914348	2.92160204941716e-06	0.000715273778574873	6.78228815016619e-09	1.03480317774203e-06	0.00651245973339304	0.987072382279701
0.0323880219274675	0.00308393774805949	0.626434273390616	0.000399562780525141	0.000572215364333012	0.326491381610245	0.0104943480696173	6.21065997429024e-05	7.41525093933369e-05
0.000237609473125652	5.26638403640649e-05	9.51139320068256e-05	9.92362395306374e-07	0.00168485578266645	0.384196494493723	5.30859939202164e-10	0.00266969616031598	0.611062573424543
0.00045014379037703	0.0011455927015262	0.0208213481897329	0.00049130571837554	0.100154529108289	0.861446550781556	0.0013830526987905	0.0141074769865035	2.48493349628065e-11
0.0337603218948367	0.085943174702514	0.00737946391373059	9.57700780628108e-05	0.0640203712172966	0.656358702766175	1.91998049426559e-08	0.143561568637673	0.00888060758990634
8.77967147830678e-07	2.52160693724228e-07	9.89774441166068e-07	6.7641035714934e-08	1.36269099829065e-10	6.14069320026851e-07	1.88087214401831e-11	0.000199225383827045	0.999797972848457
0.000249808197587727	0.00232235035576586	4.72972273254068e-05	5.40892737870235e-07	7.25630687380434e-07	2.43347564335953e-07	0.997289738818654	2.03525156766997e-10	8.92953261518665e-05
0.000854584930689106	0.0153217850345111	2.69644313154715e-06	0.0105422252412166	0.813084508045405	0.158573669707471	8.3023344998577e-06	0.00161133637839548	8.91884679732591e-07
2.85298083253564e-05	0.000105727146999154	0.00247233370883759	8.85984907781036e-07	6.73992637224669e-07	0.0117932289888599	1.40291404756726e-11	0.0952986089258985	0.890300011429505
0.000239343561316972	0.000506819056597333	2.04313538912167e-05	0.440666594536785	0.0734999043295731	0.116094082819919	1.06191652366068e-08	0.368140393943187	0.000832419779564314
0.000401956501923902	0.000294316054921488	0.000145405426025196	0.480402960598138	0.00675319574956563	6.2699956522339e-08	0.512001971134273	1.07983713796993e-07	2.38514819422592e-08
0.00949148976660749	0.0143205319185282	0.000102369842142998	0.940932844529686	1.76259737452369e-06	0.0052602555586443	0.0274742450508349	0.00234405600616086	7.24447300203115e-05
0.00754964847100262	0.0121302351078626	0.000734946375331849	0.978950333756736	1.97447849874643e-05	1.83993571399468e-06	0.000609329391208104	1.78175912337291e-11	3.92215933976731e-06
5.2381255485472e-07	6.09526393420071e-07	7.12497588441004e-08	1.80476921352463e-07	1.72250000000511e-07	9.89915800033674e-06	0.999988529925723	4.64891786066148e-09	8.95172999463294e-09
1.4667713782014e-09	2.69368035042743e-09	6.10068978344779e-08	4.9504523369702e-08	2.78522085320706e-10	2.47670859947752e-09	0.999999867970512	1.46023827198317e-08	1.13023197735763e-15
4.4752814944957e-08	8.51548737351993e-07	1.67387046852593e-06	0.00047655203490857	1.51061198283949e-07	1.14150870881842e-08	3.02714074162504e-05	3.26124539349251e-08	0.999490411296915
2.27130695502895e-05	3.17917708171485e-05	0.000137849040341357	0.0884081711832531	0.0105305246119964	0.697022726459948	2.24063921960275e-05	0.203551944308751	0.000271873163146205
7.31400824327769e-06	1.59917275307429e-06	9.84907730346734e-05	0.000688383736913391	1.89979521904632e-06	2.29939018693691e-07	1.29469956830217e-08	6.12671716882138e-13	0.999202069627209
8.04501790711707e-09	1.39818769545372e-07	3.72792689174925e-08	3.95264875049077e-08	3.80573041862004e-05	1.96787856782761e-09	1.27237575734921e-08	1.65487024052564e-07	0.99996153784761
0.0014943673133762	0.00246689309869483	8.9155195376856e-05	0.95857157563335	0.000337739528131091	1.01420638669833e-05	5.42721595702078e-06	0.0370246999338908	1.7356648717762e-11
0.000102521774647111	0.000122621015905024	3.32151992564815e-05	0.000707044375258227	0.951007588524009	1.12514949292441e-12	9.79216499111190e-09	0.00040749826135887	0.0476195010562747
3.48965062211344e-06	2.62251924626203e-06	1.1350394647934e-06	1.20292698802351e-05	4.84245610353408e-07	0.999374142651655	0.000594430051927423	1.16497144793573e-05	1.6857114187724e-08
0.000206428304855918	0.000676750794619935	3.79701805242062e-05	0.0101417195911687	0.518321455644118	1.52329681249356e-07	0.0925199678592656	0.378075468087589	2.0087208177337e-05
0.000326076896406618	4.1503438077005e-05	1.04668023523787e-05	0.000231523933397218	2.15154348274107e-06	0.0599284174835454	8.38014867723803e-06	0.939451476385202	3.3688595357139e-09
4.26134834913622e-05	0.000305577219816683	2.05844386524149e-05	0.00315666991916233	0.97303762352263	0.00670594650662641	0.0150823156480586	2.47817396613628e-08	0.00164864447982267
1.71586555410984e-05	4.30194864255025e-06	1.52813403625533e-05	0.000394217690622441	0.000290039723944205	3.47909848327222e-07	0.999145523684946	6.49386170833977e-06	0.000126635184384682
3.83771913770108e-06	2.4893394669706e-05	3.27352735111379e-05	1.12702383826931e-08	4.80506715916699e-05	5.23299842105523e-05	0.00571337323470324	0.993856891910295	0.000267876541642435
0.000795439968604567	0.00285998935377244	0.000412565181353921	0.00210283180177258	0.00102750998744051	0.00122807671138769	0.95946016224177	2.46378645231081e-08	0.0321134001160333
0.00334158947244999	0.00971835661080019	0.657984949985362	0.0466839265510192	0.271309368654062	0.000704718238167024	0.000142691866582077	0.0101143967037714	1.91778636640226e-09
1.6710666932222e-05	2.52964856414535e-05	4.04357085245622e-06	6.44630300473106e-05	1.02596826590837e-05	5.9486137303522e-05	1.17516580804787e-06	0.00168840949460818	0.998130155766148
9.11069619771203e-07	1.71014157570701e-06	3.25706011604647e-06	2.99788642475156e-07	0.999907223976344	7.30854706966822e-05	1.33870679732142e-05	1.2542502532887e-07	6.75885382279716e-15
0.00357486282832716	0.00280964984774299	0.00263346752107654	0.894592803410035	0.00117324817917131	0.000416413107845752	1.81049081526044e-10	4.68856460125596e-10	0.0947995544558957
0.00137995969971149	0.0883400480258713	2.44071756180513e-05	0.017126255682555	0.00228488183291202	0.0641396195963487	0.826655803790072	4.90236305868061e-05	5.6632426786749e-10
0.00172908052449565	0.000688017241811548	6.00764525042422e-05	0.996265869841382	0.000302414515748136	0.0009442420325844	3.92245672992063e-11	1.02967581151929e-05	2.59413395941341e-09
9.42005931012464e-05	7.72491574612411e-05	6.16371902831272e-05	1.60190322758182e-05	0.999716923179686	1.04822385314887e-07	1.73180638424908e-05	1.65459990353825e-05	1.96192954397596e-09
0.00625343268456024	0.00346835536935599	0.00405422402260034	0.97464372657721	0.00357326898139092	8.38644268652848e-06	0.00280131891228958	2.58472275168811e-09	0.00519728442518382
4.7985011047785e-05	4.00802010614302e-05	4.51729533896535e-05	0.321892450329017	0.000808605679448234	0.309588753826336	2.93825118656974e-07	0.367572565991286	4.09218329558783e-06
0.00611564545209168	0.0026403484629806	0.00947418442312715	0.0118467957305431	5.03426680259724e-05	0.928759862941259	0.0235244311386924	0.0139331389341027	0.00365525024917793
1.9148730807897e-07	1.75450714259877e-07	4.28988910296784e-07	4.65215539916336e-08	2.10134206539292e-07	1.91821249411851e-08	2.60596532448706e-10	0.999208054122432	0.000790873852153687
0.000159202130786258	0.000218075858926381	6.23491449923121e-05	0.00016991904771056	9.18857693044816e-05	3.31424743585966e-05	0.000360793318625674	5.18423089792772e-05	0.998852789946316
0.00053917171310616	0.00405645252574514	0.00203968805573247	0.000213670969772606	0.00212252088598781	4.72328249651419e-07	0.0111100283542848	0.00719252627874451	0.972725468888377
1.77737638492576e-11	1.71277598418345e-11	8.77582859663825e-13	2.74339515998428e-09	1.69266181534909e-10	6.44830134572351e-05	2.08049276173378e-12	0.00555986676680971	0.994375647269212
1.36134693452224e-05	3.65033161465357e-05	1.646518700289e-05	0.0731457379910253	2.24870026740449e-07	4.93665501367274e-05	0.388537309369204	5.5153723217373e-09	0.53820077373174
0.00270025787224638	0.00121499638566397	0.0481971313493227	0.0558777012636131	5.91029131569476e-05	0.000333062057989162	0.85542329674222	2.13506617179081e-08	0.0361944300651266
0.0140538329640873	0.00198217245839574	0.217317792803941	0.412601031704154	0.00717173795412791	0.000246419532998688	0.346615115312873	1.38256392542011e-06	1.05147054968898e-05
1.90911817915706e-06	7.53989343779877e-06	2.18462555365847e-05	4.42723416383987e-05	0.997802402211399	0.00209241706135214	1.03386950734125e-05	1.92744179814597e-05	5.40222388440916e-12
0.000229294583466087	0.000325094618637738	0.000142968811279259	0.00011678477273584	0.0381419569478367	2.71653284301282e-05	0.796193665255382	0.164823069621958	6.0274212751687e-11
7.3961595698809e-06	8.30232146149695e-07	1.14724490192113e-06	6.82461804676952e-08	1.52003008493035e-05	0.000967431182592924	1.18589754660482e-06	4.10497294995857e-12	0.999006740732108
2.10869726425177e-06	1.15889159637375e-05	1.22071363317247e-06	8.70791919437638e-08	7.18342136848281e-06	2.50899701908793e-05	0.000231087762402044	0.0267634381917396	0.972958195248246
0.000301568820480875	0.000704502605835226	0.00217830660021362	2.24747956789612e-06	0.00425746277328917	0.0110252437510013	2.99551789330107e-08	0.000375886929027394	0.981154751085406
6.21130401990423e-05	0.000596062469727567	0.00620974300968317	0.000382076403019479	1.017469309315e-05	0.496534019180145	0.0195427812994651	0.476659380904093	3.64900057489454e-06
0.000312156402793674	0.00162747509125801	0.000104433963017127	2.66956356966886e-07	0.00328195070942265	1.05059221490858e-05	1.16386046369855e-05	0.249882180421434	0.744769391928932
2.65838339824132e-05	3.16852244110202e-06	6.9996171706472e-05	0.00373426710122914	1.76009623853353e-05	2.11005200849125e-08	0.0178305920891541	0.959377930249488	0.0189398399690931
0.222620737025155	0.0551609182526632	0.463261562294383	0.183456054852317	0.0439612094156227	3.68591945663492e-05	0.000142008741342761	0.0262093006448594	0.00515134957909037
0.00701287201918904	0.00132513021781881	0.258827761085532	0.00142418317133947	8.81913852949096e-08	0.221097843216378	2.85846988094831e-05	0.510265283986211	1.82534133367409e-05
0.00610710015705895	0.00628850498541373	0.000311103840372137	0.0244064075908821	0.250927118840958	0.166744398211957	0.544268607062165	0.000182063497680547	0.000764695813512911
0.00227977775327506	0.00440920112680096	0.075410895991266	0.0662812330380661	0.00167646349309385	2.93397684241567e-05	0.301372835522338	1.47595918735497e-06	0.548538777347548
0.000185712568947554	0.000346559984997788	0.00576028813576699	0.000344530883303389	0.567217091860756	0.0135124499517494	0.412603640233442	2.97263163305981e-05	6.47062334289134e-11
3.55442893492451e-05	0.000158478198513852	0.00314794120229335	0.00264249627705673	5.63248170470967e-06	0.000783812782528974	0.993221579584656	1.50298989117043e-06	3.01219400611486e-06
9.97276726269857e-05	8.04870627023252e-05	2.48034436085464e-05	0.00243241449982572	3.01652775410216e-05	2.18681727789705e-06	0.0020188173164244	0.979849294886521	0.0154621030234717
0.000692819959283833	0.000838123770941894	6.50779392660515e-05	0.000459176324093194	0.0517794900429672	0.945798431353307	9.97509753047917e-07	0.000362631557173394	3.25154321452704e-06
3.52686835479781e-07	3.21352662729563e-06	9.91358736911268e-08	8.2995517350265e-06	1.16538565316312e-11	0.407074289979359	1.01950510023994e-07	0.592828764249253	8.48789081519538e-05
6.05999068096277e-08	1.12344091438035e-06	3.57151019490241e-08	1.46641831317431e-08	9.45502706672736e-10	0.00907983383132883	0.135674957015602	1.10694099840394e-06	0.855242866846461
5.51663678351845e-06	3.44978577168442e-06	0.000209809755609875	0.000145128335635369	0.0792011423881193	3.30995566692094e-06	3.75479086110401e-05	0.000277810663466384	0.920116284570336
1.23127749596542e-07	2.45897525973088e-07	1.66330529289431e-07	3.20492983014182e-06	1.80598508238421e-09	1.12875941168034e-06	0.101951382616782	0.898043746506233	2.59534781213737e-11
0.000922000203289416	0.00121288965406007	0.00139219945856921	0.0741647107935636	0.0417830728091328	0.0150197020619271	0.000144589344425592	0.865360835428576	2.46456226647229e-10
0.00533927273821166	0.00629578800012209	0.056136968890014	0.00113713102864004	0.00174020095352464	0.00145519003115583	0.92787344068936	9.47884289647139e-06	1.25288260755156e-05
0.196883318946082	0.0367418503300345	0.002946987383859	0.118468803796037	0.0160838133437958	0.283570891875491	0.239405107910047	0.105899226368056	4.65971484767947e-11
7.1577628973294e-05	0.000150914163572143	0.000284775841996229	3.07620786268413e-05	1.10290245015097e-06	0.241421627903672	0.744192830190433	0.0132298574166523	0.000616551873623893
1.09413493364347e-07	1.57366029897481e-06	7.88654725724205e-08	8.99412164468369e-09	8.3310853622311e-05	5.1234448108225e-11	1.15068279843596e-09	0.000116319556058511	0.999798597455015
3.52713545930743e-08	5.52181172015369e-08	1.54598853561956e-07	1.56603168022519e-09	2.04934200785393e-07	9.09941805393448e-07	2.21311425240527e-08	0.999994469759868	4.14657862578296e-06
4.15141621160847e-05	0.000213711526283599	6.19163576493696e-07	0.000268893662588255	0.00125000959035609	0.192456475061409	0.206016468608946	0.270947423928538	0.328804884296186
2.72552040567134e-09	6.98880549486384e-10	9.12176185009584e-09	4.35889296678893e-08	2.64730449603155e-08	2.77485199374267e-09	1.49922640584421e-06	0.999998415390243	3.61705205928133e-13
0.0191716976783925	0.0442373259035872	0.0112086083424047	0.571003873880537	0.0079308515364998	0.346247616824058	4.96528902884021e-06	2.68932094499642e-05	0.000168167336041486
0.0382210161439659	0.0192659548238794	0.0391373570669254	0.0833491708667902	0.0104095755604057	0.538718416414418	5.48537946520701e-07	0.0297523160346197	0.241145644551049
7.75599664071074e-05	0.000704887574117826	0.000118795546890585	0.0557120851536301	0.941673352294262	7.91927352943367e-06	0.000238100322738012	3.50787754870991e-05	0.00143222109293795
0.000347213669537113	0.00120041605465968	0.00576032792604868	3.76495800026842e-05	0.0415040880992542	8.88104420387829e-06	0.368512977023871	0.00156190648079248	0.58106654012163
0.000595676732751622	0.00103002050015893	0.000143400857380713	0.0165487172151387	2.05345358097739e-06	0.000684807936513919	3.09740223300606e-07	0.980159218011517	0.000835795552734981
4.47909781103645e-07	5.36357871366344e-06	1.8372821210473e-06	5.84566086548526e-06	5.03476766048945e-05	4.03182218432288e-09	7.44209277590568e-06	0.99992871176062	6.69604800221184e-12
3.48561472406565e-07	1.66150198048829e-06	1.92983175347999e-06	0.000541127474302657	1.97618675890039e-06	7.2852476233784e-07	4.17712133140667e-07	6.86595394461048e-09	0.999451803340883
8.4299392337112e-05	9.55940291380991e-05	2.71305237125405e-05	6.03634109052314e-07	1.09608183156226e-05	4.45490055748378e-06	1.04493869166752e-09	0.999773668374245	3.28728264607617e-06
0.000108304697478578	0.00389906525905516	0.00329065946243967	0.000154601098780768	8.92083845766793e-08	9.18277567987783e-08	4.04888858263939e-07	7.25883841433718e-09	0.992546776298408
1.46045447263027e-06	4.05903142524643e-06	0.000100334861953864	1.44959788955608e-05	1.35547094464344e-05	3.03545906556704e-08	0.000668066182957481	0.999197516021352	4.82404906318324e-07
1.35358872072156e-07	1.66482958668442e-07	8.60529392125134e-05	2.25666939914511e-12	1.92647476418039e-08	0.000699464557479629	0.999213322549875	1.16332451565165e-08	8.27211352833258e-07
0.0109962185090124	0.00363919322333579	0.000217149287642859	0.000993436920674963	0.000476893106192486	0.00298592590909117	0.92103403967322	0.000532006015745531	0.0591251373550844
0.0105418510308453	0.0231952633169239	0.0020000139782275	0.836066559229993	0.00437303758834696	0.00380496629841926	0.0248769712134715	1.34478812555101e-05	0.0951278894625174
0.00285699002378395	0.00135978064147565	0.00464930551700171	3.02275767544057e-06	0.949479846294535	1.37087995407035e-06	5.85930650163098e-06	0.0291251215970426	0.0125187029820304
6.91830391764178e-10	5.77831510718892e-09	4.69122576051009e-08	1.25951963528081e-08	7.70265138638045e-08	7.83551688297435e-06	0.0008820973267177	0.999109886874136	3.72781501176225e-08
0.000108838597098571	0.000289585187503418	0.00363009074631948	4.26776757776073e-07	0.979465212706573	0.0148830743759634	0.00162054111356646	4.9089544843791e-07	1.73960076990084e-06
1.03034244988282e-05	1.95264978991737e-05	1.72320947592483e-06	0.000397171012359128	0.986877742128595	0.00133186928719705	0.0107108713670187	0.000624092629064417	2.67004438920776e-05
2.47563797148418e-09	7.75119974918275e-08	3.05859650590449e-09	4.89546479269677e-09	5.2563069954167e-13	0.999959452142181	2.93720164744522e-10	4.0459621710446e-05	1.65640026932983e-13
0.0131445633485068	0.00151263776897837	0.0118506116159134	0.00208360114853467	0.59269515727478	0.0435587134986289	0.335146724277699	4.05343425271736e-06	3.93763270674769e-06
0.000138123041882677	0.000303882458152601	0.000597115280119975	5.97663899324828e-05	0.992962995749546	6.20587719574799e-07	2.59962674006202e-06	1.12459821761206e-06	0.00593377226768866
0.000501501863366522	0.0124856434956099	0.000340573406832815	0.586604324790442	0.399715867796841	1.32040913616777e-05	0.000325632867905319	1.3858300243741e-08	1.32378293411207e-05
6.54953328624437e-05	8.29496166578441e-06	0.00490442341792553	7.52991569395057e-06	0.000680012792447102	0.00232817013242783	0.000158746833829633	3.43569763774035e-05	0.99181296963677
0.00016726861138954	0.000477790605084717	0.000408554878532366	0.000285271967421871	0.00100250419043386	0.224558395114689	4.97557663548643e-09	1.07863842054943e-07	0.77310010179303
0.00241886863734909	0.000570883893221468	0.00147591973130129	0.220206058517861	0.00296904111847656	0.000114051387362609	0.691505076528516	0.0807269248398182	1.31753460939226e-05
0.0632022426114989	0.0916166670005912	0.0221936743329129	0.37523899259129	0.129321878104719	0.314050587424786	5.54285098240413e-06	0.00437041500364384	7.95752226489898e-11
0.000880605358824936	0.000779042416192385	0.000790430816424984	5.43460622235604e-06	1.21134175106274e-05	0.00014201741331893	0.800437192637576	0.195544578203511	0.00140858513041907
0.0048311050586446	0.0049928276535115	0.0411912452150268	0.000416433112111588	0.0132879014407006	3.03684426101545e-09	0.348393716841599	0.586886761260339	6.38122353840624e-09
4.55485065255062e-05	1.39914156995967e-05	8.46577133248345e-08	0.00514114777876447	8.20073722083132e-07	0.113163673572114	1.13951095367392e-08	0.793060982331619	0.0885737402687328
0.000763475096709207	0.00350680851337032	0.00164643261418984	0.000431906086995722	0.000221784640335912	4.48637195644209e-06	0.00291218689354477	4.502228656215e-09	0.990512915280669
0.0659923103960526	0.0522288710099558	3.42222074481342e-05	0.00038366717119616	0.52801331837833	0.345940626499728	0.00611639944676016	0.000960832164398631	0.000329752726130626
1.00088560388212e-07	2.76799264571948e-07	5.00537935135031e-08	9.17418986514079e-10	1.40671937622067e-07	3.64622630777773e-09	0.999999425084915	2.73785678486108e-09	2.70086087169386e-14
0.00355716515246739	0.00206723323354718	0.000521254301373177	2.24269195644633e-07	0.000508547608888503	0.392730260025273	1.3658747101226e-05	0.0225962395874854	0.578005417074669
8.61916785574268e-06	1.31092400437534e-05	3.4986962416211e-06	1.38624893168636e-07	1.24574072708293e-06	2.61397694512098e-05	0.997357808764401	0.00247540124757961	0.000114038748806358
1.03500501542577e-05	1.06883951904914e-05	3.13681428125617e-07	1.95850801728996e-05	8.76678170315953e-06	3.74068737024293e-06	0.00519301890524697	0.00160164476455261	0.993151891654181
0.00336589688181478	0.0055741013463515	0.00273983123781821	0.0205025444457608	0.739512935538805	0.0120103079440126	0.0322029876425518	9.37888844258579e-06	0.184082016074442
5.90417216176479e-05	0.000251367889612809	0.000125855156110521	4.83187136872446e-05	0.559305778171987	0.4400300380523	6.49758662699716e-05	0.000107795453917924	6.82897449691248e-06
0.0193849147505883	0.00940280376255638	0.56978517146898	0.34502647036044	1.73161263987911e-05	1.72263739836466e-09	2.63522839664322e-05	0.000654046687416927	0.0557029228370159
4.35160945474561e-06	4.1784709302313e-06	1.70263094368009e-08	2.94472164392034e-05	4.62488604693144e-06	1.89068120486108e-05	4.41571301893422e-05	0.999894316438007	4.10574490356757e-10
0.000929338938596401	0.000109883458665189	0.000486226939348386	3.85739538872144e-05	0.00078365582313815	0.608398511059632	0.00027686937512082	8.18236316145324e-05	0.388895116819997
3.61912717758312e-05	5.37278791253224e-05	6.11152671230824e-05	5.78508219204093e-05	0.0381656213666995	2.90152185500587e-06	0.961617668778715	4.17842414275957e-06	7.44668643060442e-07
2.89911055065298e-08	3.17699881652128e-08	1.41511668748237e-10	1.88481416930621e-11	1.2957986113914e-05	5.39085981143992e-10	8.87904416170728e-09	0.999986296645119	6.75029183105703e-07
0.0067590009167083	0.00610304940118162	0.419906660441039	0.434015749105545	5.19648317390228e-07	0.00200039998860326	2.02407000913623e-08	0.000315278318314571	0.13089932193959
0.000186697304620116	7.14165915560936e-05	3.8640359785545e-05	0.0300261600141304	0.000168824147630692	0.00119171486076757	2.70202806596492e-05	0.968289514514423	1.19264269137775e-08
1.89142552499117e-08	1.33711495797918e-08	1.01263472537117e-08	1.18269403472361e-06	1.02658275211051e-06	1.14893412011511e-09	9.35769599236857e-13	9.003945391228e-08	0.999997657122137
4.21465074834782e-09	1.23064591312307e-08	3.16816276311045e-08	1.38523231173977e-09	5.54148712603917e-10	5.74317923228797e-10	1.33123100881658e-08	0.999999925799817	1.01714364271275e-08
0.0390173725299173	0.0080585339757887	0.00157034285369656	0.00195310322000714	0.567363672168527	2.35380687210775e-06	0.000548049376276756	0.38148657206815	7.64372142565039e-13
0.000363821401241255	0.00193056538664406	0.00131694540219528	0.0194703002635161	9.50259272743067e-05	0.564230359769437	7.06448634388103e-05	0.000362851124119465	0.412159485862134
2.42882525775212e-08	1.330436805501e-08	5.66941628264829e-08	3.73197220567583e-07	3.29159618434661e-05	5.81739958810803e-08	9.92484933317469e-05	0.99986730943899	4.47834784155252e-10
1.37616295180027e-06	7.12812327207282e-06	2.27087488325865e-05	1.67221705279737e-06	4.49531048163686e-06	0.999589792129299	0.000117844364015362	1.61885693785206e-06	0.000253364087157084
0.000654092984789849	0.000595350252091904	0.000213767786125762	0.113583079070141	0.000187834004148323	0.000483977978761999	0.881701527550408	9.71974461211859e-07	0.00257939839907249
2.10989466011217e-05	3.80154765237782e-05	0.000124903178244183	6.14971641147242e-07	0.886410894135732	0.00963487106177404	2.57156930974489e-05	0.103743885766245	7.70141593823888e-10
8.31355264532024e-05	0.000402833583426559	1.0257057384259e-06	0.0258182367725301	4.99492075462467e-05	2.03455371929565e-05	0.000675211451578317	0.972949260271205	1.94432904015022e-09
0.00332682240540998	0.00227907429801169	0.0473330158394088	0.000520566957537445	7.90410801563069e-07	6.37689437743294e-05	6.00753677434903e-06	0.771228570999971	0.175241382608311
1.11550850943097e-12	1.84303391505583e-12	4.17433138616902e-11	9.47680683499777e-14	1.0410488175524e-15	1.58170547113541e-12	2.51837521816495e-09	6.00573946181086e-06	0.999993991695784
6.54861255546189e-06	2.71656859761547e-05	0.000169661980825004	8.29402629106895e-08	0.000474735843251981	3.0194164156455e-07	6.1027636845786e-06	1.98748965702443e-09	0.999315398244313
4.53812997792509e-06	1.10462936674755e-06	8.68913476865291e-06	2.52536617014495e-08	1.63091520277039e-07	0.0239314471168989	2.31974686922575e-10	0.118722058658392	0.857331973753439
0.00511046193428401	0.0194088874472908	0.036292888732155	7.43955365221993e-06	0.924046364175	0.000115063625085771	5.13389747406535e-06	0.0150117449784774	2.01565658070841e-06
5.94692384400174e-06	1.27000963241862e-05	7.6953637152755e-05	4.48482127991396e-05	0.000673229163404745	0.000112571543133427	2.79366593844443e-06	0.999058311194047	1.26455633558572e-05
0.0155701446913667	0.0150396086215017	0.300959920059019	0.586639467373745	0.00440530971177402	0.0326799773366408	0.0215477477926952	0.0086997442375076	0.0144580801757506
0.0203192050366412	0.00124126605304463	0.276124016948173	4.43218280377962e-07	6.8807918170297e-05	0.700163690857909	0.000235388868985128	0.00182866499641114	1.85161023852015e-05
3.17508472066466e-06	1.43172170073767e-05	0.000230350000218676	0.000164702043324407	3.81859859323351e-05	1.05008942233382e-12	0.999547607648313	1.66201935366054e-06	7.98907166792605e-14
0.0106559928995225	0.101194784877259	0.000619943921541007	8.95142106708897e-05	0.875179432747882	0.00505634870011025	0.00715301092271092	1.3605749349396e-06	4.96111453684381e-05
6.64967084957713e-06	7.38162282564101e-06	4.97988112229508e-05	1.63385761034408e-05	0.260858922952115	5.99566064125931e-05	0.00929228789029914	0.000324170617679576	0.729384493252492
0.0111015697196132	0.0175669962842561	0.0278785770422252	0.00852232907560119	0.522638406966925	2.78570350397157e-05	0.000205732718029887	0.156042555963818	0.256015975194492
0.207512195927889	0.116726421542557	0.0745813912960978	0.127824546828037	0.371692952256966	0.0030969947195949	0.00413613366845079	0.000806194929591566	0.0936231688308155
0.00778195057573932	0.0155598843337308	0.0070661829079881	0.228239398950269	0.741197699751961	3.42845090030784e-05	0.000120350162314669	1.35642543845115e-08	2.35244740165684e-07
0.00120308653465166	0.000663864016213405	1.45933488930313e-05	0.00420262042234052	0.000575066514728338	3.4177923948587e-05	0.775278035197934	0.218027595398425	9.60642865707937e-07
1.11653456185661e-05	4.80898021740549e-06	0.000895702695437752	2.07087821370446e-06	0.00357533565277444	5.56762180135175e-07	0.000247481347965501	0.00464358849250265	0.99061928984509
1.02764081522969e-06	1.56953681643472e-06	1.12632293834164e-05	3.91878062280103e-10	0.656193681128618	2.32042375067964e-08	0.314941057595931	4.81698509184363e-08	0.0288513291024696
0.000119708606098943	4.1778392117041e-05	0.000386835703668606	0.0169215987103011	0.131054507071342	2.01719498431888e-06	0.851376103905784	1.82930351205548e-06	9.56211121915076e-05
4.22104470204425e-07	2.17306424541409e-06	1.22990054933706e-06	1.66835395338332e-06	1.54007366562669e-06	3.85871520420297e-07	0.999992580586379	3.25826376902467e-11	1.2634310180043e-11
0.00218417238716424	0.0313922255077689	0.00189734050606704	0.000200061224264933	0.267102240797408	0.681252931833336	0.00800256242526433	0.00124387652085114	0.00672458879787486
4.76575440193775e-07	2.41050649944201e-06	8.52720460852005e-08	3.43257077966888e-06	9.44337674212646e-08	1.10804266495291e-10	3.83900119338214e-06	5.96187365982918e-06	0.99998369965581
5.25178558207097e-06	8.18252133239673e-05	3.01600063386921e-07	2.29557101387769e-05	0.000317654117037126	0.999547664067051	2.4347482639768e-05	2.34977147421081e-11	6.66168645602071e-13
8.94849585091743e-06	1.06330263329205e-06	2.43168798081247e-05	1.95394678402582e-07	0.96646341620277	3.3459619899308e-05	5.05598218892945e-10	1.06220897742086e-06	0.033467537389784
0.00107861788425965	0.000161571472666329	0.00522935417172975	0.500425526118218	0.00015145851549832	0.149533601048107	4.61252803161863e-07	0.343419093098225	3.16438492708486e-07
0.000349301133543779	0.000355868579488416	0.0109993198050326	0.987658552181835	3.9743746153201e-07	0.000632832807877687	6.38607318335417e-09	3.67688080455612e-06	4.47878834983562e-08
3.31429940377571e-05	6.07230128932857e-05	1.21029616823639e-05	5.02153724065966e-07	3.41364191251884e-05	0.000176045396012011	4.05294884472244e-08	1.80886022409743e-05	0.999665217930796
0.000129088864486482	0.000109712138375596	3.11604041824574e-05	0.993812875277766	1.5447914742844e-05	1.15172725152224e-07	0.0051165126338026	0.000135201630403383	0.00064988596351561
0.000869469745820379	0.0033929340468148	2.98773231383596e-05	0.000302065369530521	5.37095732871556e-06	0.880032178577461	2.5248356449851e-05	0.115279859153774	6.29964696816313e-05
6.48260219961634e-08	5.83963741818119e-08	1.20460573661799e-09	8.15965751834876e-07	8.48719102714406e-08	0.000457510917757706	9.6620300716972e-07	2.89695232656349e-06	0.999537600662245
0.00693482092136881	0.0666374577066331	0.0175989229335367	0.00359548243860848	0.00945460720070636	2.62345782578674e-07	2.14841374365993e-05	0.895753827890082	3.13442584581347e-06
0.00580642597283327	0.00822885569832148	0.01575935565233	3.92709824661249e-05	0.00203511174211975	0.0024199079252619	0.965276060165915	5.27694787823783e-05	0.000382242381969824
0.0965004797584433	0.47126738491611	0.0079988051926864	0.300532119710687	0.000277445465586586	0.00152399766791548	0.0722222657619588	0.0496775010149886	5.11623497040091e-10
0.0123949792059345	0.00659722943282465	0.000233553580723158	0.890189519879584	0.0288538189805886	0.00261498207182747	0.000331838486768462	0.0572257932395354	0.00155828512221421
0.00279763513206905	0.0384660836598914	0.00691182399940959	0.00234026939885183	0.0386404197414739	0.849184318065787	0.0165265135183651	4.55230015988229e-07	0.0451324812541363
3.34958903470403e-05	7.36342607882545e-05	2.28005704901041e-05	0.00740859123782827	0.00221343786828992	3.43128537493379e-06	0.00949461707112098	0.000720468104998492	0.980029523710762
1.91291425575974e-06	1.18163902965006e-06	4.07656893105987e-06	0.000122519594251126	0.000460169879709753	4.11419630957339e-07	0.999409727959546	5.93162444328937e-13	2.40522233731689e-11
0.00032563592660735	0.000174054205225665	5.97799610999762e-06	0.000158821919745936	7.39477071537194e-05	0.000125438798568563	0.0555685776026058	0.0643974416661459	0.879170104177837
6.84991612184758e-05	0.000110073298250435	8.34305879333793e-05	6.8543871836734e-05	0.00534806940617493	0.000327402366784273	0.00120113144404746	0.000206283865276535	0.992586565998478
4.86612475292652e-08	2.76085000342027e-08	1.89675291686906e-08	1.5216216737151e-07	4.54270101836861e-11	1.93973839627892e-08	3.02076635684682e-07	2.59514865480176e-05	0.999973479594561
8.56190743391195e-06	2.62932197492783e-06	6.39703886141092e-06	8.05871974943784e-06	1.94049221230753e-08	0.0649357884041448	1.3859778658421e-10	1.86381626913982e-09	0.935038543200499
0.00055361663080028	0.00069095023308667	0.000132731633043808	0.0045203810722277	1.50333264139988e-06	3.33527918316056e-09	0.990912092943493	0.0017035004054096	0.00148522041401844
0.00304293993757337	0.0012233224723724	0.00469464771229769	0.0601627206840209	0.0508005538207769	0.696106041701612	0.0361974898729118	2.36513597200752e-11	0.147772283774783
0.186278934540523	0.0267620513325718	0.395478610778264	0.0263030298797257	4.00424529129232e-06	8.94216658664777e-09	3.68374603811433e-06	0.262522572203998	0.102647104331421
5.70494373552921e-13	3.09682215863069e-12	2.25085962731994e-12	2.0938336323935e-12	6.11641849238898e-12	9.71139025353418e-16	5.17504682761591e-11	3.31354435673252e-16	0.99999999993412
0.0292464567839285	0.0153241407638478	0.00983967577090207	0.649886020609132	0.00596586535389489	0.0368399896907183	1.06280415202826e-05	0.248174563093437	0.00471265989261904
0.0727676253615468	0.012121703097212	0.194753986693156	0.166354810437767	0.00209690893930083	0.0446032259189401	0.018525834594703	0.356018592508778	0.132757312448595
0.00281430661471039	0.0123954301189386	0.00287826530923712	0.00290940267169581	0.487387106752865	5.89377149644869e-09	0.0159113308105158	0.47549536666978	0.000208785158485411
0.000273366330557986	0.000729090377757746	0.00453818044695082	0.00259919107603012	0.00328028119969206	1.60328273792466e-06	0.0416921857988959	0.94688448062378	1.62086359721207e-06
1.22435910435715e-05	7.96475017728625e-06	0.00525825391506566	5.97584492448041e-05	0.000577394362834781	3.2861196099729e-05	0.994051138160068	5.16653583996538e-09	3.80408930468963e-07
0.00197199573501471	0.00470096138169184	9.26258410706684e-05	0.00207950512296466	5.93307758958375e-05	0.990213292713237	0.000519635291504416	2.48352156874937e-06	0.000360169617051904
8.09581756544427e-05	0.000131980541196937	0.00024534797553734	0.000902492725055862	0.0106426201256463	5.55552614811541e-05	0.000679579232048999	0.131721804999266	0.855539660964113
3.52244033772288e-05	3.5304043293379e-06	2.28055394123407e-06	0.000199543889490639	8.60050436905434e-07	0.000760025333276827	0.998998127582979	2.12873942258512e-07	1.94908226705696e-07
9.94925530870988e-05	0.00011417579881408	7.58834937357088e-05	4.53984452421804e-05	0.99821189763883	1.01529940417147e-06	1.58922914311106e-08	0.000955577066397243	0.000496543812198219
4.92508186075727e-05	4.68842614273145e-05	7.36942918933796e-06	0.00875194587880782	0.0201361259069514	1.04925829695227e-06	3.99333076905274e-07	9.5375495060346e-05	0.970911599618582
0.00561668302905671	0.00140428034486095	5.27156708337603e-05	0.589638101685254	0.0211513995481388	0.130986210501646	0.25112850027832	2.20856282993317e-05	2.33135915277378e-08
0.00167717948370633	0.000191519268054729	0.000205129920546062	0.000586649860873489	0.374615615054583	0.498882377327973	0.0202416561355005	3.63854539300994e-05	0.103563487494833
0.00111673812038303	0.00117768908811668	0.00143601602876358	0.00209778465772541	0.931453657893598	0.00168081613621911	0.000587414277266991	0.0604400478446569	9.8359532702157e-06
2.2892439440083e-06	9.34092578104612e-07	3.0100349224381e-05	0.00462398138217201	0.000452058289011249	2.97745368408326e-08	2.217119322994e-10	0.994890603956878	2.68994339128163e-09
1.80954790334573e-05	4.52212620910414e-05	0.00397527876219626	2.36396542548425e-05	0.00475332165787785	8.58159245989006e-05	0.00050415719314714	0.990586689823572	7.78024322864499e-06
8.23766690930836e-08	7.91963996847108e-07	1.22116429498074e-08	2.75112811992077e-07	6.27108008495335e-11	4.84716249895858e-06	3.20608291110431e-05	0.99996192455112	5.72943847364822e-09
7.81798396203256e-05	7.62431409178139e-05	1.0295587903096e-06	0.00017034576041351	0.0230231789384518	0.284728639967524	1.51885877247934e-05	4.01748173145243e-06	0.691903176724826
0.000180459158683858	0.000581211949396886	5.47083968735372e-06	0.00893176664121831	4.37696058499617e-05	3.94914728111945e-06	0.964012024312556	0.026187347462261	5.4000883065747e-05
0.00312492346703045	0.0888429485772882	9.83471453665134e-05	0.179287857100173	0.0101536701978549	0.00314828125978941	6.99506677369356e-10	0.715343970691127	8.61864422423899e-10
0.000563432714631431	0.000251046790629259	0.000918428863296504	0.0124654180565518	0.052553151082702	0.923540704136448	0.00215286863300126	0.00755494957702285	1.45716656832055e-10
5.66808057316438e-07	1.30157807870655e-06	4.22137140019111e-07	2.29397946708025e-10	5.20394745200784e-09	0.00520035196571612	2.50382977761187e-10	2.38323036671673e-07	0.994797113504243
0.000225722968839399	0.00166796933280418	0.104911500659443	2.2480715188267e-05	4.88081394001443e-06	0.178610483309973	0.0533863155515812	0.661170646622407	2.58241193898931e-11
0.000697073792107596	0.000104512649657787	7.9414066821668e-05	0.00134979343297796	3.15759228047589e-05	0.866761997888353	0.117779257104581	5.2227359076139e-08	0.0131963229153367
0.000294155272958407	0.00107190457134662	7.98635925931283e-05	0.00700712773487935	0.000218158458971683	0.000244066440144412	0.00136763290220138	0.989717087506213	3.5206921287853e-09
0.010685215143496	0.0159341100127363	0.0407831449355407	0.108548014450188	0.0236663145806088	0.00077647342425265	0.0334336915247351	0.766173035908883	1.95588112062911e-11
3.23633631829813e-06	2.7090119365663e-05	2.2878910325094e-06	3.26205638412867e-05	4.85307500146942e-08	3.57781019943218e-07	0.909925846581173	0.0897669619462336	0.000241550250265245
0.00108372776434744	4.95172215495807e-05	2.79703005569874e-06	3.4367707414005e-06	1.85014520924678e-05	2.96760887819187e-06	0.00262182594227705	0.990499023447552	0.00571820276250586
0.00239501304461302	0.00148279394538849	0.000594598712721605	0.0619190878406905	0.859193464246415	0.00022200968676713	3.16994509724452e-05	0.0627196263846852	0.011441706687747
0.000104728931660472	0.000264224446975531	0.000128145125284191	0.00401503012032235	0.989223680821776	0.00589311833733046	1.3629759625226e-05	0.000357438449617934	4.0074079401855e-09
2.33808725402847e-07	4.64467688586811e-07	1.94301042570809e-07	6.35329396555573e-08	1.79662870869848e-09	1.29733438521725e-08	0.999999029098711	1.79922313842476e-11	2.92852263739622e-12
0.101018067353304	0.0451126676295622	0.0253440373942157	0.210047193124185	0.000104824704772308	1.15828949602631e-06	0.106221619432494	0.00344823188660988	0.50870220018536
8.68730216526688e-05	1.76235517164175e-05	0.000116258182740993	0.000136503628785554	9.33511875267001e-05	2.90874755537573e-05	0.00494136905271058	1.23672674647953e-12	0.994578933898077
3.0459713238982e-05	0.000116306026482582	2.02825385898911e-05	1.98553301724497e-05	0.000697685625730962	0.000826781804368897	0.99730141145975	0.000979463177239167	7.75432442741898e-06
0.0117462508682454	0.0720116794287993	0.000809040230918581	0.00348264242257007	0.886822560410749	0.000979040057959025	2.45501843011421e-05	4.32868072124504e-06	0.0241199077157366
0.00162970760376312	0.00899994300725223	0.00679638407462943	0.202024839943134	0.421107927251767	0.0376964874530574	1.95880944147351e-05	0.316004964093609	0.00572015847837378
0.000677750517209867	0.00010662952894615	0.000548080955902153	0.00490535126206173	0.000175020129422407	2.28513270488495e-12	0.610476695537099	0.0848293692182242	0.298281102848849
1.11158434035793e-05	1.12665565246659e-06	2.12868685085427e-05	0.000287676806018338	0.0694311870037439	1.68161293597981e-05	9.09633456683334e-07	0.00123399330120109	0.928995887758656
0.0432327228384026	0.0531458430429646	0.0439358382449995	0.0182237855455435	0.00701572268679433	0.00939825162948462	0.00774613986941752	0.0129456681577719	0.804356027984622
0.000108812564165773	0.000824135759281292	0.00727183803875588	0.0010167202532849	0.000745932940901872	1.90826558843153e-05	0.970984639227511	6.73417104624258e-06	0.0190221043891683
0.0018641165106119	0.00200256263421271	0.00870335131121353	0.9148027679439	0.00755337766649061	0.000152870672884118	0.0648242392440056	9.60695299792345e-05	6.44486702725069e-07
2.49069193746795e-08	5.12146842304721e-09	5.47524807970057e-10	2.28339655757239e-07	0.000109822852140479	9.90855187405048e-08	1.46574214698055e-09	0.454816207052196	0.545073610628834
0.0235541662516951	0.0874146141517064	0.280343061795079	0.192100129772984	0.0515671647995995	0.0112731741068264	2.86363291779194e-06	0.000215155787195316	0.353529669701997
4.06052518836041e-05	1.23126141831949e-05	0.000143531755003424	1.35967984301743e-05	0.000794859394689936	0.0466448701269974	0.0334242123768066	0.918925827006317	1.84675688979253e-07
0.0108928726499986	0.0016531228947732	0.00553134170171563	0.397422807785792	0.530930423835877	0.0535023535755978	1.67671255038971e-05	5.03099839126994e-05	4.46829218889613e-10
0.30211565131978	0.118505720311958	0.172401657761595	0.0125049334322787	0.0236975067964426	0.216550560404927	0.102216448210639	0.0380631020646109	0.0139444196977692
8.39931139165148e-05	0.000258238283055324	3.13499698292849e-06	0.00104724244564979	1.2017011614487e-07	0.998156355366836	0.000450889150276271	1.01340551867881e-10	2.63718265669632e-08
9.21857436239198e-07	2.67593429078146e-06	1.58334484256802e-05	3.89203950878506e-08	0.999690878724096	8.64371019970327e-05	3.77552874932011e-08	1.21655254175037e-07	0.000203054602817055
1.50420380016878e-06	1.73801093938011e-06	1.13370140928406e-08	0.000308119774285504	7.36133158895083e-08	1.17955076926652e-06	0.00054610428548836	0.999141249220131	2.00042563492888e-08
4.124024051865e-07	4.94056443718285e-07	4.41402693681298e-07	4.2221200098784e-05	0.00208315785555219	0.994030850212723	7.65555956892554e-06	2.87450111011107e-07	0.00383447986040338
2.46138504812829e-06	7.14830521693616e-07	0.000169107549175653	1.81394332559692e-07	0.99963219574647	5.77443769560201e-07	0.000193887079867904	2.64216966814889e-10	8.74306597785429e-07
2.91096246787942e-06	7.68839291328747e-06	6.23190370189332e-07	7.90114171689216e-10	5.43217335513959e-06	0.996815011131856	4.81695518707823e-10	2.93172144019265e-05	0.00313901566282548
8.23065511170941e-05	7.91961496140551e-05	1.08986967987882e-05	0.000380220822501801	0.0116090958422189	4.27029003584991e-08	0.960011916813897	0.0278263224195843	1.36762180604393e-12
0.01215644790898	0.0111959110323334	0.0820340187757424	0.000692702666401615	0.238707394249107	0.123456327721029	0.0125456883691129	0.142055679806249	0.377155829471044
4.19450675530608e-05	1.43261677520935e-05	2.91187175725967e-05	0.0620850074036213	8.67414185652161e-07	0.00100347338977286	0.0122826509692398	0.387334230464675	0.537208380405628
0.000455958432126902	0.000298348613085794	0.000699326237025688	6.87325493618629e-06	0.00262719494291662	6.37038717280986e-07	1.57964390257523e-06	0.995909902697656	1.79139632735042e-07
3.01855831841422e-07	1.41520215223569e-06	3.75134743667456e-06	1.07438426222155e-10	1.99123786278026e-08	1.37726768834777e-09	0.119680637627536	1.4486396322988e-06	0.880312423930326
0.000622327795768478	0.000566235227523557	0.00289096238467664	5.28441916683051e-06	3.19870963616543e-05	0.0126760590367829	3.35077673719992e-06	0.0119352702585613	0.971268523004421
1.79346277834563e-05	1.35130976266716e-05	2.69780616929286e-06	0.00106813728344121	0.872507178847684	0.00177345694359456	0.123572332629803	1.80693049559141e-05	0.00102667945894134
0.00306895457373658	0.0182549199621115	0.438649556733758	0.0116349120902687	0.00358486031105475	0.000817317607265972	0.260362218184979	0.000279384036542185	0.263347876500284
3.14759940693426e-06	1.66246217085647e-06	0.000217295190521677	4.55910519836134e-06	3.63100332478393e-06	1.73784251279755e-09	1.53146734486401e-07	7.86835197601633e-08	0.999769471071281
7.37117448108311e-05	0.000303785582544861	0.000149252881908948	0.0971035298456383	9.45085714665976e-05	5.64653690461731e-10	0.00150236063232538	0.0084304401025501	0.892342410074101
0.00339087572118293	0.000318716430512818	0.000175689154110265	3.21756261991978e-06	0.130000386076923	0.851892459105601	0.00153667751520007	0.0126805899619093	1.38847194062734e-06
1.56894133862816e-06	2.60337268525765e-06	4.81768417009159e-07	1.03217231508415e-08	3.18474521199022e-07	5.86354211389923e-08	3.22540979399412e-06	0.999991733075847	2.52890408067534e-13
0.0162704063079445	0.07783607846465	3.13758651328601e-06	0.0193809024380711	0.10068671846542	0.00157778999546579	0.000494888940906334	6.04443653633984e-07	0.783749473357376
0.00110415635667963	0.000413148382598691	5.83557988891328e-05	0.00571293394900214	0.958054202583798	0.00167088375854914	0.000379308747795329	0.000177079428173395	0.0324299309945145
0.00808608187435278	0.00527956804954023	0.0021727191595493	0.000166336022526555	0.000451214551647134	0.486427340395237	0.497198840790853	3.00209819598378e-06	0.000214897058098679
5.05407385077793e-05	0.000124306051729886	0.000214218345399787	0.082248921874853	0.00701213560681006	0.065237583049332	0.000128818311637855	3.32722050050623e-05	0.844950203816725
3.88044176903372e-06	6.43730603109431e-06	0.000137633678436457	0.0515576656203089	4.32876606058234e-06	0.000408431893700262	0.947880637983812	9.15718730356361e-07	6.85911510043899e-08
0.00089266101387717	0.00243062093400038	2.87867744254572e-05	0.000112317459139846	3.83614060302098e-06	1.58476539625619e-07	0.0650196028843175	0.710933804214079	0.220578212103018
8.94720239116102e-06	1.14759116031181e-05	6.38856705038683e-06	0.00116526265381132	0.225475868597532	5.99619659727025e-07	1.94423516157875e-05	6.8120174186978e-06	0.773305203078918
2.4779436433634e-07	7.00876104753475e-08	1.10846805506697e-07	0.00104404879087027	0.000588800593326119	9.11915636563291e-08	5.31823533688987e-12	0.00675985934002265	0.991606771350119
0.000901927858379979	0.00361417596349673	0.00250456673019725	0.46519033190761	0.000775406923263466	6.46278125481823e-05	0.526445317267619	0.000147639386636446	0.000356006150248531
0.000102357143964693	0.000830979096312042	0.000115213810859171	0.0758350810803599	0.000856262478075841	0.92223986918086	2.06805919856681e-08	8.19952118328171e-06	1.2017007793223e-05
0.0021110844921947	0.00205758825572265	0.00239603455063863	0.318715248263024	0.000141144590414032	0.536753734285577	6.23970693298049e-05	0.136942593372925	0.000820175120173572
6.24799565759069e-06	7.61847312960072e-06	5.14875913660098e-06	1.81081422734887e-05	1.42986725098802e-06	0.00449419904556117	2.33406064892814e-06	0.989874687058133	0.00559022659820863
5.26091833137604e-07	2.06483024409106e-06	1.1366071588507e-06	6.62873575632581e-07	0.00272549325814719	2.28328855969931e-06	0.00208014685308334	6.61357964022743e-07	0.995187024839434
4.02513184201204e-05	6.18123675743753e-06	7.89659818751962e-05	8.83203748465794e-07	2.48247801144668e-08	5.19840716794252e-08	1.59052170375133e-07	3.81368259256109e-13	0.999873482397795
0.00209782369037748	0.00139456536681032	0.000253171743193949	0.00133931750009942	0.289220562541406	0.000286517194259445	5.00845108822056e-06	0.705403018025673	1.54870918479241e-08
0.000741621679158175	0.00144816240058815	0.00143641233816454	0.962489087955893	3.4624912881516e-06	0.018293086182481	2.08345045307955e-07	0.0155879571234909	1.4838903188938e-09
0.000875261353236754	0.00123943373221638	0.00343942953160982	2.92432818715052e-06	1.07612036148982e-06	1.15872717909875e-05	0.994424153642824	1.17761428581923e-06	4.95640548807533e-06
0.000191543149605494	0.000164241343253659	9.22055270512356e-06	4.68140410867416e-05	0.000192062919321881	0.0200558835873988	0.979327699270876	2.74407631818049e-10	1.25348613446403e-05
0.00160441609930878	0.0016929920728723	0.000112334910389395	0.724406198493336	0.0458007594054118	0.00440752093991713	0.17946306944184	0.0425110667411991	1.64189572537989e-06
0.000163838808321203	0.000302978045838784	9.08422432327665e-05	5.37184932771865e-05	0.0213732611954491	2.72287054871683e-05	0.000267759645479239	0.000409334036796217	0.977311038826118
1.27297617179139e-08	2.5441058106319e-08	1.10542168585299e-07	5.60223295923698e-10	5.19986888637533e-11	3.59099057029632e-10	1.60833988650107e-09	0.99999984786258	8.44771188936835e-10
0.00325117681393969	0.0258319987515439	0.0170726823116202	0.000928760168026227	0.000106103178372682	0.248427771307221	1.6250028028712e-06	0.690647913345967	0.0137319691205067
8.64402743126304e-07	8.82163326663345e-07	3.70691360120068e-06	2.83061512269429e-06	0.000116161344123104	1.50370894944349e-07	8.18203778402168e-12	0.99987540382291	3.5909594139763e-10
1.15287251348837e-06	7.0322081468865e-07	3.75697097867576e-05	1.00918258564637e-05	7.89259207519828e-06	0.000764196755920969	0.000505306743072668	0.99867308626366	1.62994784111604e-11
0.00367364786320647	0.00266874372784914	0.0200459146848672	2.2754313476049e-05	0.0533902135888348	0.705568432857108	0.213955576943919	0.000669844404400262	4.87161633951928e-06
6.71953068158435e-05	0.000165723874914038	3.21673085382702e-06	0.0100147141650261	0.426199794377445	0.000444767601992242	0.538167325157044	0.0249372596610364	3.12487264246581e-09
3.64418922963042e-05	8.58050109291796e-05	8.81038005571865e-05	1.52574423771707e-05	0.994154773380887	0.000102516099912773	0.000963135627973785	0.00455074836208286	3.21838298363137e-06
2.54654309237869e-05	0.00122177104318696	5.51772163174557e-07	0.00762875835865084	0.00012365408756947	0.981797568928991	1.35079929531545e-05	0.00914033527235134	4.83871132099925e-05
3.8767371791711e-05	0.000100596525915278	7.39359251377804e-05	0.000891434368214844	0.998345546320112	2.1681333441042e-06	1.43369486177289e-06	5.95201248794492e-06	0.000540165648134207
0.00367417398410382	0.000658397321241444	0.340229939376839	0.00268317602983483	0.183740200962746	0.348211070642529	0.119602766899757	0.00119337493964232	6.89984330562033e-06
0.000143358793087641	9.84417390896698e-06	0.00128169539551412	8.85055057433148e-05	0.00542081921005836	0.011520345187164	2.05344525380751e-06	1.92298650625653e-06	0.981531455302764
4.1253000370132e-07	2.00152998958016e-06	1.08751912315363e-05	7.082419422085e-05	0.999852957212115	4.11884248944363e-06	1.20964959344323e-11	5.5713522062644e-05	3.09696579115264e-06
0.00134104416688589	0.000346139920661198	0.0122176634415634	0.00648920931403657	0.00210327354481254	0.048396781123601	0.00016029286818891	2.38460068074486e-05	0.928921749613443
0.000211559331250888	0.00116918988352544	0.000411601665920983	0.0017065867593493	0.261395192998673	2.01731123726459e-06	0.733502103701282	8.79461635813292e-05	0.0015138021851795
0.0329198028853753	0.177978519732526	0.0161643875284717	0.235577655852878	0.132685004938453	0.21974842378621	0.000970207220250518	0.154302115413111	0.0296538826427239
1.07283821319861e-05	1.57077285019199e-05	1.40171009651075e-07	5.64598526159078e-06	6.56357231105305e-05	5.2018545921232e-06	1.56149967283476e-06	0.293666923769931	0.706228454885788
0.00589346513746027	0.0019744340751458	0.000184833501953761	0.0184458281944299	0.879285708112266	0.0251881293938696	0.0690153334048581	3.26467500629141e-07	1.19417125161582e-05
0.000228638323262792	0.000168127142841793	0.000427669948303693	0.0308846835071111	0.000148250876715747	3.87423915025621e-05	0.000257367971761938	0.967846518174737	1.66376297178212e-09
0.00443634526243852	0.0100876928025148	0.00144357361873092	0.000510993721487336	0.813359423656265	0.00189740361395407	0.0420278907819667	0.126203871023029	3.28055196131496e-05
0.000572771410250421	0.000495180175847561	0.00141288696632089	0.277897262780877	4.4427740536629e-06	0.714664449125423	0.00247144450079348	1.48137442838198e-06	0.00248008089200531
0.000163549723360215	0.00150691619710597	0.000240418481121074	0.283351476732927	0.0217046734122039	0.00290251888415402	2.08176672991546e-08	0.690129397959125	1.02779233537693e-06
5.87032881137483e-09	6.40797811377974e-08	1.59659083200219e-08	1.96745115240693e-09	0.000286422794686964	0.00421875901098096	1.3751813688243e-10	0.921678085063036	0.0738166451103086
3.77070956258821e-05	0.000502588176413047	0.00383096726041336	1.81443206477493e-07	0.000418628648393777	0.0030024088044127	0.000624682418071678	0.989928705802418	0.00165413035104526
0.041621545190076	0.875361182657729	0.0067600642699299	0.0413302626519444	0.000982026054968234	3.01105987715244e-06	0.0031268169555821	0.0142120844514321	0.0166030067084607
0.00805474822834182	0.0446178608108225	0.0566871149023891	0.0555292532993965	0.59593309634935	0.0124279284441808	7.74562905555903e-09	0.22672153803223	2.84521876606499e-05
8.07027208334736e-07	1.76929306545166e-07	3.535405607125e-08	6.20039634971724e-05	1.12106653160703e-06	2.70370718374444e-07	0.744498587248612	0.255431425992956	5.57204711339256e-06
0.00693174526996564	0.0844833195718967	0.00865839146394285	0.00229672877543081	0.0348877263472716	0.101223655681304	0.721680030814372	2.71002960346329e-07	0.0398381310728558
0.000286248564833635	0.000122828310904077	2.8228123481588e-05	0.000560822926707238	0.0135248332797436	0.000175860175285733	1.00348993613077e-07	0.98516173941143	0.000139338858620065
0.00253542692078003	0.000445469091868937	0.0463533465188864	0.36266209150082	0.571957456157988	0.0154622652856988	4.58076811894287e-10	3.23179650366896e-10	0.000583943742701383
0.038313839940048	0.0453716431084129	0.000745936516216654	0.00633103686706966	0.344192880244754	0.010212119749331	1.00525396972438e-05	0.00417737794045968	0.550645113094011
0.000161374195523775	0.00165104894037597	0.0020537774033273	0.00285371405182417	0.118983896918477	0.236908619613537	0.398865016962865	0.238521764605834	7.87308235298329e-07
0.0315433478283754	0.894013624575404	0.00798077595042543	0.0632538306286	6.47674955217929e-05	0.000321640798210825	7.17764495889666e-05	2.94228289601347e-05	0.00272081344491368
4.80090816682312e-08	8.43724232381436e-08	1.38441237732637e-07	8.34052685620145e-06	2.40669285820696e-07	3.65912930572065e-09	0.999988726702867	2.41761694157119e-06	2.17802795529454e-12
3.10564802096942e-06	4.76692283386064e-06	0.000279025638341687	5.04722043756685e-06	0.352401456871588	1.20894214033286e-05	0.633447377166775	0.00148068717197987	0.0123664439386202
3.24720130364902e-09	7.52472150617229e-10	2.69747652872027e-09	3.68637508628698e-09	3.21172505931124e-11	8.88453352804932e-11	4.62579171781846e-11	7.49410488284823e-08	0.999999914508206
8.27608715271809e-08	2.96957751721924e-08	5.95575051897814e-07	2.04252989277538e-07	0.999985382386556	2.89070901717076e-11	1.29353901479907e-05	9.39190684967433e-10	7.68970510701899e-07
0.00596479509343191	0.00274280404835841	0.000218053653806142	0.0662005227254796	0.859474905716797	0.00528088983389279	3.87114199297088e-08	0.0289289366825324	0.0311890535342817
0.00473047733239857	0.00154211952532995	2.42875512207735e-05	0.0320950399715856	0.88452163717346	0.000151992984426118	0.0769344353234666	2.30569910406713e-09	7.83241306602085e-09
0.0227465003346154	0.0132679108988531	0.11969791877224	0.038225227648381	1.61113219629386e-06	0.000418824983434284	0.559752891894216	4.03537694909497e-08	0.245889073982295
1.70072336954665e-06	1.60493275489683e-07	7.4687120098985e-06	9.38489281009548e-10	2.37567551147868e-06	0.990628695833224	0.00934491645204273	2.07478253546617e-07	1.44736938241045e-05
0.000135549208538282	0.000186376769452896	0.000310679337810695	0.00150136841673644	4.36311455079831e-08	0.543196723083821	0.00378960622321846	0.390729967543766	0.0601496857855105
5.92397285742187e-06	0.000545779639840849	3.16749730420125e-07	0.000976105273461102	2.36432931125062e-08	0.000562469318592304	9.8296855955601e-08	2.85962923129778e-07	0.997908997142446
1.57727028327448e-07	3.0197306424867e-08	4.28934415113436e-10	6.42004304504837e-06	2.41458785364462e-09	3.12189513455367e-09	0.0383723328340273	0.96161741228095	3.64095222540933e-06
2.20764736998829e-06	2.09811844981602e-06	2.39547946618301e-06	3.32639425195381e-07	0.000666193271134927	1.51390122713449e-06	0.00103587922703523	7.29609946056281e-06	0.998282083616431
3.03971170272495e-08	3.03883839620018e-08	2.53346089506443e-07	9.53767462377372e-09	7.74548267146641e-06	0.999990639941652	3.56915393880169e-07	9.33991002964376e-07	1.42894246532583e-14
4.39730539280591e-06	1.52748629322724e-06	3.53108137603362e-07	0.0004238328425433	4.10902013561899e-05	1.01821785703812e-06	2.15128836379938e-07	0.00036098496156725	0.999166580748016
0.00157135036255934	0.00390936647822814	0.124249104113285	0.0037252306527759	0.22118442162724	7.93494307031231e-06	0.644975739585302	6.99184214919873e-08	0.000376782319117827
0.00818436592510083	0.00656112631818566	0.0494430496116244	0.0335799505316287	6.0312014326893e-05	0.886921531750075	0.014056540837834	0.000136828396146422	0.00105629461507768
9.27028353889191e-07	1.0591460299604e-05	8.1242933669637e-07	1.18508053573667e-05	3.29636936381029e-06	4.75327600737886e-07	1.37426062109992e-06	0.999970672319059	7.55114140942429e-15
4.28243436848365e-05	0.000383123009716892	1.49852203571139e-05	9.90307051082079e-06	0.00185918677609718	1.21032464304208e-08	0.685251603833948	0.294325012450515	0.0181133491919242
3.31809074004448e-07	6.73921506238637e-08	1.41055186507915e-05	4.74152994290577e-05	0.968145551545035	1.17163112811466e-07	0.0213010015572244	0.0104815250645369	9.88465078639521e-06
4.87355141670227e-05	8.32977138762183e-06	4.07453594574827e-06	0.359081601323987	2.21905233931885e-08	2.54751121181439e-06	4.25989546874983e-07	1.64864607944592e-06	0.640852614517151
0.000135776401572796	0.00049833457490587	0.000260132918576832	0.331350076571541	2.44364217180053e-06	0.000485547096580639	1.56621301055705e-06	0.524993884897529	0.142272237684112
0.000163454250276561	0.000387668360390159	0.000593501581589066	0.00562405637815539	1.61441746976252e-05	0.139152061929928	0.000494606138820607	0.853490683821773	7.78233643689842e-05
1.25138585483489e-05	0.000123059366193491	9.37510542995964e-05	7.65245174060994e-06	0.984383874775131	1.9361175754967e-06	4.66996743951136e-09	0.0153772076956236	1.09205047931317e-11
0.00517306712270534	0.000849436859280806	0.000455203892755743	2.50186185442147e-06	4.56294885893532e-05	0.295199426841728	0.698014121697654	0.000260526075783775	8.61596486661737e-08
4.9509634934004e-05	0.00023302559778932	0.00130350151616468	0.000846660333997136	0.917908055082254	0.00021158874914171	0.0780428063833979	0.00140485256633252	1.3598834454188e-10
1.71486131310257e-09	4.00468768822274e-10	1.30364241057953e-09	7.24767005098367e-09	2.92158443365548e-08	4.15531284947566e-10	3.88784677468738e-06	0.999996064873338	6.98186903099305e-09
0.000584431110022708	0.000588998531750089	5.84337123138923e-05	0.0283852587434229	1.68062059624225e-05	0.0870844314363057	0.0100183659227023	5.64835011190637e-07	0.873262709502509
4.80333994644563e-06	1.78827746300701e-05	0.00141701608411749	1.69023358963474e-05	0.99073412521317	0.00780926111193858	3.46674196674188e-13	2.09113158986578e-09	7.04882279962951e-09
1.21292497854475e-05	8.30925994884949e-06	7.19153426299421e-05	3.95929874691719e-05	0.000475970304108072	1.02151743822409e-09	0.995122379229598	0.00188534847738522	0.00238435412755816
4.39568674557872e-06	7.90802817685482e-06	0.00145076828660534	2.13957372881763e-06	4.66611742465195e-06	1.18545047728061e-09	0.00603781797456942	0.992492302643729	5.0356964150123e-10
1.89861814371834e-05	0.000184571669334329	0.000133775120423686	1.07031525114199e-05	0.00384986093638328	0.000213697678200711	0.0604680029434956	2.50358140073465e-07	0.935120151960074
0.000886941168812116	0.0025176148362429	0.000174027906622934	0.00311756308171175	2.86882209228093e-08	3.53158468934842e-06	2.80088981210423e-05	0.990222041384434	0.00305024245114471
0.0181640429169056	0.018712300598	0.0321420559554864	0.462907030784807	0.00374286281597121	0.00518766266916162	3.07795299552761e-07	0.000612558688118078	0.458531177776251
0.00613499120732983	0.00330247469048264	0.000500433123389858	0.0924576307722598	0.000138178102465664	0.000847219383866917	8.73473683474162e-08	0.867517931693313	0.0291010536795242
1.0274698009407e-07	1.68933793951802e-07	3.59356933978539e-06	4.47343967256822e-09	2.33935751727277e-13	3.3123367198695e-11	1.66273286374494e-06	0.999994467509948	2.77351431532675e-13
2.1249581745204e-06	4.56790875718491e-06	5.25654516085768e-07	3.43233058718772e-12	1.34799473400696e-05	0.000345697890419206	0.999504676874003	5.9523368705443e-08	0.000128867239989164
0.000200543633484838	4.88428320811391e-05	0.000130965153412156	1.4254640576507e-05	0.014047158949719	0.827964801432641	5.66217135387745e-08	0.0538661542641314	0.10372722247224
0.000503781295298386	0.000517424799362422	0.00399570550737831	0.000172710138678716	0.138327505049764	0.342359765127415	0.00130792877425175	0.512814706144782	4.73163070009661e-07
0.00184632074053146	0.00162571513292744	1.60076847572593e-05	0.0368433543892934	0.2170397733605	0.000614677527337436	0.741107689901705	0.000895102395240739	1.13588677077175e-05
0.000101982589813794	3.26042717805847e-05	2.0577600883088e-06	0.000151332497541387	0.525076738933105	0.362038599726701	0.001309201801879	5.56229700814869e-05	0.11123185944901
5.98666951437325e-13	8.32732424951009e-13	4.72082092576855e-11	1.26034134464004e-11	1.9622234992627e-12	3.50013116520972e-15	2.08999183346273e-14	2.1535196848827e-10	0.999999999721418
0.000423180635484187	0.00644096928623134	0.110010007892645	0.0136615541947183	4.67094569739751e-06	0.00158601704536079	0.391332863923126	0.476491581620123	4.91544566145959e-05
0.00281181646723716	0.00581363654173913	0.00488398498105349	0.0117239673343023	3.02065296444297e-07	1.33752699878554e-05	0.943717973435729	0.0306929074612977	0.000342036443356468
0.00634283800447229	0.012971071619804	0.000290221071414885	0.000370148943132527	0.0276992466993877	0.0225863096308822	0.554619700373292	0.000146408084978236	0.374974055572637
5.9129591166486e-09	4.06576495436652e-09	1.25864640208747e-08	1.22701019059701e-08	1.52164810991215e-07	0.999991906797792	1.02982618210906e-07	7.7955583034154e-06	7.66118493618851e-09
4.06973432541402e-08	2.07837222637706e-07	3.17618965047546e-09	3.42871323430433e-09	2.17541716329068e-09	5.64380458720612e-07	0.999998981576859	1.51726404556952e-08	1.81555155795973e-07
0.000103880779433675	0.000352792514200776	7.37918028559728e-05	0.000788687742181782	1.35647146245628e-05	0.99816730199004	7.65048903741328e-06	0.0001048767291439	0.000387453238481869
0.0171045667038714	0.207189395414971	0.00520317518947306	0.764640490458137	0.000103973728685731	0.00101090599527143	0.00474730640673619	7.48840778442698e-10	1.85354013333831e-07
6.43149280327504e-08	1.66024232676398e-08	8.83848058391084e-08	1.37006032864487e-06	0.984325995111434	1.70257582059372e-13	0.0156410668440223	3.01325682072553e-05	1.26611367990779e-06
0.000996683418603308	0.00113010500061393	5.15771693870292e-05	3.4481028498506e-05	0.00124916284683559	0.00161698429922379	0.0936841004585989	0.617525852921485	0.283711052856754
0.00255975834011723	0.0110413679547563	0.536385893695997	0.265621046107602	0.116074212746057	0.0276077106113266	1.16047152432108e-05	0.0266590483247447	0.0140393575041554
0.000165696157811356	0.00024376575523356	2.58238375376762e-06	0.0922788331232248	1.82375754626689e-09	0.0361193719117428	0.863020138555463	0.00812450730554346	4.51029834697424e-05
2.57198411580141e-08	4.93659475048971e-09	1.21891611143447e-07	1.0912131628899e-08	2.34858886916992e-13	9.8252385011288e-08	3.91486897766732e-07	1.58225151898664e-05	0.999983524285114
3.68429158730443e-11	1.90466532620889e-11	1.74315461801704e-10	1.72779788537866e-11	1.70872694365082e-15	1.52020975333905e-10	6.81104289208375e-12	1.15798151375041e-06	0.999998841612169
0.00410517945677305	0.00982593238784444	0.00446121199645225	0.846894275173678	2.00273508832712e-06	0.0106644429869162	0.124046042558228	9.08308991217904e-07	4.39602939723006e-09
1.76822126590186e-07	1.274092884663e-09	8.21883776299333e-10	3.2811401147137e-09	3.55065026940913e-10	5.16381228811345e-05	0.999947786304242	3.82087314881492e-07	1.09312538238565e-08
0.000174100362503148	3.74392461045271e-05	4.33485320700015e-06	0.00506099310482991	0.226351648927367	0.00857619262023562	1.21942309792793e-05	0.638350495020382	0.121432601634392
4.24981468655273e-09	3.50748139648936e-09	7.78735782568785e-09	1.28771244696295e-10	1.84969361948656e-06	3.65676208840949e-05	2.73500594426771e-05	1.21250796806051e-11	0.999934216940503
0.338877736320253	0.202299879523681	0.0878320217695219	0.0529136531028245	0.108694887135942	0.047999385294893	0.0307910374226046	6.45719852787296e-06	0.130584942231753
0.0156230379270102	0.0140197331051853	0.501433161429747	0.0283677046080035	0.0274106293891692	0.41280978584209	7.81284884827475e-07	0.000128908094503202	0.000206258319406336
0.0177119396619839	0.0067570855199045	0.00165207035658278	0.00512856877803423	0.0253974307269103	4.3231418008423e-05	0.943304692596919	4.87946924595904e-06	1.01472410733865e-07
1.31402862160491e-06	5.36520143272845e-07	5.70289259502218e-05	1.63401571516211e-06	2.36780731295669e-09	0.999938905465263	4.59683908997008e-07	1.62254943388252e-08	1.02767096652107e-07
0.00134299228811534	0.0323186025193509	0.0038746414053193	0.0129726694846555	3.49775699169766e-07	0.828194753466966	0.113490419135416	0.00585560506602411	0.00194996685845435
6.03882081032507e-06	4.82423274967625e-06	5.25822800776575e-07	0.00190202581408739	0.995882888561111	7.40243197877263e-09	1.92635479128301e-06	0.0021222148368832	7.95481543342488e-05
5.12885860586602e-07	7.79020771302801e-07	2.29374033711573e-07	2.58160459017912e-06	4.02280068401257e-09	0.00108506816702493	6.98687186170894e-05	0.883008506990307	0.115832449215995
8.03517180142499e-07	1.72966706402007e-06	2.9259860536202e-09	1.61781812994552e-09	1.16721413584943e-05	0.999939163463107	1.08363943873918e-06	4.55296873349677e-05	1.33407129201785e-08
0.000195815309675888	0.000453263660871019	0.000312936071854373	0.000101912819075974	8.75927483626505e-08	0.165575214036881	9.48640510097865e-09	0.832309979407387	0.00105078161510124
0.00172535945667313	0.000395077613884288	5.19130408597009e-05	2.30099439315989e-08	1.26251985022404e-06	1.2321678793185e-05	0.904562708873132	0.000256229476096288	0.092995104330767
2.57060643979518e-07	3.41146648223234e-07	2.30623507560166e-08	9.20537335894622e-06	0.999880619548015	5.96225522301665e-10	9.81188500032658e-05	4.77052827177378e-12	1.14343579835151e-05
0.0211293608558106	0.00353276453387147	4.19570173366482e-05	0.0089439134294525	0.00399081935666975	0.927323117544767	1.29368421360506e-05	7.2473604896546e-07	0.0350244056839067
1.87900993920959e-09	5.6921329814331e-10	6.79983389881682e-10	2.35445467239041e-06	4.27791697714953e-07	2.4326918223695e-08	9.51314286177233e-14	0.999997190289098	9.3124358857354e-12
5.19817563882065e-13	9.95770630900539e-13	1.10833515890626e-12	1.10715268613651e-12	4.05803869342261e-15	7.63569979156741e-16	1.38474950338941e-16	2.1079910276243e-12	0.999999999994156
9.94788496219005e-08	6.03430734336602e-08	2.02214250491261e-06	2.14137651654046e-07	0.000269917736773971	4.54232993702257e-06	0.0160622917931923	3.2768450337316e-10	0.983660851710332
3.67693830120972e-06	8.4971003858376e-07	0.000521700504106436	7.69434465965398e-06	2.7875165954963e-07	0.002897539644718	0.992641344628104	0.00188170780055245	0.0020452076778604
0.000181011714489111	5.12911430309093e-05	2.53625009108115e-05	6.23564068132059e-06	0.000661646279080193	0.982111773316617	0.00502622053724028	0.0119364536147832	5.25316718550582e-09
0.000244188202867452	0.000193338273685402	0.000528249167027431	0.000184786217027559	0.000109036524105385	5.05588468173648e-05	2.59461966533321e-10	3.66813110141782e-09	0.998689838840876
5.74704859241281e-07	2.70817887312361e-06	0.000142144372567907	2.29248265014671e-07	3.04561727259137e-07	2.06492108389727e-07	9.38397738102078e-07	6.47930164387467e-05	0.999788101027422
1.69650601679267e-07	1.9562370144307e-08	1.2585957320366e-06	7.7311027831529e-06	0.000391410628571978	0.986823516247074	3.52638506797476e-11	0.012197071443756	0.000578822733846971
7.12690792404851e-05	0.000156717937946426	0.000318541482325056	4.6917558054554e-06	2.29166880080216e-05	2.30638254418435e-06	0.93664389205207	1.87286304739368e-06	0.062777791759013
0.000148883874128279	0.000485868284621461	2.8134313139063e-05	4.7276408178846e-05	1.0231645395657e-05	1.33077517068689e-06	0.00913504966939814	0.683426788372281	0.306716436657687
0.111178486247293	0.239077863655026	0.000980775405905867	0.257511579104132	0.001462576239703	0.00284828524920394	0.00888555385093371	0.00160598850924808	0.376448891738554
6.64509370456706e-05	2.24193799476341e-05	0.004237702576704	2.42930299687283e-06	1.13081018101385e-05	0.168713656025193	4.34858527765384e-07	0.00233038822646432	0.82461521059131
2.20194962800339e-06	9.61708323495253e-07	7.23515471655139e-06	5.47454816387374e-07	2.76717938632387e-07	1.5683776373749e-09	0.99998871561814	3.78618150614985e-08	2.19662441943698e-08
2.44726683263602e-06	5.805347993086e-05	0.000293749945527305	8.87114635601445e-07	1.90675096356563e-06	0.0007939269567054	0.0457834322053464	8.15656293414035e-06	0.953057439717124
4.25315549764847e-07	1.64890967547856e-06	1.71504259947006e-06	8.95641904007517e-07	2.06324183636907e-08	2.731029878492e-10	0.999930844910095	1.50698932173954e-08	6.4434204762263e-05
0.00326959348600788	0.00985212765210093	0.000311937812369585	0.000397010272690701	5.89974178419293e-05	3.89837841971765e-05	0.00223607970728882	2.83122915970831e-09	0.983835267036274
0.0586372461240965	0.103429771369123	0.0425947832647888	0.176150080290032	0.00987944674596209	0.0041506511367017	0.604352338563734	1.30965531479952e-08	0.000805669409008232
5.30618841642098e-10	4.17869969651879e-09	5.05354629228124e-10	1.01162788249515e-08	2.21376531924549e-08	0.999999800118791	1.58907260255327e-07	3.50439670108511e-09	9.46728411183963e-13
3.02861651189573e-07	1.556891905133e-07	2.07957474485492e-06	1.07612285893797e-09	6.2547342012652e-07	7.00514960452105e-09	0.000658263565453104	0.999338564754268	3.26385524914354e-18
0.0144861676722089	0.0419760465113952	0.015570325944673	0.088813161393039	0.763929590121759	0.0621922305892549	1.16723748422698e-06	2.9595818289215e-07	0.0130310145720032
9.98070520181553e-06	0.00010712573840318	1.59826854619854e-05	4.31825510452216e-05	1.12436394243991e-05	1.10451629104073e-07	0.101272475502458	9.76637406326446e-08	0.898539801062636
4.32400367994882e-07	4.00200078808293e-07	5.25821981365188e-08	1.19681906241578e-06	1.75431543653681e-10	1.41141540436339e-06	1.42142930793934e-10	0.449541504028281	0.550455002237033
0.000189606242779309	0.000172320107300589	1.78491111387613e-06	0.997739754976163	2.63219740741968e-06	1.34610856879235e-06	0.00187265272921185	1.99026750230879e-05	5.24319448932693e-11
0.00508378828893698	0.00565861269656088	0.218972946148674	0.000694595243252744	0.696703833454127	0.0248063866830131	0.000251040490641249	0.00401306695563611	0.0438157300391574
4.99402822163449e-08	9.30261267912985e-08	1.69816389964439e-07	3.04227594896954e-09	2.27472315055888e-06	0.282963452067075	3.76785466252424e-08	2.678426564676e-11	0.717033919679369
0.000501224494919827	0.0013411285716716	0.000396219301871889	0.00486150830244088	0.000422056242031156	0.0125384642636322	0.626610977047321	0.325098136998267	0.0282302847778438
0.0111982278214092	0.0540726603054222	0.043874871140702	0.00735868463060141	0.000403572587242853	5.61970932056582e-07	0.882022413223153	0.000982919938587654	8.60883819493917e-05
4.35208741305715e-05	6.99470270171796e-05	0.000333954683814408	0.00336127570581993	3.81993128221301e-05	0.752960368813933	0.236849743631002	1.25767899267041e-06	0.00634173227246751
0.00106285930540553	0.0105053304422733	0.420025973277702	0.0285724257106681	0.00344387939965428	0.000275280298278198	0.530603965157805	2.25586145558234e-07	0.00551006082206812
0.000301558340525539	4.15127181665539e-05	0.00104834079352965	1.71689595758332e-06	0.995401670549658	0.00302894428578154	2.20677212564969e-05	0.000153424514321352	7.64180803014068e-07
0.547387048996204	0.0761998442958085	0.24232781827064	0.00292609965711827	0.0186621348939132	0.06553093223581	0.0222548434561504	0.00550949716723076	0.0192017810271247
1.97183885640264e-08	1.05914263476316e-08	2.07510212740967e-07	4.29100155757969e-07	2.51663027288166e-09	1.75003435261276e-10	2.18805022139754e-10	3.38983961524167e-15	0.999999330169374
0.00246370190013711	0.00230618261152392	9.78768686279667e-05	0.461052003720814	0.160482717068575	0.000333477323051474	0.0178495795255112	1.07103513754623e-08	0.355414450271408
0.000233846434531391	0.00417129492048818	7.51536637116209e-05	0.0238057274264726	0.852091492554681	2.99101557004413e-06	3.28765150663426e-09	1.17145015355332e-08	0.119619478982392
0.00027463743515563	0.000152457797236241	6.24180594009337e-05	0.000204370649167453	0.983069754347135	0.0159291054857075	4.88069887731729e-06	0.000291066640733969	1.13088865864038e-05
1.30860681630453e-05	8.0867762564478e-06	1.68281155998918e-06	0.00201135803587473	0.994597444458534	0.00142612879858501	1.82228926701715e-06	0.000696728887527671	0.00124366187423204
1.72763704792754e-05	1.20978816959972e-05	4.81458179806494e-05	0.00124390430278905	9.04714115897542e-09	0.000349030875426402	0.00541989308908491	0.987736930912133	0.0051727117032695
7.84164994746757e-07	7.4296004881104e-07	4.93624986946095e-07	1.94259448983259e-07	5.52795450444615e-09	0.0230351758032352	0.000202080056036006	0.976759955555714	5.68047580345769e-07
0.000592899834235508	0.000611241704681427	0.00641734673200315	0.00244981256961147	9.33627757748106e-05	0.0248795845336808	1.13682651203519e-05	0.96493173445362	1.26491312726477e-05
0.000850254721014093	0.00163613848894977	0.199619293122826	0.299405326928486	1.07602329008476e-05	0.497295897169073	0.000820534235657829	0.000292160123824365	6.96349772673836e-05
0.00172964755458463	0.0097671839743111	0.602832114327281	0.0210116463229921	0.230034753969115	9.61050164534792e-08	0.00125585958515518	0.132994156840115	0.000374541321429222
0.00394375683197775	0.0246170866981482	0.000439835093560251	0.4264541696653	0.515928008175661	0.012355446788995	0.000141853704929663	0.00229074328058298	0.013829099760845
3.62045463369506e-07	1.19349912316449e-07	6.61790070579412e-08	5.22986082077026e-07	0.000750750817592125	3.18207969660485e-07	3.20320473329369e-08	6.50106684022287e-10	0.999247827731819
2.06171663406324e-08	1.14278300920042e-08	2.62020976271848e-08	1.29278602564511e-07	0.000152790121336358	1.09899774553264e-09	1.53468086940616e-05	2.48983315033356e-11	0.999831674420377
1.03948917076675e-05	0.000100823740691314	3.57018077858453e-05	0.00426704625274998	0.0016890882493903	2.60898858872939e-09	0.993835478610947	1.27986746458032e-05	4.86651630933667e-05
1.1759763279503e-08	3.28390600917434e-08	4.66311440086383e-08	6.04299162187224e-10	6.82435667897688e-07	8.66558817482564e-10	3.82203304255954e-09	3.62747384478772e-13	0.999999221041111
0.000240909172609676	0.000204218784945928	1.18000636153574e-05	0.0721362512763608	0.904612178962357	0.00475293241306269	0.00114974447328204	0.0168919648293024	2.44644968414945e-11
3.81424027517721e-07	5.15881496241754e-07	5.59154622229902e-07	2.11764490385033e-07	4.69112040995709e-05	1.06198262022506e-05	6.83188840420777e-05	2.91607315651248e-11	0.999872481831859
5.60187355072845e-05	0.00014623744529451	0.00118548036347093	1.24063061416992e-08	0.997553291337986	1.15236109985211e-05	1.49010172518301e-06	2.65005578406563e-09	0.00104594334865618
6.56806731139415e-05	0.000143544828916859	0.000166378437463996	1.9692930859999e-05	0.0661238734079991	7.84628589022915e-10	0.933477890400592	2.57029456111111e-06	3.68241863980491e-07
0.00368329863048236	0.00688243592483255	0.000144235691653643	0.000254590932709677	7.90089953669752e-06	6.22245236017553e-06	2.73567089518823e-05	0.985411880345946	0.00358207841352677
0.103871559966158	0.0633757146617031	0.0437604374573248	1.33006680546729e-05	0.0342577284092669	0.00141157989444751	0.136727649075857	0.611102548984769	0.00547948088241821
4.55137405303642e-06	3.68144189926106e-06	4.8587364515233e-05	0.000165327484023351	5.5276856989534e-08	0.00518409642250152	1.10830626459746e-05	0.994582617572044	1.46097053733845e-12
0.00344099058663861	0.00231875442677068	0.166259248689692	0.042121938072967	2.51952110613466e-06	3.90562208597546e-07	0.785658707167554	3.92017659402175e-06	0.000193530796469382
0.00375814862891434	0.0734390507972453	0.00683972508305046	0.00146880080781578	0.0240865618969451	0.00180414684771391	0.0359790291596996	0.848825420598652	0.00379911617996326
0.000396076583912859	0.00219494170931056	0.116683318145797	7.24570522419071e-06	0.831897181268081	0.0473444188934821	0.00147680862883652	8.75184451619503e-09	3.13511198989643e-10
5.89356106696875e-07	8.75728492965675e-07	3.29115320862073e-06	0.00145205764090775	3.68782466127724e-07	0.0614609605790675	2.91205617651744e-06	0.937078944703564	9.48389704045189e-15
0.000317511025533379	0.000252261479627721	0.000572677032125787	0.0113647271636716	0.986066491270278	0.00141772668805669	8.58314030140947e-06	2.21994991570416e-08	9.06277128797088e-13
0.00139143136592833	0.00183402069484533	0.476922937265548	0.032879121899789	0.148276076717275	0.308486155539568	8.90372648904182e-05	0.0108764303050683	0.0192447889470876
0.00111663665664409	0.00443547762753681	7.42351926765095e-06	8.34546941639149e-05	0.303342340134357	0.000799120458469898	0.0142736837360089	0.675941846302944	1.68706078670639e-08
4.69390357076692e-06	1.58207626278939e-06	0.000128428784864212	0.00461822361035073	0.000356971081241118	6.72787845942989e-05	2.96926941380938e-09	0.99481811663612	4.70215372631045e-06
3.59598398424447e-06	9.41751635124181e-05	4.4571611380459e-08	6.38710112880911e-05	3.39008940098157e-08	0.00119026845091961	3.41771183288094e-11	0.993432789548037	0.00521522133557597
0.00879807846879884	0.00379048196504039	0.701432981781979	0.038795931282308	0.00213256323071199	0.0207652567316725	0.217678786759603	0.00552461255523901	0.00108130722464667
5.04669512583937e-05	2.51890657397698e-05	4.08813336193178e-05	1.03914805935886e-05	9.25491026987903e-06	0.000103075046200296	0.999684801359103	9.09383050824491e-06	6.6846022707962e-05
0.000422296001585613	0.00199591693608281	0.000284716195519126	0.0048597376452852	3.04119967300061e-07	0.991964744617825	0.000383017726493071	8.92592711287291e-05	7.48611262453219e-09
0.00295776069431279	0.00273984404063059	0.00355811374505569	0.00315895979301972	1.63644996731144e-07	0.0694174755921397	3.73431523723244e-08	0.918167522150827	1.22995865360561e-07
2.09108128960757e-05	1.50696543940655e-05	4.57476643291583e-07	4.21319253653827e-05	1.9052038031915e-08	0.999867633016836	7.10565540850234e-08	5.23858955791296e-05	1.32110969382865e-06
0.0366602724653193	0.371377620499419	0.225130431364563	0.000118222543374832	0.00143032561202339	0.0173778575136297	0.0030248547465181	0.341870262732042	0.00301015252310976
2.94230312441292e-08	2.10469227360469e-07	1.05486762049013e-07	2.12207140253986e-07	0.0718646624776745	1.11169845330412e-07	1.20586309784996e-07	0.000242099968958122	0.927892448211051
0.000777278631281774	0.000373068162146626	0.0212984302283698	0.00138400803671745	0.00240370082939817	0.564247388290112	2.65481579101748e-07	0.408844371763032	0.000671488577363567
0.000163648138635328	0.000121888382756421	9.32558356452177e-05	0.000174251217214542	0.000324975129325091	6.18894682720031e-08	0.997943619258093	0.00117829955651861	5.92343840243697e-10
0.00525858626374517	0.0140825401735046	0.0256053224504267	0.00444382571743712	0.380386623808255	0.117169942059172	0.013450475518782	0.439595145259887	7.53874878948292e-06
0.0147622464608191	0.0107208649794949	0.561751925106113	0.00464897066901822	0.00709432564864763	0.399531388798811	0.000932560056337766	0.000130323699113401	0.000427394581644954
1.58465566282389e-05	0.000406967140923196	6.24129258047633e-07	0.00041143794825173	0.110217413634364	8.96838460169312e-06	0.000246781560179069	0.807562320612667	0.0811296400331269
4.5545296272228e-07	6.31558000828654e-07	9.68051607289946e-07	3.51739387649687e-09	2.88178287693596e-14	1.2354112720376e-07	7.1756672364521e-05	0.999821182806559	0.000104878399955444
0.000114860621441189	3.45004646359754e-05	0.00141061107482472	0.000480665032219347	0.0372365287917792	9.699796175074e-06	0.91284847360144	2.50750309142917e-05	0.0478395855865701
0.00260967460692119	0.00169645974017527	0.00227138077735292	2.11101228969785e-05	9.64450583517811e-06	0.00250885490186255	1.53785302537855e-06	0.138843077608916	0.852038259883014
6.65689384390062e-05	5.34777761375099e-05	0.000246240037555655	0.00225010259055638	0.000323935142282195	0.960890571157959	0.0271237803940943	0.00774411669979487	0.00130120726318107
3.43967770702075e-05	6.22505978431741e-05	0.000663431120309895	7.93434003657091e-05	5.06109606578584e-09	0.00137195869562744	3.0718812517016e-05	1.18949247871702e-08	0.997757883640246
1.62441256100133e-06	2.23168034688864e-07	4.30736628061406e-08	8.57994365378874e-09	3.44452884277658e-05	3.18676412919175e-10	0.999814604898226	1.90039605591955e-10	0.000149050070427732
0.00147194636970338	0.00152819309748401	0.00659778849168654	0.010006980209543	2.54312332317831e-08	0.977564979702021	0.00117209373837807	0.00165799278885373	1.71096479946255e-10
1.77166207395976e-06	2.20697559116957e-05	9.86290828655484e-08	4.61369893719627e-07	0.00028533109304866	3.62895969554581e-09	0.999690247102666	1.2576871099371e-08	4.18149278957456e-09
3.80355363516808e-05	0.000112336471620107	0.00147787466652562	9.77832574588052e-05	0.00150383360793913	0.996743751044457	2.61501321676475e-05	5.03255603249509e-11	2.35233154118913e-07
0.000837799231837494	0.00457235993145578	0.00418464614029302	0.884205967765949	3.28077167324827e-05	0.105926938305918	7.26667082255273e-05	0.000160215297653254	6.59890193494421e-06
0.00066946174874987	0.00176027007483527	0.00379291631877948	2.13803724529084e-05	0.000365660656845614	0.000168091237426042	0.00359208106607674	1.42635555547883e-07	0.989629995889279
1.58821683536699e-05	1.52580720652718e-05	8.89329793855079e-08	5.79512379050908e-05	0.000214688258581417	1.20796080982988e-08	0.998704773344362	9.05079151321817e-11	0.000991345815637309
8.74041306107723e-11	1.70590287267467e-09	2.6025447070738e-09	9.19483296369773e-06	7.29617984923703e-11	6.43858871958439e-09	5.51202615607485e-07	8.42983570850552e-08	0.999990158758661
2.96984329266394e-05	3.664161788917e-05	0.000632714397744212	2.53804658912736e-06	0.999071999866402	1.14030345407955e-08	5.9815742295695e-06	6.99393487652849e-12	0.000220414654191247
4.15614995115584e-11	4.11832767733488e-11	5.21357111620981e-13	1.1369544951e-13	8.68098514478052e-08	5.30017194121901e-07	1.79619303093575e-09	2.7101846760178e-07	0.999999110274914
0.000376516778708917	0.000919123567139451	7.26556888457416e-05	0.000575212199414917	2.63675210989307e-06	0.000919327164007435	0.996305684074323	0.000738926060184481	8.99177152660428e-05
0.000263892135683558	0.000375483522237423	8.02857073390369e-07	3.75197164601358e-06	0.00736585028137079	0.986790514726027	3.09501845754521e-07	0.0020227506025781	0.00317664440153835
0.000970140402955633	0.00306683695316131	0.0437250047611934	0.00457966670500743	1.95366417101181e-07	1.02009527016694e-05	1.18242456286903e-06	0.911720515441496	0.0359262569925048
5.7519704599599e-08	3.60196337289087e-08	9.97763392603004e-09	8.4576565433872e-06	1.84357315885627e-06	1.37630733257407e-07	0.113403665462458	0.886585122627231	6.69532903520021e-07
1.3461922796252e-07	1.75478109512381e-07	5.51481897919566e-09	2.32531566997606e-07	9.11739325659989e-09	3.24067522912631e-08	0.999930261593849	6.88394332989183e-05	3.09304982870545e-07
0.00111359072260729	0.0165486151563464	0.00953281597651909	0.000446644329241166	8.22631786587571e-06	2.26384420161963e-08	3.35496853469723e-07	0.97230507167194	4.46776901850167e-05
0.00133593156996618	0.000162362995569226	0.0048197628193183	3.81726323926878e-06	0.00553074374563377	0.000123512035668339	1.12812818896292e-05	9.78371871940579e-08	0.988012490451528
0.000320889479025266	0.000599597325671787	0.000227932832680574	0.838994757938386	9.04009462516947e-09	0.0342705381031842	0.122860621084916	0.00224545558296026	0.000480198613081918
0.00665831860941526	0.00179814644889372	0.000908624471036104	0.00152760179201419	0.00909459934435327	0.00657409717668624	0.973361296647182	1.4054358020933e-07	7.71749668391507e-05
5.33674540096119e-05	0.000429545018081263	2.37704127261688e-05	6.73674696265753e-09	2.36362466036352e-08	7.35776280184612e-07	0.0287894657123936	0.93414948739182	0.0365535978616961
0.00530475127282347	0.0136140743585538	0.0797543721641732	0.00454912644510019	0.106146526145972	0.000279294724137392	0.00119420406586844	0.789157605192527	4.5630844513465e-08
0.00116238509275953	0.00128561744930742	0.00495730795759277	0.0177754648295238	0.215864056168552	3.99693678016575e-05	3.24354632992573e-10	0.758301407059276	0.000613791750832881
0.00273600373407467	0.00454586623906999	0.0606332733875347	0.00384644807553984	0.000147308701462039	0.0249919791948477	0.844285057187331	0.00013181516729329	0.0586822483128471
0.000414643272557912	0.00458088365430583	2.42706694545603e-06	0.0276922546761326	1.7691299351319e-05	0.102635551696068	0.0722746671485477	1.59248676115664e-12	0.792381881184498
9.76644673262214e-08	2.46267489684832e-06	2.05792318300646e-07	2.79710841383693e-09	3.86068700998026e-07	6.39730685208311e-11	3.54388434710554e-06	5.57649774327898e-09	0.99999329547769
0.00546670460262639	0.132070901036758	0.0635117898149753	0.0149704551840466	0.38135448208384	1.99680207386188e-07	1.84350216507171e-06	0.106207027258094	0.296416596837287
0.27155303521973	0.300289835213334	0.225559387836135	0.0981334328850947	0.024938315376457	0.0101126530095143	0.0694064761632891	6.85348071399824e-06	1.08157307607377e-08
5.95457893674534e-11	2.21504359494499e-10	5.73059370971152e-11	3.16850131086811e-09	1.57959282079781e-09	3.35429322136419e-08	1.33666401213634e-13	0.999999961357693	1.27905616020864e-11
5.62412193676165e-05	0.000286492176569704	2.4720174079641e-05	2.7750999211954e-06	0.0254023260310444	1.53311392327801e-06	0.974225876694631	2.38137694167889e-09	3.31090862938086e-08
0.00371555318959015	0.102989747892287	0.000175170004516933	0.576382619976413	0.00302364726049794	0.313419361239321	6.67592370709058e-06	0.000284401285338672	2.82322832887653e-06
8.74820836581799e-05	9.33494474481284e-05	8.34281524919902e-07	0.00503784566059795	0.000180214916295585	0.0219349354185447	0.195265723894803	0.777398772349921	8.4194720679304e-07
2.18992948378087e-05	5.24010634685259e-05	1.51554022046364e-06	0.00149241536959756	0.000690164705564404	6.90527100090834e-07	0.994923709277619	0.00281720421230156	9.2902515567779e-12
9.63269372698652e-05	0.00155269062137391	6.05857497726961e-05	0.937121428780687	6.75688095620373e-05	1.55921403618493e-06	4.36173079825627e-06	3.43290111931399e-07	0.0610951348663881
0.000132937038480539	0.00047083542393524	2.28604145836129e-07	4.8608440035895e-08	1.93281014762761e-07	0.000105974048897394	0.999277548921357	2.70725182404530e-10	1.22338030038892e-05
0.00428338395611541	0.00126411575005512	0.00110399345959626	0.0532174538557959	0.00261382886253171	0.427295710629817	1.35426935177999e-06	0.510219735113413	4.24103323261892e-07
0.000305148011744044	0.00043056260867506	0.000123453404701637	0.000292925672349221	1.64473668047539e-05	0.00460407202058387	3.83414039808357e-07	0.990940160528153	0.00328684697294891
0.000165844732260227	5.85721478689803e-05	0.000630978304229459	9.48693166711902e-05	0.585035177922773	4.70307379859552e-06	2.78392682187793e-06	1.04226891915173e-08	0.414007060152887
0.00216357348621437	0.00165721049542659	0.000190007858455106	0.00088722258408013	0.668269046505713	3.85808163483792e-06	0.266157009903908	0.0201756510961795	0.0404964199883884
5.57421538854298e-06	1.52534484370169e-05	4.70503741502251e-05	6.90562552438717e-07	8.90091650406905e-05	0.000961422414143213	7.11259685239102e-05	1.32172426364123e-09	0.99880987253004
1.76581782249333e-05	2.8371456542625e-06	1.87242124482449e-05	8.60890465613765e-09	3.3181388960618e-05	4.68834018933206e-05	4.18225727270116e-06	0.867793347222253	0.132083177584388
0.000228359208604789	8.64994899821667e-05	0.000492895285724736	0.00036298480941336	2.82194833435353e-05	8.73358142244229e-05	6.18905533483929e-07	0.998713014880575	7.21225989334018e-08
0.000385016371678851	0.00109103287815965	0.00105645483073887	0.000191545953939894	0.0295756265306136	0.96770028379602	8.79228801281101e-10	2.44076576010918e-08	1.43519628134287e-08
0.000604481729828405	0.00136776275275605	0.00290884644408696	0.00403248460347515	0.990496776382244	5.96713027474167e-05	6.78736296511094e-06	0.000496345125581614	2.6844296315613e-05
0.00675269453158473	0.0278129121270361	0.238121209976492	0.0480286477963859	0.627427469168649	2.26832640584679e-07	0.0387663000986948	0.000107947297683205	0.0129825921708345
1.78685232418543e-06	4.208306681188e-06	1.81100240995843e-05	1.23355796820232e-09	1.14502671134172e-05	0.999483829393598	3.96217172181791e-09	4.15823761529793e-06	0.000476451722838817
0.00050073502497176	0.000437627699172409	0.0329680396277903	0.000738946129469693	0.000261471162976528	4.2689505095548e-06	4.00166558178884e-08	0.963412346190896	0.00167652519755762
1.93250303790102e-08	1.00748229882583e-07	2.50179678968063e-09	0.00019134058663631	0.000608652412767217	0.000226115351392526	2.31125297829445e-09	0.998973766762894	2.56658825289567e-16
4.30800183015678e-06	1.16351343215482e-05	1.09272315293515e-07	1.67542414609578e-05	0.000978649904364397	0.99898538226307	1.72054798990599e-06	2.49712084836063e-10	1.4403849360837e-06
7.11247802186421e-06	2.54776712369837e-05	2.89871710128838e-05	0.000625239075889053	3.24796055115386e-05	1.69965555418631e-06	5.78911100459643e-08	0.999257573129812	2.13733218516974e-05
0.0063135648771382	0.00319014210754726	0.126567694312101	0.487856813902047	0.0420254640840927	4.4151147487936e-05	0.134449919488716	0.109289802149708	0.0902624479311613
0.000206198605181634	0.00483469929212014	4.25106062016335e-06	2.75603915615957e-05	2.29822744906578e-05	0.994840590345132	1.93683721756364e-09	1.65131378366046e-06	6.20647802727045e-05
0.00666196651917813	0.0095305129242947	0.000451893283367046	0.00160165347849061	0.00153874219863859	5.79913000796672e-06	0.0033946258646162	0.251326420711632	0.725488385889775
2.1436386992726e-09	3.67299766996923e-09	6.08520756167541e-11	1.21295727144264e-08	2.97492157084891e-08	3.7895759329274e-09	7.11635197769618e-06	7.87005098066831e-15	0.999992832102162
9.4396608948726e-05	0.000185755185364012	4.83875255115121e-05	0.000378120950120302	0.00013355948032165	0.00285403185040744	1.05277853985778e-06	0.996304687100706	8.52008081350086e-09
0.0872933259920535	0.260973353610408	0.201974397336457	0.0106138842540808	0.023530685785686	0.139569002396984	0.00076324587388404	0.0250808921573312	0.250201212593115
0.00107943634293386	0.00167413342946884	0.00516330193322609	1.03957703027609e-05	3.21007265733399e-06	0.0989502350370356	0.893088768883257	2.99848005363262e-05	5.33730582137645e-07
0.000311150152755545	0.002599147841005	0.0945879029228651	0.0913989669201783	0.000353406007324014	0.807226125348698	0.00276838672633093	0.000752426005948374	2.48807489486538e-06
3.24314912099823e-06	1.20448841507757e-06	1.48556324998742e-06	2.54252761579318e-05	1.8684851138653e-06	1.12044674156461e-05	3.44009604169442e-14	0.800917027305474	0.199038541265018
0.00049757963738182	0.00249129316445016	0.000311228463703718	5.01157440656389e-06	0.327392683916215	0.00606758057679893	0.663222764532297	1.17889616659701e-05	6.91730809902707e-08
0.00139347692271799	0.017940490092923	0.00153322645400997	0.000199434559196309	0.0013824136911847	0.000577785950299112	0.976623597806756	0.000132868852927271	0.000216705669985633
0.0180653741670719	0.00217119186973114	0.0361569544900218	0.000244440901470888	0.0126733738544377	6.22422741283137e-07	0.930332334629542	5.81941094675933e-06	0.000349888254036723
2.19456102832422e-07	4.73814439969305e-07	1.33721382742273e-06	0.000186214552695041	1.77995280421339e-07	0.999782678013176	2.88989120120296e-05	3.76799819293869e-11	4.78619077036371e-12
0.0273914286395262	0.0498207722085346	0.00152667416684369	0.0163617545019707	0.000781232254190432	0.189477138830311	3.92052116207461e-05	0.714463069064324	0.000138725122678784
5.58779020393426e-05	2.87600552018822e-05	1.13481605271079e-06	2.43767311058944e-06	9.43068010629376e-09	0.01376654545715	0.985744479247349	2.18300331944019e-10	0.000400755200115683
7.17686634458233e-06	0.000185908003799121	1.55623576213347e-05	0.00434227109586538	0.000140747272714482	0.107405087228202	0.8237350047115	0.028717287833892	0.035450954630061
1.85981993589674e-05	8.64477631192237e-05	0.000354915356883694	1.67093231902477e-07	5.98147557962222e-07	6.80665912958636e-06	7.90419687726137e-06	2.3721038266038e-05	0.999500841545575
0.00897130735457543	0.0436777635160524	0.000639660901194086	0.144432758424236	0.00173709764782134	0.800092659056233	2.11115834239501e-08	1.30443460974405e-06	0.000447427553694682
0.00206134717511321	0.00176446896971933	0.0038483374788901	0.000286670302136863	2.3855665133959e-05	0.132448624385539	7.34414617657133e-05	0.407247926204083	0.452245328357619
1.7556934323346e-06	1.80700676715408e-05	3.98581179119025e-06	1.19740059243318e-08	0.0303688178606452	7.16887932727052e-05	2.9285571223756e-08	3.54756049048853e-06	0.969532092953119
1.62878757572274e-05	1.13076555674368e-05	8.35404586101341e-05	2.0894211919971e-05	0.0106088763827916	0.000200571981581722	1.64817303127115e-06	3.68434017670492e-05	0.989020029858974
9.138291442242e-05	0.000372980503453735	0.0172650486612574	3.36486710536111e-05	2.97239038964017e-06	0.00088492785975158	0.981313900835908	3.46209550160913e-05	5.17208747694456e-07
0.0105795159860772	0.0312195391937542	0.0143156570468133	0.00108802963602564	0.0866604345536868	0.555663780790276	1.99260253030679e-05	0.0069646700430413	0.293488446725022
0.0048452172235969	0.00622156698644436	0.00154635632469156	1.74507549102398e-06	1.95072452824667e-06	0.0010525009464521	0.00036307984991945	0.985927634107901	3.9948760975179e-05
0.0185465091668296	0.00320462825148043	0.000642018864977191	0.00013023904752835	0.0939832584504764	1.61520542598913e-06	9.73758020091509e-05	0.883390446549711	3.90866156166325e-06
5.93979826250863e-05	0.000254905460397656	4.3738039963595e-06	0.000409893358890074	2.30925076040775e-06	2.34127776007566e-05	2.62952024585612e-07	0.999245443072496	1.34120923095591e-09
1.62386753156666e-06	9.00248323825953e-06	3.26897557143474e-07	1.95877846528891e-06	5.38789730062685e-08	1.27350864524074e-05	0.00531055953051508	4.25466011053899e-10	0.994663739051801
0.0074649445312423	0.0661561095351374	0.000930603987509199	0.0116660039809246	0.876283094622497	0.0374451943599545	2.83426007649556e-08	5.31717267999932e-05	8.48913334054812e-07
0.000108357172855399	8.39111834098408e-05	0.000108792701610284	5.48852448278354e-05	8.95600161275771e-06	0.00311964096623431	6.25106993812129e-08	0.272831044424191	0.723684349794559
0.000154714984072145	7.98274128550865e-05	8.16947043070635e-05	0.00648028861368533	0.0123175658132806	0.0010357463042752	0.00351908967681026	0.975531910884047	0.000799161606666862
0.000304867677890212	0.00198365329668031	0.000189770830684985	0.0665872494285846	0.000133883323749918	0.930626793560712	0.000173781845201542	2.81234244052513e-11	8.37290000364838e-12
4.33405591648843e-08	1.88796649253215e-06	5.60201433273468e-08	1.4682050866923e-06	3.46624032764115e-09	2.46744771120998e-10	5.36898971666387e-05	6.29256523709176e-07	0.999942221601043
0.000778739422304736	0.00143932064003768	0.000447175314242062	4.76231100925681e-05	0.996508169739524	1.73836708235955e-06	0.000557583903718583	0.000217742734735727	1.90676826254355e-06
9.93085494600886e-10	2.83650025491062e-09	7.65205842656471e-10	1.30438640602747e-10	3.76055188866883e-10	1.79567831228765e-07	1.26020328319126e-06	1.5369381110672e-14	0.999998555127585
0.000209563543610869	0.000121760488367191	0.00127294534448977	0.00470068178505899	0.81993665598452	0.0260372044420973	0.144807278198546	0.00276221480566457	0.000151695407646118
0.00124475588336324	0.00213483721133474	0.000537229963001956	0.000818535278311968	0.510210699778617	7.85354155524271e-06	0.00173746694594762	0.48330534170251	3.27969535814349e-06
0.000187992683259576	0.000832858950887457	3.29036388116037e-05	8.84812659172172e-05	9.14161458065732e-06	6.61475557122738e-05	0.1228981336107	0.16642377762672	0.709460563053411
2.64273757867641e-12	1.81248828224129e-12	9.4723210508445e-13	4.40748768850348e-12	8.64519338923854e-10	1.26834034568448e-09	5.48697659856294e-07	2.04892701748538e-07	0.999999244266969
0.00497581733555725	0.00410173834421856	0.00507268286336267	0.00179774540055343	0.00145553173437945	0.255565588555714	0.00434311282533767	0.722424515302839	0.000263267638037158
0.0429056880244977	0.0740852556562269	0.142710458485654	3.02284487494912e-06	0.416986624030213	0.185649574286512	0.0472506013829174	0.0166587852383819	0.0737499900507223
1.85469554721349e-07	1.08763752238699e-07	8.3859894731233e-07	1.45891328098939e-09	5.05888632190072e-08	1.7063971037533e-07	3.73426447095653e-10	1.02779324072723e-05	0.999988366174425
0.00546669196564913	0.0282870501744697	5.63586112441148e-05	0.000944930502381	0.953631607908843	9.31154242988821e-07	0.0116108597403597	9.16069487611657e-13	1.56994189404629e-06
0.000114774318290492	7.81288116598518e-05	0.000366864811707236	0.0550652369931193	9.7726400436695e-07	5.14298815206262e-06	0.00106478689448672	0.943206657381394	9.74305371863562e-05
6.19343723844121e-10	2.9197353787323e-09	4.20101199437545e-10	6.9364726146025e-08	9.50103451684133e-12	1.22441794515408e-13	1.64049175521303e-13	2.56550952063289e-09	0.999999924100797
0.00271033176100242	0.0156774388616919	0.819985578245128	0.0009288676088886	0.00778749930675251	0.00232185601741339	1.38512542443093e-07	0.150588285333201	4.35338012350351e-09
7.42448211020828e-07	1.08542027982036e-06	6.05387533207475e-09	0.0030570940403629	3.06778936496552e-10	3.02047188854104e-07	0.00714796205450628	0.390389680392862	0.599403127235935
7.7081627556067e-08	4.78579056636391e-08	1.15468299598717e-07	3.11151752776873e-06	0.000105121690340313	5.32165157930898e-09	5.86468195308599e-07	0.999890934424298	1.70154079089431e-10
9.95355072575248e-06	6.06842783491983e-06	9.52095523532492e-06	2.09812444952691e-07	0.000196777873147266	5.44750921757316e-08	0.000816140204144365	0.998898158170869	6.31165305062816e-05
0.000712074809288886	0.0131665215450182	0.010320036465901	0.867977795398233	0.104651757247084	0.00271607184246703	1.21888510990076e-07	2.45359335669251e-05	0.000431084869929943
0.0102817883674658	0.0801701660313666	0.0232527665573379	3.46748153460318e-05	0.000112584896786742	0.886074389101411	6.8811018533198e-05	4.61740134664805e-06	2.01810405960697e-07
1.01663184924669e-05	7.31213846129788e-06	4.02061062352735e-06	3.55899272782881e-06	4.5810555082041e-05	6.75697594731823e-11	0.000346429771171775	7.94302385803635e-06	0.999574758522013
0.000201192728016007	0.000262398763164626	0.934410235324578	0.00837491180807431	0.00138713573566161	3.9184731675839e-06	0.00475139386879747	0.00155948632914947	0.0490493269693904
0.00032077288664086	0.00122760072338246	0.000340247837404686	3.06076898991002e-06	2.27817048436492e-06	0.933849450577358	0.0608121565616353	1.27784685288836e-05	0.00343165400557569
0.0110542178453981	0.00648689589378825	0.00631421731832916	0.0115755529686135	0.000180169352938293	0.0221651156357122	0.662690621981933	0.277837279675377	0.00169592932791082
0.000436338235687768	0.00492686859146181	0.000160064876333853	4.97174172035283e-05	0.0700407386410583	0.0309165252274135	7.18173456567139e-05	0.156799530003888	0.736598399661297
0.000163671438377163	0.000592944621437797	0.000149140944266663	0.0148949562183811	9.80259609632783e-05	1.54529549323387e-07	3.21013412870526e-07	5.9551963924399e-06	0.984094830077219
3.33560025607434e-08	4.54816878506081e-08	3.28153049425865e-09	3.02318947699122e-08	1.594103429789e-09	1.48446907750469e-07	0.0360182604520956	0.96398147701455	1.41227436314288e-10
0.00638328146937752	0.0181364293205363	0.00168239648833087	0.184995133954145	0.724797888287105	0.00887139349646405	0.00230373250568725	0.0522217877724388	0.000607956705915025
0.030267752063666	0.0156325047750587	0.0709607789194525	0.0895464043644403	0.700116588684287	0.00151266754020315	3.69678037709923e-06	0.0919345441958118	2.50626767037898e-05
0.0029411092239359	0.00712816116789054	0.000198831685357504	0.97325771036332	7.06415084303098e-05	2.77180575365559e-06	0.0163315653268295	6.35427771862178e-05	5.66614129609219e-06
1.96204498615183e-07	2.39595662888569e-07	1.77716283997517e-06	1.68984215431145e-07	1.18829758142037e-08	6.67589372711694e-08	9.11895602579483e-05	1.18587917814104e-09	0.999906348664733
3.6016087840892e-05	3.23998353795636e-05	5.33503081528487e-06	6.75200228014736e-07	0.0110970413840007	0.64882285359169	4.26316256313929e-07	2.56652097746322e-09	0.340005249987268
1.01679262425635e-07	9.23276512087221e-08	2.05038931499361e-06	2.0134666395567e-10	0.995019262518702	4.89136366927594e-05	8.77219233248853e-07	0.00488890586792894	3.97961598679008e-05
6.86755592292186e-05	0.000512367052953059	0.0261633250400867	1.93800381276809e-05	0.964405123764207	1.60747926016331e-08	1.7548997802384e-05	0.00881356342878904	4.4012161535172e-11
0.00454320648932524	0.00118790040946118	0.000931606092566555	9.56883512416233e-05	1.19712247532903e-05	0.000103130498133893	0.94729338698585	0.0458330312102338	7.87384345825838e-08
3.47039762284031e-07	3.38320354621925e-07	4.02588541343329e-07	1.90689913872228e-07	5.22041294060145e-06	0.0772749325746384	6.06587585728381e-08	0.922718394867438	1.12847651959579e-07
0.00605395527308814	0.00141749079602529	0.000284910836678565	0.041058156382906	2.33377321087874e-06	0.17054933970496	0.705417168265588	0.0752166444683286	4.99215158176581e-10
0.000103706638079542	0.000327224853282255	9.35840794716585e-06	0.000247652872866287	9.19066275285326e-06	0.22343591738915	0.00149039218543487	8.10302910405774e-08	0.774376475960196
0.0023869407702789	0.0098364389732744	0.000285142411742293	1.96513781357644e-06	0.212842836111718	0.0749879417650925	0.687369562121559	0.000296495264089134	0.0119926774444327
8.45091043257974e-06	8.01018331684884e-05	2.23365951409568e-05	1.69828102634987e-05	0.746332458106113	0.0036562331039136	0.249882527718554	9.08470943539086e-07	4.51470087112263e-10
0.0480454422648117	0.0223909040169787	0.000797793380231495	0.00120669326520055	0.00806089975645827	0.569430863103641	0.0543763135340017	2.5545084918802e-06	0.295688536170185
0.0413918539869442	0.00652124214872703	0.0102076833144226	0.937167837572231	4.84271963304337e-08	4.73974731378994e-06	2.62447626110644e-06	0.00470394835443977	2.19724639506431e-08
1.03807380134706e-05	1.16332067576704e-05	3.57376132631982e-07	1.34973301284495e-07	0.0319090070890803	6.18888613820816e-05	0.298644654596383	1.30472137425631e-05	0.669348895945207
0.000468335972374551	0.00215622885060622	1.72636701476738e-05	0.000661695466516941	0.996650299671738	6.71896950006203e-06	1.55377770749289e-07	1.34503638423762e-09	3.93006763096435e-05
1.7725891964926e-12	1.55056879724292e-12	2.30494676174922e-13	7.58446356599322e-13	6.04512386751507e-07	6.9317607291883e-11	1.08730788052837e-17	1.50791491988952e-09	0.999999393906069
3.05911844586478e-05	5.4578316471604e-06	9.63496802117003e-06	5.84991711246114e-05	0.0512158806606551	0.948573704322445	9.40100536132048e-05	1.10186498774628e-09	1.22207061701517e-05
0.0164061389724134	0.00974573477344626	0.000465138450138894	0.0195396335798962	0.00279232904379262	0.0023551463919008	0.939793981954127	0.000309191200772244	0.00859270563351287
0.0222873190405011	0.0055651817419852	0.00368641214236924	0.000285504887940201	0.26970127344833	0.00561651361291068	0.692611884750558	0.000198377072219738	4.75333031860489e-05
0.00299792159729358	0.0165014845405959	0.0923829001499458	0.838642490986369	2.09858192461448e-06	0.011871529997409	5.29882382309258e-05	0.000693719002369798	0.0368548669058618
8.43076372646243e-07	3.39857313488837e-06	5.30673555572507e-06	1.05527949453258e-05	0.000123895869627645	8.98533587612393e-05	0.999743200013699	2.00340474300191e-05	2.9155304735548e-06
0.00357071338898877	0.00503820116816604	0.00497221019670602	0.727060120596243	1.09271990644372e-08	0.140224627831624	0.119103452812164	2.98053291245536e-05	8.57749784628957e-07
6.96293922516976e-07	1.37243862734507e-06	4.09216697790818e-06	1.49657224988532e-07	4.04588669676448e-07	0.0320011493222453	1.27461292853612e-05	0.78092202992396	0.187057359479087
0.00215234029998409	0.0275148346218066	0.000153129657691934	0.599898737184879	0.00017902717748317	0.0208831197006222	7.14874676434373e-06	0.349210478689271	1.18392149826492e-06
0.000597052138334747	0.00650305095537029	0.000151427705561508	0.000953617820336896	0.106848052234946	0.110435838308429	0.000525275294814095	0.773964619678547	2.10658636609933e-05
3.43210956380332e-05	0.000139918381961524	0.000112365377309198	3.96299375153734e-05	0.229278547484633	2.6068832529072e-05	3.84194821086687e-05	1.19073410580456e-06	0.7703295386742
1.1199734222864e-06	1.12329764414584e-06	1.91878614557655e-07	3.80461245326562e-06	2.64035670524421e-08	8.48364053896922e-07	4.02406779702473e-05	1.24821628910768e-10	0.999952644667453
0.00053713596607943	0.000691248617057841	9.28499905441367e-05	0.0335343023901034	0.601253021270953	0.0970027728448947	0.25891512826643	0.00796693928405172	6.60136988549368e-06
2.29109097684958e-05	3.4070395473389e-05	1.23662353246109e-06	0.000219501477292568	0.977392972374465	0.0157377427989888	3.51608972385069e-09	7.32794790899819e-05	0.00651828242529977
0.000688964972121489	0.00934114728615173	0.0897705861214185	2.20603855542194e-06	0.463501503666022	0.432795460541713	0.00389491119786105	5.21945144516133e-06	7.24711970374797e-10
1.9346174246327e-09	3.00895725830798e-09	7.63141448718654e-10	5.79483577502752e-10	1.07907473734066e-06	9.46584916461853e-07	3.31800778663484e-07	5.46214235866962e-15	0.999997636253362
0.00112769926203885	0.00183503419235474	0.000342621819773124	1.37344479217992e-05	0.991774242068147	0.000137706135152514	1.38967956322331e-05	5.92112998186829e-07	0.00475447316598127
3.39585447114513e-05	0.00132483702444116	6.95229972198084e-05	0.0113236749293509	0.0810519893401478	7.5196101118866e-08	0.904499787305264	4.54832567784613e-07	0.00169569983019592
0.0124784230142893	0.0079494623522599	0.0746684271037151	0.00118594251756924	0.000788457759413582	0.356328992902896	2.06022159329612e-06	0.00561324924905541	0.540984984879208
3.15606509425948e-07	9.79908133382703e-07	5.82693967007872e-05	1.77784948911817e-06	0.000262474847591361	3.34076809370308e-07	7.36931666493433e-05	0.0254125559699877	0.97418959917813
0.000195766759031344	0.000956421563818091	0.000114056382677047	0.055683501985064	0.00735967380967656	0.644494857369893	0.239089161751026	0.0521065591044158	1.27439887839851e-09
8.71136533892671e-10	5.46611083443388e-10	1.48509824535579e-08	3.10960565913494e-11	9.00039411720673e-06	1.00440295231269e-05	1.86613799594901e-09	1.79606711140583e-11	0.999980937392435
0.000194990277361397	0.000988796008613168	0.00171083932233607	9.15422611518516e-08	0.000706541842437393	0.00902765736560423	0.000236021411563828	0.000526700617349489	0.986608361612473
0.049733105134757	0.0787254124756109	0.244641728890058	0.457175068160502	9.65304924390218e-06	0.114745417568422	0.0521365077410917	0.00282597697669724	7.13000361840776e-06
6.17786837572665e-09	1.55358121913331e-09	1.69009334702573e-07	1.21027040155612e-09	2.83401171448049e-05	3.17100000039179e-06	1.95169827906752e-06	1.54950836542241e-07	0.999966204282684
0.000618610570686978	0.00605746719153828	6.72234467480583e-05	0.0434894171467174	0.741514886900974	0.193356593658458	0.0148957614878763	3.90545950188217e-08	5.42406016092356e-10
0.000663353894930565	0.000828494592645936	0.000253798311151116	0.873582932593577	3.08942977420214e-05	0.00132775616301282	0.0588053647985221	0.0615246686523611	0.00298273669605709
0.00572092686935234	0.00227540981530497	0.984413631768281	0.00125795628464616	1.05336803905474e-05	0.000660298432657595	0.00562199447227787	1.64379645651833e-12	3.92486754455963e-05
2.13206605060154e-07	5.7020831155529e-07	1.21816317388375e-07	5.91856310092171e-08	0.000352569346831692	7.06580861292094e-08	5.52680345411687e-08	0.999646340310182	4.75291944650607e-16
2.41496323238003e-06	1.07082905770127e-05	1.82361448581742e-07	5.98126417411233e-06	1.49187961560723e-05	0.000329364640323956	5.1428896950677e-05	0.999584900517705	1.00269432491637e-07
0.000346659186100068	0.00474150823701969	0.00153730381963936	3.62072232879841e-05	0.596619516241085	0.00416449211999263	3.02395704183659e-05	0.000248034630892909	0.392276038971564
0.00319588120363024	0.0162613363761481	0.00313073105782762	0.00307576147102174	0.974320676624863	9.08719636961123e-06	1.40081463132926e-06	1.56455055473812e-07	4.96880045236862e-06
9.41934533219323e-06	4.57458445702773e-06	5.03131231015084e-05	5.08113542335425e-06	4.40594303335882e-07	3.83332204236453e-08	0.997992077398428	0.000178527608905056	0.00175952787682907
5.02216611911467e-06	3.7389260754775e-06	9.59187510149597e-06	1.31306501786235e-07	2.45808048464979e-05	3.9024316973985e-06	4.05158440240386e-09	0.999776018979664	0.000177009458409714
5.57877234652748e-07	5.90670712080686e-07	3.15315554197931e-06	2.44127384221625e-09	0.00991153147117919	1.81918916837329e-09	1.11271453766937e-10	1.31906514078765e-05	0.99007097180219
0.0183193846651576	0.0536075776421285	0.0156953400723331	0.31476598317539	0.515184723649711	0.0787759577224636	0.000456578780259605	5.5673742229306e-08	0.00319439861881467
0.000681716750988195	0.00243306130889861	0.000569184449170713	1.42666556030598e-07	1.25066358357143e-05	0.000641916727162458	0.990048896064395	0.000329857299609949	0.00528271809738384
0.0437910070336871	0.0622532871738511	0.268664586017141	0.072976743665375	0.0399305048153067	0.0878299224123288	0.0404873974220361	0.00838445261880504	0.375682098841469
3.26437373184858e-06	1.2327628439037e-05	4.78326793765299e-06	6.40285602120635e-07	0.00725403502639282	3.97292351331458e-06	1.61945356201643e-05	1.255120697262e-05	0.99269223075179
0.0307284908703957	0.00308446182702898	0.00241577218626884	1.32362337398999e-05	7.22914297998757e-06	0.937132911259401	0.000380132762081837	0.000330896586612636	0.0259068691314913
3.20058483888176e-07	1.22500015195822e-06	2.66583805338059e-08	2.65220893588099e-07	0.0433647807609709	7.91858794565487e-07	0.956626166198686	6.27941091570136e-06	1.44832723184171e-07
9.34624879634034e-05	1.23939942120749e-05	2.77993179714202e-05	1.55882883439498e-05	7.40237078184651e-09	0.000165564312747718	1.09346675636832e-05	0.802301282259766	0.197372967269061
0.00372208882799527	0.00196776081906228	0.0162342293075613	0.113239995474438	0.0176956332712339	0.000624076013344533	0.84482608016606	0.00026237678178815	0.00142775933851665
0.0947403025150636	0.0280591785420348	0.0740503050766185	0.060681106047096	0.491842355840764	0.0362606219214947	1.48464208452265e-05	0.200925170408498	0.0134261132275851
0.0529035373743592	0.00479130369476877	0.212104169368054	0.00430351517986507	0.000431766815752251	0.259962652089229	6.02367699248914e-09	0.465498895025926	4.15442836907995e-06
2.21284363363334e-06	9.32283293077116e-06	6.68448191387499e-05	0.00271358944781525	4.42070376112692e-07	7.64575812250657e-05	4.29347884482226e-09	0.997131126096989	1.44124874560591e-11
7.14964240344161e-05	7.57121682672933e-05	0.000155403406074147	3.53324966942253e-05	0.0016352306637623	0.0122112983379603	0.985815379840712	1.29051187572038e-07	1.76113074921781e-08
1.26960456001343e-07	3.22432914716326e-07	1.8453521016217e-06	1.0526094231288e-08	3.06399839875073e-05	6.78544622339993e-06	1.8622526931479e-05	1.74324923661653e-07	0.999941472446367
3.93060317658129e-07	4.74327576894784e-06	3.50030358453118e-08	8.05671106710484e-06	1.06503280851921e-05	1.0376931209968e-09	0.475859318686241	0.524065346647607	5.14552501845181e-05
0.0254795398719296	0.0224081150968517	0.00687492157768842	0.0448506459683156	0.893486679859624	5.44409759363475e-05	1.15557554625119e-05	0.00681945602054387	1.46448736482081e-05
0.000688620587729771	0.0161738638289758	6.47063772301837e-05	0.000836900646682073	1.34608967929635e-05	0.0012489999969166	1.39897757701787e-07	0.0391839846015992	0.941789323166316
0.000661838846685922	0.000109128002758283	0.000304033747211287	2.25604961395889e-05	0.0390653759127515	0.000776561043500155	3.62583590050219e-05	3.56741184926773e-06	0.959020676180099
7.55606747804388e-06	7.80463289703879e-06	0.000121190402990007	8.9785934814327e-07	0.00143997294514791	0.019969415894654	0.000132016581688569	0.978313526220077	7.61939571942247e-06
0.00417797893682252	0.0169383697434806	0.371795888908464	0.003812664271284	0.00566832242194681	0.00167933963391722	1.05952078491488e-07	0.00024061031936005	0.595686719812646
9.27080049619096e-06	4.1486009713554e-06	1.48588041877182e-05	0.00139411310411758	1.77858305496608e-06	5.00115007341968e-07	0.185207356100804	8.58407547270507e-10	0.813367973032953
0.00517616883572491	0.021490254604056	3.22189677749834e-05	0.0404793741085452	0.504657975923406	0.183557798525232	0.0483055238616595	0.196244541340677	5.61438329240259e-05
6.18980642881725e-05	8.33057085115081e-05	2.31087669481199e-07	1.41377479130187e-06	2.37089776952204e-11	0.00015604583568081	5.60449764894931e-09	0.0935055344348626	0.906191565465989
0.0103562940977155	0.00992880940490288	0.000671313444438506	0.0352484117665122	0.879497206842206	0.00772288748163368	0.0459449510236756	9.13100537515127e-08	0.0106300346288624
0.003635204471762	0.0044933208027927	0.00815557027763347	0.00174691124075021	0.000588029687574567	0.000752936058980507	0.000206742115384212	0.979709622935399	0.000711662409723804
8.91542510818161e-05	0.00144052919785518	6.07160981318847e-06	0.00964641990567981	3.26031227112938e-06	0.0580022308603748	0.930379494906304	0.00022038322775801	0.000212455728861982
0.00899628960704292	0.0167983970129885	0.000573738816065068	0.000306406121425109	0.000533323043578034	0.972298271777857	5.51140793412406e-07	2.36468250765927e-05	0.000469375655173699
0.700845511875673	0.186632404930843	0.0140718362037679	0.0206416648937435	0.0561255674512382	2.75659833572849e-06	0.00118567161186577	0.0204944722000783	1.142344539752e-07
0.0033389116962269	0.000776790290293854	8.39900103338673e-05	0.980356080340081	4.77223518351713e-08	3.25794206780318e-06	0.0115233034682569	0.00384536954849164	7.22489818957143e-05
1.38219434629393e-09	2.91674617076099e-09	7.30705663890819e-09	4.54057138903521e-08	1.16031959124212e-05	2.69368360842261e-06	9.51024296016376e-11	1.22053394403897e-06	0.999984425479722
0.00450774336444619	0.000987608268938843	0.00302890974935713	0.0795202514574097	0.000134575965749126	0.461537307290797	0.450176043619957	0.00010755810916049	2.17418520433345e-09
9.96223332852958e-06	0.000177576835458013	0.000309537175691031	9.04824579434756e-10	1.13482906188961e-06	9.92993380565333e-07	2.8471302173679e-05	0.999472178503252	1.45222829309902e-07
0.00256088372882313	0.00613336618573416	0.00105703095355647	0.000267667926912033	0.150158969302526	0.000329043186651039	4.6818772215373e-05	0.833314841964892	0.00613137797868991
6.37859467489602e-07	8.83144180342134e-07	3.34490484253719e-07	3.0834218865734e-09	9.8522367022593e-08	0.00117636186723603	4.29190670308004e-05	1.97305119465132e-13	0.998778761965615
2.53593273260497e-05	0.00011903958955864	0.000748026604742111	1.90149445115141e-05	1.37000804090456e-06	1.18551008076653e-07	0.999086571655646	4.87138472893088e-07	1.21806940000157e-08
0.000154922937917728	0.00114531130611089	1.72085381474571e-05	5.49482993343638e-05	0.0171287477022141	0.932634351485036	1.49407205474997e-05	1.57515366940425e-06	0.0488479938570224
9.70903303147286e-06	1.90529779705582e-05	1.14030371672847e-06	1.47207176037001e-06	4.64624321251605e-10	3.01406239295007e-07	0.990725874543569	0.00924244860498991	5.94098579175643e-10
0.000588162603843021	0.000119190536953078	0.000466183206862046	0.000162152560560675	0.317262267134301	0.0293683815254487	0.000362278710375772	0.0185643128579968	0.633107070863658
0.000932150800017752	0.00127741799089364	1.72333321217403e-05	0.328709939530571	0.495384548615864	1.60404580616053e-08	0.118485960420771	0.0551927328773215	3.91981238872458e-10
0.0240975231161612	0.0978439773159283	0.0782335839501575	0.00263112851308549	3.27346908919422e-07	0.12488340161069	0.429049251532289	0.242762170281115	0.000498636333665132
0.0173983954391466	0.11603001273139	0.0842039254268554	0.0958988260760496	0.00516006509691484	0.676590775031691	4.00151024379288e-09	3.39231418920447e-05	0.0046840730545502
2.45327683099396e-05	3.06526103256897e-05	9.65624650172625e-06	2.0229175888114e-09	0.400452483724673	2.4413583229469e-06	1.89637989155412e-10	0.578644899676949	0.0208353314023629
0.000252409304684534	0.000141569358411424	0.00385937478149832	0.000431839064498607	1.88668681648685e-07	0.957975175842001	1.97269537125589e-05	0.00220797885327643	0.0351117371732349
7.98416342857696e-09	9.97590869527898e-08	1.14506664590621e-09	2.42976828020993e-12	8.66583357766589e-11	8.37822689942206e-09	0.00423728012984634	2.05418604403661e-14	0.995762602514501
0.0377790838758824	0.0286708968255172	0.180861963138735	0.000662948541336211	0.00737858296212352	0.000144823414789308	8.88250149574697e-05	0.0779615165107949	0.666451359715864
0.0199390022855716	0.168303938007132	0.0959707455259051	0.00242854514569902	0.000370928660127525	0.695964849181055	5.10663808562808e-06	2.03201858541456e-05	0.0169965643705708
4.84536274068084e-06	1.85346806080143e-05	4.55263807741796e-06	4.00023679192315e-08	6.66252052809914e-07	0.0299711610791318	0.373944106976477	0.586842905523139	0.00921318748540555
1.44986297224899e-05	1.48138719780648e-05	6.84998228922641e-05	0.000104800267390324	4.31185815775891e-05	6.15556406428841e-06	0.99959635792308	1.32518283738382e-07	0.000151622821011509
3.20584354171165e-07	1.32171492054897e-06	4.25559872352331e-08	2.55523884102589e-07	0.000138543855042045	5.18208059280396e-08	0.999859454025585	1.64946564966196e-10	9.75447443161592e-09
0.0192756586887054	0.0803829233266875	0.478957491862006	0.00414031716959183	0.393133354812676	0.00293711259249354	0.0211731394597523	2.08240783694598e-09	5.67945302369295e-12
1.35138430025124e-06	7.85732071612561e-06	9.88186052422851e-07	0.99982903288267	1.22247205055929e-06	1.55817197187553e-07	0.000159387716485109	8.51441387549084e-10	3.36908724745955e-09
2.06374150688679e-10	1.58558549475873e-10	2.14465655028942e-12	1.93286578155468e-12	2.90257956022406e-11	5.94793979075528e-10	0.152674162059462	0.000149043740820203	0.847176793206888
0.0389240011606143	0.00563923512718969	0.00240580774595126	0.000107719953422053	0.948447902940037	0.00408537726367672	0.000389894997225802	6.120786530394e-10	6.01998040883127e-08
7.41984404856212e-06	4.72588842328817e-07	0.00205584722911473	2.11977686751467e-06	2.36099763656458e-05	6.85349800173635e-09	0.000113427965227681	2.16257519176324e-05	0.997775470014118
2.78535344360723e-06	5.26895233858115e-07	5.75931825840134e-07	0.000633153610148756	3.46406527404197e-06	0.000186649701262133	0.0012189563014593	0.997953756496826	1.31644526317745e-07
1.37822798131888e-06	2.92783338264367e-07	1.01352887701047e-05	5.30156450951364e-08	2.73561958089274e-05	0.383495310923175	0.616356895138411	0.000104503512682508	4.07491418828282e-06
0.000256519538325201	0.000558848358214924	0.000118318099189773	3.53647047096941e-06	0.0952725641764801	9.22674101607075e-05	0.0978277162348413	0.0429468436292602	0.762923386083057
0.0148935725842635	0.013017227329574	0.00185858966665244	0.000117533490927066	0.00207881987081623	0.0445876979347184	0.14789667178147	0.774219722012998	0.0013301653285807
0.000151811640675716	0.00143708602326315	0.000246112826183955	0.112517458311211	5.32871382587241e-07	3.13377951212919e-09	6.46465375510103e-08	0.885646768677423	1.61869544276618e-07
1.98787489682084e-05	0.000315399624231981	8.39274617497965e-07	8.00848921440354e-05	3.1389177035985e-06	0.440378795985148	0.515105113511927	0.0440967490444393	8.21166760263726e-13
0.000998832796869381	0.000652287903554085	0.000111031260563148	0.0014504793865819	0.00111449482774405	1.59579117966035e-08	0.546052080769495	0.449611040962543	9.73613473792219e-06
0.000277245319938656	0.00038841297422501	0.000347537136270816	0.45996533892161	0.00116986020257033	0.000111714246109689	0.00457533235424935	0.0455747631939035	0.487589795651122
4.73685829757375e-06	2.74207740298753e-05	3.79243195854706e-07	0.501313809144428	0.00554096322870507	0.00735589711047194	3.48678719639896e-08	7.13465212037135e-09	0.485756751638348
0.0057858923005245	0.00150702326880112	0.0100842957236148	8.96861572267203e-06	0.130835715228386	4.50105102137209e-05	0.22113667988401	0.628519729110131	0.00207668535859663
0.001774195038895	0.00713300354815171	1.2815925415323e-05	0.00420235755861185	9.26831440276958e-06	0.00380250600230454	0.00017582474531848	9.59378510398184e-06	0.982880435081796
1.53583004896562e-05	7.07266275439706e-05	7.62586003398065e-06	0.000588039420508495	0.000652034711491295	0.00116763705531554	0.00200430368484107	0.000582630515142475	0.994911643824633
7.05293743715182e-07	1.46692351038192e-07	6.05945076913353e-07	2.24284298543666e-07	0.0101582362488615	1.33325417418041e-05	1.5635670938283e-06	0.98927408790122	0.000551097525613263
6.7206501074985e-07	1.20229084100991e-06	2.53747071869755e-07	7.50232700173043e-06	2.30636060319528e-07	0.00197276083882736	1.03798492907226e-13	0.998017377248221	8.46862159002319e-10
8.51319059237733e-05	0.000160704247197821	5.8044027046232e-07	0.17033637414132	2.74275398208292e-06	0.00159050803600422	0.827822800892689	8.57574844775335e-11	1.15749685480001e-06
2.08577709413993e-05	0.000379576933685897	1.30266815882288e-06	3.007324400838e-07	0.0366323308784513	0.575353115953775	0.387611245592615	1.26866751890072e-06	8.02413906950229e-10
1.81011024974586e-08	2.78328262323713e-08	1.80921924311146e-08	1.5155571163615e-08	7.6228083190727e-08	2.41320617264269e-07	0.999999587113558	1.39901767255237e-08	2.16587283784724e-09
0.00645362875484727	0.00506927579510117	0.0418467956428063	0.000424811797388724	0.298812651283301	0.00694729767407219	0.0376172398365245	0.578770858082327	0.0240574411336316
1.49173857306668e-06	1.92949201211251e-07	3.09720525125274e-07	1.82709084787372e-07	0.000162590281898752	5.96882412333963e-06	0.0174323435794364	0.035437002983985	0.946959917213172
2.4491577117659e-06	1.60794708819335e-05	2.04930334315811e-06	0.0118539730859852	3.18826640743825e-05	1.11810452048795e-05	0.662127264680725	0.325955105540961	1.50511121759079e-08
0.00573372288019366	0.00553469219381402	0.00289946386935478	3.8548172337749e-05	0.718986013355164	0.000986654078430507	8.07473833835084e-07	0.265773656350585	4.64416262866384e-05
3.85862060033731e-05	0.000186655647678376	1.71378356920134e-05	2.46667332001096e-05	7.13308893410013e-09	2.20618413824126e-06	5.32123897904524e-07	0.997698931586925	0.00203127654937604
0.00176247087663506	0.00703443589598515	0.00247108100082678	0.0697185074601087	0.000375914587891028	0.00189275894866855	0.574443383369209	0.24176227742831	0.100539170432366
0.0232760535912537	0.0221150573952882	0.0122728129021192	0.0626010999041518	0.586671685076604	0.000608710402904982	2.51950064800278e-09	0.0724224036556677	0.22003217455251
8.58448252370862e-08	6.09980656397711e-08	3.40106361119099e-06	4.07746639272499e-08	6.72005063087578e-12	2.66617123545188e-07	4.25233816946342e-06	1.75150767291502e-05	0.999974377280092
5.23857949400518e-05	0.00048215378015269	0.000264018838560439	1.94067552362274e-05	0.0033136275765639	0.00129589201487182	2.7193218418368e-10	0.000327043349992336	0.99424547161775
9.03979855594619e-08	9.96296144351687e-09	1.30405043735437e-08	8.64672443778707e-09	4.1178218314715e-06	3.49077998532e-08	3.05669879287236e-11	0.999995391083818	3.34107807409522e-07
0.000546298141513114	0.00157714027548954	0.00585421760605534	0.00456614057157289	6.12960801569899e-07	5.93390482885315e-06	0.0940906949242448	0.21293756906105	0.680421392554444
0.0104356883936235	0.0583001092029409	0.00383296628181524	0.334192248311521	0.00932359250411638	1.87300923969905e-11	5.56202275147009e-06	0.583909832958194	3.06306868464183e-10
0.00673604656540252	0.0353315144587026	0.572280319307823	0.0319150072785134	0.0001460200953477	0.105066952374639	0.0700015109581019	0.178522303732196	3.25229274218204e-07
0.000583700188971358	0.00347204695378282	9.99006608210116e-05	0.0014573183759963	0.00990115862464639	1.04569484170896e-09	0.00225610343188993	0.982229769986991	7.31206264451675e-10
1.26038855875373e-05	0.000934845693317294	1.55222174028454e-06	9.56263010411125e-05	0.961037182487318	2.78673834372013e-07	7.27385319069331e-05	0.000465974619677061	0.0373791975855779
0.000792396900565626	0.00308754090120661	8.77502837448865e-05	0.000241213425021537	3.56559312768898e-06	0.335889602934561	0.0015838511188084	0.658314074587269	4.25569536683086e-09
8.16643144010779e-05	0.000218326417570432	0.000950801774063059	0.972793881387584	0.000343221629821889	6.3109016113071e-09	6.99972293333474e-07	0.0255487756651508	6.26225282139164e-05
0.00103279938089433	0.00297603591324906	0.000572992439669021	0.00401680985789325	0.00768288055880808	1.02716037730743e-06	0.940441946069453	0.043218335375766	5.71732438900154e-05
0.0130971708936865	0.00274503533859431	0.0161662428904891	0.885511131052112	0.0743974690491162	0.0079662424680393	1.34034440514033e-05	0.000103149654212148	1.5520969910658e-07
0.0135585150126583	0.0303387969499071	0.000957167251055623	0.000766248624925921	0.886919889072516	0.0673499371135568	0.000108721994831182	3.17550650718651e-07	4.06429898598687e-07
0.0302895033307774	0.0312324297808464	0.405750949637596	8.12406053813301e-05	0.00104267988007575	0.159290063383437	1.58564039240372e-05	5.62245050140259e-05	0.372241052472948
0.132451475394027	0.165885171582149	0.0516769074545828	0.00658178022515866	0.32686427362262	0.257757578987223	0.0186426607421369	0.0401396556863343	4.96305768501725e-07
0.0266737619802731	0.00599109558128124	0.494142215753076	0.000576242228104273	0.471635982153066	2.96078381747535e-05	6.08621550385887e-05	2.26920226340159e-11	0.000890232288294328
0.000266261362297273	6.11362569021107e-05	3.62180072856909e-05	0.000158268848516734	0.474397697941502	1.15026156138333e-07	0.5250537538888	2.65408004696661e-05	7.86806978304962e-09
0.000132716579898217	0.000257886386984052	0.00700741884805286	0.0224263470429035	0.000116789265668823	4.76454175144308e-05	0.0049158533513719	0.964811198209428	0.000284144898178545
1.89472157665829e-05	2.61518213568348e-05	0.000130120807611729	0.000349754813368168	0.99915546980232	0.000317091577951397	2.21910255702263e-06	2.18001285244546e-10	2.4464106676968e-07
0.0160512530159524	0.0437679320677344	0.00236505652613389	0.0659039093670215	0.0069926672396193	0.00536347242970708	0.856774586898211	4.40220026669317e-06	0.00277672025535324
0.00080847361882266	0.00164757576016439	0.120541557942537	0.000139084509398982	6.07196990704542e-06	0.62691448659801	0.248376297183509	1.85716837805208e-06	0.00156459524927306
3.07751711414052e-12	6.36135270189565e-12	2.148711088641e-12	1.09318346382723e-11	7.59259614278748e-09	3.84862896379106e-12	2.43407949648609e-08	1.17666481227681e-11	0.999999968028474
3.75934006137369e-06	1.6466975575531e-05	0.000252993367894232	1.25563649440545e-05	1.25209368119726e-05	0.00276507845119963	0.00390264046651041	0.993030552972189	3.43112481425804e-06
0.00122641040532244	0.00271927309623273	0.00410612698127148	2.30279060091718e-05	0.0324742807153185	0.767634470215122	0.00092170256745874	4.07997326115373e-06	0.190890628140004
0.0366994537938027	0.0292469776471326	0.00376634759552576	0.00234984839222766	0.816286080260125	0.00218252110115858	2.26580272072773e-09	1.36649695922874e-06	0.109467402447266
0.000245041605646499	0.000293398182429091	0.00026605476772984	0.00102840381603695	1.77568653968264e-07	0.00150970631210128	0.801468835598941	0.195188375936906	6.21155558542068e-09
2.35024493448234e-08	1.39645136150787e-07	3.18331624366691e-06	1.01909628697646e-07	2.21766753178195e-07	0.926778868175383	9.577260376786e-10	2.51828015343728e-11	0.0732174607014977
3.63501972719182e-05	4.68193584747763e-05	0.00391179388436164	5.26077765878217e-05	7.95844904041842e-05	0.274950721390921	0.000651993845593707	4.60191485878491e-10	0.720270128596193
1.47201011293403e-05	1.36239761780782e-06	2.58363239932349e-06	3.0813628982188e-07	0.000291396973446693	1.55666750309558e-07	0.901765298137233	2.27537932400918e-06	0.09792189957581
6.13243202069903e-11	2.65723704187301e-10	4.60751495977894e-11	5.94680340452997e-11	1.97892500152962e-12	1.22750109462284e-14	6.088705341819e-12	2.99699155479648e-05	0.999970029643781
0.0155822859104382	0.0135162048130312	0.026498602018663	0.000216250229056671	0.726193264447911	0.00897598908139651	0.000151662305576892	0.00088928554012622	0.2079764556538
0.000581512944481701	0.000889697376506511	0.000578869699460322	0.0024921619630379	0.989724465964187	0.00146528347751472	0.00425045666110874	1.75517869712805e-05	1.26731511768833e-10
8.2380542037388e-06	1.11950982043245e-05	1.31321851388021e-06	0.000166775154267842	0.998288654430315	1.65671611309907e-09	7.20291185397591e-08	0.00105366400650586	0.000470086352154986
2.45451642278679e-05	3.99221869080863e-05	6.07456430298017e-07	5.28919905709583e-07	0.0802199071630405	1.43538853127292e-06	1.08663661799206e-05	0.236765791390201	0.682936395964575
2.85802181900136e-07	1.22404421169376e-07	5.31823065853103e-06	9.37821872768729e-05	0.189301861159544	1.52741990082425e-05	0.810583342349185	2.48601915240195e-13	1.36674752742454e-08
0.00126430561591158	0.000943561290213996	0.0918445526545544	0.00340782121779532	0.000246060826786846	0.00548344150567672	0.623692105161434	0.249440281289141	0.0236778704384856
9.92436014069844e-07	2.62794967674312e-06	2.11145185713136e-07	5.4245716324308e-05	5.06863054851688e-05	3.8995856776616e-06	0.999886716445818	4.65246707500904e-10	6.19950571259535e-07
0.0272356930477721	0.0147101035720308	0.343253441154098	0.0654763105426409	0.537662241413723	0.0116217726126982	4.01748926794424e-05	2.62764058273636e-07	2.99141585185654e-13
0.0188683334130439	0.0691702583785978	0.00856532183389073	2.92353629465728e-05	0.000781701591894604	0.0115067876623625	0.000242138231565819	1.71579239115572e-05	0.890819065601786
2.01204186563855e-05	3.80529072026799e-05	1.45455761798072e-05	2.71541751033299e-06	0.959624654432766	1.2408877481336e-05	4.55963390057604e-05	0.000568417541700874	0.0396734884894965
1.2600009212552e-05	7.56987890153278e-06	1.56915954683869e-05	1.08816406905197e-05	1.34805776788364e-08	0.0010980078950617	0.000536805089829013	0.997419872624329	0.000898557785929387
5.98858902237595e-12	2.55665026227296e-11	1.64680269753474e-11	1.50532308788126e-07	3.75382658661756e-10	2.97174566700512e-12	3.19018778099932e-15	3.31844830131274e-16	0.99999984904131
1.1249358040902e-06	5.98062868136157e-07	1.94849563633376e-06	4.70999878123391e-07	0.999982563648753	1.24544889661733e-08	2.60542813306276e-12	1.32813822459517e-05	1.77201789878926e-11
0.0100484056747726	0.0135499464113751	0.00128301122871047	0.0856288194238477	0.88910141470894	0.000254962110905687	0.000131056553294387	2.38384820073757e-06	3.99530412950511e-11
4.1895648009451e-05	0.000393115906634628	8.84846362559986e-05	1.15927955666063e-06	7.76532931015522e-05	0.99628248695881	0.0030630895022539	5.20837686194234e-05	3.10067583756288e-08
9.65685762103107e-07	1.02397689675986e-05	2.95867295532114e-07	4.67898209246322e-06	2.52636094712358e-11	5.71830711607293e-06	0.999487375943211	0.00047074224207556	1.9983178216055e-05
0.000514968373155724	0.00039983372222305	4.39093556268625e-05	0.000351497092186168	0.863458506147284	0.00167224693314271	0.00204251109107312	0.000354722087877804	0.13116180519743
5.48513733826076e-05	0.000217688205113755	0.00210718491300626	2.58534695091201e-07	0.776718573283492	0.0343191958151671	0.000442076427837345	0.186140171181478	2.65828055094614e-10
0.000415251491370035	0.00120532827912094	0.000493292519429901	0.00393975638794338	2.0011710413008e-06	4.90472125620335e-11	2.13273088236279e-08	0.503494978271203	0.490449370503535
0.000269871760535205	0.00107279071037764	0.00628312460922971	5.63702710647619e-07	0.850166191526434	1.75662297297233e-05	5.77108712112419e-06	0.142184120368711	5.15022797977755e-12
0.000175270394042063	0.000320975276816855	0.00162624217838803	0.000312514228233268	8.36331992860936e-05	0.115318710583542	0.881762183098996	0.000398226988159367	2.24405253595052e-06
0.00563280150768276	0.0103344343144049	0.000588842191484089	0.189233981513639	0.00800437838015885	0.0466124370236077	0.0144760247288396	0.724778641838799	0.000338458501383727
7.71015664533229e-06	2.56732799366779e-06	1.33236492967606e-07	1.76383311243311e-09	2.69007236092475e-06	1.40148505710331e-07	0.000399574210639669	3.06622273669517e-05	0.999556520856162
1.19768643175013e-05	5.59253924494713e-05	2.81032248505647e-05	0.00105770026944382	1.51029560383986e-05	0.00151352044330399	0.997314037621292	8.26955942111977e-08	3.55053270984206e-06
0.000405908410311265	0.000244902170953988	0.000177932841384535	5.45235966919744e-05	0.999054643716567	5.32654427912192e-05	2.72021189693164e-06	1.934870702068e-08	6.08426069562071e-06
0.0869736935382113	0.0540812381036372	0.140499622258902	0.225944120916008	0.00916041881295858	0.0542193461662439	2.23664883032501e-07	0.000208968313463659	0.428912368225692
4.62832723768085e-05	5.65307573896668e-05	1.75339497365758e-06	0.677894639549053	1.31751363726422e-07	0.000124963131286676	0.000814518239602149	1.71999108673099e-07	0.321061007904845
1.33828357182741e-05	3.56204398317414e-05	0.000349963032581333	0.0234456554862565	0.803081385398715	1.34084742906055e-05	1.83501913837971e-06	0.173049596802252	9.15251121638749e-06
4.15537064489982e-05	0.000409394906621429	4.77279500366396e-06	0.0725397043439249	0.922305593668218	0.000152121661703975	2.30916140030965e-09	0.0045440068428653	2.84976605247827e-06
6.11616369060578e-05	5.19750239794772e-05	0.00167658039527893	5.11059910351496e-07	0.00958307893467137	0.000122934182523053	0.928305468537708	0.0559590580039939	0.00423923222502904
6.76375415363094e-06	3.72055764782563e-05	5.85491804905714e-08	1.9914871535095e-05	0.85895501682075	0.14098089738151	1.09575381437306e-07	9.86341066147926e-13	3.34700243947623e-08
0.0122270907985312	0.0290499443327675	0.00853171369338697	0.934325288416318	0.00173889673744654	0.010935867733743	6.85718257155964e-07	0.00318996958247346	5.42987076232032e-07
3.14051199149279e-07	3.22725002631985e-07	2.9407733853356e-07	1.73812510243179e-07	0.00919956947589456	0.000560368541988563	0.990238634200969	4.90529215825003e-08	2.74062175447099e-07
0.00100423061245342	0.00119330367774787	0.00275269477723148	0.0256912013549608	3.01712044982722e-05	0.969243128697374	2.43131435437335e-08	3.16336388265711e-10	8.52450462538567e-05
3.07486674656492e-06	7.28122175938921e-05	0.000378053310708281	8.12241510141639e-06	1.62046178657519e-05	0.719260924616732	0.271610530950697	2.29643681037548e-06	0.00864798056774425
0.0310715526892887	0.0321283196412527	0.0691206589128151	0.144608808771749	0.0542071918025464	0.00199742058451069	0.431695299462675	3.79046300830477e-07	0.235170369088861
1.06431906925232e-08	7.22079998341467e-09	4.41331877964149e-09	3.73751692782833e-07	7.93540777515565e-05	1.36754181184541e-07	0.719576735064431	0.280166583487846	0.000176794586788277
9.5400854313912e-11	1.00391303673371e-10	3.82049584739309e-09	8.39237843216018e-09	1.15036204289121e-08	1.35233699056652e-08	1.92021662924722e-10	0.999999962366299	6.02298903070842e-12
4.3905207532837e-06	6.37235529600227e-05	1.86643904919655e-07	8.20829818312214e-07	1.78963330328124e-08	3.37781133259288e-07	4.00256041324776e-05	5.11914429156011e-09	0.99989049205182
0.000938551680856002	0.00482887094198097	0.0398713388199544	0.548154951419168	0.00187793896539264	0.00785985627846196	0.2836183335792	0.112850152135908	6.17907840881067e-09
0.0664223928072729	0.0596704535359939	0.0115755425994351	0.539764046379066	0.250609906201074	0.0468867609618729	0.0237105458639699	4.61062102510783e-07	0.00135989058921302
0.000174001576869056	0.000390729709517674	7.05463813885802e-05	0.000156909938951663	0.00264277420362717	2.47217298063498e-07	0.00243238666426213	4.23263064476023e-06	0.994128171677441
0.00145747842050884	0.00101307774527034	0.00743933352107788	0.00185163445373229	0.987522421361842	0.000475722538097861	4.05410470093815e-08	2.50886083958961e-07	0.000240040532339333
0.189042072866888	0.0383184670356668	0.672982347252845	0.0930711768121379	6.43157052004164e-06	0.00554696368880177	0.000210934335064756	0.000757160063966705	6.44463741085761e-05
4.06607991050494e-06	1.13360861412279e-05	4.92369675842555e-06	1.73628932333574e-09	0.00902524778532251	1.52775573341078e-06	1.65340164797847e-06	0.0260027633761931	0.964948480082004
0.000173972314057915	0.000912210881830557	5.02002488201343e-05	0.00238602072495349	1.69248195071601e-06	0.000453687198826621	0.17329465616999	0.822727559907145	7.24251862196182e-11
0.00749245133806598	0.227228054186864	0.0439125407684532	0.679336747484283	0.0174693478572289	0.000275783433333709	3.91990723818975e-05	1.77269194418714e-08	0.0242458581324699
4.07902600209686e-05	0.000338739763737233	8.71277364131699e-06	8.7022507448963e-07	0.000195065092675963	1.77405866806947e-07	0.00484340489748564	0.99431825942235	0.000253980159147906
1.06340229983633e-05	8.05684187101803e-05	1.227303175538e-07	8.1857833966828e-07	0.99843938804924	7.52955036613283e-07	0.0010534897138184	7.74016853936052e-08	0.000414148129853839
2.60595666096841e-07	1.21635351945036e-06	3.86803925647132e-06	1.31148292956991e-05	2.7123556100929e-09	1.45524311563042e-07	1.76129989849576e-09	2.09535763547665e-08	0.999981369230719
0.000125079338239458	0.000232311680338036	0.00884921114352344	0.000206774682531189	0.0123407347369847	0.971362054195882	0.00378458857297413	0.00309924116519513	4.48433204135758e-09
