# Supplementary material for: A Bayesian method for detecting pairwise associations in compositional data
Source: PLoS Comput Biol. 2017 Nov 15;13(11):e1005852. doi: 10.1371/journal.pcbi.1005852 (PMC5706738; doi:10.1371/journal.pcbi.1005852)
Supplement: S2 Data — All simulated datasets from sparseDOSSA, as well as the template dataset used. For details on how these were generated, see S2 Text. (ZIP) [file pcbi.1005852.s005.zip]

Archive with 1,270 entries (1,265 files):
- S2_data/
- S2_data/sparseDOSSA_posterior_fornix_template_cor_value_-0.3/
- S2_data/sparseDOSSA_posterior_fornix_template_cor_value_-0.3/BugBugMatrixCounts_assoc_d_19.txt
- S2_data/sparseDOSSA_posterior_fornix_template_cor_value_-0.3/BugBugMatrixCounts_assoc_d_70.txt
- S2_data/sparseDOSSA_posterior_fornix_template_cor_value_-0.3/BugBugMatrixCounts_assoc_d_32.txt
- S2_data/sparseDOSSA_posterior_fornix_template_cor_value_-0.3/BugBugMatrixCounts_assoc_d_99.txt
- S2_data/sparseDOSSA_posterior_fornix_template_cor_value_-0.3/TruthFile_assoc_d_44.txt
- S2_data/sparseDOSSA_posterior_fornix_template_cor_value_-0.3/BugBugMatrix_assoc_d_35.txt
- S2_data/sparseDOSSA_posterior_fornix_template_cor_value_-0.3/BugBugMatrixCounts_assoc_d_66.txt
- S2_data/sparseDOSSA_posterior_fornix_template_cor_value_-0.3/BugBugMatrix_assoc_d_77.txt
- S2_data/sparseDOSSA_posterior_fornix_template_cor_value_-0.3/BugBugMatrixCounts_assoc_d_2.txt
- S2_data/sparseDOSSA_posterior_fornix_template_cor_value_-0.3/BugBugMatrix_assoc_d_40.txt
- S2_data/sparseDOSSA_posterior_fornix_template_cor_value_-0.3/BugBugMatrixCounts_assoc_d_78.txt
- S2_data/sparseDOSSA_posterior_fornix_template_cor_value_-0.3/TruthFile_assoc_d_3.txt
- S2_data/sparseDOSSA_posterior_fornix_template_cor_value_-0.3/BugBugMatrix_assoc_d_37.txt
- S2_data/sparseDOSSA_posterior_fornix_template_cor_value_-0.3/BugBugMatrix_assoc_d_76.txt
- S2_data/sparseDOSSA_posterior_fornix_template_cor_value_-0.3/BugBugMatrix_assoc_d_4.txt
- S2_data/sparseDOSSA_posterior_fornix_template_cor_value_-0.3/TruthFile_assoc_d_5.txt
- S2_data/sparseDOSSA_posterior_fornix_template_cor_value_-0.3/BugBugMatrixCounts_assoc_d_97.txt
- S2_data/sparseDOSSA_posterior_fornix_template_cor_value_-0.3/TruthFile_assoc_d_2.txt
- S2_data/sparseDOSSA_posterior_fornix_template_cor_value_-0.3/BugBugMatrix_assoc_d_55.txt
- S2_data/sparseDOSSA_posterior_fornix_template_cor_value_-0.3/BugBugMatrixCounts_assoc_d_11.txt
- S2_data/sparseDOSSA_posterior_fornix_template_cor_value_-0.3/BugBugMatrix_assoc_d_61.txt
- S2_data/sparseDOSSA_posterior_fornix_template_cor_value_-0.3/BugBugMatrixCounts_assoc_d_80.txt
- S2_data/sparseDOSSA_posterior_fornix_template_cor_value_-0.3/BugBugMatrixCounts_assoc_d_7.txt
- S2_data/sparseDOSSA_posterior_fornix_template_cor_value_-0.3/BugBugMatrix_assoc_d_42.txt
- S2_data/sparseDOSSA_posterior_fornix_template_cor_value_-0.3/BugBugMatrixCounts_assoc_d_39.txt
- S2_data/sparseDOSSA_posterior_fornix_template_cor_value_-0.3/BugBugMatrixCounts_assoc_d_16.txt
- S2_data/sparseDOSSA_posterior_fornix_template_cor_value_-0.3/BugBugMatrixCounts_assoc_d_64.txt
- S2_data/sparseDOSSA_posterior_fornix_template_cor_value_-0.3/TruthFile_assoc_d_49.txt
- S2_data/sparseDOSSA_posterior_fornix_template_cor_value_-0.3/BugBugMatrix_assoc_d_6.txt
- S2_data/sparseDOSSA_posterior_fornix_template_cor_value_-0.3/BugBugMatrixCounts_assoc_d_81.txt
- S2_data/sparseDOSSA_posterior_fornix_template_cor_value_-0.3/BugBugMatrixCounts_assoc_d_58.txt
- S2_data/sparseDOSSA_posterior_fornix_template_cor_value_-0.3/TruthFile_assoc_d_70.txt
- S2_data/sparseDOSSA_posterior_fornix_template_cor_value_-0.3/BugBugMatrixCounts_assoc_d_101.txt
- S2_data/sparseDOSSA_posterior_fornix_template_cor_value_-0.3/TruthFile_assoc_d_78.txt
- S2_data/sparseDOSSA_posterior_fornix_template_cor_value_-0.3/BugBugMatrixCounts_assoc_d_44.txt
- S2_data/sparseDOSSA_posterior_fornix_template_cor_value_-0.3/BugBugMatrix_assoc_d_93.txt
- S2_data/sparseDOSSA_posterior_fornix_template_cor_value_-0.3/BugBugMatrix_assoc_d_60.txt
- S2_data/sparseDOSSA_posterior_fornix_template_cor_value_-0.3/TruthFile_assoc_d_24.txt
- S2_data/sparseDOSSA_posterior_fornix_template_cor_value_-0.3/BugBugMatrix_assoc_d_78.txt
- S2_data/sparseDOSSA_posterior_fornix_template_cor_value_-0.3/BugBugMatrix_assoc_d_63.txt
- S2_data/sparseDOSSA_posterior_fornix_template_cor_value_-0.3/BugBugMatrix_assoc_d_39.txt
- S2_data/sparseDOSSA_posterior_fornix_template_cor_value_-0.3/BugBugMatrix_assoc_d_7.txt
- S2_data/sparseDOSSA_posterior_fornix_template_cor_value_-0.3/TruthFile_assoc_d_94.txt
- S2_data/sparseDOSSA_posterior_fornix_template_cor_value_-0.3/BugBugMatrix_assoc_d_71.txt
- S2_data/sparseDOSSA_posterior_fornix_template_cor_value_-0.3/TruthFile_assoc_d_76.txt
- S2_data/sparseDOSSA_posterior_fornix_template_cor_value_-0.3/TruthFile_assoc_d_100.txt
- S2_data/sparseDOSSA_posterior_fornix_template_cor_value_-0.3/BugBugMatrixCounts_assoc_d_42.txt
- S2_data/sparseDOSSA_posterior_fornix_template_cor_value_-0.3/TruthFile_assoc_d_46.txt
- S2_data/sparseDOSSA_posterior_fornix_template_cor_value_-0.3/TruthFile_assoc_d_69.txt
- S2_data/sparseDOSSA_posterior_fornix_template_cor_value_-0.3/BugBugMatrix_assoc_d_10.txt
- S2_data/sparseDOSSA_posterior_fornix_template_cor_value_-0.3/TruthFile_assoc_d_21.txt
- S2_data/sparseDOSSA_posterior_fornix_template_cor_value_-0.3/TruthFile_assoc_d_29.txt
- S2_data/sparseDOSSA_posterior_fornix_template_cor_value_-0.3/BugBugMatrixCounts_assoc_d_23.txt
- S2_data/sparseDOSSA_posterior_fornix_template_cor_value_-0.3/BugBugMatrix_assoc_d_31.txt
- S2_data/sparseDOSSA_posterior_fornix_template_cor_value_-0.3/TruthFile_assoc_d_102.txt
- S2_data/sparseDOSSA_posterior_fornix_template_cor_value_-0.3/BugBugMatrix_assoc_d_86.txt
- S2_data/sparseDOSSA_posterior_fornix_template_cor_value_-0.3/BugBugMatrixCounts_assoc_d_68.txt
- S2_data/sparseDOSSA_posterior_fornix_template_cor_value_-0.3/Spike_File_Corr_-0.3.txt
- S2_data/sparseDOSSA_posterior_fornix_template_cor_value_-0.3/BugBugMatrix_assoc_d_47.txt
- S2_data/sparseDOSSA_posterior_fornix_template_cor_value_-0.3/BugBugMatrixCounts_assoc_d_105.txt
- S2_data/sparseDOSSA_posterior_fornix_template_cor_value_-0.3/BugBugMatrixCounts_assoc_d_26.txt
- S2_data/sparseDOSSA_posterior_fornix_template_cor_value_-0.3/BugBugMatrix_assoc_d_24.txt
- S2_data/sparseDOSSA_posterior_fornix_template_cor_value_-0.3/TruthFile_assoc_d_17.txt
- S2_data/sparseDOSSA_posterior_fornix_template_cor_value_-0.3/BugBugMatrix_assoc_d_32.txt
- S2_data/sparseDOSSA_posterior_fornix_template_cor_value_-0.3/BugBugMatrix_assoc_d_57.txt
- S2_data/sparseDOSSA_posterior_fornix_template_cor_value_-0.3/BugBugMatrix_assoc_d_49.txt
- S2_data/sparseDOSSA_posterior_fornix_template_cor_value_-0.3/TruthFile_assoc_d_103.txt
- S2_data/sparseDOSSA_posterior_fornix_template_cor_value_-0.3/BugBugMatrix_assoc_d_13.txt
- S2_data/sparseDOSSA_posterior_fornix_template_cor_value_-0.3/BugBugMatrixCounts_assoc_d_20.txt
- S2_data/sparseDOSSA_posterior_fornix_template_cor_value_-0.3/BugBugMatrixCounts_assoc_d_96.txt
- S2_data/sparseDOSSA_posterior_fornix_template_cor_value_-0.3/TruthFile_assoc_d_47.txt
- S2_data/sparseDOSSA_posterior_fornix_template_cor_value_-0.3/TruthFile_assoc_d_105.txt
- S2_data/sparseDOSSA_posterior_fornix_template_cor_value_-0.3/TruthFile_assoc_d_22.txt
- S2_data/sparseDOSSA_posterior_fornix_template_cor_value_-0.3/BugBugMatrix_assoc_d_102.txt
- S2_data/sparseDOSSA_posterior_fornix_template_cor_value_-0.3/BugBugMatrix_assoc_d_33.txt
- S2_data/sparseDOSSA_posterior_fornix_template_cor_value_-0.3/BugBugMatrix_assoc_d_36.txt
- S2_data/sparseDOSSA_posterior_fornix_template_cor_value_-0.3/BugBugMatrixCounts_assoc_d_3.txt
- S2_data/sparseDOSSA_posterior_fornix_template_cor_value_-0.3/BugBugMatrixCounts_assoc_d_95.txt
- S2_data/sparseDOSSA_posterior_fornix_template_cor_value_-0.3/BugBugMatrix_assoc_d_66.txt
- S2_data/sparseDOSSA_posterior_fornix_template_cor_value_-0.3/BugBugMatrixCounts_assoc_d_75.txt
- S2_data/sparseDOSSA_posterior_fornix_template_cor_value_-0.3/TruthFile_assoc_d_38.txt
- S2_data/sparseDOSSA_posterior_fornix_template_cor_value_-0.3/TruthFile_assoc_d_51.txt
- S2_data/sparseDOSSA_posterior_fornix_template_cor_value_-0.3/TruthFile_assoc_d_34.txt
- S2_data/sparseDOSSA_posterior_fornix_template_cor_value_-0.3/BugBugMatrixCounts_assoc_d_47.txt
- S2_data/sparseDOSSA_posterior_fornix_template_cor_value_-0.3/BugBugMatrix_assoc_d_18.txt
- S2_data/sparseDOSSA_posterior_fornix_template_cor_value_-0.3/BugBugMatrix_assoc_d_19.txt
- S2_data/sparseDOSSA_posterior_fornix_template_cor_value_-0.3/BugBugMatrixCounts_assoc_d_5.txt
- S2_data/sparseDOSSA_posterior_fornix_template_cor_value_-0.3/BugBugMatrix_assoc_d_99.txt
- S2_data/sparseDOSSA_posterior_fornix_template_cor_value_-0.3/BugBugMatrix_assoc_d_3.txt
- S2_data/sparseDOSSA_posterior_fornix_template_cor_value_-0.3/TruthFile_assoc_d_79.txt
- S2_data/sparseDOSSA_posterior_fornix_template_cor_value_-0.3/BugBugMatrixCounts_assoc_d_88.txt
- S2_data/sparseDOSSA_posterior_fornix_template_cor_value_-0.3/TruthFile_assoc_d_37.txt
- S2_data/sparseDOSSA_posterior_fornix_template_cor_value_-0.3/BugBugMatrixCounts_assoc_d_15.txt
- S2_data/sparseDOSSA_posterior_fornix_template_cor_value_-0.3/BugBugMatrixCounts_assoc_d_21.txt
- S2_data/sparseDOSSA_posterior_fornix_template_cor_value_-0.3/BugBugMatrixCounts_assoc_d_86.txt
- S2_data/sparseDOSSA_posterior_fornix_template_cor_value_-0.3/BugBugMatrix_assoc_d_70.txt
- S2_data/sparseDOSSA_posterior_fornix_template_cor_value_-0.3/TruthFile_assoc_d_92.txt
- S2_data/sparseDOSSA_posterior_fornix_template_cor_value_-0.3/BugBugMatrix_assoc_d_16.txt
- S2_data/sparseDOSSA_posterior_fornix_template_cor_value_-0.3/BugBugMatrixCounts_assoc_d_67.txt
- S2_data/sparseDOSSA_posterior_fornix_template_cor_value_-0.3/BugBugMatrix_assoc_d_51.txt
- S2_data/sparseDOSSA_posterior_fornix_template_cor_value_-0.3/BugBugMatrix_assoc_d_72.txt
- S2_data/sparseDOSSA_posterior_fornix_template_cor_value_-0.3/TruthFile_assoc_d_86.txt
- S2_data/sparseDOSSA_posterior_fornix_template_cor_value_-0.3/TruthFile_assoc_d_19.txt
- S2_data/sparseDOSSA_posterior_fornix_template_cor_value_-0.3/TruthFile_assoc_d_93.txt
- S2_data/sparseDOSSA_posterior_fornix_template_cor_value_-0.3/BugBugMatrixCounts_assoc_d_72.txt
- S2_data/sparseDOSSA_posterior_fornix_template_cor_value_-0.3/BugBugMatrixCounts_assoc_d_14.txt
- S2_data/sparseDOSSA_posterior_fornix_template_cor_value_-0.3/TruthFile_assoc_d_1.txt
- S2_data/sparseDOSSA_posterior_fornix_template_cor_value_-0.3/BugBugMatrix_assoc_d_2.txt
- S2_data/sparseDOSSA_posterior_fornix_template_cor_value_-0.3/TruthFile_assoc_d_83.txt
- S2_data/sparseDOSSA_posterior_fornix_template_cor_value_-0.3/BugBugMatrix_assoc_d_56.txt
- S2_data/sparseDOSSA_posterior_fornix_template_cor_value_-0.3/BugBugMatrix_assoc_d_79.txt
- S2_data/sparseDOSSA_posterior_fornix_template_cor_value_-0.3/TruthFile_assoc_d_48.txt
- S2_data/sparseDOSSA_posterior_fornix_template_cor_value_-0.3/TruthFile_assoc_d_27.txt
- S2_data/sparseDOSSA_posterior_fornix_template_cor_value_-0.3/BugBugMatrixCounts_assoc_d_10.txt
- S2_data/sparseDOSSA_posterior_fornix_template_cor_value_-0.3/TruthFile_assoc_d_12.txt
- S2_data/sparseDOSSA_posterior_fornix_template_cor_value_-0.3/BugBugMatrix_assoc_d_85.txt
- S2_data/sparseDOSSA_posterior_fornix_template_cor_value_-0.3/TruthFile_assoc_d_15.txt
- S2_data/sparseDOSSA_posterior_fornix_template_cor_value_-0.3/TruthFile_assoc_d_28.txt
- S2_data/sparseDOSSA_posterior_fornix_template_cor_value_-0.3/BugBugMatrixCounts_assoc_d_92.txt
- S2_data/sparseDOSSA_posterior_fornix_template_cor_value_-0.3/TruthFile_assoc_d_71.txt
- S2_data/sparseDOSSA_posterior_fornix_template_cor_value_-0.3/BugBugMatrixCounts_assoc_d_36.txt
- S2_data/sparseDOSSA_posterior_fornix_template_cor_value_-0.3/TruthFile_assoc_d_60.txt
- S2_data/sparseDOSSA_posterior_fornix_template_cor_value_-0.3/TruthFile_assoc_d_101.txt
- S2_data/sparseDOSSA_posterior_fornix_template_cor_value_-0.3/TruthFile_assoc_d_72.txt
- S2_data/sparseDOSSA_posterior_fornix_template_cor_value_-0.3/TruthFile_assoc_d_67.txt
- S2_data/sparseDOSSA_posterior_fornix_template_cor_value_-0.3/BugBugMatrix_assoc_d_95.txt
- S2_data/sparseDOSSA_posterior_fornix_template_cor_value_-0.3/BugBugMatrixCounts_assoc_d_31.txt
- S2_data/sparseDOSSA_posterior_fornix_template_cor_value_-0.3/BugBugMatrixCounts_assoc_d_94.txt
- S2_data/sparseDOSSA_posterior_fornix_template_cor_value_-0.3/BugBugMatrixCounts_assoc_d_8.txt
- S2_data/sparseDOSSA_posterior_fornix_template_cor_value_-0.3/TruthFile_assoc_d_45.txt
- S2_data/sparseDOSSA_posterior_fornix_template_cor_value_-0.3/TruthFile_assoc_d_33.txt
- S2_data/sparseDOSSA_posterior_fornix_template_cor_value_-0.3/TruthFile_assoc_d_88.txt
- S2_data/sparseDOSSA_posterior_fornix_template_cor_value_-0.3/TruthFile_assoc_d_9.txt
- S2_data/sparseDOSSA_posterior_fornix_template_cor_value_-0.3/TruthFile_assoc_d_80.txt
- S2_data/sparseDOSSA_posterior_fornix_template_cor_value_-0.3/BugBugMatrixCounts_assoc_d_30.txt
- S2_data/sparseDOSSA_posterior_fornix_template_cor_value_-0.3/BugBugMatrix_assoc_d_103.txt
- S2_data/sparseDOSSA_posterior_fornix_template_cor_value_-0.3/BugBugMatrix_assoc_d_48.txt
- S2_data/sparseDOSSA_posterior_fornix_template_cor_value_-0.3/BugBugMatrixCounts_assoc_d_71.txt
- S2_data/sparseDOSSA_posterior_fornix_template_cor_value_-0.3/TruthFile_assoc_d_85.txt
- S2_data/sparseDOSSA_posterior_fornix_template_cor_value_-0.3/BugBugMatrixCounts_assoc_d_38.txt
- S2_data/sparseDOSSA_posterior_fornix_template_cor_value_-0.3/BugBugMatrix_assoc_d_1.txt
- S2_data/sparseDOSSA_posterior_fornix_template_cor_value_-0.3/TruthFile_assoc_d_104.txt
- S2_data/sparseDOSSA_posterior_fornix_template_cor_value_-0.3/TruthFile_assoc_d_10.txt
- S2_data/sparseDOSSA_posterior_fornix_template_cor_value_-0.3/BugBugMatrix_assoc_d_54.txt
- S2_data/sparseDOSSA_posterior_fornix_template_cor_value_-0.3/BugBugMatrix_assoc_d_96.txt
- S2_data/sparseDOSSA_posterior_fornix_template_cor_value_-0.3/BugBugMatrix_assoc_d_88.txt
- S2_data/sparseDOSSA_posterior_fornix_template_cor_value_-0.3/BugBugMatrix_assoc_d_73.txt
- S2_data/sparseDOSSA_posterior_fornix_template_cor_value_-0.3/BugBugMatrix_assoc_d_59.txt
- S2_data/sparseDOSSA_posterior_fornix_template_cor_value_-0.3/BugBugMatrix_assoc_d_22.txt
- S2_data/sparseDOSSA_posterior_fornix_template_cor_value_-0.3/BugBugMatrix_assoc_d_64.txt
- S2_data/sparseDOSSA_posterior_fornix_template_cor_value_-0.3/BugBugMatrixCounts_assoc_d_9.txt
- S2_data/sparseDOSSA_posterior_fornix_template_cor_value_-0.3/TruthFile_assoc_d_59.txt
- S2_data/sparseDOSSA_posterior_fornix_template_cor_value_-0.3/BugBugMatrixCounts_assoc_d_62.txt
- S2_data/sparseDOSSA_posterior_fornix_template_cor_value_-0.3/BugBugMatrixCounts_assoc_d_37.txt
- S2_data/sparseDOSSA_posterior_fornix_template_cor_value_-0.3/BugBugMatrix_assoc_d_53.txt
- S2_data/sparseDOSSA_posterior_fornix_template_cor_value_-0.3/TruthFile_assoc_d_50.txt
- S2_data/sparseDOSSA_posterior_fornix_template_cor_value_-0.3/BugBugMatrix_assoc_d_62.txt
- S2_data/sparseDOSSA_posterior_fornix_template_cor_value_-0.3/BugBugMatrix_assoc_d_25.txt
- S2_data/sparseDOSSA_posterior_fornix_template_cor_value_-0.3/TruthFile_assoc_d_99.txt
- S2_data/sparseDOSSA_posterior_fornix_template_cor_value_-0.3/BugBugMatrixCounts_assoc_d_84.txt
- S2_data/sparseDOSSA_posterior_fornix_template_cor_value_-0.3/BugBugMatrixCounts_assoc_d_17.txt
- S2_data/sparseDOSSA_posterior_fornix_template_cor_value_-0.3/TruthFile_assoc_d_91.txt
- S2_data/sparseDOSSA_posterior_fornix_template_cor_value_-0.3/BugBugMatrixCounts_assoc_d_59.txt
- S2_data/sparseDOSSA_posterior_fornix_template_cor_value_-0.3/BugBugMatrix_assoc_d_21.txt
- S2_data/sparseDOSSA_posterior_fornix_template_cor_value_-0.3/BugBugMatrixCounts_assoc_d_79.txt
- S2_data/sparseDOSSA_posterior_fornix_template_cor_value_-0.3/TruthFile_assoc_d_52.txt
- S2_data/sparseDOSSA_posterior_fornix_template_cor_value_-0.3/BugBugMatrixCounts_assoc_d_76.txt
- S2_data/sparseDOSSA_posterior_fornix_template_cor_value_-0.3/TruthFile_assoc_d_98.txt
- S2_data/sparseDOSSA_posterior_fornix_template_cor_value_-0.3/TruthFile_assoc_d_43.txt
- S2_data/sparseDOSSA_posterior_fornix_template_cor_value_-0.3/BugBugMatrix_assoc_d_58.txt
- S2_data/sparseDOSSA_posterior_fornix_template_cor_value_-0.3/TruthFile_assoc_d_53.txt
- S2_data/sparseDOSSA_posterior_fornix_template_cor_value_-0.3/BugBugMatrixCounts_assoc_d_45.txt
- S2_data/sparseDOSSA_posterior_fornix_template_cor_value_-0.3/BugBugMatrix_assoc_d_82.txt
- S2_data/sparseDOSSA_posterior_fornix_template_cor_value_-0.3/BugBugMatrixCounts_assoc_d_60.txt
- S2_data/sparseDOSSA_posterior_fornix_template_cor_value_-0.3/TruthFile_assoc_d_62.txt
- S2_data/sparseDOSSA_posterior_fornix_template_cor_value_-0.3/BugBugMatrix_assoc_d_9.txt
- S2_data/sparseDOSSA_posterior_fornix_template_cor_value_-0.3/TruthFile_assoc_d_61.txt
- S2_data/sparseDOSSA_posterior_fornix_template_cor_value_-0.3/BugBugMatrix_assoc_d_15.txt
- S2_data/sparseDOSSA_posterior_fornix_template_cor_value_-0.3/TruthFile_assoc_d_6.txt
- S2_data/sparseDOSSA_posterior_fornix_template_cor_value_-0.3/BugBugMatrixCounts_assoc_d_82.txt
- S2_data/sparseDOSSA_posterior_fornix_template_cor_value_-0.3/BugBugMatrixCounts_assoc_d_65.txt
- S2_data/sparseDOSSA_posterior_fornix_template_cor_value_-0.3/BugBugMatrix_assoc_d_17.txt
- S2_data/sparseDOSSA_posterior_fornix_template_cor_value_-0.3/BugBugMatrix_assoc_d_97.txt
- S2_data/sparseDOSSA_posterior_fornix_template_cor_value_-0.3/BugBugMatrixCounts_assoc_d_40.txt
- S2_data/sparseDOSSA_posterior_fornix_template_cor_value_-0.3/TruthFile_assoc_d_42.txt
- S2_data/sparseDOSSA_posterior_fornix_template_cor_value_-0.3/BugBugMatrixCounts_assoc_d_13.txt
- S2_data/sparseDOSSA_posterior_fornix_template_cor_value_-0.3/BugBugMatrixCounts_assoc_d_43.txt
- S2_data/sparseDOSSA_posterior_fornix_template_cor_value_-0.3/TruthFile_assoc_d_16.txt
- S2_data/sparseDOSSA_posterior_fornix_template_cor_value_-0.3/BugBugMatrix_assoc_d_89.txt
- S2_data/sparseDOSSA_posterior_fornix_template_cor_value_-0.3/TruthFile_assoc_d_25.txt
- S2_data/sparseDOSSA_posterior_fornix_template_cor_value_-0.3/TruthFile_assoc_d_36.txt
- S2_data/sparseDOSSA_posterior_fornix_template_cor_value_-0.3/BugBugMatrix_assoc_d_69.txt
- S2_data/sparseDOSSA_posterior_fornix_template_cor_value_-0.3/BugBugMatrix_assoc_d_91.txt
- S2_data/sparseDOSSA_posterior_fornix_template_cor_value_-0.3/TruthFile_assoc_d_65.txt
- S2_data/sparseDOSSA_posterior_fornix_template_cor_value_-0.3/BugBugMatrixCounts_assoc_d_48.txt
- S2_data/sparseDOSSA_posterior_fornix_template_cor_value_-0.3/BugBugMatrixCounts_assoc_d_22.txt
- S2_data/sparseDOSSA_posterior_fornix_template_cor_value_-0.3/BugBugMatrixCounts_assoc_d_104.txt
- S2_data/sparseDOSSA_posterior_fornix_template_cor_value_-0.3/BugBugMatrix_assoc_d_14.txt
- S2_data/sparseDOSSA_posterior_fornix_template_cor_value_-0.3/BugBugMatrixCounts_assoc_d_87.txt
- S2_data/sparseDOSSA_posterior_fornix_template_cor_value_-0.3/BugBugMatrixCounts_assoc_d_93.txt
- S2_data/sparseDOSSA_posterior_fornix_template_cor_value_-0.3/BugBugMatrixCounts_assoc_d_53.txt
- S2_data/sparseDOSSA_posterior_fornix_template_cor_value_-0.3/BugBugMatrixCounts_assoc_d_57.txt
- S2_data/sparseDOSSA_posterior_fornix_template_cor_value_-0.3/BugBugMatrix_assoc_d_80.txt
- S2_data/sparseDOSSA_posterior_fornix_template_cor_value_-0.3/BugBugMatrix_assoc_d_90.txt
- S2_data/sparseDOSSA_posterior_fornix_template_cor_value_-0.3/BugBugMatrix_assoc_d_50.txt
- S2_data/sparseDOSSA_posterior_fornix_template_cor_value_-0.3/BugBugMatrix_assoc_d_5.txt
- S2_data/sparseDOSSA_posterior_fornix_template_cor_value_-0.3/BugBugMatrixCounts_assoc_d_51.txt
- S2_data/sparseDOSSA_posterior_fornix_template_cor_value_-0.3/BugBugMatrix_assoc_d_92.txt
- S2_data/sparseDOSSA_posterior_fornix_template_cor_value_-0.3/TruthFile_assoc_d_4.txt
- S2_data/sparseDOSSA_posterior_fornix_template_cor_value_-0.3/BugBugMatrixCounts_assoc_d_74.txt
- S2_data/sparseDOSSA_posterior_fornix_template_cor_value_-0.3/BugBugMatrixCounts_assoc_d_56.txt
- S2_data/sparseDOSSA_posterior_fornix_template_cor_value_-0.3/BugBugMatrix_assoc_d_28.txt
- S2_data/sparseDOSSA_posterior_fornix_template_cor_value_-0.3/BugBugMatrix_assoc_d_98.txt
- S2_data/sparseDOSSA_posterior_fornix_template_cor_value_-0.3/TruthFile_assoc_d_87.txt
- S2_data/sparseDOSSA_posterior_fornix_template_cor_value_-0.3/BugBugMatrixCounts_assoc_d_83.txt
- S2_data/sparseDOSSA_posterior_fornix_template_cor_value_-0.3/TruthFile_assoc_d_20.txt
- S2_data/sparseDOSSA_posterior_fornix_template_cor_value_-0.3/TruthFile_assoc_d_96.txt
- S2_data/sparseDOSSA_posterior_fornix_template_cor_value_-0.3/TruthFile_assoc_d_77.txt
- S2_data/sparseDOSSA_posterior_fornix_template_cor_value_-0.3/BugBugMatrix_assoc_d_41.txt
- S2_data/sparseDOSSA_posterior_fornix_template_cor_value_-0.3/BugBugMatrixCounts_assoc_d_63.txt
- S2_data/sparseDOSSA_posterior_fornix_template_cor_value_-0.3/TruthFile_assoc_d_57.txt
- S2_data/sparseDOSSA_posterior_fornix_template_cor_value_-0.3/TruthFile_assoc_d_54.txt
- S2_data/sparseDOSSA_posterior_fornix_template_cor_value_-0.3/BugBugMatrix_assoc_d_87.txt
- S2_data/sparseDOSSA_posterior_fornix_template_cor_value_-0.3/BugBugMatrixCounts_assoc_d_61.txt
- S2_data/sparseDOSSA_posterior_fornix_template_cor_value_-0.3/BugBugMatrixCounts_assoc_d_24.txt
- S2_data/sparseDOSSA_posterior_fornix_template_cor_value_-0.3/TruthFile_assoc_d_18.txt
- S2_data/sparseDOSSA_posterior_fornix_template_cor_value_-0.3/BugBugMatrixCounts_assoc_d_100.txt
- S2_data/sparseDOSSA_posterior_fornix_template_cor_value_-0.3/BugBugMatrix_assoc_d_26.txt
- S2_data/sparseDOSSA_posterior_fornix_template_cor_value_-0.3/BugBugMatrix_assoc_d_74.txt
- S2_data/sparseDOSSA_posterior_fornix_template_cor_value_-0.3/TruthFile_assoc_d_63.txt
- S2_data/sparseDOSSA_posterior_fornix_template_cor_value_-0.3/BugBugMatrixCounts_assoc_d_49.txt
- S2_data/sparseDOSSA_posterior_fornix_template_cor_value_-0.3/TruthFile_assoc_d_7.txt
- S2_data/sparseDOSSA_posterior_fornix_template_cor_value_-0.3/TruthFile_assoc_d_26.txt
- S2_data/sparseDOSSA_posterior_fornix_template_cor_value_-0.3/BugBugMatrixCounts_assoc_d_29.txt
- S2_data/sparseDOSSA_posterior_fornix_template_cor_value_-0.3/BugBugMatrixCounts_assoc_d_54.txt
- S2_data/sparseDOSSA_posterior_fornix_template_cor_value_-0.3/BugBugMatrixCounts_assoc_d_41.txt
- S2_data/sparseDOSSA_posterior_fornix_template_cor_value_-0.3/BugBugMatrixCounts_assoc_d_28.txt
- S2_data/sparseDOSSA_posterior_fornix_template_cor_value_-0.3/BugBugMatrix_assoc_d_81.txt
- S2_data/sparseDOSSA_posterior_fornix_template_cor_value_-0.3/BugBugMatrixCounts_assoc_d_91.txt
- S2_data/sparseDOSSA_posterior_fornix_template_cor_value_-0.3/BugBugMatrix_assoc_d_84.txt
- S2_data/sparseDOSSA_posterior_fornix_template_cor_value_-0.3/BugBugMatrixCounts_assoc_d_46.txt
- S2_data/sparseDOSSA_posterior_fornix_template_cor_value_-0.3/BugBugMatrix_assoc_d_75.txt
- S2_data/sparseDOSSA_posterior_fornix_template_cor_value_-0.3/TruthFile_assoc_d_11.txt
- S2_data/sparseDOSSA_posterior_fornix_template_cor_value_-0.3/BugBugMatrix_assoc_d_27.txt
- S2_data/sparseDOSSA_posterior_fornix_template_cor_value_-0.3/BugBugMatrix_assoc_d_44.txt
- S2_data/sparseDOSSA_posterior_fornix_template_cor_value_-0.3/BugBugMatrixCounts_assoc_d_52.txt
- S2_data/sparseDOSSA_posterior_fornix_template_cor_value_-0.3/BugBugMatrix_assoc_d_52.txt
- S2_data/sparseDOSSA_posterior_fornix_template_cor_value_-0.3/TruthFile_assoc_d_41.txt
- S2_data/sparseDOSSA_posterior_fornix_template_cor_value_-0.3/BugBugMatrix_assoc_d_68.txt
- S2_data/sparseDOSSA_posterior_fornix_template_cor_value_-0.3/TruthFile_assoc_d_55.txt
- S2_data/sparseDOSSA_posterior_fornix_template_cor_value_-0.3/TruthFile_assoc_d_75.txt
- S2_data/sparseDOSSA_posterior_fornix_template_cor_value_-0.3/TruthFile_assoc_d_74.txt
- S2_data/sparseDOSSA_posterior_fornix_template_cor_value_-0.3/BugBugMatrix_assoc_d_29.txt
- S2_data/sparseDOSSA_posterior_fornix_template_cor_value_-0.3/BugBugMatrixCounts_assoc_d_98.txt
- S2_data/sparseDOSSA_posterior_fornix_template_cor_value_-0.3/TruthFile_assoc_d_31.txt
- S2_data/sparseDOSSA_posterior_fornix_template_cor_value_-0.3/TruthFile_assoc_d_14.txt
- S2_data/sparseDOSSA_posterior_fornix_template_cor_value_-0.3/BugBugMatrix_assoc_d_30.txt
- S2_data/sparseDOSSA_posterior_fornix_template_cor_value_-0.3/TruthFile_assoc_d_13.txt
- S2_data/sparseDOSSA_posterior_fornix_template_cor_value_-0.3/BugBugMatrix_assoc_d_8.txt
- S2_data/sparseDOSSA_posterior_fornix_template_cor_value_-0.3/BugBugMatrix_assoc_d_101.txt
- S2_data/sparseDOSSA_posterior_fornix_template_cor_value_-0.3/BugBugMatrixCounts_assoc_d_89.txt
- S2_data/sparseDOSSA_posterior_fornix_template_cor_value_-0.3/BugBugMatrix_assoc_d_43.txt
- S2_data/sparseDOSSA_posterior_fornix_template_cor_value_-0.3/BugBugMatrix_assoc_d_23.txt
- S2_data/sparseDOSSA_posterior_fornix_template_cor_value_-0.3/BugBugMatrixCounts_assoc_d_69.txt
- S2_data/sparseDOSSA_posterior_fornix_template_cor_value_-0.3/TruthFile_assoc_d_8.txt
- S2_data/sparseDOSSA_posterior_fornix_template_cor_value_-0.3/BugBugMatrix_assoc_d_12.txt
- S2_data/sparseDOSSA_posterior_fornix_template_cor_value_-0.3/BugBugMatrix_assoc_d_94.txt
- S2_data/sparseDOSSA_posterior_fornix_template_cor_value_-0.3/BugBugMatrixCounts_assoc_d_77.txt
- S2_data/sparseDOSSA_posterior_fornix_template_cor_value_-0.3/TruthFile_assoc_d_56.txt
- S2_data/sparseDOSSA_posterior_fornix_template_cor_value_-0.3/BugBugMatrix_assoc_d_105.txt
- S2_data/sparseDOSSA_posterior_fornix_template_cor_value_-0.3/BugBugMatrix_assoc_d_11.txt
- S2_data/sparseDOSSA_posterior_fornix_template_cor_value_-0.3/TruthFile_assoc_d_81.txt
- S2_data/sparseDOSSA_posterior_fornix_template_cor_value_-0.3/TruthFile_assoc_d_95.txt
- S2_data/sparseDOSSA_posterior_fornix_template_cor_value_-0.3/TruthFile_assoc_d_73.txt
- S2_data/sparseDOSSA_posterior_fornix_template_cor_value_-0.3/TruthFile_assoc_d_39.txt
- S2_data/sparseDOSSA_posterior_fornix_template_cor_value_-0.3/BugBugMatrix_assoc_d_46.txt
- S2_data/sparseDOSSA_posterior_fornix_template_cor_value_-0.3/BugBugMatrixCounts_assoc_d_27.txt
- S2_data/sparseDOSSA_posterior_fornix_template_cor_value_-0.3/BugBugMatrix_assoc_d_20.txt
- S2_data/sparseDOSSA_posterior_fornix_template_cor_value_-0.3/BugBugMatrixCounts_assoc_d_85.txt
- S2_data/sparseDOSSA_posterior_fornix_template_cor_value_-0.3/BugBugMatrixCounts_assoc_d_18.txt
- S2_data/sparseDOSSA_posterior_fornix_template_cor_value_-0.3/TruthFile_assoc_d_30.txt
- S2_data/sparseDOSSA_posterior_fornix_template_cor_value_-0.3/BugBugMatrixCounts_assoc_d_4.txt
- S2_data/sparseDOSSA_posterior_fornix_template_cor_value_-0.3/BugBugMatrixCounts_assoc_d_25.txt
- S2_data/sparseDOSSA_posterior_fornix_template_cor_value_-0.3/TruthFile_assoc_d_82.txt
- S2_data/sparseDOSSA_posterior_fornix_template_cor_value_-0.3/BugBugMatrixCounts_assoc_d_6.txt
- S2_data/sparseDOSSA_posterior_fornix_template_cor_value_-0.3/BugBugMatrix_assoc_d_34.txt
- S2_data/sparseDOSSA_posterior_fornix_template_cor_value_-0.3/BugBugMatrixCounts_assoc_d_90.txt
- S2_data/sparseDOSSA_posterior_fornix_template_cor_value_-0.3/BugBugMatrixCounts_assoc_d_35.txt
- S2_data/sparseDOSSA_posterior_fornix_template_cor_value_-0.3/BugBugMatrix_assoc_d_65.txt
- S2_data/sparseDOSSA_posterior_fornix_template_cor_value_-0.3/BugBugMatrix_assoc_d_100.txt
- S2_data/sparseDOSSA_posterior_fornix_template_cor_value_-0.3/BugBugMatrixCounts_assoc_d_102.txt
- S2_data/sparseDOSSA_posterior_fornix_template_cor_value_-0.3/BugBugMatrix_assoc_d_45.txt
- S2_data/sparseDOSSA_posterior_fornix_template_cor_value_-0.3/TruthFile_assoc_d_84.txt
- S2_data/sparseDOSSA_posterior_fornix_template_cor_value_-0.3/TruthFile_assoc_d_97.txt
- S2_data/sparseDOSSA_posterior_fornix_template_cor_value_-0.3/TruthFile_assoc_d_23.txt
- S2_data/sparseDOSSA_posterior_fornix_template_cor_value_-0.3/TruthFile_assoc_d_40.txt
- S2_data/sparseDOSSA_posterior_fornix_template_cor_value_-0.3/BugBugMatrixCounts_assoc_d_1.txt
- S2_data/sparseDOSSA_posterior_fornix_template_cor_value_-0.3/BugBugMatrixCounts_assoc_d_55.txt
[truncated: 970 more entries]
