# Supplementary material for: A Bayesian method for detecting pairwise associations in compositional data
Source: PLoS Comput Biol. 2017 Nov 15;13(11):e1005852. doi: 10.1371/journal.pcbi.1005852 (PMC5706738; doi:10.1371/journal.pcbi.1005852)
Supplement: S2 Data — All simulated datasets from sparseDOSSA, as well as the template dataset used. For details on how these were generated, see S2 Text. (ZIP) [file pcbi.1005852.s005.zip › S2_data/sparseDOSSA_posterior_fornix_template_cor_value_-0.3/BugBugMatrixCounts_assoc_d_19.txt]

Feature_BugToBugAssociations_a_7_d_1_1	0	1	0	0	1	1	2	1	2	1	4	0	3	0	0	0	1	1	1	1	1	9	0	1	1	10	3	1	0	1	0	2	2	0	1	1	9	1	18	1	3	20	1	1	4	4	17	0	1
Feature_BugToBugAssociations_a_7_d_1_2	1	3	2	2	1	11	0	2	1	0	1	1	1	4	1	1	2	0	3	1	1	0	1	1	5	12	0	1	1	0	0	4	1	2	3	0	1	1	6	2	2	0	3	1	1	8	1	0	0
Feature_BugToBugAssociations_a_7_d_1_3	0	1	1	0	1	0	1	0	1	1	1	0	1	1	1	1	1	0	0	0	1	1	0	0	0	0	1	0	1	2	1	0	1	0	0	0	0	0	1	0	0	1	8	0	2	1	1	1	0
Feature_BugToBugAssociations_a_7_d_1_4	0	3	0	2	1	0	0	5	71	2	32	1	0	12	1	14	0	21	9	1	0	24	0	1	11	5	2	0	4	5	0	92	0	8	13	0	0	0	28	7	0	0	0	43	14	14	7	2	22
Feature_BugToBugAssociations_a_7_d_1_5	40	684	577	263	310	634	366	512	152	459	259	567	305	548	803	28	835	215	742	551	679	85	959	356	727	272	100	234	246	2	209	143	1186	1045	484	1155	298	541	185	266	160	79	448	605	204	326	419	175	868
Feature_BugToBugAssociations_a_7_d_1_6	0	16	16	0	1	2	0	0	0	0	0	30	0	3	2	0	1	9	0	78	29	0	0	0	0	114	2	0	2	0	2	0	0	0	0	0	0	1	1	11	1	7	0	80	0	31	3	2	12
Feature_BugToBugAssociations_a_7_d_1_7	4	0	18	1	30	15	7	0	72	0	15	15	3	5	0	9	0	5	8	0	0	1	42	90	0	0	2	1	1	30	5	3	33	17	3	6	69	48	92	75	28	1	2	8	3	28	0	59	74
Feature_BugToBugAssociations_a_7_d_1_8	116	2	40	36	2	4	54	15	16	38	15	67	29	7	59	8	37	84	47	100	5	122	5	45	2	24	46	48	37	111	13	13	8	3	1	93	65	120	22	48	63	123	69	135	1	17	79	70	135
Feature_BugToBugAssociations_a_7_d_1_9	2	0	2	3	1	3	11	2	1	2	2	4	12	17	15	3	3	19	7	5	16	3	4	17	3	1	1	4	5	4	12	4	2	12	0	2	1	1	0	2	3	2	6	0	1	11	3	0	8
Feature_BugToBugAssociations_a_7_d_1_10	1	6	12	2	0	0	1	1	1	0	0	7	1	7	2	3	1	0	1	1	0	1	3	3	0	0	0	1	1	0	2	0	1	0	1	1	0	2	1	1	0	1	0	1	2	0	1	1	3
Feature_BugToBugAssociations_a_7_d_1_11	9	3	6	6	4	2	8	1	0	13	28	0	1	1	16	1	2	2	2	11	1	7	12	1	2	2	2	0	2	5	1	5	0	5	24	12	18	4	16	4	2	1	4	1	1	6	2	5	7
Feature_BugToBugAssociations_a_7_d_1_12	1	0	0	0	1	10	3	1	2	3	1	1	7	1	0	0	4	1	3	5	1	0	0	4	0	1	6	1	14	2	3	1	1	0	0	1	2	1	1	1	1	1	1	0	1	1	2	3	1
Feature_BugToBugAssociations_a_7_d_1_13	13	0	1	5	0	3	0	2	2	0	1	5	1	21	27	10	3	12	14	1	3	3	7	17	1	0	10	4	10	11	6	2	18	3	0	1	1	2	1	2	0	2	8	2	1	1	9	9	13
Feature_BugToBugAssociations_a_7_d_1_14	8	2	7	1	4	1	2	2	3	0	1	1	2	3	3	2	5	1	1	13	14	2	2	1	4	6	3	6	1	4	4	3	3	5	2	2	1	5	2	0	16	5	4	2	8	9	4	0	1
[truncated: 51 more columns]
