# Supplementary material for: A Bayesian method for detecting pairwise associations in compositional data
Source: PLoS Comput Biol. 2017 Nov 15;13(11):e1005852. doi: 10.1371/journal.pcbi.1005852 (PMC5706738; doi:10.1371/journal.pcbi.1005852)
Supplement: S2 Data — All simulated datasets from sparseDOSSA, as well as the template dataset used. For details on how these were generated, see S2 Text. (ZIP) [file pcbi.1005852.s005.zip › S2_data/sparseDOSSA_posterior_fornix_template_cor_value_-0.3/BugBugMatrixCounts_assoc_d_70.txt]

Feature_BugToBugAssociations_a_7_d_1_1	0	4	0	1	4	6	1	0	6	12	1	5	0	0	18	0	0	0	0	1	0	3	3	16	2	2	1	0	0	0	0	0	1	0	11	8	16	2	1	0	1	0	1	2	3	0	6	1	0
Feature_BugToBugAssociations_a_7_d_1_2	1	0	0	1	2	2	6	2	2	9	4	3	4	7	6	1	1	1	3	0	9	4	1	0	1	1	1	0	4	1	1	2	1	3	14	5	3	4	0	2	2	0	1	2	3	1	1	1	1
Feature_BugToBugAssociations_a_7_d_1_3	0	1	0	1	1	1	0	1	1	1	0	0	0	1	0	1	2	0	1	0	1	0	0	1	3	0	1	1	0	0	1	0	1	1	0	1	1	0	0	0	0	1	1	1	1	0	1	0	1
Feature_BugToBugAssociations_a_7_d_1_4	0	0	0	0	0	0	48	6	0	24	3	5	2	13	4	0	0	0	7	2	1	0	0	4	2	0	0	61	10	0	9	1	31	6	21	4	61	36	5	4	1	12	49	79	7	2	4	4	18
Feature_BugToBugAssociations_a_7_d_1_5	345	82	569	269	93	1003	330	297	286	833	739	750	904	529	681	264	1004	989	1037	443	677	370	94	458	1190	898	127	571	406	207	432	467	294	1017	728	138	636	576	243	1131	552	828	41	54	132	866	705	601	88
Feature_BugToBugAssociations_a_7_d_1_6	10	0	11	0	3	1	1	0	1	0	105	46	0	32	0	126	3	2	1	1	0	9	50	4	0	0	19	1	0	0	0	0	0	12	0	0	68	0	0	0	1	2	81	4	0	0	0	74	0
Feature_BugToBugAssociations_a_7_d_1_7	1	16	7	6	15	11	36	0	11	1	6	6	77	6	11	2	9	0	22	4	1	29	26	21	4	8	0	57	36	0	3	25	60	1	66	29	5	13	0	0	78	64	5	0	14	11	43	2	24
Feature_BugToBugAssociations_a_7_d_1_8	39	53	18	80	26	55	58	21	17	9	23	43	50	4	54	37	37	96	7	19	9	36	52	117	20	140	49	94	39	33	32	24	32	3	45	5	11	27	119	2	41	9	26	104	40	12	124	115	23
Feature_BugToBugAssociations_a_7_d_1_9	9	2	1	2	2	8	6	1	1	2	3	5	1	1	10	15	16	1	19	6	3	2	3	9	1	9	6	0	1	3	1	1	6	3	1	2	2	4	1	15	2	1	2	3	1	13	1	3	2
Feature_BugToBugAssociations_a_7_d_1_10	3	0	1	0	0	1	1	0	0	0	5	3	1	0	0	0	2	1	0	0	3	0	0	0	1	1	1	3	0	3	2	7	5	0	0	1	0	0	0	0	0	1	0	0	3	2	1	1	1
Feature_BugToBugAssociations_a_7_d_1_11	2	1	2	5	4	4	1	1	5	25	2	9	14	28	1	2	2	2	1	4	2	2	13	3	2	7	0	2	1	0	1	2	12	2	2	2	2	13	0	10	9	2	27	0	13	1	1	0	11
Feature_BugToBugAssociations_a_7_d_1_12	1	1	9	1	1	0	2	3	0	2	3	0	2	0	2	3	2	16	5	0	9	0	2	1	1	2	4	0	6	2	3	11	4	7	1	1	1	0	14	3	0	0	1	3	3	1	5	2	0
Feature_BugToBugAssociations_a_7_d_1_13	2	5	5	4	9	0	15	1	3	23	1	25	15	0	2	1	11	2	26	1	0	3	10	1	0	0	4	6	4	1	14	11	9	2	2	9	4	0	2	18	1	1	1	0	0	4	5	13	12
Feature_BugToBugAssociations_a_7_d_1_14	16	11	14	6	3	8	3	1	3	2	2	3	2	1	7	1	9	5	12	6	11	5	2	4	13	4	12	15	1	14	1	1	6	3	2	7	1	3	0	6	2	4	6	2	1	0	1	0	2
[truncated: 51 more columns]
