# Supplementary material for: A Bayesian method for detecting pairwise associations in compositional data
Source: PLoS Comput Biol. 2017 Nov 15;13(11):e1005852. doi: 10.1371/journal.pcbi.1005852 (PMC5706738; doi:10.1371/journal.pcbi.1005852)
Supplement: S2 Data — All simulated datasets from sparseDOSSA, as well as the template dataset used. For details on how these were generated, see S2 Text. (ZIP) [file pcbi.1005852.s005.zip › S2_data/sparseDOSSA_posterior_fornix_template_cor_value_-0.3/BugBugMatrixCounts_assoc_d_32.txt]

Feature_BugToBugAssociations_a_7_d_1_1	1	0	0	0	1	1	0	4	11	0	9	0	2	2	5	3	7	3	1	0	3	0	4	0	1	5	5	4	1	1	5	6	14	3	1	4	0	0	4	3	2	4	0	3	16	0	2	0	0
Feature_BugToBugAssociations_a_7_d_1_2	3	2	0	1	7	6	1	2	5	3	2	2	0	1	9	6	1	2	3	4	1	8	1	1	1	3	1	3	3	1	1	0	1	13	0	4	1	0	5	1	0	2	3	17	0	2	5	1	3
Feature_BugToBugAssociations_a_7_d_1_3	0	1	2	2	0	0	1	0	0	1	0	0	2	2	3	0	1	2	0	0	0	1	1	1	2	1	1	0	1	0	0	0	1	0	1	1	0	0	0	0	1	0	1	0	1	0	2	0	0
Feature_BugToBugAssociations_a_7_d_1_4	0	5	8	0	18	89	5	3	43	5	1	27	0	0	0	18	19	0	0	0	2	3	0	9	47	0	0	0	0	0	67	1	5	7	0	1	3	74	1	1	13	10	79	2	0	12	52	4	6
Feature_BugToBugAssociations_a_7_d_1_5	415	72	1165	674	878	264	165	734	477	521	336	181	787	32	234	191	866	186	184	851	69	36	504	61	252	457	1075	1038	997	934	220	350	823	112	695	180	298	684	592	685	88	259	304	522	872	346	197	786	680
Feature_BugToBugAssociations_a_7_d_1_6	0	0	0	3	0	2	10	3	0	0	5	0	4	0	142	2	0	0	7	8	7	0	0	18	1	2	0	6	22	69	39	0	4	15	104	1	0	0	17	4	21	0	1	0	89	10	4	4	2
Feature_BugToBugAssociations_a_7_d_1_7	1	23	1	10	6	0	87	4	20	20	67	5	0	22	0	2	0	2	1	78	0	23	1	1	18	5	83	1	20	5	30	42	14	25	1	1	1	10	61	2	1	84	44	68	22	4	2	12	16
Feature_BugToBugAssociations_a_7_d_1_8	20	5	18	3	11	33	143	8	102	14	117	34	1	4	9	45	17	16	37	3	3	3	95	118	139	16	32	50	18	1	64	18	116	96	4	68	27	1	125	19	107	7	24	28	18	6	7	3	18
Feature_BugToBugAssociations_a_7_d_1_9	17	1	2	6	1	2	3	1	18	2	5	1	0	12	12	2	18	1	2	6	4	6	1	3	9	1	16	4	13	1	5	6	2	1	17	3	9	7	2	1	3	5	0	3	11	16	3	15	4
Feature_BugToBugAssociations_a_7_d_1_10	1	1	0	1	1	1	1	0	0	9	2	2	0	0	1	0	1	1	3	2	1	1	0	2	4	0	2	2	0	1	1	0	1	0	1	1	1	4	1	0	0	0	1	2	0	0	2	3	1
Feature_BugToBugAssociations_a_7_d_1_11	1	4	20	1	0	3	7	1	1	3	8	0	4	5	2	1	23	2	8	0	1	1	11	2	2	1	13	22	8	1	1	10	10	2	2	4	2	0	5	1	10	14	2	12	0	5	1	1	0
Feature_BugToBugAssociations_a_7_d_1_12	2	3	1	1	2	0	0	1	0	0	2	5	3	0	1	1	1	1	1	8	9	1	1	9	1	12	1	1	3	0	1	0	0	0	2	3	1	7	0	1	1	1	0	0	1	1	1	10	1
Feature_BugToBugAssociations_a_7_d_1_13	12	1	0	8	19	0	7	1	23	27	8	0	6	1	0	10	3	0	10	1	1	3	7	10	9	0	0	0	5	1	0	4	2	0	0	8	1	0	8	1	0	5	13	2	2	10	3	4	1
Feature_BugToBugAssociations_a_7_d_1_14	5	2	1	1	1	1	1	0	1	16	1	1	17	14	5	8	2	3	17	2	2	7	1	0	2	17	2	2	12	1	5	17	1	4	1	1	5	7	16	2	3	12	10	1	16	1	3	4	0
[truncated: 51 more columns]
