# Supplementary material for: A Bayesian method for detecting pairwise associations in compositional data
Source: PLoS Comput Biol. 2017 Nov 15;13(11):e1005852. doi: 10.1371/journal.pcbi.1005852 (PMC5706738; doi:10.1371/journal.pcbi.1005852)
Supplement: S2 Data — All simulated datasets from sparseDOSSA, as well as the template dataset used. For details on how these were generated, see S2 Text. (ZIP) [file pcbi.1005852.s005.zip › S2_data/sparseDOSSA_posterior_fornix_template_cor_value_-0.3/BugBugMatrixCounts_assoc_d_99.txt]

Feature_BugToBugAssociations_a_7_d_1_1	0	0	4	1	8	0	0	0	0	1	2	6	1	3	1	4	1	1	1	0	6	0	2	1	1	13	12	4	3	1	1	0	2	0	0	0	1	3	0	4	2	0	0	2	9	2	1	1	0
Feature_BugToBugAssociations_a_7_d_1_2	2	3	2	1	0	1	0	2	0	1	6	5	0	1	1	1	5	10	0	0	4	0	0	5	2	0	0	2	6	0	16	1	4	1	0	2	0	1	1	0	4	0	0	0	4	5	1	2	1
Feature_BugToBugAssociations_a_7_d_1_3	0	1	1	0	0	1	1	1	0	0	1	1	0	0	0	0	1	1	1	1	1	0	4	1	0	0	1	1	1	1	0	0	0	0	0	0	1	1	0	0	1	1	1	1	0	1	0	0	0
Feature_BugToBugAssociations_a_7_d_1_4	4	1	4	0	1	0	39	65	11	95	42	69	24	3	1	0	2	0	29	0	0	3	0	9	7	90	2	3	18	3	43	2	87	12	5	1	1	2	5	1	0	9	0	1	1	1	65	11	0
Feature_BugToBugAssociations_a_7_d_1_5	270	405	497	890	446	107	833	782	950	517	639	660	62	1098	309	220	316	1027	447	93	1020	36	208	688	1026	219	584	125	865	915	1015	859	876	119	401	1149	462	524	39	170	553	314	1039	157	1098	1080	232	15	114
Feature_BugToBugAssociations_a_7_d_1_6	0	4	0	0	0	0	19	2	2	3	0	74	51	0	1	1	0	0	0	3	5	32	0	23	31	0	7	36	51	0	0	1	0	0	28	63	0	0	0	26	0	11	28	0	3	3	0	0	0
Feature_BugToBugAssociations_a_7_d_1_7	27	6	1	6	52	27	1	3	19	0	16	4	61	6	16	6	39	1	0	2	88	1	33	16	8	62	1	40	6	3	66	22	3	52	1	94	53	2	36	27	91	44	40	57	2	0	0	20	0
Feature_BugToBugAssociations_a_7_d_1_8	41	13	19	17	18	139	98	87	48	2	18	28	45	29	41	30	54	2	123	100	12	95	8	9	27	117	14	17	117	57	74	91	106	13	94	34	41	132	92	14	3	43	20	47	2	12	56	47	16
Feature_BugToBugAssociations_a_7_d_1_9	1	2	8	1	0	3	7	8	5	2	7	0	11	5	8	5	1	6	2	7	14	13	4	1	1	12	3	2	0	0	2	8	6	15	9	3	4	6	4	1	1	1	6	0	2	11	1	15	18
Feature_BugToBugAssociations_a_7_d_1_10	1	1	2	0	1	2	1	3	1	1	4	1	2	0	0	1	3	1	0	0	0	3	0	4	0	1	1	0	1	1	1	1	1	2	1	3	1	1	5	1	0	4	2	0	0	1	0	1	1
Feature_BugToBugAssociations_a_7_d_1_11	0	4	15	12	1	6	0	2	3	0	5	5	5	3	2	0	9	1	2	17	19	2	11	1	0	1	3	8	1	2	5	1	5	7	9	8	11	1	1	1	1	26	2	10	8	7	5	1	3
Feature_BugToBugAssociations_a_7_d_1_12	3	4	0	1	0	1	5	3	1	2	0	0	5	1	4	0	2	0	1	3	0	1	1	0	10	2	3	1	4	0	2	1	0	1	1	1	8	0	0	1	11	0	0	0	1	0	7	1	0
Feature_BugToBugAssociations_a_7_d_1_13	2	3	8	16	2	20	2	0	2	6	1	1	6	7	6	6	29	5	13	10	1	6	9	0	5	4	1	1	0	2	0	1	0	2	1	1	23	2	2	2	2	0	4	2	2	17	12	1	4
Feature_BugToBugAssociations_a_7_d_1_14	12	1	1	2	4	1	3	3	2	16	4	1	2	0	8	13	9	0	2	12	4	3	1	5	1	0	2	6	3	3	3	1	0	0	3	7	2	4	4	1	1	2	2	7	4	5	6	2	1
[truncated: 51 more columns]
