# Supplementary material for: A Bayesian method for detecting pairwise associations in compositional data
Source: PLoS Comput Biol. 2017 Nov 15;13(11):e1005852. doi: 10.1371/journal.pcbi.1005852 (PMC5706738; doi:10.1371/journal.pcbi.1005852)
Supplement: S2 Data — All simulated datasets from sparseDOSSA, as well as the template dataset used. For details on how these were generated, see S2 Text. (ZIP) [file pcbi.1005852.s005.zip › S2_data/sparseDOSSA_posterior_fornix_template_cor_value_-0.3/TruthFile_assoc_d_44.txt]

iNumFeatures	iNumSamples	iNumCorrRangeBugs	viNumCorrDomainBugs	viCorrRangeBugsIdx	liCorrDomainBugsIdx	liDirAssociation
14	100	7	1, 1, 1, 1, 1, 1, 1	1, 7, 11, 2, 14, 3, 6	10; 9; 12; 8; 4; 5; 13	-1; -1; -1; -1; -1; -1; -1
