# Supplementary material for: A Bayesian method for detecting pairwise associations in compositional data
Source: PLoS Comput Biol. 2017 Nov 15;13(11):e1005852. doi: 10.1371/journal.pcbi.1005852 (PMC5706738; doi:10.1371/journal.pcbi.1005852)
Supplement: S2 Data — All simulated datasets from sparseDOSSA, as well as the template dataset used. For details on how these were generated, see S2 Text. (ZIP) [file pcbi.1005852.s005.zip › S2_data/sparseDOSSA_posterior_fornix_template_cor_value_-0.3/BugBugMatrix_assoc_d_35.txt]

Feature_BugToBugAssociations_a_7_d_1_1	0	0	0.00531208499335989	0	0.0309278350515464	0.0119047619047619	0.0116279069767442	0	0.00300751879699248	0.00108342361863489	0	0	0.00302571860816944	0.00176991150442478	0.00334448160535117	0	0.00167224080267559	0.00616197183098592	0.00833333333333333	0	0.00354609929078014	0.0111111111111111	0	0.00527240773286467	0	0.0349206349206349	0.00261780104712042	0.0116731517509728	0.00543478260869565	0.00338983050847458	0.0103092783505155	0	0.00823045267489712	0.00675675675675676	0.00936768149882904	0.0314285714285714	0	0.00256849315068493	0.015527950310559	0.00271370420624152	0.0020703933747412	0.00229885057471264	0.000777604976671851	0	0.00970873786407767	0	0	0.00341296928327645	0
Feature_BugToBugAssociations_a_7_d_1_2	0	0.00161290322580645	0.00531208499335989	0.0207100591715976	0.00343642611683849	0.0178571428571429	0.00387596899224806	0.00689655172413793	0.00451127819548872	0	0	0	0.00151285930408472	0.00176991150442478	0.00668896321070234	0.00597014925373134	0.00668896321070234	0.000880281690140845	0.00185185185185185	0.00504413619167718	0	0.00185185185185185	0.0416666666666667	0.00175746924428822	0.00171232876712329	0	0.00261780104712042	0.00194552529182879	0.00108695652173913	0.00338983050847458	0.00343642611683849	0	0	0.00168918918918919	0.0140515222482436	0.00285714285714286	0.00343642611683849	0.00171232876712329	0.0031055900621118	0.00135685210312076	0.0041407867494824	0.00459770114942529	0	0.00636942675159236	0.0194174757281553	0.00806451612903226	0.00784313725490196	0.00341296928327645	0.00416666666666667
Feature_BugToBugAssociations_a_7_d_1_3	0	0	0.00132802124833997	0	0.00343642611683849	0.00198412698412698	0	0.00229885057471264	0	0.00108342361863489	0	0	0.00151285930408472	0.00176991150442478	0	0.00149253731343284	0.00167224080267559	0	0	0.00126103404791929	0	0	0	0	0	0	0.00261780104712042	0.00194552529182879	0	0.00338983050847458	0	0	0.00137174211248285	0	0	0.00285714285714286	0.00171821305841924	0.000856164383561644	0.0020703933747412	0.00135685210312076	0.0020703933747412	0.00229885057471264	0.000777604976671851	0.00636942675159236	0.00970873786407767	0.00806451612903226	0.00130718954248366	0.00341296928327645	0.00416666666666667
Feature_BugToBugAssociations_a_7_d_1_4	0.00167224080267559	0.0032258064516129	0.0464807436918991	0.00887573964497041	0.0274914089347079	0.0396825396825397	0.135658914728682	0	0.00902255639097744	0.00216684723726977	0	0.00427350427350427	0.0347957639939486	0.0300884955752212	0	0.00298507462686567	0.00668896321070234	0	0.00555555555555556	0.0100882723833544	0	0.0203703703703704	0.00892857142857143	0.00175746924428822	0.00171232876712329	0.00952380952380952	0.217277486910995	0.0116731517509728	0.0478260869565217	0	0.00687285223367698	0.0315151515151515	0.00137174211248285	0.0658783783783784	0.0117096018735363	0.0457142857142857	0.00171821305841924	0.00428082191780822	0.0041407867494824	0.0189959294436906	0	0.00919540229885057	0.0552099533437014	0.0636942675159236	0.029126213592233	0.0161290322580645	0.00261437908496732	0.0102389078498294	0.0166666666666667
Feature_BugToBugAssociations_a_7_d_1_5	0.688963210702341	0.869354838709677	0.907038512616202	0.64792899408284	0.323024054982818	0.823412698412698	0.472868217054264	0.554022988505747	0.902255639097744	0.803900325027086	0.865979381443299	0.891025641025641	0.735249621785174	0.775221238938053	0.903010033444816	0.943283582089552	0.897993311036789	0.932218309859155	0.906481481481481	0.911727616645649	0.771867612293144	0.866666666666667	0.913690476190476	0.699472759226713	0.895547945205479	0.86031746031746	0.575916230366492	0.717898832684825	0.891304347826087	0.722033898305085	0.805841924398625	0.752727272727273	0.916323731138546	0.880067567567568	0.892271662763466	0.511428571428571	0.74914089347079	0.94263698630137	0.909937888198758	0.880597014925373	0.840579710144927	0.825287356321839	0.851477449455676	0.547770700636943	0.660194174757282	0.516129032258065	0.726797385620915	0.778156996587031	0.5625
Feature_BugToBugAssociations_a_7_d_1_6	0.0635451505016722	0	0	0.0029585798816568	0.463917525773196	0	0.00387596899224806	0	0	0.0639219934994583	0	0	0.127080181543116	0	0	0	0	0.000880281690140845	0.000925925925925926	0	0.0815602836879433	0.00740740740740741	0.0148809523809524	0	0.0496575342465753	0	0.128272251308901	0.00389105058365759	0	0.00338983050847458	0.00343642611683849	0.00363636363636364	0	0	0	0.0314285714285714	0	0.000856164383561644	0	0.00542740841248304	0	0	0.000777604976671851	0	0.0194174757281553	0	0.0065359477124183	0	0
Feature_BugToBugAssociations_a_7_d_1_7	0	0.00645161290322581	0.00531208499335989	0.115384615384615	0.0103092783505155	0.00396825396825397	0	0.12183908045977	0.0180451127819549	0.00325027085590466	0.0154639175257732	0.00641025641025641	0.00302571860816944	0.106194690265487	0.0167224080267559	0	0.00836120401337793	0.000880281690140845	0.00555555555555556	0.00126103404791929	0.00236406619385343	0.0388888888888889	0.00595238095238095	0.086115992970123	0	0.00952380952380952	0.00261780104712042	0.130350194552529	0.0228260869565217	0	0.084192439862543	0.0206060606060606	0	0.00675675675675676	0.0210772833723653	0.00285714285714286	0.0945017182130584	0.0136986301369863	0.0238095238095238	0	0.0393374741200828	0.0137931034482759	0.0279937791601866	0.0191082802547771	0	0.00806451612903226	0.0915032679738562	0	0.258333333333333
Feature_BugToBugAssociations_a_7_d_1_8	0.220735785953177	0.0870967741935484	0.00132802124833997	0.162721893491124	0.0309278350515464	0.0178571428571429	0.271317829457364	0.220689655172414	0.0526315789473684	0.0910075839653304	0.111340206185567	0.0747863247863248	0.0529500756429652	0.0442477876106195	0.0167224080267559	0.0223880597014925	0.0234113712374582	0.0440140845070423	0.0574074074074074	0.0554854981084489	0.130023640661939	0.0148148148148148	0.00297619047619048	0.135325131810193	0.00856164383561644	0.0603174603174603	0.049738219895288	0.101167315175097	0.00652173913043478	0.16271186440678	0.0687285223367698	0.158787878787879	0.0260631001371742	0.00168918918918919	0.00234192037470726	0.285714285714286	0.0859106529209622	0.00599315068493151	0.0093167701863354	0.0325644504748982	0.05175983436853	0.0666666666666667	0.0171073094867807	0.222929936305732	0.0388349514563107	0.346774193548387	0.138562091503268	0.0307167235494881	0.1125
Feature_BugToBugAssociations_a_7_d_1_9	0.00668896321070234	0.00806451612903226	0.00265604249667995	0.0207100591715976	0.0515463917525773	0.0158730158730159	0.0155038759689922	0.0275862068965517	0.00150375939849624	0.00433369447453954	0	0.00641025641025641	0	0.0265486725663717	0.00668896321070234	0.00298507462686567	0.0117056856187291	0.00264084507042254	0	0.00378310214375788	0	0.0037037037037037	0.00595238095238095	0.0298769771528998	0.023972602739726	0.00317460317460317	0.00261780104712042	0.00778210116731518	0.00217391304347826	0.0271186440677966	0.00687285223367698	0.0157575757575758	0.00823045267489712	0.00168918918918919	0.00234192037470726	0.00285714285714286	0.00515463917525773	0.0111301369863014	0.0175983436853002	0.00271370420624152	0.0062111801242236	0.00459770114942529	0.0101088646967341	0.0573248407643312	0.145631067961165	0	0.00261437908496732	0.0068259385665529	0
Feature_BugToBugAssociations_a_7_d_1_10	0.00167224080267559	0.00161290322580645	0.00132802124833997	0	0	0	0.00387596899224806	0.00459770114942529	0	0.00650054171180932	0	0.00213675213675214	0	0.00176991150442478	0.00334448160535117	0.00149253731343284	0	0	0	0.00126103404791929	0	0.00185185185185185	0	0.00351493848857645	0	0	0.00261780104712042	0.00194552529182879	0.00108695652173913	0	0.00171821305841924	0.00121212121212121	0.00137174211248285	0	0	0.00571428571428571	0	0	0	0.00135685210312076	0.0020703933747412	0.00229885057471264	0.00699844479004666	0.0254777070063694	0.00970873786407767	0.00806451612903226	0	0	0.00416666666666667
Feature_BugToBugAssociations_a_7_d_1_11	0	0.00806451612903226	0.0106241699867198	0.00887573964497041	0.0309278350515464	0.0317460317460317	0.0581395348837209	0.00229885057471264	0.00601503759398496	0.0075839653304442	0.00103092783505155	0.00213675213675214	0.00605143721633888	0.00353982300884956	0	0.00149253731343284	0.00836120401337793	0	0	0.00126103404791929	0	0.0203703703703704	0	0.0333919156414763	0.00684931506849315	0.00317460317460317	0	0.00194552529182879	0.0195652173913043	0.0338983050847458	0.00171821305841924	0.00242424242424242	0.0123456790123457	0.0185810810810811	0.00702576112412178	0.00285714285714286	0.00859106529209622	0.000856164383561644	0.0020703933747412	0.028493894165536	0	0.0344827586206897	0.00855365474339036	0.00636942675159236	0.00970873786407767	0.0403225806451613	0.0143790849673203	0.0546075085324232	0.00416666666666667
Feature_BugToBugAssociations_a_7_d_1_12	0.0100334448160535	0.00161290322580645	0	0	0.013745704467354	0.00396825396825397	0.00775193798449612	0.00919540229885057	0.00150375939849624	0.00108342361863489	0	0.00213675213675214	0.0151285930408472	0.00176991150442478	0.0100334448160535	0.00149253731343284	0.0250836120401338	0.000880281690140845	0.00462962962962963	0.00378310214375788	0.00236406619385343	0	0	0	0.00171232876712329	0.00317460317460317	0.00261780104712042	0.00194552529182879	0	0.00677966101694915	0.00343642611683849	0.00484848484848485	0	0.00337837837837838	0.00702576112412178	0.0485714285714286	0.00171821305841924	0.00428082191780822	0	0.00135685210312076	0.0082815734989648	0	0.00388802488335925	0.0127388535031847	0.0194174757281553	0.00806451612903226	0.00130718954248366	0.0204778156996587	0.00416666666666667
Feature_BugToBugAssociations_a_7_d_1_13	0.00167224080267559	0.00806451612903226	0.0119521912350598	0.0118343195266272	0.00687285223367698	0.0297619047619048	0	0.0252873563218391	0.00150375939849624	0.00866738894907909	0.00412371134020619	0.0106837606837607	0.0181543116490166	0.00353982300884956	0.0100334448160535	0.0119402985074627	0.00501672240802676	0.00264084507042254	0.00925925925925926	0.00126103404791929	0.00236406619385343	0.00555555555555556	0	0.00175746924428822	0.00342465753424658	0.00317460317460317	0	0.00389105058365759	0.00108695652173913	0.0169491525423729	0	0.00606060606060606	0.0246913580246914	0.00506756756756757	0.0281030444964871	0.00571428571428571	0.0429553264604811	0.000856164383561644	0.0093167701863354	0.0217096336499322	0.0351966873706004	0.032183908045977	0.015552099533437	0.00636942675159236	0.00970873786407767	0.0161290322580645	0.00261437908496732	0.0580204778156997	0.00416666666666667
Feature_BugToBugAssociations_a_7_d_1_14	0.00501672240802676	0.00483870967741936	0.00132802124833997	0	0.00343642611683849	0.00198412698412698	0.0155038759689922	0.0252873563218391	0	0.00541711809317443	0.00206185567010309	0	0.00151285930408472	0.00176991150442478	0.0234113712374582	0.00447761194029851	0.00334448160535117	0.00880281690140845	0	0.00378310214375788	0.00591016548463357	0.00740740740740741	0.00595238095238095	0.00175746924428822	0.00684931506849315	0.0126984126984127	0.0104712041884817	0.00194552529182879	0.00108695652173913	0.0169491525423729	0.00343642611683849	0.00242424242424242	0	0.00844594594594595	0.00468384074941452	0.02	0.00515463917525773	0.0102739726027397	0.0031055900621118	0.00135685210312076	0.0082815734989648	0.00229885057471264	0.000777604976671851	0.0254777070063694	0.0194174757281553	0.0241935483870968	0.00392156862745098	0.0307167235494881	0.025
[truncated: 51 more columns]
