# Supplementary material for: A Bayesian method for detecting pairwise associations in compositional data
Source: PLoS Comput Biol. 2017 Nov 15;13(11):e1005852. doi: 10.1371/journal.pcbi.1005852 (PMC5706738; doi:10.1371/journal.pcbi.1005852)
Supplement: S2 Data — All simulated datasets from sparseDOSSA, as well as the template dataset used. For details on how these were generated, see S2 Text. (ZIP) [file pcbi.1005852.s005.zip › S2_data/sparseDOSSA_posterior_fornix_template_cor_value_-0.3/BugBugMatrixCounts_assoc_d_66.txt]

Feature_BugToBugAssociations_a_7_d_1_1	0	1	2	0	5	4	0	15	2	8	3	1	3	1	0	0	10	0	0	0	2	5	6	0	0	21	1	0	0	0	1	1	0	1	8	4	1	1	1	1	10	0	0	1	2	1	0	1	1
Feature_BugToBugAssociations_a_7_d_1_2	4	0	1	1	1	12	5	7	4	2	0	0	1	3	0	1	1	7	2	0	1	2	4	0	4	2	10	1	1	0	2	2	2	5	8	17	6	0	2	3	6	1	2	3	3	8	1	1	0
Feature_BugToBugAssociations_a_7_d_1_3	0	0	3	0	1	2	3	1	0	0	1	1	0	1	1	1	0	0	1	1	0	0	1	1	0	1	0	1	0	0	2	2	1	0	1	0	2	1	0	1	1	0	0	1	1	1	3	1	1
Feature_BugToBugAssociations_a_7_d_1_4	1	0	0	34	70	51	0	0	8	5	30	16	0	1	1	0	90	15	2	1	0	0	36	1	5	4	3	10	1	0	42	0	1	5	0	20	27	16	3	1	1	12	2	0	0	0	1	1	8
Feature_BugToBugAssociations_a_7_d_1_5	576	161	588	202	270	104	67	216	693	21	161	274	705	490	703	204	239	1155	239	844	178	678	843	446	56	990	418	930	494	369	199	204	399	130	41	546	544	518	595	363	100	266	260	918	361	11	376	363	195
Feature_BugToBugAssociations_a_7_d_1_6	0	0	39	4	0	0	0	1	1	0	0	154	7	3	0	1	0	61	0	0	0	19	0	13	28	1	0	0	53	157	34	3	71	0	121	0	46	0	0	2	7	1	0	2	0	0	4	3	5
Feature_BugToBugAssociations_a_7_d_1_7	2	8	11	17	29	2	2	2	0	3	8	0	8	6	1	1	14	12	10	4	4	0	2	5	18	10	60	5	32	70	1	56	4	9	2	6	0	1	17	3	0	7	35	0	25	2	5	12	1
Feature_BugToBugAssociations_a_7_d_1_8	23	127	56	13	16	7	12	25	35	33	42	54	32	47	142	110	43	5	28	39	41	6	51	0	115	38	85	74	14	46	14	52	2	31	6	64	57	9	80	1	9	20	83	99	4	10	61	102	4
Feature_BugToBugAssociations_a_7_d_1_9	0	10	4	1	3	2	11	5	6	13	1	13	12	3	5	4	1	2	7	3	20	3	9	4	1	3	4	3	1	1	9	1	1	8	1	4	2	1	7	15	2	2	2	6	5	2	10	10	14
Feature_BugToBugAssociations_a_7_d_1_10	2	0	0	0	0	0	0	0	1	0	1	0	1	1	0	1	1	0	1	2	1	0	1	8	1	0	1	2	1	1	1	1	4	1	1	0	0	1	2	1	0	1	3	0	0	0	0	0	1
Feature_BugToBugAssociations_a_7_d_1_11	1	0	0	17	1	1	28	3	2	13	1	4	3	0	0	1	4	11	3	12	1	3	2	3	1	0	3	16	2	15	10	0	2	2	11	2	1	1	7	25	26	23	10	2	13	1	13	1	1
Feature_BugToBugAssociations_a_7_d_1_12	2	0	0	0	2	2	4	1	7	11	1	0	1	4	4	14	1	2	0	2	4	1	1	8	1	6	0	1	0	1	4	9	1	0	0	5	3	1	2	0	2	0	1	1	6	0	10	9	6
Feature_BugToBugAssociations_a_7_d_1_13	7	2	3	3	17	18	10	4	2	7	2	0	1	2	8	5	14	2	16	3	1	25	1	3	0	6	2	0	2	1	2	21	3	24	11	2	3	5	1	1	2	1	10	2	0	2	1	0	3
Feature_BugToBugAssociations_a_7_d_1_14	6	4	3	2	5	2	1	14	7	4	0	3	1	2	4	15	5	0	7	4	12	4	1	12	1	1	2	2	3	8	0	0	1	6	13	1	0	2	6	6	4	13	1	2	11	1	5	2	0
[truncated: 51 more columns]
