# Supplementary material for: A Bayesian method for detecting pairwise associations in compositional data
Source: PLoS Comput Biol. 2017 Nov 15;13(11):e1005852. doi: 10.1371/journal.pcbi.1005852 (PMC5706738; doi:10.1371/journal.pcbi.1005852)
Supplement: S2 Data — All simulated datasets from sparseDOSSA, as well as the template dataset used. For details on how these were generated, see S2 Text. (ZIP) [file pcbi.1005852.s005.zip › S2_data/sparseDOSSA_posterior_fornix_template_cor_value_-0.3/BugBugMatrix_assoc_d_77.txt]

Feature_BugToBugAssociations_a_7_d_1_1	0.00320512820512821	0	0.00632911392405063	0	0	0.00154559505409583	0	0	0.00647249190938511	0.00120627261761158	0.00549450549450549	0	0.00125	0.00149476831091181	0	0.0186915887850467	0.00677200902934537	0.00374531835205993	0.00355239786856128	0.00119189511323004	0.00649350649350649	0	0.00779220779220779	0	0.00218818380743982	0	0	0	0.00690846286701209	0.00436681222707424	0	0	0.00292397660818713	0.00394218134034166	0.0401606425702811	0	0.00873362445414847	0.0027027027027027	0.0493150684931507	0.00154320987654321	0.00126262626262626	0	0.00490196078431373	0	0	0.00421052631578947	0	0.00681818181818182	0.00374531835205993
Feature_BugToBugAssociations_a_7_d_1_2	0.00320512820512821	0.00341296928327645	0	0.0101010101010101	0.00196463654223969	0.00154559505409583	0.00743494423791822	0	0	0.0156815440289505	0.0274725274725275	0.00161290322580645	0.00375	0.00149476831091181	0.032258064516129	0.00467289719626168	0	0.00374531835205993	0.0124333925399645	0.00238379022646007	0	0.00374251497005988	0.0233766233766234	0.00987654320987654	0.00218818380743982	0.00163132137030995	0.00275862068965517	0.0197183098591549	0.0189982728842832	0.0218340611353712	0.00348432055749129	0.00423728813559322	0.0248538011695906	0.0144546649145861	0.0160642570281124	0.00180505415162455	0.00436681222707424	0.00135135135135135	0	0.0138888888888889	0.00252525252525253	0.024263431542461	0.00490196078431373	0.00176056338028169	0.0324324324324324	0.00421052631578947	0.00106496272630458	0.00454545454545455	0.00374531835205993
Feature_BugToBugAssociations_a_7_d_1_3	0.00320512820512821	0.00341296928327645	0	0.0101010101010101	0.00196463654223969	0	0.00185873605947955	0	0.00323624595469256	0	0.00549450549450549	0.00161290322580645	0.00125	0	0	0.0186915887850467	0	0	0	0.00119189511323004	0	0.000748502994011976	0.0025974025974026	0	0.00109409190371991	0	0.00137931034482759	0	0.00345423143350604	0.00436681222707424	0.00116144018583043	0	0.00146198830409357	0	0.00803212851405622	0	0.00436681222707424	0	0.00273972602739726	0	0	0.00173310225303293	0	0	0.00540540540540541	0.00210526315789474	0.00106496272630458	0	0.00124843945068664
Feature_BugToBugAssociations_a_7_d_1_4	0.0256410256410256	0	0	0	0.0432220039292731	0	0.0148698884758364	0.00336700336700337	0.0258899676375405	0.00844390832328106	0.0659340659340659	0.00161290322580645	0.00125	0	0	0.0186915887850467	0.00677200902934537	0.0187265917602996	0.0284191829484902	0	0.201298701298701	0.0142215568862275	0.174025974025974	0	0.00218818380743982	0.00570962479608483	0.0427586206896552	0.219718309859155	0.0362694300518135	0.323144104803493	0	0.00423728813559322	0	0.011826544021025	0	0	0	0	0.00547945205479452	0.0231481481481481	0.00378787878787879	0	0.0196078431372549	0.0404929577464789	0.0918918918918919	0.00421052631578947	0.0266240681576145	0.0204545454545455	0
Feature_BugToBugAssociations_a_7_d_1_5	0.602564102564103	0.856655290102389	0.424050632911392	0.666666666666667	0.675834970530452	0.788253477588872	0.732342007434944	0.430976430976431	0.889967637540453	0.856453558504222	0.445054945054945	0.912903225806452	0.91625	0.920777279521674	0.799283154121864	0.780373831775701	0.716704288939052	0.850187265917603	0.86145648312611	0.827175208581645	0.753246753246753	0.854041916167665	0.361038961038961	0.866666666666667	0.893873085339169	0.782218597063622	0.815172413793103	0.388732394366197	0.899827288428325	0.192139737991266	0.894308943089431	0.872881355932203	0.89327485380117	0.659658344283837	0.626506024096386	0.879061371841155	0.441048034934498	0.948648648648649	0.86027397260274	0.842592592592593	0.916666666666667	0.835355285961872	0.779411764705882	0.869718309859155	0.502702702702703	0.886315789473684	0.922257720979766	0.890909090909091	0.857677902621723
Feature_BugToBugAssociations_a_7_d_1_6	0.0833333333333333	0.0307167235494881	0.069620253164557	0	0	0	0	0	0	0	0	0	0	0.00448430493273543	0.017921146953405	0.00467289719626168	0.181715575620767	0	0.00177619893428064	0.00953516090584029	0	0.000748502994011976	0.187012987012987	0	0.00547045951859956	0.0791190864600326	0	0.00563380281690141	0.00172711571675302	0	0.0569105691056911	0.0169491525423729	0.0190058479532164	0.102496714848883	0	0.0036101083032491	0.00436681222707424	0	0	0	0.00126262626262626	0.00173310225303293	0.0220588235294118	0	0.0864864864864865	0.00421052631578947	0.0276890308839191	0.00227272727272727	0.0287141073657928
Feature_BugToBugAssociations_a_7_d_1_7	0.0224358974358974	0.0204778156996587	0	0	0.12770137524558	0.035548686244204	0.0706319702602231	0.0202020202020202	0	0.0627261761158022	0.0164835164835165	0.00645161290322581	0.0175	0.00149476831091181	0	0.0233644859813084	0.0507900677200903	0.0149812734082397	0.019538188277087	0.00357568533969011	0.00324675324675325	0.0187125748502994	0.0883116883116883	0.0222222222222222	0.0273522975929978	0.0122349102773246	0.0896551724137931	0.00563380281690141	0.0103626943005181	0.0567685589519651	0.016260162601626	0	0.00146198830409357	0.0919842312746386	0.136546184738956	0.0234657039711191	0.0611353711790393	0.00810810810810811	0	0.0462962962962963	0.00883838383838384	0.00346620450606586	0.00490196078431373	0	0.0216216216216216	0.0694736842105263	0.00212992545260916	0.0659090909090909	0.052434456928839
Feature_BugToBugAssociations_a_7_d_1_8	0.211538461538462	0.0102389078498294	0.0569620253164557	0.0404040404040404	0.0884086444007859	0.151468315301391	0.122676579925651	0.481481481481481	0	0.0337756332931242	0.362637362637363	0.0112903225806452	0.05	0.0179372197309417	0.0931899641577061	0.0934579439252336	0.0169300225733634	0.0711610486891386	0.0515097690941385	0.103694874851013	0.00974025974025974	0.0793413173652695	0.0727272727272727	0.037037037037037	0.0547045951859956	0.102773246329527	0.0110344827586207	0.292957746478873	0	0.296943231441048	0.00696864111498258	0.0169491525423729	0.0175438596491228	0.0867279894875164	0.0923694779116466	0.0252707581227437	0.305676855895196	0.00405405405405405	0.0136986301369863	0.00617283950617284	0.023989898989899	0.0814558058925477	0.0465686274509804	0.0352112676056338	0.151351351351351	0.00421052631578947	0.00745473908413206	0.00227272727272727	0.0324594257178527
Feature_BugToBugAssociations_a_7_d_1_9	0.0192307692307692	0.00341296928327645	0.0443037974683544	0.0707070707070707	0.00589390962671906	0.00927357032457496	0.00929368029739777	0.037037037037037	0.0323624595469256	0	0.021978021978022	0.017741935483871	0	0.0149476831091181	0.032258064516129	0	0.0112866817155756	0.0112359550561798	0.00355239786856128	0.00834326579261025	0	0.00149700598802395	0.0103896103896104	0.00987654320987654	0.00109409190371991	0	0.00137931034482759	0.0028169014084507	0.00345423143350604	0.00436681222707424	0.00116144018583043	0.00847457627118644	0.00584795321637427	0.00919842312746386	0.0160642570281124	0.00180505415162455	0	0.00675675675675676	0.0136986301369863	0.00925925925925926	0.0176767676767677	0.0155979202772964	0.0367647058823529	0.00528169014084507	0.00540540540540541	0.0105263157894737	0	0	0.00499375780274657
Feature_BugToBugAssociations_a_7_d_1_10	0	0.00341296928327645	0.0316455696202532	0.0404040404040404	0	0	0	0.0101010101010101	0	0.00241254523522316	0.00549450549450549	0.00161290322580645	0	0.00149476831091181	0.003584229390681	0	0.00112866817155756	0	0	0	0.00324675324675325	0.00149700598802395	0.0025974025974026	0	0.00109409190371991	0.00570962479608483	0.00275862068965517	0.00563380281690141	0	0.00436681222707424	0	0	0.00146198830409357	0	0	0.0036101083032491	0.00436681222707424	0	0.0136986301369863	0.00462962962962963	0	0.00346620450606586	0.00245098039215686	0.00176056338028169	0.00540540540540541	0	0.00212992545260916	0	0.00124843945068664
Feature_BugToBugAssociations_a_7_d_1_11	0	0.0511945392491468	0.0253164556962025	0.0303030303030303	0.0451866404715128	0	0.00185873605947955	0.00336700336700337	0.0323624595469256	0.00120627261761158	0	0.0370967741935484	0.00125	0.00896860986547085	0.003584229390681	0.0186915887850467	0.00112866817155756	0.00374531835205993	0.0124333925399645	0.00834326579261025	0.00324675324675325	0.0029940119760479	0.0597402597402597	0.0222222222222222	0.00437636761487965	0.00815660685154975	0.00413793103448276	0.0140845070422535	0.00345423143350604	0.0698689956331878	0.00813008130081301	0.038135593220339	0.0175438596491228	0.00131406044678055	0	0.0451263537906137	0.122270742358079	0.0027027027027027	0.010958904109589	0.0216049382716049	0.0164141414141414	0.0294627383015598	0.0588235294117647	0.0404929577464789	0	0.00210526315789474	0.00212992545260916	0	0.00873907615480649
Feature_BugToBugAssociations_a_7_d_1_12	0.00320512820512821	0.00341296928327645	0.0822784810126582	0	0.00196463654223969	0.00309119010819165	0.0260223048327138	0.00336700336700337	0	0.00241254523522316	0.00549450549450549	0.0032258064516129	0.005	0.00597907324364723	0.003584229390681	0	0.00112866817155756	0.0112359550561798	0	0.00238379022646007	0.00324675324675325	0	0.0025974025974026	0.00246913580246914	0.00109409190371991	0	0.00137931034482759	0.00563380281690141	0	0.0131004366812227	0.00116144018583043	0.00423728813559322	0.00730994152046784	0.00394218134034166	0.00401606425702811	0.00180505415162455	0.00436681222707424	0.00405405405405405	0	0	0	0	0	0.00176056338028169	0.0378378378378378	0.00210526315789474	0.00425985090521832	0.00227272727272727	0.00249687890137328
Feature_BugToBugAssociations_a_7_d_1_13	0	0.0136518771331058	0.183544303797468	0.0303030303030303	0.00589390962671906	0.00463678516228748	0.00557620817843866	0.00336700336700337	0.00647249190938511	0.0132689987937274	0.0274725274725275	0	0.00125	0.00597907324364723	0.00716845878136201	0	0.00451467268623025	0	0.00355239786856128	0.0309892729439809	0.012987012987013	0.0217065868263473	0.00519480519480519	0.0246913580246914	0.00109409190371991	0.00163132137030995	0.0220689655172414	0.028169014084507	0.0103626943005181	0.00436681222707424	0.00116144018583043	0.00847457627118644	0	0	0.00401606425702811	0.00180505415162455	0.00436681222707424	0	0.0246575342465753	0.0185185185185185	0.00378787878787879	0.00173310225303293	0.017156862745098	0.00352112676056338	0.0432432432432432	0.00421052631578947	0	0	0
Feature_BugToBugAssociations_a_7_d_1_14	0.0224358974358974	0	0.0759493670886076	0.101010101010101	0.00196463654223969	0.00463678516228748	0.00743494423791822	0.00673400673400673	0.00323624595469256	0.00241254523522316	0.010989010989011	0.00483870967741936	0.00125	0.0149476831091181	0.00716845878136201	0.0186915887850467	0.00112866817155756	0.0112359550561798	0.00177619893428064	0.00119189511323004	0.00324675324675325	0.000748502994011976	0.0025974025974026	0.00493827160493827	0.00218818380743982	0.000815660685154976	0.00551724137931034	0.0112676056338028	0.00518134715025907	0.00436681222707424	0.00929152148664344	0.0254237288135593	0.00730994152046784	0.0144546649145861	0.0562248995983936	0.0126353790613718	0.0349344978165939	0.0216216216216216	0.00547945205479452	0.0123456790123457	0.00378787878787879	0.00173310225303293	0.00245098039215686	0	0.0162162162162162	0.00210526315789474	0.00319488817891374	0.00454545454545455	0.00249687890137328
[truncated: 51 more columns]
