# Supplementary material for: A Bayesian method for detecting pairwise associations in compositional data
Source: PLoS Comput Biol. 2017 Nov 15;13(11):e1005852. doi: 10.1371/journal.pcbi.1005852 (PMC5706738; doi:10.1371/journal.pcbi.1005852)
Supplement: S2 Data — All simulated datasets from sparseDOSSA, as well as the template dataset used. For details on how these were generated, see S2 Text. (ZIP) [file pcbi.1005852.s005.zip › S2_data/sparseDOSSA_posterior_fornix_template_cor_value_-0.3/BugBugMatrixCounts_assoc_d_2.txt]

Feature_BugToBugAssociations_a_7_d_1_1	0	1	2	1	2	0	2	5	0	0	14	0	0	1	11	3	0	9	3	0	8	1	2	2	1	6	0	1	6	0	0	0	0	1	2	1	1	0	2	2	0	1	1	0	1	2	3	0	0
Feature_BugToBugAssociations_a_7_d_1_2	1	2	1	1	1	1	0	5	1	0	4	1	2	0	2	1	0	0	1	1	0	5	6	2	1	2	4	0	2	2	13	0	1	0	1	13	0	3	7	2	1	1	1	2	0	8	0	0	2
Feature_BugToBugAssociations_a_7_d_1_3	0	0	0	0	1	0	1	0	1	1	0	1	1	0	0	0	0	0	1	0	0	1	0	0	1	0	1	1	1	1	0	1	2	0	1	1	1	1	1	0	1	1	1	1	1	1	1	1	0
Feature_BugToBugAssociations_a_7_d_1_4	0	32	52	1	83	9	0	0	3	0	4	1	32	1	4	0	2	1	3	0	0	14	1	0	28	1	1	76	1	0	2	0	0	24	0	2	0	25	0	28	0	1	1	16	34	11	10	14	3
Feature_BugToBugAssociations_a_7_d_1_5	522	101	714	335	976	576	829	996	319	671	1016	23	149	1195	944	790	1173	887	253	1039	268	107	1064	329	463	412	229	94	28	565	494	1017	745	1049	1026	20	361	568	192	367	121	924	1003	57	862	1112	980	988	576
Feature_BugToBugAssociations_a_7_d_1_6	0	0	0	0	108	2	5	0	11	0	1	9	1	0	1	0	132	21	1	0	0	125	6	0	0	0	0	0	0	0	1	1	0	0	2	3	9	0	4	0	0	0	0	0	0	0	6	5	0
Feature_BugToBugAssociations_a_7_d_1_7	4	12	1	3	9	1	6	1	80	52	10	1	6	1	19	1	18	72	40	26	4	1	72	35	1	47	11	24	29	2	3	40	6	7	6	6	18	8	66	1	0	87	1	6	4	0	3	13	1
Feature_BugToBugAssociations_a_7_d_1_8	105	6	6	24	22	102	136	4	26	7	29	19	4	101	74	51	73	81	76	8	105	6	0	34	69	3	24	13	20	5	38	91	90	4	55	6	55	3	1	8	19	13	62	16	125	23	4	42	31
Feature_BugToBugAssociations_a_7_d_1_9	2	14	2	6	8	2	3	0	1	4	16	13	7	1	2	1	4	2	0	7	0	1	2	1	2	5	1	4	1	3	1	0	0	4	3	6	2	2	4	2	0	10	3	2	9	10	1	13	5
Feature_BugToBugAssociations_a_7_d_1_10	1	0	2	2	0	1	1	3	1	1	2	1	2	0	1	0	1	1	0	2	0	0	0	2	0	0	1	0	1	1	0	0	5	2	2	2	1	0	0	4	6	2	0	0	0	2	1	1	2
Feature_BugToBugAssociations_a_7_d_1_11	4	11	1	14	20	17	14	3	1	3	1	0	2	3	1	19	1	0	2	6	7	4	1	0	1	2	0	15	1	24	2	6	11	6	1	19	0	2	20	11	3	5	2	1	1	5	2	26	24
Feature_BugToBugAssociations_a_7_d_1_12	0	1	1	0	1	0	0	0	1	8	3	0	0	0	1	1	1	1	2	0	0	12	6	2	0	0	3	0	3	2	0	1	3	14	8	1	3	5	0	0	5	2	1	5	2	3	1	1	0
Feature_BugToBugAssociations_a_7_d_1_13	2	1	0	0	16	1	18	6	5	6	0	1	8	8	20	3	12	0	4	2	7	1	1	9	23	0	29	6	10	4	1	3	5	0	6	1	2	3	9	3	6	3	30	28	0	0	0	25	15
Feature_BugToBugAssociations_a_7_d_1_14	1	2	4	1	3	15	1	1	1	14	2	1	1	4	7	1	4	1	10	6	3	5	10	1	9	1	8	12	11	1	1	2	1	10	4	6	3	9	3	2	8	0	2	5	10	1	1	15	6
[truncated: 51 more columns]
