# Supplementary material for: A Bayesian method for detecting pairwise associations in compositional data
Source: PLoS Comput Biol. 2017 Nov 15;13(11):e1005852. doi: 10.1371/journal.pcbi.1005852 (PMC5706738; doi:10.1371/journal.pcbi.1005852)
Supplement: S2 Data — All simulated datasets from sparseDOSSA, as well as the template dataset used. For details on how these were generated, see S2 Text. (ZIP) [file pcbi.1005852.s005.zip › S2_data/sparseDOSSA_posterior_fornix_template_cor_value_-0.3/BugBugMatrix_assoc_d_40.txt]

Feature_BugToBugAssociations_a_7_d_1_1	0	0.00562587904360056	0	0	0.00319488817891374	0.00206611570247934	0.0121359223300971	0	0	0.00147710487444609	0.00277008310249307	0	0	0.00229885057471264	0.00146842878120411	0.000878734622144112	0.0108695652173913	0.00170794192997438	0	0	0	0.00578034682080925	0	0.000904159132007233	0	0.0151024811218986	0.00497512437810945	0.00704225352112676	0.00378787878787879	0.000824402308326463	0.00549450549450549	0.00202224469160768	0.000839630562552477	0.00108459869848156	0	0	0.0016366612111293	0	0	0.000846023688663283	0	0	0.000904977375565611	0.00185185185185185	0	0.0225988700564972	0.00613496932515337	0.00172265288544358	0.00183823529411765
Feature_BugToBugAssociations_a_7_d_1_2	0.00196078431372549	0	0.00198019801980198	0.00476190476190476	0	0.00413223140495868	0.0169902912621359	0.00890207715133531	0	0.00443131462333826	0.0110803324099723	0.000793021411578113	0.015748031496063	0.00459770114942529	0.00146842878120411	0.00175746924428822	0.119565217391304	0.00341588385994876	0.0068649885583524	0.0144628099173554	0.00512820512820513	0.00770712909441233	0.0743243243243243	0.000904159132007233	0.00202839756592292	0.00323624595469256	0.0646766169154229	0.00352112676056338	0.00378787878787879	0	0.043956043956044	0.00101112234580384	0.000839630562552477	0.00433839479392625	0.0825242718446602	0.00746268656716418	0	0.00253485424588086	0.0215827338129496	0.000846023688663283	0	0.00379266750948167	0.0081447963800905	0	0.00133511348464619	0	0.00204498977505112	0.00258397932816537	0.00367647058823529
Feature_BugToBugAssociations_a_7_d_1_3	0.000980392156862745	0.00281293952180028	0.00198019801980198	0	0	0.00206611570247934	0	0.00148367952522255	0.00255754475703325	0.00147710487444609	0.00277008310249307	0.00158604282315623	0.0026246719160105	0	0	0	0.0108695652173913	0.00085397096498719	0.0022883295194508	0	0.00256410256410256	0	0	0.000904159132007233	0	0.00107874865156419	0	0.00352112676056338	0.00378787878787879	0.000824402308326463	0.00549450549450549	0	0	0	0.00970873786407767	0	0.0016366612111293	0.00126742712294043	0	0	0	0.00126422250316056	0	0	0.00133511348464619	0.00564971751412429	0.00204498977505112	0	0.00183823529411765
Feature_BugToBugAssociations_a_7_d_1_4	0	0	0	0.0142857142857143	0	0.0268595041322314	0.00485436893203883	0	0.00767263427109974	0.00147710487444609	0.0470914127423823	0.0333068992862807	0.175853018372703	0.0252873563218391	0.00734214390602056	0.00263620386643234	0.0108695652173913	0.0239111870196413	0.022883295194508	0	0.0538461538461538	0	0.00675675675675676	0.00180831826401447	0.00608519269776876	0.017259978425027	0.00995024875621891	0.00704225352112676	0.0378787878787879	0.00247320692497939	0.153846153846154	0.00910010111223458	0.00167926112510495	0	0.16504854368932	0.0149253731343284	0	0.017743979721166	0.147482014388489	0.00338409475465313	0	0.0303413400758533	0.00452488687782805	0	0.0734312416555407	0.0847457627118644	0.00613496932515337	0.00258397932816537	0.0294117647058824
Feature_BugToBugAssociations_a_7_d_1_5	0.902941176470588	0.713080168776371	0.754455445544554	0.702380952380952	0.70926517571885	0.851239669421488	0.847087378640777	0.925816023738872	0.677749360613811	0.846381093057607	0.822714681440443	0.917525773195876	0.587926509186352	0.88735632183908	0.850220264317181	0.907732864674868	0.41304347826087	0.883005977796755	0.844393592677345	0.826446280991736	0.41025641025641	0.761078998073218	0.52027027027027	0.892405063291139	0.732251521298174	0.798274002157497	0.422885572139304	0.788732394366197	0.253787878787879	0.926628194558945	0.197802197802198	0.904954499494439	0.944584382871537	0.932754880694143	0.310679611650485	0.32089552238806	0.816693944353519	0.935361216730038	0.586330935251799	0.851945854483926	0.533073929961089	0.93173198482933	0.928506787330317	0.683333333333333	0.714285714285714	0.446327683615819	0.503067484662577	0.937984496124031	0.700367647058823
Feature_BugToBugAssociations_a_7_d_1_6	0	0.060478199718706	0	0	0.00319488817891374	0	0	0	0.0332480818414322	0.00147710487444609	0	0.0222045995241872	0	0	0	0.000878734622144112	0.0326086956521739	0.0589239965841161	0	0	0.123076923076923	0	0	0.00452079566003617	0.0365111561866126	0	0.0348258706467662	0.00352112676056338	0.371212121212121	0	0	0	0	0.00108459869848156	0.0533980582524272	0.0597014925373134	0.00654664484451719	0	0.0143884892086331	0	0.268482490272374	0	0	0.00185185185185185	0	0	0.292433537832311	0.00258397932816537	0.193014705882353
Feature_BugToBugAssociations_a_7_d_1_7	0.00784313725490196	0.0548523206751055	0.0950495049504951	0.00476190476190476	0.073482428115016	0	0.0145631067961165	0.0103857566765579	0.0153452685421995	0.00443131462333826	0.0554016620498615	0.00158604282315623	0	0	0.00440528634361234	0	0	0.00512382578992314	0.0022883295194508	0.00206611570247934	0.00256410256410256	0.00192678227360308	0.0945945945945946	0.00180831826401447	0	0.011866235167206	0.263681592039801	0.105633802816901	0.0113636363636364	0.0247320692497939	0.0274725274725275	0.00101112234580384	0.0251889168765743	0	0.169902912621359	0.201492537313433	0.106382978723404	0.0139416983523447	0	0.000846023688663283	0.00778210116731518	0	0.000904977375565611	0.131481481481481	0.0253671562082777	0.175141242937853	0.00408997955010225	0.0189491817398794	0.0330882352941176
Feature_BugToBugAssociations_a_7_d_1_8	0.053921568627451	0.119549929676512	0.120792079207921	0.25	0.150159744408946	0.0929752066115702	0.0461165048543689	0.0237388724035608	0.20460358056266	0.0871491875923191	0.0221606648199446	0.00951625693893735	0.094488188976378	0.0137931034482759	0.0895741556534508	0.0632688927943761	0.282608695652174	0.00939368061485909	0.0205949656750572	0.132231404958678	0.302564102564103	0.142581888246628	0.162162162162162	0.0632911392405063	0.162271805273834	0.13915857605178	0.0597014925373134	0.0105633802816901	0.166666666666667	0.0222588623248145	0.428571428571429	0.070778564206269	0.00335852225020991	0.0108459869848156	0.0922330097087379	0.253731343283582	0.0327332242225859	0.00253485424588086	0.154676258992806	0.112521150592217	0.0700389105058366	0.0101137800252845	0.0361990950226244	0.103703703703704	0.15086782376502	0.129943502824859	0.0777096114519427	0.0146425495262705	0.00551470588235294
Feature_BugToBugAssociations_a_7_d_1_9	0	0.00140646976090014	0.00198019801980198	0.00952380952380952	0.0223642172523962	0.00206611570247934	0.0242718446601942	0.00148367952522255	0.0332480818414322	0.00295420974889217	0.00831024930747922	0.00872323552735924	0.015748031496063	0	0.00440528634361234	0.00263620386643234	0.0326086956521739	0.00597779675491033	0.0022883295194508	0.00619834710743802	0.0333333333333333	0.00385356454720617	0.00675675675675676	0.00904159132007233	0.0304259634888438	0	0.0447761194029851	0.0105633802816901	0.0113636363636364	0.00741962077493817	0.0164835164835165	0.00303336703741153	0.00503778337531486	0.0151843817787419	0.0242718446601942	0.0223880597014925	0.0114566284779051	0.00506970849176172	0.0287769784172662	0.00423011844331641	0.00778210116731518	0.00758533501896334	0.00180995475113122	0.00740740740740741	0.0133511348464619	0.0847457627118644	0.0265848670756646	0.00258397932816537	0.00183823529411765
Feature_BugToBugAssociations_a_7_d_1_10	0.000980392156862745	0.00421940928270042	0.00198019801980198	0.00238095238095238	0	0.00206611570247934	0	0	0	0	0.00831024930747922	0.000793021411578113	0.0026246719160105	0.00229885057471264	0.00734214390602056	0	0.0326086956521739	0.00341588385994876	0.0022883295194508	0.00206611570247934	0.00256410256410256	0.00192678227360308	0.0135135135135135	0.000904159132007233	0.00608519269776876	0.00215749730312837	0	0.00352112676056338	0.00757575757575758	0.000824402308326463	0.00549450549450549	0.00202224469160768	0.000839630562552477	0.00216919739696312	0.00970873786407767	0	0.00327332242225859	0.00126742712294043	0.00359712230215827	0	0.00778210116731518	0.00379266750948167	0	0.00555555555555556	0.00133511348464619	0	0	0.000861326442721792	0.0165441176470588
Feature_BugToBugAssociations_a_7_d_1_11	0.0107843137254902	0.0112517580872011	0	0.00476190476190476	0.0191693290734824	0.00413223140495868	0.00728155339805825	0	0.0051150895140665	0.00738552437223043	0	0.000793021411578113	0.0341207349081365	0.0206896551724138	0.0249632892804699	0.00263620386643234	0.0434782608695652	0.00341588385994876	0.0503432494279176	0.00206611570247934	0.0333333333333333	0.00963391136801541	0.00675675675675676	0.0027124773960217	0.00811359026369168	0.00107874865156419	0.0746268656716418	0.0492957746478873	0.0189393939393939	0.00247320692497939	0	0.00101112234580384	0.000839630562552477	0.0108459869848156	0.0485436893203883	0	0	0.0126742712294043	0	0.00930626057529611	0.0933852140077821	0.00379266750948167	0.00180995475113122	0.00740740740740741	0.00133511348464619	0.00564971751412429	0.0204498977505112	0.0111972437553833	0.00367647058823529
Feature_BugToBugAssociations_a_7_d_1_12	0.0147058823529412	0.00140646976090014	0.0138613861386139	0.00238095238095238	0.00319488817891374	0	0.0218446601941748	0.00148367952522255	0	0.00147710487444609	0.0110803324099723	0.000793021411578113	0	0.0206896551724138	0.00293685756240822	0	0.0108695652173913	0	0	0	0	0.00385356454720617	0.0608108108108108	0.00452079566003617	0.0101419878296146	0	0.0199004975124378	0	0.00378787878787879	0.000824402308326463	0.021978021978022	0	0.000839630562552477	0.00325379609544469	0.00485436893203883	0.0447761194029851	0.0016366612111293	0	0.00359712230215827	0	0	0.00379266750948167	0.00995475113122172	0.0037037037037037	0.00534045393858478	0	0	0.00258397932816537	0.00551470588235294
Feature_BugToBugAssociations_a_7_d_1_13	0.000980392156862745	0.00562587904360056	0.00198019801980198	0.00238095238095238	0.012779552715655	0.00413223140495868	0	0.00445103857566766	0.0153452685421995	0.0384047267355982	0.00831024930747922	0.00158604282315623	0.068241469816273	0.0137931034482759	0	0.0175746924428823	0	0	0.0434782608695652	0.00206611570247934	0.0230769230769231	0.0520231213872832	0.00675675675675676	0.0027124773960217	0.00202839756592292	0.00323624595469256	0	0	0.102272727272727	0.00989282769991756	0.00549450549450549	0.00505561172901921	0.0151133501259446	0.0130151843817787	0	0.0522388059701493	0.0130932896890344	0.00253485424588086	0.0215827338129496	0.0152284263959391	0.0116731517509728	0.00126422250316056	0.00180995475113122	0.0444444444444444	0.00534045393858478	0.0395480225988701	0.0531697341513292	0.000861326442721792	0
Feature_BugToBugAssociations_a_7_d_1_14	0.00490196078431373	0.019690576652602	0.00594059405940594	0.00238095238095238	0.00319488817891374	0.00826446280991736	0.00485436893203883	0.0222551928783383	0.0051150895140665	0.00147710487444609	0	0.000793021411578113	0.0026246719160105	0.00919540229885057	0.00587371512481645	0	0	0.00085397096498719	0.0022883295194508	0.012396694214876	0.00769230769230769	0.00963391136801541	0.0472972972972973	0.0135623869801085	0.00405679513184584	0.0075512405609493	0	0.00704225352112676	0.00378787878787879	0.000824402308326463	0.0879120879120879	0	0.000839630562552477	0.00542299349240781	0.029126213592233	0.0223880597014925	0.00490998363338789	0.00506970849176172	0.0179856115107914	0.000846023688663283	0	0.00252844500632111	0.00542986425339366	0.00925925925925926	0.00667556742323097	0.00564971751412429	0.00613496932515337	0.000861326442721792	0.00367647058823529
[truncated: 51 more columns]
