# Supplementary material for: A Bayesian method for detecting pairwise associations in compositional data
Source: PLoS Comput Biol. 2017 Nov 15;13(11):e1005852. doi: 10.1371/journal.pcbi.1005852 (PMC5706738; doi:10.1371/journal.pcbi.1005852)
Supplement: S2 Data — All simulated datasets from sparseDOSSA, as well as the template dataset used. For details on how these were generated, see S2 Text. (ZIP) [file pcbi.1005852.s005.zip › S2_data/sparseDOSSA_posterior_fornix_template_cor_value_-0.3/BugBugMatrixCounts_assoc_d_78.txt]

Feature_BugToBugAssociations_a_7_d_1_1	0	0	3	0	0	1	1	1	0	1	4	0	0	19	1	3	2	12	4	1	2	0	0	2	1	1	3	3	4	2	0	2	1	1	0	0	1	0	11	1	1	0	2	0	7	0	0	0	0
Feature_BugToBugAssociations_a_7_d_1_2	6	5	8	6	0	0	0	0	1	1	2	2	0	1	1	7	1	4	12	1	1	8	6	1	1	1	7	1	1	0	2	0	4	1	4	6	7	1	8	4	1	4	1	8	2	4	3	0	4
Feature_BugToBugAssociations_a_7_d_1_3	0	0	0	1	1	0	1	0	0	0	0	1	2	1	1	0	0	0	0	2	1	0	0	1	1	1	1	0	1	0	0	0	0	2	2	0	1	1	0	0	0	0	1	0	0	1	1	1	0
Feature_BugToBugAssociations_a_7_d_1_4	1	0	21	1	46	45	2	21	4	1	0	2	1	36	0	68	30	0	3	0	2	3	3	44	8	0	2	84	8	72	4	0	15	2	20	8	0	46	0	8	42	0	1	2	0	0	5	3	16
Feature_BugToBugAssociations_a_7_d_1_5	756	1105	31	372	745	576	606	358	376	1158	653	449	907	800	423	244	916	156	38	760	907	231	902	437	303	495	335	99	1082	139	510	945	360	91	648	194	460	760	755	354	161	1018	66	613	918	733	171	31	465
Feature_BugToBugAssociations_a_7_d_1_6	74	0	2	0	0	73	0	0	0	0	1	0	0	0	1	1	80	1	0	88	2	0	0	1	25	5	1	8	9	30	0	2	1	0	1	3	8	4	2	37	0	0	0	6	0	13	0	2	14
Feature_BugToBugAssociations_a_7_d_1_7	4	0	0	23	1	21	20	5	5	37	2	0	0	1	1	10	20	84	17	16	0	47	5	0	27	89	2	29	0	82	13	22	13	1	17	4	14	0	33	74	83	0	67	12	2	2	48	7	55
Feature_BugToBugAssociations_a_7_d_1_8	143	65	46	6	42	57	131	82	5	97	55	35	41	82	38	3	5	60	16	70	86	0	2	2	141	56	114	47	24	46	18	78	32	7	47	19	8	22	8	14	25	6	38	2	4	1	135	16	59
Feature_BugToBugAssociations_a_7_d_1_9	4	11	1	0	1	1	17	11	5	5	6	15	8	4	3	0	0	1	2	7	1	1	13	2	1	7	5	0	3	1	1	1	0	2	6	5	0	3	2	1	3	2	3	3	16	1	6	13	1
Feature_BugToBugAssociations_a_7_d_1_10	3	0	0	2	1	1	1	4	1	1	0	0	1	0	3	0	0	0	1	0	2	1	0	2	5	1	1	1	0	1	0	0	0	1	1	1	1	0	0	0	1	0	4	0	1	3	5	2	0
Feature_BugToBugAssociations_a_7_d_1_11	7	7	1	23	7	13	5	2	5	1	8	3	1	22	0	4	5	1	9	1	5	9	13	10	3	12	5	2	13	2	4	4	24	1	0	3	4	1	0	28	7	1	5	3	16	3	1	1	0
Feature_BugToBugAssociations_a_7_d_1_12	4	2	0	0	0	0	10	1	3	0	0	0	4	0	7	1	5	6	0	3	0	0	4	0	1	0	2	0	1	2	0	0	1	7	2	0	0	0	0	1	4	2	7	2	2	1	0	1	0
Feature_BugToBugAssociations_a_7_d_1_13	0	15	1	6	2	2	1	3	1	2	0	14	30	21	1	0	0	1	3	3	1	4	1	30	13	3	4	22	0	0	1	3	6	12	4	4	0	0	0	0	9	10	6	1	0	8	4	12	8
Feature_BugToBugAssociations_a_7_d_1_14	3	1	2	1	1	6	0	1	5	16	1	2	3	1	0	0	6	3	12	10	2	5	0	0	0	5	2	3	1	6	2	5	2	1	5	6	3	0	4	8	1	5	3	1	5	0	4	4	3
[truncated: 51 more columns]
