# Supplementary material for: A Bayesian method for detecting pairwise associations in compositional data
Source: PLoS Comput Biol. 2017 Nov 15;13(11):e1005852. doi: 10.1371/journal.pcbi.1005852 (PMC5706738; doi:10.1371/journal.pcbi.1005852)
Supplement: S2 Data — All simulated datasets from sparseDOSSA, as well as the template dataset used. For details on how these were generated, see S2 Text. (ZIP) [file pcbi.1005852.s005.zip › S2_data/sparseDOSSA_posterior_fornix_template_cor_value_-0.3/BugBugMatrix_assoc_d_37.txt]

Feature_BugToBugAssociations_a_7_d_1_1	0.000809061488673139	0.00497512437810945	0.00158227848101266	0	0	0.080952380952381	0.00404858299595142	0.00201207243460765	0.00415800415800416	0.0103092783505155	0	0.0358490566037736	0.0092497430626927	0	0.000874890638670166	0.0025706940874036	0.019723865877712	0	0.00367647058823529	0	0.00235294117647059	0.00168067226890756	0.00842992623814542	0.00109409190371991	0.000989119683481701	0.00469483568075117	0.00469483568075117	0.00131752305665349	0	0.0131578947368421	0.0109090909090909	0.0034965034965035	0	0	0	0.0162162162162162	0.00091324200913242	0.00384615384615385	0.00102040816326531	0.0188679245283019	0	0.000973709834469328	0	0	0	0.00318471337579618	0.0138504155124654	0	0.0050761421319797
Feature_BugToBugAssociations_a_7_d_1_2	0	0	0.00949367088607595	0.00505050505050505	0.00919540229885057	0.00476190476190476	0	0	0.00207900207900208	0.0103092783505155	0	0.00188679245283019	0.00102774922918808	0	0.0131233595800525	0	0.0019723865877712	0.00379746835443038	0.00183823529411765	0.0109717868338558	0.0117647058823529	0.00168067226890756	0.00105374077976818	0	0.0019782393669634	0.00469483568075117	0.00156494522691706	0.00395256916996047	0	0.0197368421052632	0.0181818181818182	0.0384615384615385	0.0138539042821159	0.00102774922918808	0.00613496932515337	0.0108108108108108	0.00091324200913242	0.00769230769230769	0.00204081632653061	0.00419287211740042	0.0125714285714286	0.00486854917234664	0.00428571428571429	0.00164744645799012	0	0.00636942675159236	0.00831024930747922	0.0104166666666667	0
Feature_BugToBugAssociations_a_7_d_1_3	0	0	0	0	0.00229885057471264	0.00476190476190476	0.00404858299595142	0.00201207243460765	0.00415800415800416	0	0.00476190476190476	0.00188679245283019	0	0	0.000874890638670166	0.0025706940874036	0.0019723865877712	0.00126582278481013	0	0	0.00117647058823529	0	0	0.00109409190371991	0.000989119683481701	0.00469483568075117	0	0.00131752305665349	0.00961538461538462	0.00657894736842105	0.00363636363636364	0.0034965034965035	0.00125944584382872	0	0	0.00540540540540541	0.00091324200913242	0.00384615384615385	0.00102040816326531	0.00209643605870021	0.00114285714285714	0.000973709834469328	0	0	0	0.00318471337579618	0	0	0.0050761421319797
Feature_BugToBugAssociations_a_7_d_1_4	0.0040453074433657	0	0.00474683544303797	0.00505050505050505	0	0	0.00809716599190283	0.00402414486921529	0.0207900207900208	0.0329896907216495	0.0380952380952381	0.0113207547169811	0.00411099691675231	0.00261780104712042	0	0	0.00788954635108481	0.00126582278481013	0	0	0.0176470588235294	0	0.0389884088514226	0	0.00692383778437191	0	0	0	0.00961538461538462	0.0131578947368421	0	0	0.00629722921914358	0.00102774922918808	0.0153374233128834	0.0216216216216216	0.010958904109589	0.00769230769230769	0	0.0817610062893082	0	0.00194741966893866	0.0457142857142857	0.00164744645799012	0.00921658986175115	0.00636942675159236	0.00554016620498615	0.0885416666666667	0.0304568527918782
Feature_BugToBugAssociations_a_7_d_1_5	0.961165048543689	0.827860696517413	0.912974683544304	0.580808080808081	0.772413793103448	0.319047619047619	0.688259109311741	0.672032193158954	0.869022869022869	0.68659793814433	0.866666666666667	0.739622641509434	0.870503597122302	0.767015706806283	0.865266841644794	0.77120822622108	0.796844181459566	0.913924050632911	0.560661764705882	0.954545454545455	0.825882352941177	0.959663865546219	0.841938883034773	0.87746170678337	0.878338278931751	0.76056338028169	0.895148669796557	0.931488801054018	0.153846153846154	0.421052631578947	0.56	0.79020979020979	0.90176322418136	0.920863309352518	0.794478527607362	0.816216216216216	0.940639269406393	0.761538461538461	0.954081632653061	0.49685534591195	0.837714285714286	0.837390457643622	0.902857142857143	0.920922570016474	0.695852534562212	0.601910828025478	0.725761772853186	0.661458333333333	0.690355329949239
Feature_BugToBugAssociations_a_7_d_1_6	0.00161812297734628	0.0189054726368159	0	0	0.00459770114942529	0	0	0	0	0	0.00952380952380952	0.00377358490566038	0.00102774922918808	0.00785340314136126	0.0726159230096238	0.0025706940874036	0	0.00379746835443038	0.0569852941176471	0	0	0	0.0379346680716544	0.0196936542669584	0	0.117370892018779	0	0	0	0	0.0509090909090909	0.0034965034965035	0	0	0	0.027027027027027	0.00091324200913242	0	0.0163265306122449	0.174004192872117	0	0.00292112950340798	0.00571428571428571	0	0.0599078341013825	0	0	0.015625	0.0050761421319797
Feature_BugToBugAssociations_a_7_d_1_7	0.00242718446601942	0.0616915422885572	0.00316455696202532	0.0101010101010101	0.0206896551724138	0.019047619047619	0	0.00201207243460765	0	0.0103092783505155	0.00476190476190476	0.0716981132075472	0.0688591983556012	0.00523560209424084	0.00699912510936133	0.0077120822622108	0.00788954635108481	0.0316455696202532	0.0808823529411765	0.00156739811912226	0.0894117647058824	0.00336134453781513	0.0273972602739726	0.00547045951859956	0.0593471810089021	0	0.0422535211267606	0.00131752305665349	0.288461538461538	0.190789473684211	0.00363636363636364	0.0874125874125874	0.0503778337531486	0.0174717368961973	0.049079754601227	0.0162162162162162	0.028310502283105	0.0884615384615385	0	0.0230607966457023	0.0651428571428571	0.000973709834469328	0.00571428571428571	0.0263591433278418	0.00460829493087558	0	0.00277008310249307	0.0104166666666667	0.0152284263959391
Feature_BugToBugAssociations_a_7_d_1_8	0.0129449838187702	0.0766169154228856	0.0300632911392405	0.217171717171717	0.160919540229885	0.423809523809524	0.206477732793522	0.191146881287726	0.00623700623700624	0.134020618556701	0.0285714285714286	0.105660377358491	0.0113052415210689	0.198952879581152	0.0139982502187227	0.131105398457584	0.145956607495069	0.020253164556962	0.240808823529412	0	0.0235294117647059	0.0117647058823529	0.0189673340358272	0.0536105032822757	0.0326409495548961	0.00938967136150235	0.0109546165884194	0.0118577075098814	0.442307692307692	0.171052631578947	0.261818181818182	0.0104895104895105	0.00251889168765743	0.0226104830421377	0.0398773006134969	0.00540540540540541	0.0045662100456621	0.0115384615384615	0.0102040816326531	0.150943396226415	0.072	0.106134371957157	0.0185714285714286	0.0313014827018122	0.119815668202765	0.343949044585987	0.204986149584488	0.143229166666667	0.147208121827411
Feature_BugToBugAssociations_a_7_d_1_9	0	0	0.0205696202531646	0.00505050505050505	0.0137931034482759	0.080952380952381	0.00404858299595142	0.0160965794768612	0.0103950103950104	0.0309278350515464	0.00952380952380952	0.00188679245283019	0.0164439876670093	0.00785340314136126	0.010498687664042	0.0179948586118252	0.0019723865877712	0.00506329113924051	0.0128676470588235	0.00313479623824451	0.00470588235294118	0	0.0115911485774499	0.012035010940919	0.00692383778437191	0.0140845070422535	0.0297339593114241	0.0118577075098814	0.00961538461538462	0.0394736842105263	0.0218181818181818	0.0244755244755245	0.0113350125944584	0.0164439876670093	0.0582822085889571	0.00540540540540541	0.00091324200913242	0.0269230769230769	0.00612244897959184	0.0188679245283019	0	0.0068159688412853	0.00285714285714286	0.00823723228995058	0.00921658986175115	0.00318471337579618	0.00277008310249307	0.0338541666666667	0.0710659898477157
Feature_BugToBugAssociations_a_7_d_1_10	0	0.00099502487562189	0.00316455696202532	0.0151515151515152	0.00459770114942529	0.00476190476190476	0	0.00201207243460765	0.00415800415800416	0.00206185567010309	0	0	0.00205549845837616	0.00785340314136126	0.000874890638670166	0	0.0019723865877712	0.0139240506329114	0	0.00156739811912226	0	0	0	0	0.0019782393669634	0.0140845070422535	0	0.00263504611330698	0	0.0131578947368421	0	0.0034965034965035	0.00629722921914358	0.00102774922918808	0.00613496932515337	0.00540540540540541	0.00091324200913242	0	0	0.00209643605870021	0.00114285714285714	0.00194741966893866	0.00142857142857143	0	0.0138248847926267	0.00318471337579618	0.0110803324099723	0.0182291666666667	0
Feature_BugToBugAssociations_a_7_d_1_11	0.0161812297734628	0.00497512437810945	0.00316455696202532	0.116161616161616	0	0.00476190476190476	0.048582995951417	0.0563380281690141	0.0498960498960499	0.0494845360824742	0	0.00943396226415094	0.0123329907502569	0	0.005249343832021	0.0025706940874036	0	0	0.0165441176470588	0.00313479623824451	0.00117647058823529	0.00336134453781513	0.00105374077976818	0.00328227571115974	0.00593471810089021	0.0187793427230047	0.00312989045383412	0.00790513833992095	0.0192307692307692	0.00657894736842105	0.0472727272727273	0.00699300699300699	0	0.00205549845837616	0.00613496932515337	0.00540540540540541	0	0.0423076923076923	0.00102040816326531	0.00838574423480084	0.00114285714285714	0.000973709834469328	0.00285714285714286	0.00658978583196046	0.00921658986175115	0.0127388535031847	0.00831024930747922	0.0078125	0.0203045685279188
Feature_BugToBugAssociations_a_7_d_1_12	0	0.00099502487562189	0.00474683544303797	0.0101010101010101	0.00229885057471264	0.0285714285714286	0	0.00201207243460765	0	0.0164948453608247	0.019047619047619	0.00188679245283019	0.00102774922918808	0.00261780104712042	0.0026246719160105	0.0077120822622108	0.00591715976331361	0.00126582278481013	0.0147058823529412	0.0109717868338558	0.00117647058823529	0.0151260504201681	0	0.00218818380743982	0.0019782393669634	0.0187793427230047	0.00156494522691706	0.00131752305665349	0.0480769230769231	0.0131578947368421	0	0.0034965034965035	0	0.00308324768756423	0.00306748466257669	0	0.00273972602739726	0.00769230769230769	0.00102040816326531	0.00209643605870021	0	0.00292112950340798	0.00285714285714286	0	0.00460829493087558	0.00318471337579618	0.0110803324099723	0.00260416666666667	0
Feature_BugToBugAssociations_a_7_d_1_13	0	0.00298507462686567	0.00474683544303797	0.00505050505050505	0.00459770114942529	0.00952380952380952	0	0.0382293762575453	0.027027027027027	0.0144329896907217	0.019047619047619	0	0.00102774922918808	0	0.00699912510936133	0.038560411311054	0.00591715976331361	0.00126582278481013	0	0.00783699059561128	0.0117647058823529	0	0.0115911485774499	0.0185995623632385	0.000989119683481701	0.00469483568075117	0.00469483568075117	0.00395256916996047	0.0192307692307692	0.0789473684210526	0.0145454545454545	0.0174825174825175	0.00377833753148615	0.013360739979445	0.00920245398773006	0.0162162162162162	0.00091324200913242	0.0269230769230769	0.00102040816326531	0.00838574423480084	0.00114285714285714	0.0292112950340798	0.00571428571428571	0.00164744645799012	0.0691244239631336	0.00955414012738853	0.00277008310249307	0.00260416666666667	0.0050761421319797
Feature_BugToBugAssociations_a_7_d_1_14	0.000809061488673139	0	0.00158227848101266	0.0303030303030303	0.00459770114942529	0.019047619047619	0.0364372469635627	0.0120724346076459	0.00207900207900208	0.00206185567010309	0	0.0150943396226415	0.00102774922918808	0	0	0.0154241645244216	0.0019723865877712	0.00253164556962025	0.0110294117647059	0.00626959247648903	0.00941176470588235	0.00336134453781513	0.00105374077976818	0.00547045951859956	0.000989119683481701	0.028169014084507	0.00625978090766823	0.0210803689064559	0	0.0131578947368421	0.00727272727272727	0.00699300699300699	0.00251889168765743	0.00102774922918808	0.0122699386503067	0.0486486486486487	0.00639269406392694	0.0115384615384615	0.00612244897959184	0.00838574423480084	0.008	0.00194741966893866	0.00142857142857143	0.00164744645799012	0.00460829493087558	0.00318471337579618	0.00277008310249307	0.00520833333333333	0.0050761421319797
[truncated: 51 more columns]
