# Supplementary material for: A Bayesian method for detecting pairwise associations in compositional data
Source: PLoS Comput Biol. 2017 Nov 15;13(11):e1005852. doi: 10.1371/journal.pcbi.1005852 (PMC5706738; doi:10.1371/journal.pcbi.1005852)
Supplement: S2 Data — All simulated datasets from sparseDOSSA, as well as the template dataset used. For details on how these were generated, see S2 Text. (ZIP) [file pcbi.1005852.s005.zip › S2_data/sparseDOSSA_posterior_fornix_template_cor_value_-0.3/BugBugMatrix_assoc_d_76.txt]

Feature_BugToBugAssociations_a_7_d_1_1	0	0.00584795321637427	0	0.000979431929480901	0	0.00193050193050193	0.00174216027874564	0	0	0.00740740740740741	0.0476190476190476	0	0.00802407221664995	0	0.00256191289496157	0.0048820179007323	0.0013986013986014	0.0372340425531915	0.020460358056266	0.00613496932515337	0.00239234449760766	0	0.00173160173160173	0.00264084507042254	0	0	0.00659521846661171	0.0025974025974026	0.00869565217391304	0.00094876660341556	0.00857142857142857	0.0176470588235294	0.0235294117647059	0	0	0.0326594090202177	0.00275103163686382	0.00691244239631336	0	0.00280112044817927	0.00645161290322581	0	0	0.013840830449827	0	0.0087378640776699	0.00178412132024978	0	0.0075187969924812
Feature_BugToBugAssociations_a_7_d_1_2	0.0129032258064516	0.00146198830409357	0.000722543352601156	0.00587659157688541	0.00367647058823529	0.00675675675675676	0.00174216027874564	0.00628930817610063	0.000933706816059757	0.00740740740740741	0.0238095238095238	0	0.00501504513540622	0	0.00683176771989752	0.00406834825061025	0.0013986013986014	0	0.0051150895140665	0.00368098159509202	0	0	0.00173160173160173	0.00176056338028169	0.00932400932400932	0.0186125211505922	0.00577081615828524	0	0.0115942028985507	0.00094876660341556	0.00142857142857143	0	0	0	0.0099009900990099	0	0.015130674002751	0.0138248847926267	0.000853242320819113	0.00280112044817927	0.0032258064516129	0.0152027027027027	0.00643086816720257	0.00346020761245675	0.03125	0.00388349514563107	0.00178412132024978	0	0.0018796992481203
Feature_BugToBugAssociations_a_7_d_1_3	0	0.00292397660818713	0	0	0	0.000965250965250965	0	0.0125786163522013	0.000933706816059757	0.00740740740740741	0.0476190476190476	0.0232558139534884	0	0.0043859649122807	0.00085397096498719	0.00081366965012205	0.0013986013986014	0.00531914893617021	0.00255754475703325	0.00122699386503067	0.00239234449760766	0.001	0	0	0	0.00169204737732657	0.000824402308326463	0	0.00579710144927536	0.00094876660341556	0.00142857142857143	0	0	0	0	0	0.00137551581843191	0.00230414746543779	0.00255972696245734	0.00280112044817927	0	0	0.00160771704180064	0	0.00625	0.000970873786407767	0.000892060660124889	0.00319488817891374	0.0018796992481203
Feature_BugToBugAssociations_a_7_d_1_4	0	0.0248538011695906	0.0245664739884393	0.0479921645445642	0.297794117647059	0.00579150579150579	0.00174216027874564	0.00628930817610063	0	0.148148148148148	0.0476190476190476	0.0232558139534884	0.0130391173520562	0.302631578947368	0.00170794192997438	0.0016273393002441	0.013986013986014	0.23936170212766	0	0.00858895705521472	0.0215311004784689	0.025	0.0294372294372294	0.0246478873239437	0.00233100233100233	0.0693739424703892	0.00494641384995878	0.220779220779221	0.0956521739130435	0	0	0.0382352941176471	0.00784313725490196	0.0629163582531458	0.0165016501650165	0	0.00275103163686382	0.00460829493087558	0	0	0.1	0.00168918918918919	0.00160771704180064	0.0207612456747405	0	0	0.000892060660124889	0.281150159744409	0.0281954887218045
Feature_BugToBugAssociations_a_7_d_1_5	0.883870967741936	0.85233918128655	0.821531791907514	0.855044074436827	0.544117647058823	0.871621621621622	0.836236933797909	0.716981132075472	0.918767507002801	0.614814814814815	0.166666666666667	0.348837209302326	0.917753259779338	0.429824561403509	0.829205807002562	0.921074043938161	0.751048951048951	0.292553191489362	0.892583120204604	0.758282208588957	0.684210526315789	0.916	0.935930735930736	0.918133802816901	0.923076923076923	0.788494077834179	0.929101401483924	0.550649350649351	0.504347826086956	0.936432637571157	0.865714285714286	0.682352941176471	0.447058823529412	0.872686898593634	0.633663366336634	0.912908242612753	0.818431911966988	0.732718894009217	0.896757679180887	0.341736694677871	0.629032258064516	0.886824324324324	0.858520900321543	0.830449826989619	0.36875	0.929126213592233	0.902765388046387	0.313099041533546	0.650375939849624
Feature_BugToBugAssociations_a_7_d_1_6	0	0	0	0	0	0.0241312741312741	0.120209059233449	0	0.000933706816059757	0.00740740740740741	0.0476190476190476	0.334883720930233	0.00200601805416249	0.0789473684210526	0.053800170794193	0.00081366965012205	0	0.132978723404255	0.00255754475703325	0.180368098159509	0.00717703349282297	0	0.000865800865800866	0	0	0.00169204737732657	0.00577081615828524	0	0.0463768115942029	0	0.00142857142857143	0	0	0.00888230940044412	0	0	0.00825309491059147	0.0161290322580645	0.000853242320819113	0	0	0	0	0.0242214532871972	0	0.0116504854368932	0.0151650312221231	0	0.0037593984962406
Feature_BugToBugAssociations_a_7_d_1_7	0.0161290322580645	0.0248538011695906	0.0419075144508671	0.000979431929480901	0.00367647058823529	0.0463320463320463	0.00261324041811847	0	0.00466853408029879	0.00740740740740741	0.0238095238095238	0	0.0100300902708124	0	0.00085397096498719	0.0626525630593979	0.020979020979021	0.186170212765957	0.0051150895140665	0.00245398773006135	0.00239234449760766	0.031	0.000865800865800866	0.0140845070422535	0.0264180264180264	0.0727580372250423	0.000824402308326463	0.0805194805194805	0.147826086956522	0.038899430740038	0.0757142857142857	0.0705882352941176	0.0509803921568627	0.0155440414507772	0.0297029702970297	0.00777604976671851	0.0412654745529574	0.140552995391705	0.015358361774744	0.252100840336134	0.154838709677419	0.00337837837837838	0.0401929260450161	0.00346020761245675	0.3875	0	0.0338983050847458	0.0191693290734824	0
Feature_BugToBugAssociations_a_7_d_1_8	0.0483870967741935	0.0277777777777778	0.0910404624277457	0.0685602350636631	0.0514705882352941	0.0231660231660232	0.0235191637630662	0.10062893081761	0.0644257703081232	0.118518518518519	0.0476190476190476	0.209302325581395	0.0250752256770311	0.135964912280702	0.0819812126387703	0.0016273393002441	0.179020979020979	0.0691489361702128	0.0460358056265985	0	0.188995215311005	0.021	0.0155844155844156	0.0193661971830986	0.00543900543900544	0.0287648054145516	0.0370981038746908	0.12987012987013	0.147826086956522	0.00569259962049336	0.00142857142857143	0.0617647058823529	0.309803921568627	0.0362694300518135	0.224422442244224	0.0248833592534992	0.0866574965612105	0.0115207373271889	0.0708191126279863	0.372549019607843	0.0483870967741935	0.0726351351351351	0.0353697749196141	0.0069204152249135	0.1	0.0203883495145631	0.0231935771632471	0.313099041533546	0.261278195488722
Feature_BugToBugAssociations_a_7_d_1_9	0.00967741935483871	0.00146198830409357	0.00505780346820809	0	0.00735294117647059	0.00193050193050193	0.000871080139372822	0.0251572327044025	0.00560224089635854	0.037037037037037	0.214285714285714	0.0186046511627907	0.00300902708124373	0.0219298245614035	0.00597779675491033	0	0.0181818181818182	0.00531914893617021	0.0051150895140665	0.0110429447852761	0.0167464114832536	0.001	0	0	0.00310800310800311	0.00169204737732657	0.00412201154163232	0.00519480519480519	0	0	0.00142857142857143	0.0176470588235294	0	0	0.0231023102310231	0.0046656298600311	0	0.00230414746543779	0	0.00280112044817927	0.0032258064516129	0.00168918918918919	0.00964630225080386	0.0242214532871972	0.00625	0.0029126213592233	0.00892060660124889	0.0319488817891374	0.0093984962406015
Feature_BugToBugAssociations_a_7_d_1_10	0	0.00292397660818713	0.000722543352601156	0.000979431929480901	0.00367647058823529	0.000965250965250965	0.00174216027874564	0.00628930817610063	0	0.00740740740740741	0.0238095238095238	0.00465116279069767	0.00200601805416249	0.0043859649122807	0	0	0.0013986013986014	0	0	0.00122699386503067	0.00478468899521531	0	0	0	0.00155400155400155	0.00338409475465313	0	0.0025974025974026	0.00289855072463768	0.00094876660341556	0	0	0.00784313725490196	0.00148038490007402	0.0231023102310231	0.0015552099533437	0	0	0.000853242320819113	0	0	0	0	0.00346020761245675	0.00625	0.000970873786407767	0.000892060660124889	0.00319488817891374	0.0037593984962406
Feature_BugToBugAssociations_a_7_d_1_11	0	0.0043859649122807	0.00216763005780347	0.000979431929480901	0.0110294117647059	0.000965250965250965	0.000871080139372822	0.0566037735849057	0.000933706816059757	0.0222222222222222	0.0238095238095238	0.00465116279069767	0.00401203610832497	0.0087719298245614	0.00170794192997438	0	0	0	0.0051150895140665	0.0184049079754601	0	0.002	0.00606060606060606	0.00176056338028169	0.0178710178710179	0.00676818950930626	0.00164880461665293	0.00779220779220779	0.0115942028985507	0	0.01	0.0352941176470588	0.0431372549019608	0	0.0363036303630363	0.0108864696734059	0.00412654745529574	0.00460829493087558	0.00341296928327645	0.0140056022408964	0.0032258064516129	0.00337837837837838	0	0.0069204152249135	0.01875	0.00679611650485437	0.000892060660124889	0.012779552715655	0.0037593984962406
Feature_BugToBugAssociations_a_7_d_1_12	0.0193548387096774	0.00292397660818713	0.00289017341040462	0.000979431929480901	0	0.00675675675675676	0.00609756097560976	0.00628930817610063	0.000933706816059757	0.00740740740740741	0.0238095238095238	0.00465116279069767	0.00100300902708124	0.0043859649122807	0.00768573868488471	0.00081366965012205	0.0027972027972028	0.0159574468085106	0.00255754475703325	0.00245398773006135	0.00239234449760766	0	0	0.000880281690140845	0.00310800310800311	0.00169204737732657	0	0	0.00289855072463768	0	0	0.0117647058823529	0.0156862745098039	0	0	0.0015552099533437	0.00137551581843191	0.00230414746543779	0.00426621160409556	0.00280112044817927	0.00645161290322581	0.00168918918918919	0.0160771704180064	0.0069204152249135	0.0125	0.00194174757281553	0.00267618198037467	0.00319488817891374	0.0037593984962406
Feature_BugToBugAssociations_a_7_d_1_13	0.00645161290322581	0.0365497076023392	0.00794797687861272	0.0176297747306562	0.0661764705882353	0.00193050193050193	0.000871080139372822	0.0251572327044025	0.00186741363211951	0	0	0.0186046511627907	0.00802407221664995	0.0043859649122807	0.00085397096498719	0.00081366965012205	0.0027972027972028	0	0.00255754475703325	0.00122699386503067	0.0502392344497608	0.003	0.00692640692640693	0.0096830985915493	0.00388500388500389	0.00338409475465313	0.00164880461665293	0	0.0115942028985507	0.0113851992409867	0.03	0.0382352941176471	0.0862745098039216	0.00074019245003701	0.0033003300330033	0.0015552099533437	0.00825309491059147	0.0599078341013825	0.000853242320819113	0.00280112044817927	0.0419354838709677	0.00844594594594595	0.0289389067524116	0.0173010380622837	0	0	0.00356824264049955	0.0191693290734824	0.0150375939849624
Feature_BugToBugAssociations_a_7_d_1_14	0.0032258064516129	0.0116959064327485	0.00144508670520231	0	0.0110294117647059	0.00675675675675676	0.00174216027874564	0.0377358490566038	0	0.00740740740740741	0.261904761904762	0.00930232558139535	0.00100300902708124	0.0043859649122807	0.00597779675491033	0.00081366965012205	0.00559440559440559	0.0159574468085106	0.010230179028133	0.0049079754601227	0.0167464114832536	0	0.000865800865800866	0.00704225352112676	0.00388500388500389	0.00169204737732657	0.00164880461665293	0	0.00289855072463768	0.00379506641366224	0.00285714285714286	0.0264705882352941	0.00784313725490196	0.00148038490007402	0	0.0015552099533437	0.00962861072902338	0.00230414746543779	0.00341296928327645	0.00280112044817927	0.0032258064516129	0.00506756756756757	0.00160771704180064	0.0380622837370242	0.0625	0.012621359223301	0.00267618198037467	0	0.0093984962406015
[truncated: 51 more columns]
