# Supplementary material for: A Bayesian method for detecting pairwise associations in compositional data
Source: PLoS Comput Biol. 2017 Nov 15;13(11):e1005852. doi: 10.1371/journal.pcbi.1005852 (PMC5706738; doi:10.1371/journal.pcbi.1005852)
Supplement: S2 Data — All simulated datasets from sparseDOSSA, as well as the template dataset used. For details on how these were generated, see S2 Text. (ZIP) [file pcbi.1005852.s005.zip › S2_data/sparseDOSSA_posterior_fornix_template_cor_value_-0.3/BugBugMatrix_assoc_d_4.txt]

Feature_BugToBugAssociations_a_7_d_1_1	0	0	0.00307692307692308	0.00233644859813084	0.00157604412923562	0.0277777777777778	0	0	0.00173010380622837	0.0173697270471464	0.015511892450879	0	0.0135135135135135	0.00911854103343465	0.0333333333333333	0.00207684319833853	0.0147058823529412	0.00223713646532438	0	0.00191570881226054	0.000819672131147541	0	0.00335570469798658	0.0045662100456621	0.00809716599190283	0	0	0	0	0.151079136690647	0.00240963855421687	0	0	0	0	0	0	0	0.014336917562724	0	0.0109204368174727	0.00123152709359606	0	0	0.0232558139534884	0	0.0122199592668024	0	0
Feature_BugToBugAssociations_a_7_d_1_2	0.00531914893617021	0.00298730395817774	0.00615384615384615	0.00233644859813084	0.000788022064617809	0.0166666666666667	0.00833333333333333	0	0.00173010380622837	0.0124069478908189	0.00206825232678387	0.00847457627118644	0	0.00303951367781155	0	0.0124610591900312	0.00490196078431373	0.00447427293064877	0.0336134453781513	0	0.000819672131147541	0.00773694390715667	0.00335570469798658	0.0182648401826484	0.00404858299595142	0	0.00777604976671851	0	0.00266666666666667	0.0431654676258993	0.0072289156626506	0.0014367816091954	0	0.00193423597678917	0.00198019801980198	0.00114285714285714	0.00632911392405063	0.0120481927710843	0.003584229390681	0.0188679245283019	0	0.0147783251231527	0.00237529691211401	0.0100334448160535	0.00258397932816537	0.0062111801242236	0	0.0081447963800905	0
Feature_BugToBugAssociations_a_7_d_1_3	0.00531914893617021	0	0.00307692307692308	0.00467289719626168	0.000788022064617809	0.00555555555555556	0	0	0.00173010380622837	0.00248138957816377	0.00103412616339193	0	0.00168918918918919	0	0.0111111111111111	0	0.00490196078431373	0.00223713646532438	0.00420168067226891	0.00191570881226054	0	0.00193423597678917	0	0.0045662100456621	0.00404858299595142	0	0	0	0	0.00719424460431655	0.00240963855421687	0.0014367816091954	0	0	0	0.00114285714285714	0	0.00602409638554217	0	0.0125786163522013	0	0	0	0.00334448160535117	0	0.0062111801242236	0	0	0
Feature_BugToBugAssociations_a_7_d_1_4	0.00531914893617021	0.000746825989544436	0.04	0	0.0228526398739165	0	0.00416666666666667	0.00377358490566038	0.0103806228373702	0.0148883374689826	0.0165460186142709	0.00282485875706215	0.00506756756756757	0.00303951367781155	0.0111111111111111	0.00415368639667705	0.0196078431372549	0	0	0.0134099616858238	0.0278688524590164	0.00193423597678917	0.0111856823266219	0.0045662100456621	0	0	0.00777604976671851	0.038360941586748	0.0413333333333333	0.0359712230215827	0.00240963855421687	0.00574712643678161	0	0.011605415860735	0	0.032	0.00632911392405063	0	0	0	0.0015600624024961	0.0061576354679803	0.0665083135391924	0	0.00258397932816537	0.0807453416149068	0.0142566191446029	0	0.00586510263929619
Feature_BugToBugAssociations_a_7_d_1_5	0.0638297872340425	0.858849887976102	0.735384615384615	0.933411214953271	0.94956658786446	0.661111111111111	0.7	0.832704402515723	0.849480968858132	0.863523573200993	0.790072388831437	0.740112994350282	0.923986486486487	0.413373860182371	0.355555555555556	0.913811007268951	0.696078431372549	0.879194630872483	0.752100840336134	0.81992337164751	0.917213114754098	0.820116054158607	0.847874720357942	0.593607305936073	0.348178137651822	0.779220779220779	0.765163297045101	0.918047079337402	0.730666666666667	0.553956834532374	0.840963855421687	0.709770114942529	0.823529411764706	0.938104448742747	0.97029702970297	0.837714285714286	0.846518987341772	0.753012048192771	0.469534050179211	0.477987421383648	0.917316692667707	0.854679802955665	0.660332541567696	0.879598662207358	0.80749354005168	0.229813664596273	0.828920570264766	0.924886877828054	0.839687194525904
Feature_BugToBugAssociations_a_7_d_1_6	0.0106382978723404	0	0.00307692307692308	0	0	0.00555555555555556	0.129166666666667	0	0	0	0.0289555325749741	0.00282485875706215	0	0.0486322188449848	0	0.00623052959501558	0.0196078431372549	0	0.00420168067226891	0	0	0.00967117988394584	0	0	0.0161943319838057	0.00432900432900433	0.0031104199066874	0	0	0.00719424460431655	0.00240963855421687	0	0	0.00967117988394584	0	0	0	0	0.039426523297491	0.0377358490566038	0	0.00246305418719212	0.00237529691211401	0	0.0116279069767442	0.0062111801242236	0	0.00271493212669683	0
Feature_BugToBugAssociations_a_7_d_1_7	0.23936170212766	0.00970873786407767	0.00923076923076923	0.00700934579439252	0.00236406619385343	0.166666666666667	0.00416666666666667	0.0352201257861635	0.0934256055363322	0	0.00103412616339193	0.0593220338983051	0.0168918918918919	0.00303951367781155	0	0.00415368639667705	0.0392156862745098	0.0313199105145414	0.00420168067226891	0.0191570881226054	0.00245901639344262	0.00773694390715667	0.00894854586129754	0.0639269406392694	0.0647773279352227	0.00216450216450216	0	0.000871839581517001	0.00533333333333333	0.0143884892086331	0.0457831325301205	0.100574712643678	0.00143472022955524	0	0	0.0914285714285714	0.0775316455696203	0.0240963855421687	0.240143369175627	0.113207547169811	0.0171606864274571	0.0357142857142857	0.121140142517815	0.0234113712374582	0	0.515527950310559	0.0427698574338086	0.0135746606334842	0.0136852394916911
Feature_BugToBugAssociations_a_7_d_1_8	0.531914893617021	0.0933532486930545	0.132307692307692	0.0257009345794393	0.00630417651694247	0.0666666666666667	0.025	0.0968553459119497	0.0155709342560554	0.0421836228287841	0.112719751809721	0.0564971751412429	0.00337837837837838	0.407294832826748	0.366666666666667	0.0186915887850467	0.0931372549019608	0.00671140939597315	0.142857142857143	0.10536398467433	0.0245901639344262	0.0541586073500967	0.0950782997762864	0.127853881278539	0.497975708502024	0.134199134199134	0.174183514774495	0.018308631211857	0.166666666666667	0.0431654676258993	0.0433734939759036	0.152298850574713	0.131994261119082	0.0212765957446809	0.00396039603960396	0.0274285714285714	0.00791139240506329	0.156626506024096	0.0788530465949821	0.232704402515723	0.0140405616224649	0.0640394088669951	0.130641330166271	0.0501672240802676	0.117571059431525	0.0559006211180124	0.0488798370672098	0.0144796380090498	0.0928641251221896
Feature_BugToBugAssociations_a_7_d_1_9	0.0425531914893617	0.0104555638536221	0	0.00350467289719626	0.00394011032308905	0	0.0458333333333333	0.00628930817610063	0.00346020761245675	0.00248138957816377	0.0134436401240951	0.0282485875706215	0.00844594594594595	0.00303951367781155	0.111111111111111	0.00311526479750779	0.0490196078431373	0.0223713646532438	0.00840336134453781	0.0229885057471264	0.00983606557377049	0.0154738878143133	0	0.045662100456621	0.00404858299595142	0	0.0186625194401244	0.00610287707061901	0.00133333333333333	0.00719424460431655	0.00240963855421687	0.014367816091954	0.0143472022955524	0.00386847195357834	0.00198019801980198	0.00114285714285714	0	0	0.003584229390681	0.0125786163522013	0.0031201248049922	0.00246305418719212	0.00237529691211401	0.00334448160535117	0.00775193798449612	0.0062111801242236	0.00407331975560081	0.000904977375565611	0.0146627565982405
Feature_BugToBugAssociations_a_7_d_1_10	0.0425531914893617	0.000746825989544436	0.00923076923076923	0.00116822429906542	0	0	0.00833333333333333	0.00125786163522013	0.00173010380622837	0	0.00103412616339193	0.0282485875706215	0.00168918918918919	0	0	0.00207684319833853	0.00490196078431373	0.00223713646532438	0.00420168067226891	0	0.000819672131147541	0.00193423597678917	0.00111856823266219	0.0091324200913242	0.00404858299595142	0.00216450216450216	0.0015552099533437	0.000871839581517001	0	0.00719424460431655	0.00481927710843374	0.0028735632183908	0.00143472022955524	0.00580270793036751	0.00198019801980198	0.00228571428571429	0.00316455696202532	0.00602409638554217	0.003584229390681	0.0125786163522013	0.0015600624024961	0.00123152709359606	0.00475059382422803	0	0.00129198966408269	0.0186335403726708	0	0.000904977375565611	0.00195503421309873
Feature_BugToBugAssociations_a_7_d_1_11	0	0.0082150858849888	0.00923076923076923	0.0128504672897196	0	0.00555555555555556	0.0458333333333333	0.00125786163522013	0.00173010380622837	0	0.00103412616339193	0.00282485875706215	0.00168918918918919	0	0.0777777777777778	0.0166147455867082	0.00490196078431373	0.00223713646532438	0.00840336134453781	0.00383141762452107	0.0122950819672131	0.04642166344294	0.00111856823266219	0.0045662100456621	0.00404858299595142	0	0.0031104199066874	0.010462074978204	0.00133333333333333	0.0431654676258993	0	0.0014367816091954	0.0100430416068867	0	0.00396039603960396	0.00228571428571429	0.0332278481012658	0.0180722891566265	0.00716845878136201	0.050314465408805	0.0171606864274571	0.00123152709359606	0.00712589073634204	0.00334448160535117	0	0.031055900621118	0.0305498981670061	0.0180995475113122	0.0136852394916911
Feature_BugToBugAssociations_a_7_d_1_12	0.00531914893617021	0.0104555638536221	0	0.00350467289719626	0.000788022064617809	0.00555555555555556	0.00833333333333333	0.0188679245283019	0.0121107266435986	0.00248138957816377	0.00103412616339193	0.00564971751412429	0.0168918918918919	0.0060790273556231	0.0111111111111111	0.00103842159916926	0.00490196078431373	0	0	0	0.000819672131147541	0.00193423597678917	0.00782997762863535	0.0045662100456621	0.00809716599190283	0.00865800865800866	0	0.000871839581517001	0.0186666666666667	0.0143884892086331	0.0072289156626506	0	0.00143472022955524	0	0.00198019801980198	0	0.00158227848101266	0.00602409638554217	0.003584229390681	0	0.0093603744149766	0	0	0.0167224080267559	0.00129198966408269	0	0	0	0
Feature_BugToBugAssociations_a_7_d_1_13	0	0.00298730395817774	0.0153846153846154	0	0.00788022064617809	0.0333333333333333	0.00833333333333333	0.00251572327044025	0	0.0272952853598015	0.0124095139607032	0.0451977401129944	0.00168918918918919	0.088145896656535	0	0.00623052959501558	0.0294117647058824	0.0425055928411633	0.0336134453781513	0.00574712643678161	0.000819672131147541	0.0251450676982592	0.0134228187919463	0.0593607305936073	0.00404858299595142	0.0346320346320346	0.0108864696734059	0.002615518744551	0.032	0.0287769784172662	0.0120481927710843	0.0100574712643678	0.0114777618364419	0.00290135396518375	0.00792079207920792	0.00114285714285714	0.00949367088607595	0.0120481927710843	0.0931899641577061	0.00628930817610063	0.0015600624024961	0	0	0.00334448160535117	0.0103359173126615	0.0372670807453416	0	0.0144796380090498	0.0156402737047898
Feature_BugToBugAssociations_a_7_d_1_14	0.0478723404255319	0.00149365197908887	0.0338461538461538	0.00350467289719626	0.00315208825847124	0.00555555555555556	0.0125	0.00125786163522013	0.0069204152249135	0.0148883374689826	0.0031023784901758	0.019774011299435	0.00506756756756757	0.0151975683890578	0.0222222222222222	0.00934579439252336	0.0147058823529412	0.00447427293064877	0.00420168067226891	0.00574712643678161	0.00163934426229508	0.00580270793036751	0.00671140939597315	0.0593607305936073	0.0323886639676113	0.0346320346320346	0.00777604976671851	0.003487358326068	0	0.0431654676258993	0.0265060240963855	0	0.00430416068866571	0.00483558994197292	0.00594059405940594	0.00228571428571429	0.00791139240506329	0.00602409638554217	0.043010752688172	0.0251572327044025	0.0062402496099844	0.0160098522167488	0.00237529691211401	0.00668896321070234	0.0142118863049096	0.0062111801242236	0.0183299389002037	0.00180995475113122	0.00195503421309873
[truncated: 51 more columns]
