# Supplementary material for: A Bayesian method for detecting pairwise associations in compositional data
Source: PLoS Comput Biol. 2017 Nov 15;13(11):e1005852. doi: 10.1371/journal.pcbi.1005852 (PMC5706738; doi:10.1371/journal.pcbi.1005852)
Supplement: S2 Data — All simulated datasets from sparseDOSSA, as well as the template dataset used. For details on how these were generated, see S2 Text. (ZIP) [file pcbi.1005852.s005.zip › S2_data/sparseDOSSA_posterior_fornix_template_cor_value_-0.3/BugBugMatrixCounts_assoc_d_97.txt]

Feature_BugToBugAssociations_a_7_d_1_1	1	0	0	0	0	0	0	3	0	15	9	1	4	12	0	18	1	0	13	1	0	1	5	1	1	2	0	1	4	1	1	1	9	0	1	0	1	1	2	12	3	0	2	4	2	2	6	0	2
Feature_BugToBugAssociations_a_7_d_1_2	0	11	4	6	1	2	4	1	5	0	2	7	0	2	0	4	6	0	10	3	2	5	1	0	1	4	3	9	1	13	5	1	4	2	1	0	1	5	1	4	3	0	4	4	3	1	1	2	4
Feature_BugToBugAssociations_a_7_d_1_3	0	0	0	1	0	1	0	0	0	0	1	0	1	1	1	0	1	1	0	0	1	0	0	1	0	0	1	0	1	0	0	1	2	0	1	0	0	0	0	0	0	2	0	1	1	1	1	0	2
Feature_BugToBugAssociations_a_7_d_1_4	0	2	34	6	26	0	94	2	0	0	0	13	4	0	1	0	0	0	13	34	14	3	2	5	0	0	0	0	3	1	4	22	0	0	9	6	29	0	1	1	49	36	70	0	3	23	2	8	61
Feature_BugToBugAssociations_a_7_d_1_5	958	709	1073	1200	924	981	904	748	859	106	71	641	1103	417	678	1091	343	79	239	1166	155	634	1159	489	538	508	483	427	132	173	679	919	840	417	552	307	879	231	211	836	283	741	171	1027	998	1197	745	1040	179
Feature_BugToBugAssociations_a_7_d_1_6	0	0	0	0	0	0	3	0	3	18	0	0	1	4	0	2	0	144	0	44	114	1	1	0	0	0	0	0	9	0	9	0	0	0	75	0	0	0	0	0	1	0	1	0	94	1	0	82	0
Feature_BugToBugAssociations_a_7_d_1_7	2	0	73	1	6	4	1	5	10	5	9	0	15	5	3	7	8	0	8	3	7	9	1	69	2	46	5	35	71	39	4	55	0	80	3	0	14	2	4	1	66	8	6	0	4	16	49	69	30
Feature_BugToBugAssociations_a_7_d_1_8	7	20	26	71	19	3	64	77	18	76	67	47	55	11	4	6	1	57	19	7	119	54	132	35	22	0	60	21	51	2	4	56	14	7	115	6	63	15	19	1	134	19	112	29	35	55	62	79	27
Feature_BugToBugAssociations_a_7_d_1_9	2	2	11	11	2	6	9	0	11	0	13	4	16	5	1	3	3	4	7	10	3	2	1	6	7	1	1	0	3	1	4	6	6	2	5	3	1	2	1	7	2	2	9	0	5	0	1	2	8
Feature_BugToBugAssociations_a_7_d_1_10	2	2	2	0	1	3	2	1	0	0	0	1	0	1	1	0	0	1	0	1	4	1	0	0	1	0	1	1	2	8	0	2	0	1	3	0	1	0	0	0	2	4	1	0	1	0	0	1	0
Feature_BugToBugAssociations_a_7_d_1_11	0	12	1	6	1	5	0	2	18	5	5	9	12	1	14	11	0	2	0	3	3	22	26	7	21	18	23	0	0	0	2	2	8	2	15	1	3	0	13	7	0	0	7	4	1	7	4	8	6
Feature_BugToBugAssociations_a_7_d_1_12	6	1	0	2	0	0	1	1	0	9	2	4	0	0	1	5	1	0	0	0	4	0	0	0	0	1	0	3	1	2	0	2	1	0	1	0	1	0	2	5	3	1	6	14	5	0	0	1	1
Feature_BugToBugAssociations_a_7_d_1_13	7	8	4	21	7	1	2	1	4	18	4	10	6	0	3	4	2	4	4	0	1	1	0	13	3	1	0	17	2	0	1	29	15	1	0	2	16	4	5	2	1	5	1	11	1	15	0	1	0
Feature_BugToBugAssociations_a_7_d_1_14	1	6	0	4	2	9	0	5	1	5	9	1	0	11	4	11	11	0	6	6	1	1	1	3	6	2	2	4	4	5	2	3	0	1	3	4	5	10	3	1	1	1	7	2	1	1	2	3	14
[truncated: 51 more columns]
