# Supplementary material for: A Bayesian method for detecting pairwise associations in compositional data
Source: PLoS Comput Biol. 2017 Nov 15;13(11):e1005852. doi: 10.1371/journal.pcbi.1005852 (PMC5706738; doi:10.1371/journal.pcbi.1005852)
Supplement: S2 Data — All simulated datasets from sparseDOSSA, as well as the template dataset used. For details on how these were generated, see S2 Text. (ZIP) [file pcbi.1005852.s005.zip › S2_data/sparseDOSSA_posterior_fornix_template_cor_value_-0.3/BugBugMatrix_assoc_d_55.txt]

Feature_BugToBugAssociations_a_7_d_1_1	0	0.00378787878787879	0.0253164556962025	0	0.0126353790613718	0.00284090909090909	0.00384615384615385	0.00352112676056338	0.00859598853868195	0.00244299674267101	0	0.00190657769304099	0.00560224089635854	0.00105708245243129	0.0547945205479452	0.00107296137339056	0.00291545189504373	0.0063391442155309	0.00247524752475248	0	0.0034443168771527	0.00261096605744125	0.0246575342465753	0.00171232876712329	0	0.0114942528735632	0	0.00264550264550265	0.00193798449612403	0	0.0028116213683224	0	0	0.0037593984962406	0	0.00340136054421769	0.0301507537688442	0.0162337662337662	0.0032258064516129	0	0	0.00289017341040462	0	0	0.00137362637362637	0	0	0.0016260162601626	0.043859649122807
Feature_BugToBugAssociations_a_7_d_1_2	0.0009765625	0.00378787878787879	0.0759493670886076	0	0.00180505415162455	0.00568181818181818	0.00384615384615385	0.0140845070422535	0	0.00244299674267101	0.004	0.000953288846520496	0.0112044817927171	0	0	0.00214592274678112	0.00583090379008746	0.000792393026941363	0.0099009900990099	0	0.00114810562571757	0	0.0191780821917808	0.00684931506849315	0	0.00229885057471264	0.0404411764705882	0.00132275132275132	0.00387596899224806	0.00303951367781155	0.0056232427366448	0.0148731408573928	0.00848765432098765	0.00093984962406015	0.00078125	0.00113378684807256	0.0150753768844221	0	0.0032258064516129	0.00917431192660551	0.0338983050847458	0.000963391136801541	0	0.0125391849529781	0.00274725274725275	0.0621761658031088	0.00176056338028169	0.000813008130081301	0.0789473684210526
Feature_BugToBugAssociations_a_7_d_1_3	0	0.00378787878787879	0.0126582278481013	0.00694444444444444	0	0.00568181818181818	0	0.00352112676056338	0.00286532951289398	0.000814332247557003	0.004	0.000953288846520496	0.00280112044817927	0	0	0.00107296137339056	0	0.000792393026941363	0.00247524752475248	0.00146198830409357	0	0	0.00273972602739726	0	0.000974658869395711	0.00229885057471264	0.00367647058823529	0	0.00193798449612403	0	0	0	0.000771604938271605	0	0	0.00113378684807256	0	0.00324675324675325	0	0	0.00423728813559322	0.000963391136801541	0	0.000783699059561128	0	0.0103626943005181	0.00176056338028169	0	0
Feature_BugToBugAssociations_a_7_d_1_4	0	0	0.0126582278481013	0.0277777777777778	0	0.170454545454545	0.0576923076923077	0.0211267605633803	0.00573065902578797	0.0228013029315961	0.288	0	0	0.00105708245243129	0	0	0	0.00237717908082409	0.0445544554455446	0.010233918128655	0.0539609644087256	0	0	0	0.0516569200779727	0.158620689655172	0.00367647058823529	0.00264550264550265	0.0387596899224806	0	0	0	0.00462962962962963	0.0413533834586466	0.03359375	0.0192743764172336	0	0.00974025974025974	0.0741935483870968	0	0	0.010597302504817	0.0170940170940171	0.00470219435736677	0.00274725274725275	0.113989637305699	0.0105633802816901	0.0121951219512195	0.0350877192982456
Feature_BugToBugAssociations_a_7_d_1_5	0.896484375	0.409090909090909	0.0886075949367089	0.625	0.828519855595668	0.360795454545455	0.775	0.77112676056338	0.458452722063037	0.938110749185668	0.576	0.848427073403241	0.624649859943978	0.90169133192389	0.705479452054795	0.975321888412017	0.60932944606414	0.865293185419968	0.688118811881188	0.945906432748538	0.83467278989667	0.890339425587467	0.816438356164384	0.886986301369863	0.85672514619883	0.781609195402299	0.625	0.884920634920635	0.844961240310077	0.96048632218845	0.979381443298969	0.925634295713036	0.871913580246914	0.886278195488722	0.89609375	0.891156462585034	0.763819095477387	0.38961038961039	0.82258064516129	0.330275229357798	0.771186440677966	0.826589595375723	0.707264957264957	0.905172413793103	0.891483516483517	0.269430051813472	0.779929577464789	0.934959349593496	0.43859649122807
Feature_BugToBugAssociations_a_7_d_1_6	0	0	0	0	0	0.0340909090909091	0	0	0	0	0.032	0.0114394661582459	0.0420168067226891	0.00105708245243129	0	0	0	0	0.00742574257425743	0	0	0.00261096605744125	0.0164383561643836	0.0205479452054795	0	0	0.00367647058823529	0	0.0155038759689922	0.00405268490374873	0	0	0	0.0018796992481203	0	0	0.0100502512562814	0.214285714285714	0.0032258064516129	0.155963302752294	0.00847457627118644	0.11271676300578	0.00427350427350427	0.0595611285266458	0	0.00518134715025907	0	0.000813008130081301	0.0175438596491228
Feature_BugToBugAssociations_a_7_d_1_7	0.00390625	0.106060606060606	0.556962025316456	0.0138888888888889	0.0072202166064982	0.00568181818181818	0.125	0.028169014084507	0.0859598853868195	0.00162866449511401	0	0.00571973307912297	0.0896358543417367	0.0105708245243129	0.0205479452054795	0	0.00291545189504373	0.0443740095087163	0.0693069306930693	0.0087719298245614	0	0.00783289817232376	0.0219178082191781	0.00171232876712329	0.0682261208576998	0.00229885057471264	0.0808823529411765	0.0317460317460317	0.0310077519379845	0.00303951367781155	0.00187441424554827	0.0244969378827647	0.0702160493827161	0.0075187969924812	0.0046875	0.0249433106575964	0.0452261306532663	0.204545454545455	0.0387096774193548	0.385321100917431	0.00423728813559322	0.0173410404624277	0.0106837606837607	0	0.00412087912087912	0.176165803108808	0.00704225352112676	0	0.0175438596491228
Feature_BugToBugAssociations_a_7_d_1_8	0.0625	0.401515151515151	0.0759493670886076	0.0902777777777778	0.121841155234657	0.389204545454545	0.0115384615384615	0.0633802816901408	0.297994269340974	0.00732899022801303	0.024	0.109628217349857	0.168067226890756	0.0391120507399577	0.089041095890411	0.00214592274678112	0.294460641399417	0.0602218700475436	0.0940594059405941	0.0131578947368421	0.0975889781859931	0.0417754569190601	0.0383561643835616	0.023972602739726	0.00487329434697856	0.0160919540229885	0.150735294117647	0.0621693121693122	0.00193798449612403	0.0172239108409321	0.000937207122774133	0	0.0354938271604938	0.0300751879699248	0.0421875	0.0476190476190476	0.085427135678392	0.0714285714285714	0.0032258064516129	0.00917431192660551	0.0338983050847458	0.00578034682080925	0.209401709401709	0.0054858934169279	0.0631868131868132	0.233160621761658	0.132042253521127	0.0365853658536585	0.236842105263158
Feature_BugToBugAssociations_a_7_d_1_9	0.013671875	0.00378787878787879	0.0886075949367089	0.0555555555555556	0.0036101083032491	0.00284090909090909	0.00769230769230769	0.00704225352112676	0.0343839541547278	0.000814332247557003	0.016	0.00190657769304099	0.0168067226890756	0.00739957716701903	0.0273972602739726	0.0118025751072961	0.00583090379008746	0.000792393026941363	0.0099009900990099	0.00292397660818713	0	0.00261096605744125	0.0383561643835616	0.00684931506849315	0.00584795321637427	0.00229885057471264	0	0.00396825396825397	0.0213178294573643	0.00101317122593718	0.000937207122774133	0.010498687664042	0	0	0	0.00340136054421769	0.0050251256281407	0.0194805194805195	0.0225806451612903	0.018348623853211	0.0550847457627119	0.00674373795761079	0.0235042735042735	0.00235109717868339	0.010989010989011	0.0103626943005181	0.0316901408450704	0.00894308943089431	0.0175438596491228
Feature_BugToBugAssociations_a_7_d_1_10	0.0009765625	0	0.0126582278481013	0.0138888888888889	0	0.00284090909090909	0	0.00352112676056338	0	0.000814332247557003	0.004	0.00381315538608198	0.00560224089635854	0.00105708245243129	0.0205479452054795	0	0.00291545189504373	0	0.00247524752475248	0	0.00114810562571757	0	0	0.00342465753424658	0.00682261208576998	0.00229885057471264	0.00367647058823529	0	0.0135658914728682	0	0.0028116213683224	0.00699912510936133	0.000771604938271605	0	0.00546875	0.00113378684807256	0	0	0.00645161290322581	0.00917431192660551	0.00423728813559322	0.000963391136801541	0	0.00235109717868339	0.00274725274725275	0.00518134715025907	0.0123239436619718	0	0
Feature_BugToBugAssociations_a_7_d_1_11	0.0009765625	0.0454545454545455	0.0126582278481013	0.125	0.00270758122743682	0	0.00961538461538462	0.00352112676056338	0.0257879656160458	0.0138436482084691	0.04	0.00190657769304099	0.00280112044817927	0.00422832980972516	0.0479452054794521	0	0.00291545189504373	0.0103011093502377	0.0569306930693069	0.0087719298245614	0.00114810562571757	0.0234986945169713	0.00273972602739726	0.011986301369863	0	0.0160919540229885	0.0551470588235294	0.00925925925925926	0.00387596899224806	0.0060790273556231	0.00374882849109653	0.00437445319335083	0.00385802469135802	0.00093984962406015	0.009375	0.00340136054421769	0.0201005025125628	0.00974025974025974	0.00967741935483871	0.018348623853211	0.0635593220338983	0.00192678227360308	0.0128205128205128	0.00235109717868339	0.00824175824175824	0	0.00176056338028169	0	0.0087719298245614
Feature_BugToBugAssociations_a_7_d_1_12	0.013671875	0.00757575757575758	0.0126582278481013	0.0138888888888889	0.00180505415162455	0.0142045454545455	0	0.00704225352112676	0.00286532951289398	0	0.004	0.00857959961868446	0.00280112044817927	0.00317124735729387	0.00684931506849315	0.00107296137339056	0.0262390670553936	0.00158478605388273	0	0.00146198830409357	0.00114810562571757	0.0234986945169713	0.010958904109589	0.0102739726027397	0.00292397660818713	0	0.0110294117647059	0	0.00193798449612403	0.00101317122593718	0	0.000874890638670166	0	0.0018796992481203	0	0.00113378684807256	0.0100502512562814	0	0	0	0.00423728813559322	0.000963391136801541	0.00213675213675214	0.000783699059561128	0.00961538461538462	0.00518134715025907	0.00176056338028169	0.0024390243902439	0.0175438596491228
Feature_BugToBugAssociations_a_7_d_1_13	0.005859375	0.0113636363636364	0	0	0.0180505415162455	0.00284090909090909	0.00384615384615385	0.0704225352112676	0.0716332378223496	0.00814332247557003	0.004	0.00381315538608198	0.00280112044817927	0.0232558139534884	0.0205479452054795	0.00429184549356223	0.0087463556851312	0.0063391442155309	0.00495049504950495	0.00730994152046784	0.0034443168771527	0	0	0.0256849315068493	0.000974658869395711	0.00229885057471264	0.00367647058823529	0.00132275132275132	0	0	0	0.0078740157480315	0.000771604938271605	0.0234962406015038	0.00703125	0.00113378684807256	0	0.0584415584415584	0	0.00917431192660551	0.00423728813559322	0.00289017341040462	0.00854700854700855	0.00391849529780564	0.00137362637362637	0.077720207253886	0.00880281690140845	0.000813008130081301	0.0614035087719298
Feature_BugToBugAssociations_a_7_d_1_14	0.0009765625	0.00378787878787879	0.0253164556962025	0.0277777777777778	0.00180505415162455	0.00284090909090909	0.00192307692307692	0.00352112676056338	0.00573065902578797	0.000814332247557003	0.004	0.000953288846520496	0.0252100840336134	0.00634249471458774	0.00684931506849315	0.00107296137339056	0.0379008746355685	0.000792393026941363	0.00742574257425743	0	0.00229621125143513	0.00522193211488251	0.00821917808219178	0	0.000974658869395711	0.00229885057471264	0.0183823529411765	0	0.0193798449612403	0.00405268490374873	0.00187441424554827	0.00437445319335083	0.00308641975308642	0.0018796992481203	0.00078125	0.00113378684807256	0.0150753768844221	0.00324675324675325	0.0129032258064516	0.055045871559633	0.0127118644067797	0.00867052023121387	0.00427350427350427	0	0.00137362637362637	0.0310880829015544	0.0105633802816901	0.000813008130081301	0.0263157894736842
[truncated: 51 more columns]
