# Supplementary material for: A Bayesian method for detecting pairwise associations in compositional data
Source: PLoS Comput Biol. 2017 Nov 15;13(11):e1005852. doi: 10.1371/journal.pcbi.1005852 (PMC5706738; doi:10.1371/journal.pcbi.1005852)
Supplement: S2 Data — All simulated datasets from sparseDOSSA, as well as the template dataset used. For details on how these were generated, see S2 Text. (ZIP) [file pcbi.1005852.s005.zip › S2_data/sparseDOSSA_posterior_fornix_template_cor_value_-0.3/BugBugMatrixCounts_assoc_d_11.txt]

Feature_BugToBugAssociations_a_7_d_1_1	3	0	3	2	0	0	1	7	0	1	5	1	0	0	1	2	0	11	1	1	1	2	1	0	4	0	0	2	0	5	4	1	0	0	0	3	12	0	1	1	2	0	1	6	1	0	7	2	1
Feature_BugToBugAssociations_a_7_d_1_2	2	0	4	0	3	0	2	0	9	7	4	1	2	3	1	7	1	1	0	0	3	1	1	2	8	3	4	1	4	1	2	7	3	1	0	2	1	1	8	0	1	0	7	4	4	1	4	4	4
Feature_BugToBugAssociations_a_7_d_1_3	0	1	0	1	0	1	0	1	1	0	0	0	1	1	0	0	1	0	1	1	0	0	1	0	0	0	0	0	0	1	0	1	1	1	1	0	1	1	0	0	0	1	0	0	1	0	1	1	1
Feature_BugToBugAssociations_a_7_d_1_4	0	0	3	2	42	7	0	0	9	13	0	8	36	0	0	12	9	47	1	14	19	0	2	0	91	0	10	3	2	0	1	35	32	3	0	4	4	0	0	0	14	11	0	95	3	1	20	0	39
Feature_BugToBugAssociations_a_7_d_1_5	1015	567	1090	935	725	586	323	80	355	1109	554	29	994	810	292	524	714	651	534	1049	1093	1086	953	891	351	898	822	590	919	68	746	371	397	408	89	604	304	394	90	455	232	461	1112	1103	941	865	408	63	24
Feature_BugToBugAssociations_a_7_d_1_6	11	0	0	1	15	21	0	21	5	7	7	0	0	0	0	69	0	0	0	1	6	2	1	3	0	1	0	0	0	1	1	0	0	0	0	1	0	0	3	0	0	63	1	3	0	0	18	0	0
Feature_BugToBugAssociations_a_7_d_1_7	0	26	31	67	10	29	16	84	21	0	7	40	0	21	22	1	1	22	25	0	2	60	0	29	55	4	6	34	6	14	0	24	32	1	1	9	8	86	0	16	17	2	0	19	5	9	1	0	1
Feature_BugToBugAssociations_a_7_d_1_8	32	65	53	8	2	24	9	53	4	5	6	23	8	4	1	27	17	98	75	81	3	49	79	51	55	34	17	32	4	119	1	4	21	96	109	2	69	41	2	56	80	53	11	54	123	27	13	4	59
Feature_BugToBugAssociations_a_7_d_1_9	3	6	2	4	8	3	1	1	15	4	9	1	4	0	12	17	3	1	2	4	2	3	2	6	5	1	4	3	1	7	11	0	2	8	5	7	6	1	10	8	6	1	4	1	4	13	19	2	8
Feature_BugToBugAssociations_a_7_d_1_10	1	0	0	5	3	0	1	1	1	2	1	10	1	2	1	4	1	1	1	1	2	0	0	0	0	3	0	2	1	0	1	1	0	1	1	1	0	1	0	0	1	2	0	0	1	0	1	0	1
Feature_BugToBugAssociations_a_7_d_1_11	22	15	1	2	0	15	15	5	0	2	15	1	11	1	8	28	16	4	9	10	2	0	9	1	5	2	2	0	0	0	4	3	1	5	1	2	6	9	1	2	2	3	1	12	5	2	12	0	2
Feature_BugToBugAssociations_a_7_d_1_12	0	9	2	2	6	0	1	0	1	0	1	0	2	1	1	0	9	1	1	2	0	1	2	3	2	2	2	10	5	0	1	4	11	2	2	1	0	0	0	3	2	5	1	1	0	1	1	7	1
Feature_BugToBugAssociations_a_7_d_1_13	1	6	26	1	3	29	23	1	0	3	8	0	1	3	22	8	2	8	4	2	0	1	1	0	13	4	15	8	11	0	9	2	7	12	1	4	0	1	1	0	6	2	10	6	5	16	1	0	11
Feature_BugToBugAssociations_a_7_d_1_14	5	6	1	1	5	13	12	1	2	3	3	2	15	14	0	5	1	5	2	0	11	8	3	3	8	10	2	14	7	4	1	10	1	11	6	0	4	4	13	1	1	1	3	1	2	2	2	1	1
[truncated: 51 more columns]
