# Supplementary material for: A Bayesian method for detecting pairwise associations in compositional data
Source: PLoS Comput Biol. 2017 Nov 15;13(11):e1005852. doi: 10.1371/journal.pcbi.1005852 (PMC5706738; doi:10.1371/journal.pcbi.1005852)
Supplement: S2 Data — All simulated datasets from sparseDOSSA, as well as the template dataset used. For details on how these were generated, see S2 Text. (ZIP) [file pcbi.1005852.s005.zip › S2_data/sparseDOSSA_posterior_fornix_template_cor_value_-0.3/BugBugMatrix_assoc_d_61.txt]

Feature_BugToBugAssociations_a_7_d_1_1	0	0.00202020202020202	0.000921658986175115	0.0357142857142857	0.00275482093663912	0.000819000819000819	0.00342465753424658	0.00212314225053079	0.00421940928270042	0.0113475177304965	0	0	0.00980392156862745	0.00458715596330275	0.00391389432485323	0	0.00203665987780041	0	0	0	0	0.00148920327624721	0	0.00238095238095238	0.00240963855421687	0.00258397932816537	0.01875	0.00161030595813205	0	0.00121065375302663	0	0.00288600288600289	0	0	0.000980392156862745	0	0	0	0	0.00173913043478261	0	0	0.00168918918918919	0.00136612021857923	0	0	0	0	0
Feature_BugToBugAssociations_a_7_d_1_2	0.0008058017727639	0.00202020202020202	0.00276497695852535	0.00595238095238095	0.00275482093663912	0.00245700245700246	0.0188356164383562	0.00212314225053079	0.00843881856540084	0.00283687943262411	0.032051282051282	0.00362976406533575	0.00196078431372549	0.00458715596330275	0.00587084148727984	0.00813008130081301	0.00305498981670061	0	0.0084985835694051	0.0025	0.00797872340425532	0	0	0.0261904761904762	0.0240963855421687	0	0.003125	0.00483091787439614	0	0	0.00766283524904215	0.00288600288600289	0.0108794197642792	0.0072463768115942	0.000980392156862745	0.00362976406533575	0.00143472022955524	0.00148588410104012	0	0.0243478260869565	0.00272851296043656	0.00481927710843374	0.00337837837837838	0.00136612021857923	0.00363967242948135	0.00315457413249211	0	0.00162074554294976	0.00131061598951507
Feature_BugToBugAssociations_a_7_d_1_3	0.0008058017727639	0.00202020202020202	0	0.00595238095238095	0.00275482093663912	0	0	0	0	0.00141843971631206	0	0	0	0.00458715596330275	0.00391389432485323	0	0	0.00210084033613445	0	0.00125	0.00265957446808511	0.00223380491437081	0.00152439024390244	0.00238095238095238	0.00481927710843374	0.00258397932816537	0	0.00322061191626409	0	0	0.00383141762452107	0.00144300144300144	0	0	0	0	0.00143472022955524	0.00297176820208024	0.00112359550561798	0.00173913043478261	0.00136425648021828	0	0	0.00136612021857923	0	0.00157728706624606	0	0.000810372771474878	0
Feature_BugToBugAssociations_a_7_d_1_4	0	0.00606060606060606	0.000921658986175115	0.00595238095238095	0.0247933884297521	0.027027027027027	0	0	0	0.00141843971631206	0	0	0.00588235294117647	0.00458715596330275	0.0176125244618395	0.00813008130081301	0.00203665987780041	0	0	0	0.0106382978723404	0	0.00152439024390244	0	0.00481927710843374	0.0335917312661499	0.128125	0	0.00163934426229508	0.0108958837772397	0.00383141762452107	0.0115440115440115	0	0.0199275362318841	0	0.00181488203266788	0	0.00148588410104012	0	0.0278260869565217	0.0654843110504775	0.0698795180722892	0	0	0.00636942675159236	0	0.0100603621730382	0	0.0157273918741809
Feature_BugToBugAssociations_a_7_d_1_5	0.900080580177276	0.743434343434343	0.927188940092166	0.333333333333333	0.738292011019284	0.90990990990991	0.664383561643836	0.596602972399151	0.535864978902954	0.919148936170213	0.756410256410256	0.936479128856624	0.829411764705882	0.555045871559633	0.886497064579256	0.853658536585366	0.865580448065173	0.724789915966387	0.923512747875354	0.7675	0.691489361702128	0.842144452717796	0.916158536585366	0.895238095238095	0.754216867469879	0.462532299741602	0.3375	0.806763285024155	0.952459016393443	0.883777239709443	0.310344827586207	0.907647907647908	0.966455122393472	0.923913043478261	0.883333333333333	0.945553539019964	0.823529411764706	0.890044576523031	0.896629213483146	0.664347826086957	0.799454297407913	0.76144578313253	0.847972972972973	0.863387978142076	0.856232939035487	0.744479495268139	0.708249496981891	0.951377633711507	0.795543905635649
Feature_BugToBugAssociations_a_7_d_1_6	0.0040290088638195	0.0141414141414141	0	0.0416666666666667	0.0247933884297521	0.0311220311220311	0.00342465753424658	0.169851380042463	0	0	0.0705128205128205	0	0.0196078431372549	0	0.00782778864970646	0.0040650406504065	0	0	0.0084985835694051	0.0075	0.00265957446808511	0	0	0	0.00481927710843374	0	0.025	0.00322061191626409	0	0	0.00383141762452107	0	0	0.0036231884057971	0.000980392156862745	0	0.0129124820659971	0	0.0168539325842697	0	0.00136425648021828	0.00240963855421687	0	0	0	0	0	0.000810372771474878	0
Feature_BugToBugAssociations_a_7_d_1_7	0	0.0828282828282828	0.00737327188940092	0.357142857142857	0	0.0131040131040131	0.145547945205479	0.00849256900212314	0.0717299578059072	0.00425531914893617	0.032051282051282	0.00816696914700544	0.0196078431372549	0.0229357798165138	0.00587084148727984	0.00813008130081301	0.0590631364562118	0.00210084033613445	0.0368271954674221	0.025	0.125	0.039463886820551	0.0259146341463415	0.00714285714285714	0.0120481927710843	0.129198966408269	0.015625	0.0161030595813204	0	0.00605326876513317	0.0498084291187739	0.0230880230880231	0.00543970988213962	0.00181159420289855	0.0401960784313726	0.00181488203266788	0.0200860832137733	0.011887072808321	0.048314606741573	0.163478260869565	0.08731241473397	0.0481927710843374	0.089527027027027	0.00273224043715847	0.0491355777979982	0.0362776025236593	0.0503018108651912	0.00324149108589951	0.0104849279161206
Feature_BugToBugAssociations_a_7_d_1_8	0.0789685737308622	0.125252525252525	0.0525345622119816	0.0357142857142857	0.107438016528926	0.0106470106470106	0.0993150684931507	0.174097664543524	0.248945147679325	0.0397163120567376	0.00641025641025641	0.0181488203266788	0.0607843137254902	0.348623853211009	0	0.0487804878048781	0.0519348268839104	0.191176470588235	0.0028328611898017	0.15625	0.140957446808511	0.0893521965748325	0.013719512195122	0.00238095238095238	0.127710843373494	0.351421188630491	0.41875	0.13365539452496	0.00491803278688525	0.0786924939467312	0.436781609195402	0.00288600288600289	0.00181323662737987	0.0199275362318841	0.0274509803921569	0.014519056261343	0.0975609756097561	0.037147102526003	0.0146067415730337	0.0539130434782609	0.0245566166439291	0.0602409638554217	0.0118243243243243	0.0983606557377049	0.0573248407643312	0.178233438485804	0.181086519114688	0.0178282009724473	0.150720838794233
Feature_BugToBugAssociations_a_7_d_1_9	0.0072522159548751	0.0101010101010101	0.00184331797235023	0.0833333333333333	0.046831955922865	0	0.00342465753424658	0.0106157112526539	0.0126582278481013	0.00141843971631206	0	0.00725952813067151	0.0294117647058824	0.00458715596330275	0.00391389432485323	0.00813008130081301	0	0.00210084033613445	0.0028328611898017	0.01	0.00265957446808511	0.00670141474311243	0.0259146341463415	0.00476190476190476	0.00481927710843374	0.00258397932816537	0.00625	0.0144927536231884	0.0180327868852459	0.00484261501210654	0.0383141762452107	0	0.00543970988213962	0.00543478260869565	0.00392156862745098	0.00362976406533575	0.0157819225251076	0.011887072808321	0.00224719101123596	0	0.00136425648021828	0.00240963855421687	0.00168918918918919	0.00136612021857923	0.00363967242948135	0	0.00201207243460765	0	0.00655307994757536
Feature_BugToBugAssociations_a_7_d_1_10	0.0008058017727639	0.00202020202020202	0.000921658986175115	0.00595238095238095	0.00275482093663912	0	0.00171232876712329	0.00212314225053079	0.00421940928270042	0	0.0384615384615385	0.00181488203266788	0	0	0.00391389432485323	0.0040650406504065	0	0.00210084033613445	0	0.00125	0	0	0	0	0	0.00258397932816537	0.003125	0.00161030595813205	0.00163934426229508	0.00121065375302663	0.00383141762452107	0.00144300144300144	0.00181323662737987	0.00181159420289855	0.00196078431372549	0.00181488203266788	0.00143472022955524	0	0.00112359550561798	0.00869565217391304	0.00409276944065484	0.00240963855421687	0.00168918918918919	0.00546448087431694	0.00454959053685168	0.00315457413249211	0.00804828973843058	0.00486223662884927	0.00393184796854522
Feature_BugToBugAssociations_a_7_d_1_11	0.0016116035455278	0.00202020202020202	0.00184331797235023	0.0595238095238095	0.0110192837465565	0	0.00342465753424658	0.00849256900212314	0.0337552742616034	0.0156028368794326	0.0128205128205128	0.00544464609800363	0.00196078431372549	0.0137614678899083	0.00782778864970646	0.024390243902439	0.0010183299389002	0.0483193277310924	0.0028328611898017	0.0025	0	0.00670141474311243	0	0.00238095238095238	0.0554216867469879	0.00258397932816537	0	0	0.00655737704918033	0.00121065375302663	0.0459770114942529	0.00144300144300144	0	0.0036231884057971	0.00294117647058824	0.0181488203266788	0.00286944045911047	0.00148588410104012	0.00786516853932584	0.0295652173913043	0	0.00481927710843374	0.00337837837837838	0.0150273224043716	0.00818926296633303	0.00473186119873817	0.0321931589537223	0	0.0131061598951507
Feature_BugToBugAssociations_a_7_d_1_12	0.0016116035455278	0	0	0	0.00275482093663912	0.0040950040950041	0.00684931506849315	0.0169851380042463	0.00843881856540084	0.00141843971631206	0.0128205128205128	0.014519056261343	0.00196078431372549	0.00458715596330275	0.0117416829745597	0.0284552845528455	0	0.00210084033613445	0	0.02125	0	0.00223380491437081	0.00152439024390244	0.00952380952380952	0.00240963855421687	0.00516795865633075	0.003125	0.00805152979066022	0	0	0.0114942528735632	0.00721500721500722	0.000906618313689937	0.00181159420289855	0	0.00362976406533575	0.00430416068866571	0.011887072808321	0	0.00173913043478261	0.00409276944065484	0.00240963855421687	0.00337837837837838	0.00136612021857923	0.00818926296633303	0	0.00804828973843058	0.00324149108589951	0
Feature_BugToBugAssociations_a_7_d_1_13	0.0032232070910556	0.00404040404040404	0.00276497695852535	0.0119047619047619	0	0.000819000819000819	0.0462328767123288	0.00212314225053079	0.0632911392405063	0.00141843971631206	0.0256410256410256	0.00362976406533575	0.00784313725490196	0	0.0371819960861057	0.0040650406504065	0.0142566191446029	0.0147058823529412	0.0028328611898017	0.0025	0.00265957446808511	0.00297840655249442	0.0106707317073171	0.0452380952380952	0	0.00258397932816537	0	0.00483091787439614	0.00163934426229508	0.00726392251815981	0.0613026819923372	0.0274170274170274	0.00634632819582956	0	0.0235294117647059	0.00181488203266788	0.0100430416068867	0.0133729569093611	0.00224719101123596	0.0156521739130435	0.00409276944065484	0.0409638554216867	0.0202702702702703	0.00136612021857923	0.00272975432211101	0.0252365930599369	0	0.0153970826580227	0.00131061598951507
Feature_BugToBugAssociations_a_7_d_1_14	0.0008058017727639	0.00404040404040404	0.000921658986175115	0.0178571428571429	0.0330578512396694	0	0.00342465753424658	0.00636942675159236	0.00843881856540084	0	0.0128205128205128	0.000907441016333938	0.0117647058823529	0.0321100917431193	0.00391389432485323	0	0.0010183299389002	0.0105042016806723	0.0113314447592068	0.0025	0.0132978723404255	0.00670141474311243	0.00304878048780488	0.00238095238095238	0.00240963855421687	0.00258397932816537	0.040625	0.00161030595813205	0.0131147540983607	0.00484261501210654	0.0229885057471264	0.0101010101010101	0.000906618313689937	0.0108695652173913	0.0137254901960784	0.00362976406533575	0.00860832137733142	0.0163447251114413	0.00898876404494382	0.00695652173913044	0.00409276944065484	0	0.0152027027027027	0.00683060109289617	0	0.00315457413249211	0	0.000810372771474878	0.00131061598951507
[truncated: 51 more columns]
