# Supplementary material for: A Bayesian method for detecting pairwise associations in compositional data
Source: PLoS Comput Biol. 2017 Nov 15;13(11):e1005852. doi: 10.1371/journal.pcbi.1005852 (PMC5706738; doi:10.1371/journal.pcbi.1005852)
Supplement: S2 Data — All simulated datasets from sparseDOSSA, as well as the template dataset used. For details on how these were generated, see S2 Text. (ZIP) [file pcbi.1005852.s005.zip › S2_data/sparseDOSSA_posterior_fornix_template_cor_value_-0.3/BugBugMatrixCounts_assoc_d_80.txt]

Feature_BugToBugAssociations_a_7_d_1_1	0	0	0	0	2	2	1	0	1	1	0	6	1	4	12	4	0	20	0	21	12	1	4	5	9	0	1	1	2	0	0	0	1	0	1	1	1	0	1	1	1	1	0	0	0	0	1	2	0
Feature_BugToBugAssociations_a_7_d_1_2	1	0	1	7	0	3	3	2	0	4	0	3	2	4	3	3	2	1	2	6	1	0	1	2	12	2	1	1	1	0	1	7	1	1	1	8	2	1	1	5	1	1	1	2	3	12	0	0	13
Feature_BugToBugAssociations_a_7_d_1_3	0	1	3	1	1	1	3	1	1	0	1	1	0	1	1	0	1	1	0	0	0	0	1	0	1	0	0	1	1	1	1	0	1	0	0	0	0	1	1	0	0	1	0	1	0	1	0	1	3
Feature_BugToBugAssociations_a_7_d_1_4	10	0	0	50	0	2	0	3	70	0	0	26	0	0	4	47	70	0	2	0	80	5	9	0	43	2	1	0	0	7	1	4	0	0	6	1	0	0	1	0	1	0	0	2	56	1	13	4	1
Feature_BugToBugAssociations_a_7_d_1_5	724	450	38	29	437	86	454	1025	139	174	395	292	783	356	421	176	391	334	975	843	826	825	163	1030	303	496	1123	98	1020	285	192	856	655	812	546	604	938	568	943	1046	770	1000	745	525	80	518	275	26	75
Feature_BugToBugAssociations_a_7_d_1_6	3	5	0	0	0	8	0	0	0	0	13	0	0	1	3	87	0	0	1	0	1	0	0	0	1	0	5	0	0	0	1	83	3	0	2	1	0	6	0	13	117	4	78	3	56	0	0	0	3
Feature_BugToBugAssociations_a_7_d_1_7	0	5	2	56	42	1	2	20	17	23	2	21	10	17	1	15	0	0	0	3	7	4	0	5	29	8	5	8	4	2	85	4	0	2	4	5	25	8	25	19	6	1	4	28	2	4	74	17	4
Feature_BugToBugAssociations_a_7_d_1_8	76	135	1	1	13	4	106	2	34	27	83	3	54	1	23	77	12	1	10	60	48	26	49	5	2	3	103	6	57	18	44	123	52	65	27	90	54	73	47	6	126	40	45	0	12	69	48	67	1
Feature_BugToBugAssociations_a_7_d_1_9	8	0	1	1	2	15	4	2	1	13	2	1	0	1	7	1	14	3	1	0	1	7	17	1	15	6	0	7	5	0	4	13	9	1	4	0	6	2	12	5	5	2	4	2	1	1	1	1	11
Feature_BugToBugAssociations_a_7_d_1_10	2	1	2	1	0	0	1	0	0	1	1	0	1	0	0	0	1	1	1	0	0	0	0	1	2	0	1	0	0	0	2	0	3	1	0	1	2	0	0	1	0	1	0	5	0	1	0	1	1
Feature_BugToBugAssociations_a_7_d_1_11	4	2	0	9	2	8	9	2	2	24	0	1	7	2	3	1	0	1	21	15	7	3	6	19	4	3	1	1	2	0	3	14	1	7	0	5	16	8	3	13	1	2	2	3	1	21	14	10	24
Feature_BugToBugAssociations_a_7_d_1_12	1	0	0	0	4	1	1	0	1	1	6	4	0	2	1	1	2	2	1	0	0	4	10	0	1	3	0	0	4	7	1	4	1	4	6	0	1	1	0	2	1	3	2	1	1	0	1	0	3
Feature_BugToBugAssociations_a_7_d_1_13	23	3	20	6	1	1	2	2	2	3	6	29	4	3	1	0	2	1	17	1	0	1	25	13	24	2	6	1	9	1	3	2	17	1	2	8	26	0	12	0	3	4	2	0	8	6	5	1	0
Feature_BugToBugAssociations_a_7_d_1_14	1	3	10	6	7	12	5	9	13	3	2	3	8	1	9	8	1	2	4	3	3	0	2	3	1	2	0	12	3	3	1	6	4	2	14	2	7	1	14	11	14	1	1	1	2	4	0	2	2
[truncated: 51 more columns]
