# Supplementary material for: A Bayesian method for detecting pairwise associations in compositional data
Source: PLoS Comput Biol. 2017 Nov 15;13(11):e1005852. doi: 10.1371/journal.pcbi.1005852 (PMC5706738; doi:10.1371/journal.pcbi.1005852)
Supplement: S2 Data — All simulated datasets from sparseDOSSA, as well as the template dataset used. For details on how these were generated, see S2 Text. (ZIP) [file pcbi.1005852.s005.zip › S2_data/sparseDOSSA_posterior_fornix_template_cor_value_-0.3/BugBugMatrixCounts_assoc_d_7.txt]

Feature_BugToBugAssociations_a_7_d_1_1	11	3	0	5	2	1	3	1	1	2	1	5	0	1	4	2	1	0	1	0	3	1	1	1	3	5	1	4	0	3	0	2	9	6	17	0	0	3	2	3	8	1	4	1	2	0	1	1	0
Feature_BugToBugAssociations_a_7_d_1_2	0	1	0	1	4	3	1	2	14	3	1	1	1	0	3	0	1	12	13	3	1	2	1	1	0	6	12	1	2	7	8	1	2	11	5	3	0	3	2	1	4	13	2	0	1	2	13	0	1
Feature_BugToBugAssociations_a_7_d_1_3	1	0	0	1	0	1	0	0	1	0	0	1	1	0	1	2	1	1	1	0	0	0	0	0	1	0	1	1	0	0	1	0	2	0	0	1	1	0	0	1	1	0	0	1	1	0	1	1	1
Feature_BugToBugAssociations_a_7_d_1_4	1	11	15	8	0	0	2	1	5	47	7	0	0	0	0	0	4	1	4	4	49	0	5	1	2	0	4	11	17	26	32	44	32	1	3	8	54	56	5	1	0	3	5	11	0	0	4	0	4
Feature_BugToBugAssociations_a_7_d_1_5	694	876	312	1061	1129	733	220	366	594	813	532	459	935	892	1142	27	169	660	202	1167	252	1151	171	44	753	416	537	246	767	118	227	1158	388	333	742	835	122	141	447	449	399	427	121	392	411	789	91	1121	462
Feature_BugToBugAssociations_a_7_d_1_6	0	0	0	37	5	3	4	8	0	78	8	109	7	1	27	0	1	19	0	25	2	96	0	7	60	5	0	29	1	29	9	1	0	0	0	0	0	0	0	44	0	5	4	0	50	0	0	0	1
Feature_BugToBugAssociations_a_7_d_1_7	17	89	1	0	18	3	9	20	25	13	40	1	76	0	0	58	1	40	8	32	0	18	0	0	19	0	38	1	0	5	1	7	15	16	17	22	24	32	75	36	7	0	15	81	0	17	89	14	12
Feature_BugToBugAssociations_a_7_d_1_8	24	15	2	2	143	60	38	2	15	14	85	65	31	15	32	9	9	27	58	13	23	12	118	61	3	56	2	91	7	37	0	6	18	136	21	17	92	5	5	2	1	2	70	50	11	121	51	112	0
Feature_BugToBugAssociations_a_7_d_1_9	3	16	2	1	1	3	18	0	3	1	5	4	1	15	4	5	3	3	0	2	2	5	4	1	3	2	1	12	4	2	1	0	10	3	1	3	3	1	4	1	8	1	1	5	2	5	0	6	3
Feature_BugToBugAssociations_a_7_d_1_10	0	2	0	3	1	0	2	0	1	0	0	6	1	1	0	0	1	2	1	0	0	2	2	1	1	0	1	0	1	5	6	0	0	2	0	1	0	1	0	0	1	0	3	3	0	6	0	4	3
Feature_BugToBugAssociations_a_7_d_1_11	7	1	5	1	26	1	2	10	20	7	0	1	1	2	24	5	5	9	2	3	13	2	4	2	9	3	19	0	2	0	9	3	1	0	17	0	19	5	3	2	27	6	5	0	8	19	1	2	2
Feature_BugToBugAssociations_a_7_d_1_12	2	1	7	1	1	1	5	1	0	9	0	0	1	0	0	2	1	1	1	1	0	6	1	7	0	0	1	2	2	0	0	4	1	5	2	1	0	1	0	0	1	2	1	11	1	0	1	0	7
Feature_BugToBugAssociations_a_7_d_1_13	25	9	1	2	4	4	3	1	6	1	19	4	15	20	6	12	1	2	2	0	2	2	1	4	0	1	3	0	1	6	1	3	0	1	1	9	2	1	20	2	22	2	1	0	0	7	2	1	0
Feature_BugToBugAssociations_a_7_d_1_14	3	1	2	2	8	5	4	6	0	1	1	13	7	2	1	4	16	14	2	2	2	14	11	1	1	0	0	5	3	1	1	1	6	2	14	3	0	8	6	12	2	5	5	1	11	7	11	3	1
[truncated: 51 more columns]
