# Supplementary material for: A Bayesian method for detecting pairwise associations in compositional data
Source: PLoS Comput Biol. 2017 Nov 15;13(11):e1005852. doi: 10.1371/journal.pcbi.1005852 (PMC5706738; doi:10.1371/journal.pcbi.1005852)
Supplement: S2 Data — All simulated datasets from sparseDOSSA, as well as the template dataset used. For details on how these were generated, see S2 Text. (ZIP) [file pcbi.1005852.s005.zip › S2_data/sparseDOSSA_posterior_fornix_template_cor_value_-0.3/BugBugMatrix_assoc_d_42.txt]

Feature_BugToBugAssociations_a_7_d_1_1	0.0032258064516129	0	0	0.0050251256281407	0.00327510917030568	0.00289855072463768	0	0.024390243902439	0.0669856459330144	0	0.00907441016333938	0.0077720207253886	0.00111234705228031	0.051063829787234	0.004	0.00267379679144385	0	0.0158102766798419	0.00336700336700337	0	0.0154639175257732	0	0.0152866242038217	0.00102040816326531	0	0.00161290322580645	0.00288184438040346	0	0.00719424460431655	0	0.000867302688638335	0	0.00418410041841004	0.00189035916824197	0.0053475935828877	0.00116009280742459	0.00597014925373134	0.0252365930599369	0	0.00526315789473684	0.00881834215167548	0	0.0276243093922652	0.0451977401129944	0	0	0.0045766590389016	0.00398406374501992	0.00469483568075117
Feature_BugToBugAssociations_a_7_d_1_2	0.0032258064516129	0.00337837837837838	0	0.050251256281407	0.00327510917030568	0.0072463768115942	0.00382043935052531	0.0048780487804878	0.00478468899521531	0	0.00181488203266788	0.00518134715025907	0.00111234705228031	0.00851063829787234	0.002	0.00401069518716578	0.00400801603206413	0	0.00841750841750842	0.000957854406130268	0.00515463917525773	0	0.00254777070063694	0.00102040816326531	0.00584795321637427	0.00483870967741936	0.00432276657060519	0.0082063305978898	0.00719424460431655	0.00485436893203883	0.000867302688638335	0.00315457413249211	0.0104602510460251	0.0056710775047259	0.0053475935828877	0	0	0.0220820189274448	0	0.00421052631578947	0.00705467372134039	0.00197044334975369	0.00552486187845304	0.00564971751412429	0.00335570469798658	0	0.0068649885583524	0.00398406374501992	0.0117370892018779
Feature_BugToBugAssociations_a_7_d_1_3	0	0.00337837837837838	0.0121951219512195	0.0050251256281407	0.00109170305676856	0	0	0.0016260162601626	0.00478468899521531	0	0.00181488203266788	0.00259067357512953	0.00222469410456062	0.00425531914893617	0	0	0	0.00395256916996047	0	0	0.0103092783505155	0	0	0	0	0.00161290322580645	0	0	0	0	0.000867302688638335	0.000788643533123028	0.00209205020920502	0	0.0053475935828877	0	0	0	0.004	0	0.0017636684303351	0	0	0	0.00335570469798658	0	0.0022883295194508	0.00398406374501992	0
Feature_BugToBugAssociations_a_7_d_1_4	0.229032258064516	0	0.0487804878048781	0.0100502512562814	0.00109170305676856	0.0115942028985507	0	0.0536585365853659	0.00478468899521531	0.00158730158730159	0.0671506352087114	0	0	0.0127659574468085	0.002	0.0508021390374332	0.0581162324649299	0.00395256916996047	0.00168350168350168	0.000957854406130268	0	0.00362756952841596	0.00127388535031847	0.0408163265306122	0.010233918128655	0.0435483870967742	0	0.0164126611957796	0	0	0	0	0	0	0	0	0.0477611940298507	0.0220820189274448	0	0	0.00352733686067019	0	0.0828729281767956	0.451977401129944	0	0.0240096038415366	0.0022883295194508	0.155378486055777	0
Feature_BugToBugAssociations_a_7_d_1_5	0.641935483870968	0.925675675675676	0.585365853658537	0.467336683417085	0.90938864628821	0.889855072463768	0.976122254059217	0.871544715447155	0.559808612440191	0.838095238095238	0.653357531760436	0.841968911917098	0.874304783092325	0.365957446808511	0.904	0.910427807486631	0.829659318637275	0.628458498023715	0.873737373737374	0.824712643678161	0.711340206185567	0.92261185006046	0.899363057324841	0.929591836734694	0.91812865497076	0.916129032258065	0.971181556195965	0.77725674091442	0.41726618705036	0.5	0.925411968777103	0.94794952681388	0.661087866108787	0.920604914933837	0.304812834224599	0.922273781902552	0.853731343283582	0.735015772870662	0.452	0.767368421052632	0.82363315696649	0.94679802955665	0.375690607734807	0.418079096045198	0.825503355704698	0.822328931572629	0.711670480549199	0.756972111553785	0.78169014084507
Feature_BugToBugAssociations_a_7_d_1_6	0.0032258064516129	0	0	0.0402010050251256	0.0109170305676856	0.00144927536231884	0	0	0	0	0.00362976406533575	0	0.0411568409343715	0	0.004	0.00133689839572193	0.00400801603206413	0.00395256916996047	0	0.0823754789272031	0.00515463917525773	0	0.00254777070063694	0	0.010233918128655	0	0	0.00117233294255569	0.0431654676258993	0	0.0112749349522984	0	0.0460251046025105	0	0.390374331550802	0.0498839907192575	0.0328358208955224	0.00315457413249211	0.012	0.00105263157894737	0.0652557319223986	0.000985221674876847	0.0165745856353591	0	0.0402684563758389	0.078031212484994	0	0.00398406374501992	0
Feature_BugToBugAssociations_a_7_d_1_7	0	0	0.0487804878048781	0.301507537688442	0.046943231441048	0.00579710144927536	0.000955109837631328	0.0016260162601626	0	0.00476190476190476	0	0.0466321243523316	0.00333704115684093	0.170212765957447	0.02	0.00133689839572193	0.00601202404809619	0	0.00336700336700337	0.0660919540229885	0.149484536082474	0.0217654171704958	0.00254777070063694	0.0112244897959184	0	0	0.00144092219020173	0.00703399765533412	0.151079136690647	0.228155339805825	0.0112749349522984	0	0.00836820083682008	0.0264650283553875	0.101604278074866	0	0.00597014925373134	0.00315457413249211	0.024	0.0821052631578947	0.0194003527336861	0	0.0994475138121547	0.0112994350282486	0.00335570469798658	0.0168067226890756	0.0068649885583524	0.0119521912350598	0.0539906103286385
Feature_BugToBugAssociations_a_7_d_1_8	0.0129032258064516	0.00675675675675676	0.024390243902439	0.0050251256281407	0.00109170305676856	0.00289855072463768	0.00191021967526266	0.0048780487804878	0.196172248803828	0.134920634920635	0.228675136116152	0.0103626943005181	0.0589543937708565	0.297872340425532	0.012	0.00668449197860963	0.0460921843687375	0.102766798418972	0.0824915824915825	0.00957854406130268	0.0103092783505155	0.0145102781136638	0.0318471337579618	0.00204081632653061	0.0350877192982456	0.00161290322580645	0.00144092219020173	0.158264947245018	0.151079136690647	0.058252427184466	0.0303555941023417	0.0134069400630915	0.240585774058577	0.0226843100189036	0.0588235294117647	0.0139211136890951	0.0328358208955224	0.160883280757098	0.336	0.126315789473684	0.0123456790123457	0.0394088669950739	0.30939226519337	0.0338983050847458	0.0704697986577181	0.0324129651860744	0.183066361556064	0.0159362549800797	0.126760563380282
Feature_BugToBugAssociations_a_7_d_1_9	0.0419354838709677	0.00675675675675676	0.0975609756097561	0.0251256281407035	0.0109170305676856	0.00289855072463768	0.000955109837631328	0.0211382113821138	0.0382775119617225	0.00476190476190476	0.00725952813067151	0.00518134715025907	0.00111234705228031	0.0595744680851064	0.034	0.00401069518716578	0.00601202404809619	0.0118577075098814	0.0134680134680135	0	0	0.00120918984280532	0.0089171974522293	0.00102040816326531	0.0043859649122807	0.00806451612903226	0.00864553314121038	0.00468933177022274	0.0215827338129496	0.0533980582524272	0.0112749349522984	0.0134069400630915	0.00418410041841004	0.00378071833648393	0.0160427807486631	0.00580046403712297	0	0.00315457413249211	0.004	0	0.00352733686067019	0.00689655172413793	0.00552486187845304	0.00564971751412429	0.023489932885906	0.00360144057623049	0.0045766590389016	0.0199203187250996	0.00469483568075117
Feature_BugToBugAssociations_a_7_d_1_10	0	0.00675675675675676	0.024390243902439	0	0	0.00289855072463768	0	0	0	0	0	0.00518134715025907	0	0.00425531914893617	0.002	0.00668449197860963	0.0140280561122244	0	0	0.0028735632183908	0	0	0	0.00306122448979592	0.00146198830409357	0.00483870967741936	0	0	0	0.00485436893203883	0.000867302688638335	0	0.00209205020920502	0.00189035916824197	0.0053475935828877	0.00116009280742459	0	0	0.004	0	0	0	0.00552486187845304	0.00564971751412429	0.00335570469798658	0	0.0137299771167048	0	0.00234741784037559
Feature_BugToBugAssociations_a_7_d_1_11	0.0225806451612903	0.00337837837837838	0.024390243902439	0.0150753768844221	0.00327510917030568	0.0231884057971014	0.00382043935052531	0.00975609756097561	0.0813397129186603	0.00317460317460317	0.0108892921960073	0.0284974093264249	0.00667408231368187	0.00851063829787234	0.008	0.00802139037433155	0.0200400801603206	0.0790513833992095	0	0.00478927203065134	0	0.0241837968561064	0.0280254777070064	0.00102040816326531	0.00584795321637427	0.00483870967741936	0.00288184438040346	0.00468933177022274	0.00719424460431655	0.0970873786407767	0.000867302688638335	0.0055205047318612	0.00209205020920502	0	0.0427807486631016	0.00464037122969838	0	0.00630914826498423	0.044	0	0.0423280423280423	0.00197044334975369	0	0.00564971751412429	0.023489932885906	0.00360144057623049	0.0183066361556064	0.00796812749003984	0.00704225352112676
Feature_BugToBugAssociations_a_7_d_1_12	0.0129032258064516	0.00337837837837838	0	0.0050251256281407	0.00218340611353712	0	0	0	0.00478468899521531	0.00476190476190476	0	0.0284974093264249	0.00111234705228031	0.00425531914893617	0	0	0	0.00790513833992095	0	0.000957854406130268	0.00515463917525773	0	0.00127388535031847	0.00204081632653061	0.00584795321637427	0	0.00144092219020173	0.00703399765533412	0.00719424460431655	0	0	0.000788643533123028	0.00209205020920502	0.00189035916824197	0	0	0.00298507462686567	0	0.036	0.00105263157894737	0.0017636684303351	0.000985221674876847	0.0386740331491713	0.00564971751412429	0.00335570469798658	0	0	0.0159362549800797	0
Feature_BugToBugAssociations_a_7_d_1_13	0.00645161290322581	0.0168918918918919	0.024390243902439	0.0201005025125628	0.00436681222707424	0.0434782608695652	0.0105062082139446	0.00650406504065041	0.00956937799043062	0.00634920634920635	0.00362976406533575	0.00259067357512953	0.00667408231368187	0	0	0.00133689839572193	0.00601202404809619	0.0869565217391304	0.00336700336700337	0.000957854406130268	0	0.0120918984280532	0.00127388535031847	0.00510204081632653	0	0.00161290322580645	0.00144092219020173	0.0140679953106682	0.172661870503597	0.00485436893203883	0	0.00473186119873817	0.00418410041841004	0.00945179584120983	0.0053475935828877	0	0.00895522388059702	0	0.08	0.00315789473684211	0.00352733686067019	0	0.0276243093922652	0.00564971751412429	0	0.014405762304922	0.034324942791762	0	0.00234741784037559
Feature_BugToBugAssociations_a_7_d_1_14	0.0225806451612903	0.0236486486486486	0.109756097560976	0.050251256281407	0.00218340611353712	0.00579710144927536	0.00191021967526266	0	0.0287081339712919	0.00158730158730159	0.0127041742286751	0.0155440414507772	0.00222469410456062	0.0127659574468085	0.008	0.00267379679144385	0.00601202404809619	0.0553359683794466	0.0101010101010101	0.00574712643678161	0.0876288659793814	0	0.00509554140127389	0.00204081632653061	0.00292397660818713	0.0112903225806452	0.00432276657060519	0.00117233294255569	0.0143884892086331	0.0485436893203883	0.00607111882046834	0.0102523659305994	0.0125523012552301	0.0056710775047259	0.0588235294117647	0.00116009280742459	0.00895522388059702	0.0189274447949527	0.004	0.00947368421052632	0.00705467372134039	0.000985221674876847	0.00552486187845304	0.00564971751412429	0	0.00480192076830732	0.011441647597254	0	0.00469483568075117
[truncated: 51 more columns]
