# Supplementary material for: A Bayesian method for detecting pairwise associations in compositional data
Source: PLoS Comput Biol. 2017 Nov 15;13(11):e1005852. doi: 10.1371/journal.pcbi.1005852 (PMC5706738; doi:10.1371/journal.pcbi.1005852)
Supplement: S2 Data — All simulated datasets from sparseDOSSA, as well as the template dataset used. For details on how these were generated, see S2 Text. (ZIP) [file pcbi.1005852.s005.zip › S2_data/sparseDOSSA_posterior_fornix_template_cor_value_-0.3/BugBugMatrixCounts_assoc_d_39.txt]

Feature_BugToBugAssociations_a_7_d_1_1	0	1	0	11	0	14	1	4	0	1	3	2	0	0	1	1	2	0	1	1	0	1	6	0	4	0	5	16	0	1	4	10	1	2	3	2	21	2	1	2	2	3	0	5	11	1	1	0	0
Feature_BugToBugAssociations_a_7_d_1_2	0	10	1	5	12	7	1	0	0	12	0	5	1	14	2	3	2	2	3	6	6	1	8	2	0	1	14	16	1	0	6	1	3	0	0	0	8	2	0	2	8	1	5	1	1	6	0	1	2
Feature_BugToBugAssociations_a_7_d_1_3	1	1	1	0	1	0	0	1	0	1	0	0	1	0	0	0	0	0	0	2	1	1	1	1	1	0	0	0	1	0	0	1	0	1	0	0	0	1	1	0	0	1	1	0	0	0	1	1	0
Feature_BugToBugAssociations_a_7_d_1_4	1	0	10	0	2	37	6	1	0	4	32	0	1	0	0	0	2	1	21	0	79	22	1	0	7	2	0	2	0	1	1	26	20	64	38	0	57	2	0	8	8	1	0	6	0	2	3	36	1
Feature_BugToBugAssociations_a_7_d_1_5	422	265	216	1042	1168	416	264	835	516	1055	58	359	87	357	250	540	593	618	853	78	247	1056	60	251	179	952	523	890	594	196	979	446	75	104	882	65	603	46	507	1111	306	363	219	201	703	256	742	156	111
Feature_BugToBugAssociations_a_7_d_1_6	0	0	0	0	0	0	2	0	25	0	0	68	1	143	0	2	3	2	6	0	3	8	0	5	0	3	2	3	0	45	1	3	1	1	4	0	1	58	0	16	0	10	0	0	1	0	1	0	0
Feature_BugToBugAssociations_a_7_d_1_7	6	7	0	84	48	20	4	49	6	71	65	2	29	0	8	1	1	38	16	45	1	16	22	1	11	71	4	2	0	43	4	20	2	1	1	1	28	53	25	0	0	8	47	13	2	9	42	17	27
Feature_BugToBugAssociations_a_7_d_1_8	19	2	84	5	45	26	4	5	18	91	18	12	68	79	23	7	78	5	2	4	57	8	12	42	86	37	2	9	75	28	52	21	36	105	30	5	13	9	71	6	13	135	99	10	102	12	96	141	4
Feature_BugToBugAssociations_a_7_d_1_9	17	1	1	1	1	6	2	1	0	0	6	1	3	1	18	1	3	1	0	7	5	0	6	4	1	2	0	6	10	10	3	0	2	6	1	6	7	13	6	12	6	0	13	4	7	2	1	6	5
Feature_BugToBugAssociations_a_7_d_1_10	0	2	2	1	1	5	1	1	10	0	1	1	0	1	1	4	0	1	1	1	0	0	0	1	1	0	0	1	3	1	0	0	1	0	0	0	0	0	0	2	0	4	1	1	1	2	2	5	0
Feature_BugToBugAssociations_a_7_d_1_11	1	6	0	0	1	1	1	1	3	1	17	16	6	8	1	2	5	3	4	1	3	3	4	1	3	9	3	5	4	20	25	0	11	1	5	1	27	3	15	3	2	28	4	6	1	0	23	3	3
Feature_BugToBugAssociations_a_7_d_1_12	1	0	3	8	0	2	8	1	3	0	2	0	0	1	1	1	1	1	11	0	4	2	2	4	0	3	3	2	0	0	3	1	1	1	1	1	2	1	1	7	2	1	1	9	3	1	1	4	1
Feature_BugToBugAssociations_a_7_d_1_13	6	1	11	6	7	1	18	6	1	2	6	5	5	1	0	0	1	0	7	6	5	5	23	1	1	16	1	3	8	3	6	5	2	3	4	4	7	0	1	19	10	11	1	3	1	2	4	10	17
Feature_BugToBugAssociations_a_7_d_1_14	3	7	3	9	1	0	15	5	9	3	4	3	4	5	5	1	4	3	6	10	3	1	8	2	14	1	1	15	3	3	2	9	3	5	11	4	1	7	5	1	7	9	2	0	1	12	1	2	5
[truncated: 51 more columns]
