# Supplementary material for: A Bayesian method for detecting pairwise associations in compositional data
Source: PLoS Comput Biol. 2017 Nov 15;13(11):e1005852. doi: 10.1371/journal.pcbi.1005852 (PMC5706738; doi:10.1371/journal.pcbi.1005852)
Supplement: S2 Data — All simulated datasets from sparseDOSSA, as well as the template dataset used. For details on how these were generated, see S2 Text. (ZIP) [file pcbi.1005852.s005.zip › S2_data/sparseDOSSA_posterior_fornix_template_cor_value_-0.3/BugBugMatrixCounts_assoc_d_16.txt]

Feature_BugToBugAssociations_a_7_d_1_1	5	3	0	2	0	3	4	10	0	8	1	0	1	5	1	1	0	3	1	0	0	4	0	2	2	1	1	1	2	1	0	5	0	3	10	2	0	3	1	5	0	15	0	1	1	0	0	0	0
Feature_BugToBugAssociations_a_7_d_1_2	1	0	9	0	11	1	2	1	1	1	1	1	1	5	1	15	4	3	2	1	1	8	1	3	4	1	0	1	1	1	0	1	5	11	4	2	1	1	0	4	12	3	3	0	1	3	2	1	1
Feature_BugToBugAssociations_a_7_d_1_3	1	0	1	0	1	0	1	1	0	1	0	1	0	1	1	0	0	0	0	0	1	1	2	0	1	1	1	1	1	1	1	1	0	0	2	0	1	0	1	0	1	2	0	1	1	1	0	1	1
Feature_BugToBugAssociations_a_7_d_1_4	0	59	2	0	57	17	26	0	12	18	13	8	0	2	4	2	5	3	13	0	1	1	2	48	2	5	0	4	0	0	0	0	3	2	22	4	5	0	0	6	54	5	2	3	15	9	1	0	0
Feature_BugToBugAssociations_a_7_d_1_5	398	114	464	325	449	274	42	78	632	564	518	762	336	125	686	88	478	580	727	666	368	449	540	958	91	9	760	415	749	382	818	164	263	335	514	258	436	179	773	1131	723	724	131	312	267	367	1050	360	539
Feature_BugToBugAssociations_a_7_d_1_6	0	0	14	0	2	14	3	0	7	0	3	2	0	20	2	0	1	0	0	0	0	2	24	0	1	0	17	8	0	0	6	1	0	0	0	0	0	0	0	0	0	1	0	0	16	1	0	4	1
Feature_BugToBugAssociations_a_7_d_1_7	26	20	1	5	1	4	0	3	15	22	45	0	3	2	26	16	20	7	3	1	0	10	6	18	23	37	31	0	1	0	34	2	0	76	49	25	16	1	16	1	51	12	1	87	5	8	0	30	21
Feature_BugToBugAssociations_a_7_d_1_8	1	98	24	58	17	3	52	80	138	100	44	113	22	112	110	35	14	86	9	10	10	95	19	1	100	139	10	143	100	25	85	94	107	121	34	127	38	16	13	29	12	4	50	34	6	6	107	7	22
Feature_BugToBugAssociations_a_7_d_1_9	3	4	3	5	13	1	5	4	17	0	2	8	3	6	4	16	3	4	11	1	8	2	2	5	6	1	3	1	4	9	15	4	4	4	2	5	5	11	2	1	5	1	1	1	3	4	7	1	2
Feature_BugToBugAssociations_a_7_d_1_10	0	0	0	1	0	0	1	1	2	0	0	0	1	1	1	2	3	4	1	1	0	1	0	2	0	1	1	1	0	1	0	1	0	0	0	1	0	0	0	0	0	0	0	2	1	2	1	1	1
Feature_BugToBugAssociations_a_7_d_1_11	0	0	1	14	21	0	10	1	0	2	19	4	0	7	3	0	6	22	10	0	16	6	11	26	10	10	0	1	8	7	1	1	23	23	19	8	8	9	10	16	1	0	0	9	2	0	12	0	1
Feature_BugToBugAssociations_a_7_d_1_12	2	5	1	5	2	9	2	1	6	2	0	0	1	2	1	1	2	0	1	3	0	1	0	3	0	5	3	1	2	4	0	0	0	0	0	1	1	1	1	2	3	1	1	3	0	8	0	4	1
Feature_BugToBugAssociations_a_7_d_1_13	0	6	3	5	8	0	5	12	2	4	24	4	2	1	20	24	7	7	3	5	11	0	4	1	3	2	1	5	11	1	0	13	4	1	1	3	14	4	5	18	1	3	0	0	1	3	0	16	1
Feature_BugToBugAssociations_a_7_d_1_14	7	2	8	5	3	2	13	3	1	3	3	9	2	3	10	1	5	9	1	0	2	2	3	0	2	12	1	4	1	3	5	1	9	2	1	6	1	17	2	0	0	0	2	2	1	4	8	14	4
[truncated: 51 more columns]
