# Supplementary material for: A Bayesian method for detecting pairwise associations in compositional data
Source: PLoS Comput Biol. 2017 Nov 15;13(11):e1005852. doi: 10.1371/journal.pcbi.1005852 (PMC5706738; doi:10.1371/journal.pcbi.1005852)
Supplement: S2 Data — All simulated datasets from sparseDOSSA, as well as the template dataset used. For details on how these were generated, see S2 Text. (ZIP) [file pcbi.1005852.s005.zip › S2_data/sparseDOSSA_posterior_fornix_template_cor_value_-0.3/BugBugMatrixCounts_assoc_d_64.txt]

Feature_BugToBugAssociations_a_7_d_1_1	0	1	4	8	4	2	0	1	4	4	0	1	0	0	0	0	1	0	1	7	15	2	5	8	0	0	10	0	3	2	0	0	0	1	0	0	19	2	9	0	0	0	0	1	3	0	0	0	0
Feature_BugToBugAssociations_a_7_d_1_2	3	0	3	1	2	0	1	15	0	1	15	5	2	0	3	11	1	5	0	1	5	3	2	3	4	0	0	3	7	1	7	3	3	0	0	0	3	15	1	3	0	1	5	4	4	0	5	1	1
Feature_BugToBugAssociations_a_7_d_1_3	0	0	1	1	0	1	2	0	1	0	0	1	0	0	1	1	0	0	1	0	0	0	1	0	0	1	1	1	0	0	1	2	1	1	1	1	0	1	0	1	1	0	1	1	4	4	0	1	1
Feature_BugToBugAssociations_a_7_d_1_4	35	3	35	0	19	1	30	87	0	4	1	3	3	6	1	1	7	2	0	0	62	1	1	1	0	0	26	12	3	72	93	1	74	0	37	0	21	0	2	0	1	14	5	69	4	12	1	0	1
Feature_BugToBugAssociations_a_7_d_1_5	962	920	190	319	103	73	748	252	746	1101	106	169	531	492	127	873	536	320	980	1195	958	129	285	605	542	826	207	204	657	1007	263	125	411	305	273	991	1095	750	813	680	90	599	351	369	156	156	140	775	653
Feature_BugToBugAssociations_a_7_d_1_6	0	0	9	72	0	16	4	0	0	1	2	4	1	1	14	2	19	0	5	0	0	3	9	9	1	7	6	152	35	0	0	0	0	30	4	0	6	1	1	0	2	0	0	0	2	2	0	0	0
Feature_BugToBugAssociations_a_7_d_1_7	11	1	77	0	2	7	2	4	9	2	14	9	13	9	43	20	20	77	14	16	9	44	13	36	1	0	1	1	0	10	55	4	57	4	1	0	7	15	46	0	3	8	5	6	2	20	44	2	22
Feature_BugToBugAssociations_a_7_d_1_8	118	54	1	69	26	29	46	130	34	80	46	78	57	27	21	13	4	142	16	135	39	60	35	55	35	88	24	2	0	21	26	62	39	117	50	11	27	64	22	122	17	2	2	76	59	18	4	5	26
Feature_BugToBugAssociations_a_7_d_1_9	2	9	6	9	1	1	8	1	0	9	11	0	3	1	1	0	1	15	2	1	2	4	2	15	4	3	20	14	1	7	3	2	1	14	3	3	5	0	13	5	2	2	0	5	2	1	3	17	4
Feature_BugToBugAssociations_a_7_d_1_10	1	0	1	0	0	5	2	1	1	0	0	11	1	7	2	1	1	5	0	0	0	2	0	0	3	0	3	0	1	4	1	1	1	1	1	0	0	0	0	1	4	1	7	1	1	12	0	0	3
Feature_BugToBugAssociations_a_7_d_1_11	1	3	4	3	2	1	19	2	4	0	1	0	0	6	2	1	28	5	23	0	1	5	23	5	2	1	1	1	2	2	1	7	5	6	10	28	3	8	11	2	11	3	9	6	1	19	28	8	9
Feature_BugToBugAssociations_a_7_d_1_12	3	0	2	1	2	2	4	6	2	1	0	2	2	1	4	1	1	1	2	2	0	0	1	1	6	0	8	1	1	1	0	1	0	9	1	1	0	0	1	0	4	3	2	4	2	1	1	1	0
Feature_BugToBugAssociations_a_7_d_1_13	18	14	0	1	1	20	4	28	4	5	3	0	0	3	28	5	0	1	1	6	1	1	6	1	0	2	1	0	19	8	9	1	5	0	0	0	0	0	7	1	1	1	13	8	0	10	2	3	4
Feature_BugToBugAssociations_a_7_d_1_14	1	1	11	3	4	2	7	8	2	4	8	3	1	1	2	2	3	5	7	0	5	1	0	15	1	2	13	12	4	1	3	8	13	0	1	10	3	2	15	8	0	1	1	2	12	2	4	0	15
[truncated: 51 more columns]
