# Supplementary material for: A Bayesian method for detecting pairwise associations in compositional data
Source: PLoS Comput Biol. 2017 Nov 15;13(11):e1005852. doi: 10.1371/journal.pcbi.1005852 (PMC5706738; doi:10.1371/journal.pcbi.1005852)
Supplement: S2 Data — All simulated datasets from sparseDOSSA, as well as the template dataset used. For details on how these were generated, see S2 Text. (ZIP) [file pcbi.1005852.s005.zip › S2_data/sparseDOSSA_posterior_fornix_template_cor_value_-0.3/BugBugMatrix_assoc_d_6.txt]

Feature_BugToBugAssociations_a_7_d_1_1	0.00242130750605327	0.00544959128065395	0.00180831826401447	0	0.00910931174089069	0	0.00917431192660551	0	0.00161030595813205	0.00100603621730382	0.0196629213483146	0.0224358974358974	0.00145772594752187	0.00505050505050505	0.0102156640181612	0	0.0050251256281407	0	0.00950871632329636	0.00286532951289398	0.0128571428571429	0.0177705977382876	0.00578034682080925	0.00131233595800525	0.0106007067137809	0.000936329588014981	0.0151515151515152	0	0.00947867298578199	0.00207253886010363	0	0	0.00480769230769231	0.00157232704402516	0	0	0.00161030595813205	0.0116009280742459	0.0332225913621262	0.00157728706624606	0	0.00945945945945946	0.0462962962962963	0.031390134529148	0.00425531914893617	0.0223463687150838	0.00404858299595142	0.0204081632653061	0
Feature_BugToBugAssociations_a_7_d_1_2	0.0169491525423729	0.0204359673024523	0	0.00957854406130268	0.00202429149797571	0.0218446601941748	0.00305810397553517	0.0229007633587786	0	0.0130784708249497	0.00561797752808989	0.00641025641025641	0.00291545189504373	0.00505050505050505	0.00794551645856981	0	0	0	0.00158478605388273	0	0.00428571428571429	0.00161550888529887	0	0	0.00353356890459364	0.000936329588014981	0	0	0.00157977883096367	0	0.00142450142450142	0.00833333333333333	0.00480769230769231	0.000786163522012579	0	0.00687285223367698	0.00161030595813205	0.0208816705336427	0.00664451827242525	0.00157728706624606	0.00362976406533575	0.00135135135135135	0	0.00448430493273543	0.00425531914893617	0.00558659217877095	0.0283400809716599	0.036734693877551	0.00425531914893617
Feature_BugToBugAssociations_a_7_d_1_3	0.00484261501210654	0	0.00180831826401447	0.00191570881226054	0	0.00242718446601942	0	0	0	0.00100603621730382	0	0.00320512820512821	0	0.00252525252525253	0.00113507377979569	0	0	0	0	0.00286532951289398	0.00142857142857143	0	0	0	0	0.000936329588014981	0.00505050505050505	0	0	0	0.00142450142450142	0.0166666666666667	0.00961538461538462	0.000786163522012579	0	0.00343642611683849	0	0.00464037122969838	0	0	0	0	0.00462962962962963	0.00149476831091181	0.00425531914893617	0	0	0.00816326530612245	0.00851063829787234
Feature_BugToBugAssociations_a_7_d_1_4	0.00242130750605327	0.0313351498637602	0	0.00191570881226054	0.00708502024291498	0.00242718446601942	0	0.0229007633587786	0.0402576489533011	0.00100603621730382	0	0.0801282051282051	0.0495626822157434	0.00252525252525253	0	0.00431034482758621	0.0163316582914573	0	0.0427892234548336	0.0687679083094556	0.01	0.00161550888529887	0	0.123359580052493	0.0671378091872792	0.0196629213483146	0.00505050505050505	0.0223367697594502	0	0.00103626943005181	0.135327635327635	0	0.0528846153846154	0.0102201257861635	0.255813953488372	0.013745704467354	0	0	0	0.0110410094637224	0.00181488203266788	0.0027027027027027	0.101851851851852	0.00448430493273543	0.0936170212765957	0	0.0202429149797571	0	0.319148936170213
Feature_BugToBugAssociations_a_7_d_1_5	0.910411622276029	0.831062670299727	0.764918625678119	0.699233716475096	0.902834008097166	0.854368932038835	0.776758409785933	0.844274809160305	0.893719806763285	0.877263581488934	0.896067415730337	0.560897435897436	0.795918367346939	0.532828282828283	0.849035187287174	0.521551724137931	0.807788944723618	0.598684210526316	0.711568938193344	0.839541547277937	0.715714285714286	0.875605815831987	0.964161849710983	0.716535433070866	0.809187279151943	0.892322097378277	0.585858585858586	0.790378006872852	0.669826224328594	0.824870466321244	0.790598290598291	0.216666666666667	0.557692307692308	0.934748427672956	0.296511627906977	0.742268041237113	0.821256038647343	0.566125290023202	0.847176079734219	0.873817034700315	0.774954627949183	0.958108108108108	0.569444444444444	0.937219730941704	0.553191489361702	0.776536312849162	0.57085020242915	0.175510204081633	0.361702127659574
Feature_BugToBugAssociations_a_7_d_1_6	0.00242130750605327	0.0449591280653951	0	0	0.0101214574898785	0.00242718446601942	0.0305810397553517	0	0	0.0191146881287726	0.0337078651685393	0	0.0043731778425656	0.00252525252525253	0.0136208853575482	0.0905172413793103	0.0665829145728643	0.043859649122807	0	0	0.192857142857143	0.0500807754442649	0	0.00656167979002625	0	0.0140449438202247	0	0	0	0.00310880829015544	0.00427350427350427	0.225	0.0576923076923077	0.000786163522012579	0.00581395348837209	0.00343642611683849	0	0.0324825986078886	0.00332225913621262	0.000788643533123028	0	0.00135135135135135	0.0601851851851852	0	0.0382978723404255	0.0223463687150838	0	0	0.0382978723404255
Feature_BugToBugAssociations_a_7_d_1_7	0.0121065375302663	0	0.0289330922242315	0.0478927203065134	0.00404858299595142	0.00970873786407767	0.0152905198776758	0.0106870229007634	0.00966183574879227	0.0754527162977867	0.00280898876404494	0.0705128205128205	0.00145772594752187	0.0202020202020202	0	0.0344827586206897	0.0527638190954774	0.0087719298245614	0.0412044374009509	0	0.00142857142857143	0	0.0046242774566474	0.0354330708661417	0.03886925795053	0.00655430711610487	0.232323232323232	0.128865979381443	0.0584518167456556	0.0113989637305699	0.0056980056980057	0.0583333333333333	0.0192307692307692	0.00707547169811321	0.319767441860465	0.00343642611683849	0.0853462157809984	0.153132250580046	0.0498338870431894	0.0055205047318612	0.029038112522686	0	0.0324074074074074	0	0.00425531914893617	0.0558659217877095	0.161943319838057	0.244897959183673	0.182978723404255
Feature_BugToBugAssociations_a_7_d_1_8	0.0121065375302663	0.055858310626703	0.112115732368897	0.17816091954023	0.0384615384615385	0.0364077669902913	0.0489296636085627	0.0320610687022901	0.0177133655394525	0.00704225352112676	0.0140449438202247	0.208333333333333	0.0918367346938776	0.351010101010101	0.0692395005675369	0.219827586206897	0.0150753768844221	0.282894736842105	0.164817749603803	0.0171919770773639	0.0114285714285714	0.0113085621970921	0.0092485549132948	0.0695538057742782	0.0141342756183746	0.0290262172284644	0.095959595959596	0.00515463917525773	0.222748815165877	0.123316062176166	0.00997150997150997	0.291666666666667	0.144230769230769	0.0322327044025157	0.0290697674418605	0.0962199312714777	0.0740740740740741	0.120649651972158	0.0132890365448505	0.0678233438485804	0.112522686025408	0.0027027027027027	0.00462962962962963	0.00448430493273543	0.148936170212766	0.0279329608938547	0.0566801619433198	0.489795918367347	0.0595744680851064
Feature_BugToBugAssociations_a_7_d_1_9	0.0145278450363196	0.00272479564032698	0.0343580470162749	0.00957854406130268	0.00708502024291498	0.0412621359223301	0.0275229357798165	0.0106870229007634	0.0128824476650564	0.00100603621730382	0.00842696629213483	0.0288461538461538	0.00145772594752187	0.0252525252525253	0.00794551645856981	0.0689655172413793	0.0113065326633166	0.037280701754386	0.00950871632329636	0.00573065902578797	0.01	0.012924071082391	0.0092485549132948	0	0.0247349823321555	0.00187265917602996	0.0151515151515152	0.00171821305841924	0.00157977883096367	0.00103626943005181	0.00427350427350427	0.1	0.0288461538461538	0.00235849056603774	0.0174418604651163	0.0103092783505155	0.00161030595813205	0.00928074245939675	0.00332225913621262	0.00394321766561514	0.00362976406533575	0	0.0277777777777778	0.0119581464872945	0.0127659574468085	0.0111731843575419	0.00809716599190283	0.00408163265306122	0
Feature_BugToBugAssociations_a_7_d_1_10	0.00242130750605327	0.00136239782016349	0.0126582278481013	0.00383141762452107	0	0	0.00611620795107034	0	0.00483091787439614	0	0.00280898876404494	0.00320512820512821	0	0.00757575757575758	0	0	0.00251256281407035	0.0043859649122807	0	0.00286532951289398	0	0	0.00115606936416185	0.005249343832021	0	0.00280898876404494	0.0101010101010101	0	0	0.00103626943005181	0.00142450142450142	0.00833333333333333	0	0.00235849056603774	0.0290697674418605	0.00343642611683849	0.00161030595813205	0	0.00332225913621262	0	0.00181488203266788	0	0.00462962962962963	0	0	0	0	0.00408163265306122	0.00425531914893617
Feature_BugToBugAssociations_a_7_d_1_11	0	0.00544959128065395	0	0.00191570881226054	0.0131578947368421	0.00242718446601942	0.0642201834862385	0.00152671755725191	0.00483091787439614	0.00100603621730382	0	0.00320512820512821	0.0160349854227405	0.0151515151515152	0.0272417707150965	0.0301724137931034	0.0125628140703518	0	0.0063391442155309	0.0143266475644699	0.0342857142857143	0.0210016155088853	0.0023121387283237	0.0288713910761155	0	0	0	0.0378006872852234	0.023696682464455	0.00725388601036269	0	0.0416666666666667	0.0673076923076923	0.00235849056603774	0.00581395348837209	0.00687285223367698	0.00322061191626409	0.0649651972157773	0.0299003322259136	0.0110410094637224	0.0417422867513612	0.0216216216216216	0.0277777777777778	0	0.0680851063829787	0.0223463687150838	0	0	0
Feature_BugToBugAssociations_a_7_d_1_12	0.00968523002421308	0.00136239782016349	0.00180831826401447	0.00957854406130268	0.00202429149797571	0.00970873786407767	0.00305810397553517	0	0.00644122383252818	0	0.00280898876404494	0.00320512820512821	0	0	0	0.021551724137931	0.00251256281407035	0.00219298245614035	0.00316957210776545	0	0	0	0	0.00656167979002625	0.00353356890459364	0.00374531835205993	0.00505050505050505	0	0.00315955766192733	0.00621761658031088	0.00712250712250712	0.00833333333333333	0	0.000786163522012579	0.00581395348837209	0.013745704467354	0	0	0.00332225913621262	0	0	0.00135135135135135	0.0462962962962963	0.00149476831091181	0.0638297872340425	0.00558659217877095	0.0242914979757085	0	0.00425531914893617
Feature_BugToBugAssociations_a_7_d_1_13	0.00726392251815981	0	0.0108499095840868	0.028735632183908	0	0.00242718446601942	0.00305810397553517	0.033587786259542	0.00805152979066022	0.00100603621730382	0	0.00641025641025641	0.0160349854227405	0.00505050505050505	0.00567536889897843	0	0.00125628140703518	0.0197368421052632	0.00316957210776545	0.0171919770773639	0.00142857142857143	0.00323101777059774	0.00115606936416185	0.005249343832021	0.0176678445229682	0.0271535580524345	0.0101010101010101	0.00171821305841924	0.004739336492891	0.0155440414507772	0.0156695156695157	0.0166666666666667	0.0384615384615385	0.00157232704402516	0.0232558139534884	0.0687285223367698	0	0.00696055684454756	0.00332225913621262	0.0220820189274448	0.0254083484573503	0	0.0601851851851852	0.00149476831091181	0.00425531914893617	0.0335195530726257	0.0931174089068826	0.0122448979591837	0.0127659574468085
Feature_BugToBugAssociations_a_7_d_1_14	0.00242130750605327	0	0.0307414104882459	0.00766283524904215	0.00404858299595142	0.0145631067961165	0.0122324159021407	0.0213740458015267	0	0.00201207243460765	0.0140449438202247	0.00320512820512821	0.0189504373177843	0.0252525252525253	0.00794551645856981	0.00862068965517241	0.00628140703517588	0.00219298245614035	0.0063391442155309	0.0286532951289398	0.00428571428571429	0.00484652665589661	0.0023121387283237	0.00131233595800525	0.0106007067137809	0	0.0202020202020202	0.0120274914089347	0.004739336492891	0.00310880829015544	0.0227920227920228	0.00833333333333333	0.0144230769230769	0.00235849056603774	0.0116279069767442	0.0274914089347079	0.00966183574879227	0.00928074245939675	0.00332225913621262	0.000788643533123028	0.00544464609800363	0.00135135135135135	0.0138888888888889	0.00149476831091181	0	0.0167597765363128	0.0323886639676113	0.00408163265306122	0.00425531914893617
[truncated: 51 more columns]
