# Supplementary material for: A Bayesian method for detecting pairwise associations in compositional data
Source: PLoS Comput Biol. 2017 Nov 15;13(11):e1005852. doi: 10.1371/journal.pcbi.1005852 (PMC5706738; doi:10.1371/journal.pcbi.1005852)
Supplement: S2 Data — All simulated datasets from sparseDOSSA, as well as the template dataset used. For details on how these were generated, see S2 Text. (ZIP) [file pcbi.1005852.s005.zip › S2_data/sparseDOSSA_posterior_fornix_template_cor_value_-0.3/BugBugMatrixCounts_assoc_d_81.txt]

Feature_BugToBugAssociations_a_7_d_1_1	0	2	1	0	0	0	0	0	0	1	15	1	12	2	0	1	2	2	0	1	2	9	5	6	0	0	1	1	0	0	1	1	0	0	0	3	3	1	0	8	20	1	4	12	1	1	1	1	0
Feature_BugToBugAssociations_a_7_d_1_2	2	1	0	1	4	6	2	5	2	1	3	5	0	3	2	3	1	5	2	1	3	1	0	3	3	1	3	3	0	5	0	1	6	5	5	2	2	3	6	2	1	0	5	3	1	3	2	2	6
Feature_BugToBugAssociations_a_7_d_1_3	1	3	2	1	1	0	0	0	0	1	0	0	1	0	1	0	0	1	1	1	0	0	1	1	3	1	2	1	1	0	0	1	2	1	1	1	1	0	1	2	1	1	0	0	1	1	1	2	0
Feature_BugToBugAssociations_a_7_d_1_4	4	7	4	18	1	5	15	8	1	3	68	36	3	0	0	1	5	0	0	0	0	20	6	0	0	33	10	3	0	3	0	4	1	2	1	45	20	3	5	1	0	1	0	3	0	70	11	19	22
Feature_BugToBugAssociations_a_7_d_1_5	163	115	461	185	121	276	663	309	837	238	128	705	113	747	295	775	1013	94	435	883	250	297	72	185	1131	764	40	385	412	21	440	166	546	277	554	369	101	241	609	31	1094	44	638	354	319	453	194	269	952
Feature_BugToBugAssociations_a_7_d_1_6	4	56	12	3	0	2	5	67	0	0	0	11	0	6	2	1	3	47	2	1	0	0	0	8	2	0	0	2	4	83	8	0	1	1	0	7	12	25	2	2	0	3	55	0	2	0	0	1	0
Feature_BugToBugAssociations_a_7_d_1_7	0	0	44	32	69	2	13	61	0	19	1	4	87	19	3	6	35	53	19	5	0	23	10	5	1	15	3	3	2	6	1	94	39	2	12	18	4	11	85	36	1	59	61	6	7	7	16	8	19
Feature_BugToBugAssociations_a_7_d_1_8	29	99	68	15	42	42	33	83	6	57	11	15	91	28	12	9	13	7	3	12	49	123	116	4	104	13	51	14	14	82	12	27	3	3	21	65	29	14	33	42	136	112	5	2	7	60	3	2	7
Feature_BugToBugAssociations_a_7_d_1_9	15	1	1	4	3	4	3	12	13	3	1	4	0	3	8	0	3	0	3	2	18	3	1	5	1	2	1	3	1	17	1	14	0	2	2	2	3	6	3	8	0	4	4	1	2	7	0	1	6
Feature_BugToBugAssociations_a_7_d_1_10	1	0	1	2	1	5	1	1	1	3	0	0	0	2	1	0	0	1	1	0	0	0	1	1	2	6	2	4	1	0	1	0	0	2	1	0	1	0	1	0	0	1	0	0	1	0	0	1	2
Feature_BugToBugAssociations_a_7_d_1_11	5	4	0	4	2	10	1	1	0	1	0	2	3	6	1	0	5	9	14	7	21	2	19	9	0	2	15	0	2	1	20	3	14	5	1	8	6	10	3	1	0	0	1	0	24	1	4	2	5
Feature_BugToBugAssociations_a_7_d_1_12	0	1	2	0	1	1	4	1	6	6	4	4	1	0	16	3	0	2	0	0	1	1	1	0	8	2	1	4	6	1	0	0	1	0	2	0	1	0	1	1	8	14	2	8	3	4	1	3	3
Feature_BugToBugAssociations_a_7_d_1_13	3	29	0	0	0	15	2	2	11	1	1	8	28	0	4	3	0	3	1	9	0	3	8	3	1	3	27	0	10	0	3	22	10	3	0	10	4	4	0	0	0	1	1	9	0	0	0	13	1
Feature_BugToBugAssociations_a_7_d_1_14	3	1	2	7	1	2	11	0	2	2	2	2	9	1	3	4	6	3	7	6	2	3	2	4	2	1	1	1	1	12	8	2	2	2	4	1	14	12	1	7	1	1	11	1	4	1	3	2	1
[truncated: 51 more columns]
