# Supplementary material for: A Bayesian method for detecting pairwise associations in compositional data
Source: PLoS Comput Biol. 2017 Nov 15;13(11):e1005852. doi: 10.1371/journal.pcbi.1005852 (PMC5706738; doi:10.1371/journal.pcbi.1005852)
Supplement: S2 Data — All simulated datasets from sparseDOSSA, as well as the template dataset used. For details on how these were generated, see S2 Text. (ZIP) [file pcbi.1005852.s005.zip › S2_data/sparseDOSSA_posterior_fornix_template_cor_value_-0.3/BugBugMatrixCounts_assoc_d_58.txt]

Feature_BugToBugAssociations_a_7_d_1_1	1	1	4	18	3	0	0	0	0	0	0	1	0	0	4	2	1	0	0	3	0	4	20	2	4	2	9	1	1	1	12	2	2	0	5	5	2	1	2	0	2	14	4	0	1	2	0	0	0
Feature_BugToBugAssociations_a_7_d_1_2	1	0	4	0	2	4	5	1	0	1	0	1	0	4	1	1	1	1	2	1	1	2	10	0	1	1	0	2	4	0	6	1	1	1	2	3	5	10	12	1	5	1	1	0	4	1	0	2	1
Feature_BugToBugAssociations_a_7_d_1_3	0	1	0	0	0	0	0	1	1	1	0	1	0	1	1	0	1	1	0	1	1	0	1	0	0	1	1	0	2	1	1	0	0	1	1	0	0	1	1	1	0	1	0	2	1	1	1	1	2
Feature_BugToBugAssociations_a_7_d_1_4	6	1	1	2	0	2	8	2	0	2	13	1	1	0	0	3	4	1	2	0	29	41	61	71	2	35	0	0	8	1	0	0	3	5	3	2	0	1	1	36	0	29	5	0	2	26	62	40	0
Feature_BugToBugAssociations_a_7_d_1_5	1143	1171	344	755	175	359	1147	581	262	390	330	1116	253	1062	156	669	183	418	1061	235	265	504	1075	548	90	17	203	1193	202	513	943	80	215	377	544	976	211	206	594	353	643	294	803	281	214	1170	95	185	36
Feature_BugToBugAssociations_a_7_d_1_6	17	8	0	0	107	0	0	1	66	1	0	0	42	35	0	0	0	2	1	0	0	0	0	0	1	0	0	1	68	2	1	53	0	7	0	0	4	20	69	23	4	13	4	0	16	0	3	0	26
Feature_BugToBugAssociations_a_7_d_1_7	6	0	27	2	0	2	85	6	5	1	3	27	0	0	1	14	9	65	0	2	2	36	2	0	46	19	11	6	0	2	15	70	42	6	4	58	74	1	20	7	1	4	1	20	69	0	0	2	37
Feature_BugToBugAssociations_a_7_d_1_8	12	4	52	118	123	18	66	18	37	3	23	4	1	11	11	25	12	54	80	38	122	3	3	25	33	10	49	73	1	22	12	45	86	13	20	5	7	8	50	52	39	16	107	33	9	5	49	32	117
Feature_BugToBugAssociations_a_7_d_1_9	3	1	0	2	12	1	2	4	2	2	6	3	2	9	7	6	1	0	9	10	3	6	11	3	1	3	1	10	6	3	1	0	1	4	10	1	1	3	2	6	3	11	0	5	1	18	3	1	1
Feature_BugToBugAssociations_a_7_d_1_10	1	1	0	0	0	1	3	2	3	1	0	0	3	0	1	0	1	3	0	0	0	1	0	0	1	0	0	2	0	0	0	0	1	0	0	3	0	1	0	0	2	0	1	1	0	0	1	5	1
Feature_BugToBugAssociations_a_7_d_1_11	1	1	11	0	2	13	7	19	2	14	11	0	6	4	0	4	0	0	4	2	5	1	1	6	1	8	9	2	26	2	5	28	1	6	5	11	1	5	0	0	1	11	6	1	3	15	9	0	1
Feature_BugToBugAssociations_a_7_d_1_12	2	1	0	1	9	0	0	2	2	1	4	2	1	2	1	2	5	2	4	0	1	15	1	1	0	0	3	0	0	1	0	1	8	2	1	0	1	1	5	15	1	1	0	1	0	0	1	4	1
Feature_BugToBugAssociations_a_7_d_1_13	1	13	8	0	1	24	26	1	3	1	19	0	1	1	9	2	3	0	27	9	2	2	4	4	1	11	2	8	1	0	3	4	17	3	1	1	2	0	2	1	6	1	0	3	7	1	6	1	10
Feature_BugToBugAssociations_a_7_d_1_14	11	17	14	5	0	1	0	2	3	1	2	7	10	8	2	2	2	1	1	7	2	13	2	1	1	7	5	11	1	1	4	12	2	1	1	2	3	3	6	3	1	3	3	5	1	0	1	3	4
[truncated: 51 more columns]
