# Supplementary material for: A Bayesian method for detecting pairwise associations in compositional data
Source: PLoS Comput Biol. 2017 Nov 15;13(11):e1005852. doi: 10.1371/journal.pcbi.1005852 (PMC5706738; doi:10.1371/journal.pcbi.1005852)
Supplement: S2 Data — All simulated datasets from sparseDOSSA, as well as the template dataset used. For details on how these were generated, see S2 Text. (ZIP) [file pcbi.1005852.s005.zip › S2_data/sparseDOSSA_posterior_fornix_template_cor_value_-0.3/BugBugMatrixCounts_assoc_d_101.txt]

Feature_BugToBugAssociations_a_7_d_1_1	0	0	1	3	0	1	1	1	1	0	3	0	0	0	13	1	0	1	2	2	0	0	0	0	7	0	0	0	0	3	0	10	0	1	3	6	5	1	0	5	0	1	1	1	0	0	1	0	0
Feature_BugToBugAssociations_a_7_d_1_2	2	1	0	2	5	1	5	7	0	2	6	4	0	1	1	0	0	3	3	1	0	13	17	2	7	4	2	0	18	4	3	2	6	1	2	2	1	0	9	3	3	0	0	16	0	3	1	1	1
Feature_BugToBugAssociations_a_7_d_1_3	1	1	0	1	0	0	0	1	1	0	1	2	1	1	0	0	0	1	0	0	0	1	2	0	1	1	2	1	0	0	1	1	1	1	0	0	1	1	1	1	1	1	1	0	0	0	0	1	1
Feature_BugToBugAssociations_a_7_d_1_4	0	2	0	0	1	0	0	0	0	0	2	9	51	19	4	0	0	0	78	3	31	0	0	3	1	0	45	37	2	3	35	3	13	5	57	0	0	0	47	0	5	48	4	0	0	4	12	0	0
Feature_BugToBugAssociations_a_7_d_1_5	416	303	525	1041	401	540	409	559	321	507	736	75	82	193	348	83	157	234	285	461	71	826	642	425	1175	299	852	379	408	236	651	506	226	1011	1011	167	143	726	106	431	30	304	1128	327	41	725	119	34	312
Feature_BugToBugAssociations_a_7_d_1_6	10	1	0	7	1	0	0	10	0	1	125	7	0	1	0	9	4	2	0	0	14	0	10	2	2	2	0	2	1	0	1	0	35	1	64	8	51	7	4	7	2	0	1	3	9	1	1	74	0
Feature_BugToBugAssociations_a_7_d_1_7	1	44	25	81	5	0	2	5	7	85	0	6	2	49	32	13	2	3	2	5	9	38	11	36	3	1	2	3	1	2	17	1	9	27	2	15	3	11	95	1	0	27	0	26	1	0	0	12	50
Feature_BugToBugAssociations_a_7_d_1_8	7	76	114	22	8	45	9	69	4	31	10	54	22	62	63	3	44	1	10	86	4	0	129	9	17	42	62	44	7	63	14	25	3	4	28	72	25	69	31	4	6	131	60	2	75	30	1	32	92
Feature_BugToBugAssociations_a_7_d_1_9	1	3	0	0	3	9	9	6	1	1	4	20	11	0	9	1	9	11	1	1	0	2	0	0	4	8	11	15	3	2	3	0	1	1	3	3	4	1	1	9	9	3	2	3	2	9	1	2	2
Feature_BugToBugAssociations_a_7_d_1_10	5	2	0	0	1	1	2	5	2	0	1	3	3	1	1	1	0	0	1	2	5	3	2	0	1	0	0	0	0	1	2	1	0	2	0	0	1	1	0	1	0	0	1	1	1	1	1	1	1
Feature_BugToBugAssociations_a_7_d_1_11	1	2	2	10	12	5	0	0	1	8	1	4	3	11	1	6	1	15	6	0	1	5	1	0	6	1	0	8	1	1	1	14	5	2	13	13	17	3	4	0	1	9	3	0	2	1	0	1	2
Feature_BugToBugAssociations_a_7_d_1_12	5	1	0	2	3	3	8	3	1	1	10	1	4	1	1	1	1	0	1	3	1	1	1	0	1	1	0	4	5	15	2	1	2	0	0	0	0	2	6	7	1	0	0	1	2	1	1	2	1
Feature_BugToBugAssociations_a_7_d_1_13	0	17	4	1	8	11	1	1	15	3	7	0	3	12	17	7	19	2	19	0	0	0	5	2	1	14	0	10	6	7	12	10	1	6	0	0	0	17	2	1	3	10	3	1	1	29	12	1	9
Feature_BugToBugAssociations_a_7_d_1_14	10	1	5	5	3	3	5	2	10	7	4	0	7	2	7	12	9	2	1	2	3	3	2	0	4	5	3	1	1	1	6	1	12	1	3	7	15	16	10	1	3	1	2	4	15	3	15	2	1
[truncated: 51 more columns]
