# Supplementary material for: A Bayesian method for detecting pairwise associations in compositional data
Source: PLoS Comput Biol. 2017 Nov 15;13(11):e1005852. doi: 10.1371/journal.pcbi.1005852 (PMC5706738; doi:10.1371/journal.pcbi.1005852)
Supplement: S2 Data — All simulated datasets from sparseDOSSA, as well as the template dataset used. For details on how these were generated, see S2 Text. (ZIP) [file pcbi.1005852.s005.zip › S2_data/sparseDOSSA_posterior_fornix_template_cor_value_-0.3/BugBugMatrixCounts_assoc_d_44.txt]

Feature_BugToBugAssociations_a_7_d_1_1	0	13	0	1	0	0	1	1	0	1	6	0	2	1	2	5	0	0	1	0	1	0	6	5	12	0	6	0	0	0	1	1	1	1	2	2	3	1	1	2	1	0	1	0	8	1	1	2	0
Feature_BugToBugAssociations_a_7_d_1_2	7	0	1	2	1	3	1	1	9	1	0	0	0	2	0	1	0	2	1	1	2	0	0	2	3	3	1	0	0	0	3	2	4	1	0	1	1	3	1	1	0	1	1	6	13	4	0	6	1
Feature_BugToBugAssociations_a_7_d_1_3	1	1	1	0	3	1	1	0	1	0	1	1	1	0	0	0	0	0	0	0	0	1	1	0	1	1	1	0	0	1	0	1	1	1	1	0	0	1	0	0	1	0	0	1	0	2	0	2	1
Feature_BugToBugAssociations_a_7_d_1_4	0	12	0	0	5	56	0	2	49	4	1	0	1	3	2	0	0	4	5	6	8	0	2	0	0	1	1	0	1	1	1	59	41	12	13	12	1	30	0	36	93	42	0	1	1	0	6	3	6
Feature_BugToBugAssociations_a_7_d_1_5	223	809	92	386	563	459	394	1198	712	764	474	115	605	829	193	28	273	581	737	952	974	869	355	1064	134	151	840	261	27	272	813	558	34	465	143	1178	122	888	237	387	273	1094	140	829	1041	213	1200	811	346
Feature_BugToBugAssociations_a_7_d_1_6	0	0	0	0	0	1	0	0	1	1	0	0	0	0	1	5	0	5	4	0	0	0	1	0	1	100	11	1	2	7	4	77	109	3	0	0	2	6	6	17	9	0	0	2	35	1	8	0	9
Feature_BugToBugAssociations_a_7_d_1_7	95	3	2	3	0	2	21	3	14	18	92	5	23	0	18	5	1	1	31	42	0	46	4	1	7	41	6	3	39	26	24	65	12	75	47	0	11	37	1	0	3	2	2	2	1	4	27	21	7
Feature_BugToBugAssociations_a_7_d_1_8	1	35	9	24	17	2	4	44	8	104	30	27	44	97	96	31	82	11	16	48	22	70	127	21	50	6	31	31	100	59	31	128	10	67	101	18	31	36	58	6	11	34	68	21	24	91	1	31	48
Feature_BugToBugAssociations_a_7_d_1_9	1	1	2	5	15	1	6	4	2	14	18	0	5	1	1	10	2	1	0	0	0	1	11	2	1	1	1	1	2	0	5	0	7	5	2	8	0	1	1	2	1	3	2	17	4	1	5	7	1
Feature_BugToBugAssociations_a_7_d_1_10	2	1	2	1	1	2	0	2	2	0	0	2	1	0	0	0	1	2	1	11	0	0	0	0	0	1	0	0	0	0	1	1	3	2	0	0	1	0	0	0	0	1	3	1	0	3	0	0	1
Feature_BugToBugAssociations_a_7_d_1_11	2	3	1	4	12	6	18	7	9	20	3	1	8	6	2	1	23	0	3	1	4	8	1	1	8	1	15	5	15	28	3	14	6	7	10	0	1	0	26	8	10	1	8	3	3	6	9	0	16
Feature_BugToBugAssociations_a_7_d_1_12	10	0	6	1	1	7	1	1	0	1	1	7	0	0	5	3	0	1	5	0	0	6	1	0	0	0	0	1	0	2	1	1	1	3	0	1	2	3	1	0	3	0	0	0	4	5	1	1	3
Feature_BugToBugAssociations_a_7_d_1_13	14	5	1	17	6	27	7	1	3	1	2	12	5	0	0	28	3	6	0	5	14	1	1	1	1	0	1	5	9	3	2	0	1	0	9	2	0	17	1	1	30	1	27	1	1	3	1	3	1
Feature_BugToBugAssociations_a_7_d_1_14	9	2	12	3	1	6	1	3	1	12	7	2	14	3	8	2	2	2	3	2	5	1	5	12	8	1	1	9	3	1	1	2	3	1	0	4	1	2	3	6	7	8	6	1	3	1	12	3	7
[truncated: 51 more columns]
