# Supplementary material for: A Bayesian method for detecting pairwise associations in compositional data
Source: PLoS Comput Biol. 2017 Nov 15;13(11):e1005852. doi: 10.1371/journal.pcbi.1005852 (PMC5706738; doi:10.1371/journal.pcbi.1005852)
Supplement: S2 Data — All simulated datasets from sparseDOSSA, as well as the template dataset used. For details on how these were generated, see S2 Text. (ZIP) [file pcbi.1005852.s005.zip › S2_data/sparseDOSSA_posterior_fornix_template_cor_value_-0.3/BugBugMatrix_assoc_d_93.txt]

Feature_BugToBugAssociations_a_7_d_1_1	0.00147058823529412	0.00174825174825175	0	0.00501672240802676	0.000732064421669107	0.00172711571675302	0	0	0.000890471950133571	0.0210084033613445	0.00173310225303293	0.00980392156862745	0.00206185567010309	0.00342465753424658	0.00172413793103448	0	0.00217155266015201	0.0013986013986014	0.00268096514745308	0.00313234142521535	0.00767018216682646	0.00338983050847458	0.00176522506619594	0.00163132137030995	0.00168918918918919	0	0.00879765395894428	0.00938967136150235	0.000825082508250825	0.00223964165733483	0.00244100895036615	0.000831946755407654	0	0.00510204081632653	0.00370828182941904	0.00174216027874564	0.00892857142857143	0.00709219858156028	0.0101010101010101	0	0.0212765957446809	0.00250836120401338	0.00105042016806723	0	0.00181159420289855	0.0202429149797571	0.00195121951219512	0.0015748031496063	0
Feature_BugToBugAssociations_a_7_d_1_2	0	0.000874125874125874	0	0.000836120401337793	0	0	0	0.0008058017727639	0	0	0.00866551126516464	0	0.00412371134020619	0	0.00172413793103448	0.00148588410104012	0	0.00559440559440559	0	0.00548159749412686	0.00575263662511985	0.00677966101694915	0.00176522506619594	0	0.00168918918918919	0	0	0	0.00165016501650165	0.00671892497200448	0.00081366965012205	0	0.00324675324675325	0.0102040816326531	0.00123609394313968	0	0	0.00283687943262411	0	0.00598802395209581	0.00265957446808511	0.00919732441471572	0	0.0238095238095238	0.00452898550724638	0.0161943319838057	0.00975609756097561	0	0.00372670807453416
Feature_BugToBugAssociations_a_7_d_1_3	0.00147058823529412	0	0	0	0	0.00172711571675302	0.0021978021978022	0	0.000890471950133571	0	0.00173310225303293	0	0.00206185567010309	0	0	0	0.001085776330076	0	0	0	0	0.00338983050847458	0.00088261253309797	0	0.00168918918918919	0.00824742268041237	0.00293255131964809	0.00234741784037559	0	0	0	0	0	0.00510204081632653	0	0	0	0.00141843971631206	0	0.00598802395209581	0.00265957446808511	0.000836120401337793	0	0.00793650793650794	0.000905797101449275	0.00404858299595142	0.000975609756097561	0	0
Feature_BugToBugAssociations_a_7_d_1_4	0.00441176470588235	0.00262237762237762	0	0.00668896321070234	0	0.00518134715025907	0	0.0008058017727639	0.0160284951024043	0.0882352941176471	0	0.147058823529412	0.129896907216495	0.00684931506849315	0.0103448275862069	0	0.0390879478827362	0	0	0.00313234142521535	0.0402684563758389	0.00338983050847458	0.00088261253309797	0.066884176182708	0.027027027027027	0.0123711340206186	0	0.00704225352112676	0.0107260726072607	0	0.0195280716029292	0.000831946755407654	0	0.0102040816326531	0.0247218788627936	0	0.0125	0.0780141843971631	0	0	0	0.0627090301003344	0.00105042016806723	0	0.00634057971014493	0.0364372469635627	0.0497560975609756	0.0204724409448819	0.0211180124223602
Feature_BugToBugAssociations_a_7_d_1_5	0.867647058823529	0.907342657342657	0.935374149659864	0.910535117056856	0.872620790629575	0.723661485319516	0.738461538461539	0.95245769540693	0.911843276936776	0.315126050420168	0.909878682842288	0.609803921568628	0.676288659793814	0.691780821917808	0.770689655172414	0.912332838038633	0.829533116178067	0.847552447552448	0.640750670241287	0.943617854346124	0.665388302972196	0.610169491525424	0.889673433362754	0.796084828711256	0.780405405405405	0.8	0.401759530791789	0.664319248826291	0.962871287128713	0.871220604703247	0.880390561432059	0.831946755407654	0.887987012987013	0.433673469387755	0.873918417799753	0.620209059233449	0.903571428571429	0.760283687943262	0.53030303030303	0.610778443113772	0.811170212765957	0.792642140468227	0.845588235294118	0.73015873015873	0.952898550724638	0.748987854251012	0.809756097560976	0.773228346456693	0.787577639751553
Feature_BugToBugAssociations_a_7_d_1_6	0.00147058823529412	0.0332167832167832	0	0	0	0	0.043956043956044	0	0	0	0	0	0.00206185567010309	0	0.00172413793103448	0.00594353640416048	0.0271444082519001	0.0013986013986014	0.00268096514745308	0.000783085356303837	0.0632790028763183	0.240677966101695	0.00176522506619594	0	0	0	0.00586510263929619	0.00234741784037559	0	0.0884658454647256	0.0659072416598861	0.000831946755407654	0	0.142857142857143	0.0457354758961681	0.158536585365854	0.00178571428571429	0	0.272727272727273	0.0179640718562874	0	0.0568561872909699	0.0115546218487395	0	0.00181159420289855	0.048582995951417	0	0.0110236220472441	0
Feature_BugToBugAssociations_a_7_d_1_7	0	0	0.00453514739229025	0.0217391304347826	0.0241581259150805	0.0276338514680484	0	0.0040290088638195	0.0151380231522707	0.00840336134453781	0.0190641247833622	0	0.0865979381443299	0	0	0.00148588410104012	0.0228013029315961	0.0181818181818182	0.0348525469168901	0.00156617071260767	0.0671140939597315	0.00677966101694915	0.00617828773168579	0.0587275693311582	0.106418918918919	0.0618556701030928	0.231671554252199	0.178403755868545	0	0	0.00081366965012205	0.00499168053244592	0.0373376623376623	0.107142857142857	0	0	0.00357142857142857	0.00567375886524823	0.0202020202020202	0.0838323353293413	0.00265957446808511	0	0.00105042016806723	0.0158730158730159	0	0.0242914979757085	0.0380487804878049	0.0015748031496063	0.0062111801242236
Feature_BugToBugAssociations_a_7_d_1_8	0.101470588235294	0.0323426573426573	0.036281179138322	0.0250836120401338	0.0871156661786237	0.20552677029361	0.140659340659341	0.0225624496373892	0.03739982190561	0.340336134453782	0.0103986135181976	0.141176470588235	0.0865979381443299	0.195205479452055	0.0689655172413793	0.00594353640416048	0.0488599348534202	0.0909090909090909	0.233243967828418	0.0203602192638998	0.120805369127517	0.088135593220339	0.0661959399823478	0.0522022838499184	0.0709459459459459	0.022680412371134	0.316715542521994	0.0610328638497653	0.00247524752475248	0.00559910414333707	0.0195280716029292	0.118968386023295	0.0487012987012987	0.122448979591837	0.00741656365883807	0.149825783972125	0.0160714285714286	0.0936170212765957	0.0353535353535354	0.0239520958083832	0.0984042553191489	0.0576923076923077	0.117647058823529	0.0793650793650794	0.000905797101449275	0.0728744939271255	0.0536585365853659	0.152755905511811	0.147826086956522
Feature_BugToBugAssociations_a_7_d_1_9	0.00735294117647059	0.00262237762237762	0.00680272108843537	0.000836120401337793	0.00146412884333821	0.00172711571675302	0.00659340659340659	0	0.00445235975066785	0.0798319327731092	0.00519930675909879	0.0235294117647059	0.00206185567010309	0.0513698630136986	0.00862068965517241	0.0208023774145617	0.00542888165038002	0.00979020979020979	0.0214477211796247	0.00234925606891151	0.000958772770853308	0.00338983050847458	0.00529567519858782	0.00978792822185971	0.00337837837837838	0.00206185567010309	0.00586510263929619	0.0328638497652582	0.00495049504950495	0	0.0016273393002441	0.0124792013311148	0.00649350649350649	0.0102040816326531	0.00247218788627936	0.00696864111498258	0.0196428571428571	0.0269503546099291	0.0303030303030303	0	0.00531914893617021	0.00668896321070234	0.00420168067226891	0.00793650793650794	0.000905797101449275	0.00404858299595142	0.0175609756097561	0.015748031496063	0.00869565217391304
Feature_BugToBugAssociations_a_7_d_1_10	0.00147058823529412	0.0034965034965035	0.00226757369614512	0.000836120401337793	0.000732064421669107	0.00345423143350604	0.00659340659340659	0	0.000890471950133571	0.00420168067226891	0.00173310225303293	0.00196078431372549	0	0.00342465753424658	0.0155172413793103	0.00148588410104012	0	0.0013986013986014	0.00268096514745308	0	0	0	0.00176522506619594	0	0.00168918918918919	0.00206185567010309	0	0.00469483568075117	0	0	0.0016273393002441	0	0	0	0	0.00174216027874564	0.00178571428571429	0	0	0.0119760479041916	0.00531914893617021	0.000836120401337793	0.00105042016806723	0	0	0	0.000975609756097561	0.0015748031496063	0
Feature_BugToBugAssociations_a_7_d_1_11	0	0.00174825174825175	0.00113378684807256	0.00250836120401338	0.00658857979502196	0.00518134715025907	0.0285714285714286	0	0.00178094390026714	0	0.00173310225303293	0.0549019607843137	0.00412371134020619	0.00342465753424658	0.0396551724137931	0.0208023774145617	0	0.0013986013986014	0.0536193029490617	0.0172278778386844	0.024928092042186	0	0.0132391879964696	0	0.00168918918918919	0.0206185567010309	0	0	0.00165016501650165	0.00111982082866741	0.0048820179007323	0.0149750415973378	0	0.0204081632653061	0.034610630407911	0.0470383275261324	0.0232142857142857	0.0212765957446809	0.00505050505050505	0.149700598802395	0.00265957446808511	0.00501672240802676	0.00105042016806723	0.111111111111111	0.0226449275362319	0.00404858299595142	0.00195121951219512	0.0031496062992126	0.00124223602484472
Feature_BugToBugAssociations_a_7_d_1_12	0	0	0.0124716553287982	0	0	0.00172711571675302	0.010989010989011	0.0024174053182917	0.00356188780053428	0.0126050420168067	0	0.00392156862745098	0.00206185567010309	0.00342465753424658	0.0120689655172414	0.0133729569093611	0.00217155266015201	0.0041958041958042	0	0.000783085356303837	0.000958772770853308	0.00677966101694915	0.00264783759929391	0.0065252854812398	0	0.0288659793814433	0.00586510263929619	0	0.000825082508250825	0.0100783874580067	0	0.000831946755407654	0.00324675324675325	0	0.00123609394313968	0.00348432055749129	0	0.00141843971631206	0.00505050505050505	0.00598802395209581	0.0452127659574468	0.00334448160535117	0.00105042016806723	0.00793650793650794	0.0036231884057971	0.00404858299595142	0.00585365853658537	0.0094488188976378	0.00372670807453416
Feature_BugToBugAssociations_a_7_d_1_13	0	0.0131118881118881	0.00113378684807256	0.0250836120401338	0.00585651537335286	0.0138169257340242	0.010989010989011	0.016116035455278	0.00712377560106857	0.126050420168067	0.0363951473136915	0	0.00206185567010309	0.0376712328767123	0.05	0.0148588410104012	0.0184581976112921	0.0167832167832168	0.00268096514745308	0	0	0.00677966101694915	0	0.00815660685154975	0	0.0288659793814433	0	0.028169014084507	0.0132013201320132	0.00111982082866741	0	0.00415973377703827	0.0113636363636364	0.112244897959184	0.00370828182941904	0.00348432055749129	0.00357142857142857	0	0.0151515151515152	0	0	0	0.00840336134453781	0.00793650793650794	0.000905797101449275	0	0.00878048780487805	0.0031496062992126	0.0111801242236025
Feature_BugToBugAssociations_a_7_d_1_14	0.0132352941176471	0.000874125874125874	0	0.000836120401337793	0.000732064421669107	0.00863557858376511	0.010989010989011	0.0008058017727639	0	0.00420168067226891	0.00346620450606586	0.00784313725490196	0	0.00342465753424658	0.0189655172413793	0.00148588410104012	0.00325732899022801	0.0013986013986014	0.00536193029490617	0.00156617071260767	0.00287631831255992	0.0203389830508475	0.00794351279788173	0	0.00337837837837838	0.0123711340206186	0.0205278592375367	0.00938967136150235	0.000825082508250825	0.013437849944009	0.00244100895036615	0.00915141430948419	0.00162337662337662	0.0204081632653061	0.00123609394313968	0.00696864111498258	0.00535714285714286	0.00141843971631206	0.0757575757575758	0.0838323353293413	0.00265957446808511	0.00167224080267559	0.00630252100840336	0.00793650793650794	0.00271739130434783	0.0161943319838057	0.000975609756097561	0.0062992125984252	0.00869565217391304
[truncated: 51 more columns]
