# Supplementary material for: A Bayesian method for detecting pairwise associations in compositional data
Source: PLoS Comput Biol. 2017 Nov 15;13(11):e1005852. doi: 10.1371/journal.pcbi.1005852 (PMC5706738; doi:10.1371/journal.pcbi.1005852)
Supplement: S2 Data — All simulated datasets from sparseDOSSA, as well as the template dataset used. For details on how these were generated, see S2 Text. (ZIP) [file pcbi.1005852.s005.zip › S2_data/sparseDOSSA_posterior_fornix_template_cor_value_-0.3/BugBugMatrix_assoc_d_60.txt]

Feature_BugToBugAssociations_a_7_d_1_1	0.00561797752808989	0	0.00186915887850467	0.00980392156862745	0.00111607142857143	0.0100273473108478	0.00214592274678112	0.00165562913907285	0.000764525993883792	0.0037593984962406	0.0033112582781457	0.00128865979381443	0.0016260162601626	0.0072992700729927	0	0	0.00396196513470681	0.00377714825306893	0.00225733634311512	0.0143884892086331	0.0177383592017738	0.00441501103752759	0	0.0072202166064982	0.0204678362573099	0.00547945205479452	0.00638977635782748	0.0050251256281407	0	0	0.00121359223300971	0	0	0.0123734533183352	0	0.00448430493273543	0.00139082058414465	0	0.00224215246636771	0.00643086816720257	0.00115207373271889	0	0.0036697247706422	0.0015748031496063	0	0	0	0	0
Feature_BugToBugAssociations_a_7_d_1_2	0.00561797752808989	0	0.00373831775700935	0.00326797385620915	0.00334821428571429	0.00273473108477666	0.00214592274678112	0.000827814569536424	0	0.0075187969924812	0.0033112582781457	0	0.0032520325203252	0.0170316301703163	0.00654450261780105	0.00555555555555556	0.000792393026941363	0.000944287063267233	0.00225733634311512	0	0.00221729490022173	0.00662251655629139	0.00111607142857143	0.0036101083032491	0.0087719298245614	0.0136986301369863	0	0.0016750418760469	0	0.00276243093922652	0.0145631067961165	0.0140679953106682	0	0	0.00141843971631206	0.00149476831091181	0.00139082058414465	0.000818330605564648	0.00112107623318386	0.00214362272240086	0.00230414746543779	0.0175438596491228	0.0018348623853211	0.0015748031496063	0.00840336134453781	0	0.00341296928327645	0.0265486725663717	0.00136239782016349
Feature_BugToBugAssociations_a_7_d_1_3	0	0.00253164556962025	0	0	0.00111607142857143	0.000911577028258888	0	0	0	0	0	0	0	0.0024330900243309	0	0	0.000792393026941363	0	0.00451467268623025	0.00359712230215827	0.00110864745011086	0.00662251655629139	0	0	0.00292397660818713	0.00273972602739726	0.00638977635782748	0.0016750418760469	0.00218340611353712	0.00276243093922652	0	0.00117233294255569	0.00294985250737463	0	0	0	0	0.000818330605564648	0.00112107623318386	0.00107181136120043	0	0	0.0018348623853211	0	0	0	0.00113765642775882	0	0.00272479564032698
Feature_BugToBugAssociations_a_7_d_1_4	0	0	0.00373831775700935	0.0228758169934641	0.00558035714285714	0.0492251595259799	0.00214592274678112	0.000827814569536424	0.000764525993883792	0	0.0364238410596026	0.0038659793814433	0.0016260162601626	0.0048661800486618	0	0.0611111111111111	0.00237717908082409	0.0500472143531634	0.0270880361173815	0.0107913669064748	0.0133037694013304	0.0264900662251656	0	0.00180505415162455	0	0.0986301369863014	0	0.0050251256281407	0.00218340611353712	0.00552486187845304	0.0145631067961165	0.0445486518171161	0.0353982300884956	0.00112485939257593	0.00141843971631206	0.00149476831091181	0.00139082058414465	0.072013093289689	0.00112107623318386	0	0	0.0075187969924812	0.0018348623853211	0.0125984251968504	0.0168067226890756	0	0.025028441410694	0.0973451327433628	0
Feature_BugToBugAssociations_a_7_d_1_5	0.51685393258427	0.582278481012658	0.697196261682243	0.722222222222222	0.939732142857143	0.858705560619872	0.813304721030043	0.879966887417219	0.821100917431193	0.390977443609023	0.900662251655629	0.926546391752577	0.855284552845528	0.851581508515815	0.956806282722513	0.619444444444444	0.922345483359746	0.847025495750708	0.81038374717833	0.345323741007194	0.881374722838137	0.247240618101545	0.772321428571429	0.754512635379061	0.847953216374269	0.684931506849315	0.603833865814696	0.822445561139028	0.491266375545852	0.908839779005525	0.949029126213592	0.83704572098476	0.507374631268437	0.827896512935883	0.84113475177305	0.910313901345291	0.962447844228095	0.751227495908347	0.841928251121076	0.956055734190782	0.884792626728111	0.781954887218045	0.71743119266055	0.759055118110236	0.403361344537815	0.688442211055276	0.915813424345848	0.460176991150442	0.942779291553134
Feature_BugToBugAssociations_a_7_d_1_6	0	0.260759493670886	0.00186915887850467	0.0261437908496732	0	0	0.0171673819742489	0	0	0	0	0	0	0.0024330900243309	0	0	0.00158478605388273	0	0.00225733634311512	0.00719424460431655	0	0.240618101545254	0	0.00180505415162455	0	0	0	0	0.0305676855895196	0.00276243093922652	0.00121359223300971	0	0.0176991150442478	0.0191226096737908	0.0468085106382979	0.0254110612855007	0.00834492350486787	0.0237315875613748	0.015695067264574	0.00214362272240086	0	0.0350877192982456	0	0.0015748031496063	0	0.0050251256281407	0.0102389078498294	0.0707964601769911	0
Feature_BugToBugAssociations_a_7_d_1_7	0.393258426966292	0.00253164556962025	0.0355140186915888	0	0	0.01640838650866	0.124463519313305	0.0124172185430464	0.055045871559633	0.142857142857143	0.0149006622516556	0	0.0130081300813008	0.0048661800486618	0.00392670157068063	0.241666666666667	0	0.0594900849858357	0.0790067720090293	0.309352517985612	0.0687361419068736	0.11037527593819	0.0703125	0.0036101083032491	0.0116959064327485	0.00273972602739726	0.156549520766773	0.0284757118927973	0.196506550218341	0.0580110497237569	0.00485436893203883	0.00468933177022274	0	0.00112485939257593	0.0553191489361702	0.00149476831091181	0.00278164116828929	0.0589198036006547	0	0.00857449088960343	0.0806451612903226	0.0952380952380952	0.018348623853211	0	0	0.0301507537688442	0.0238907849829352	0	0.00681198910081744
Feature_BugToBugAssociations_a_7_d_1_8	0.0617977528089888	0.0506329113924051	0.226168224299065	0.0980392156862745	0.015625	0.0273473108477666	0.0128755364806867	0.097682119205298	0.107798165137615	0.413533834586466	0.0298013245033113	0.0360824742268041	0.0666666666666667	0.0705596107055961	0.0143979057591623	0.00277777777777778	0.0586370839936609	0.0226628895184136	0.0338600451467269	0.151079136690647	0.00665188470066519	0.298013245033113	0.110491071428571	0.173285198555957	0.0146198830409357	0.120547945205479	0.172523961661342	0.0954773869346734	0.209606986899563	0.00276243093922652	0.00121359223300971	0.078546307151231	0.392330383480826	0.109111361079865	0.0141843971631206	0.0328849028400598	0.00139082058414465	0.05810147299509	0.112107623318386	0.00857449088960343	0.00576036866359447	0.0200501253132832	0.234862385321101	0.21259842519685	0.470588235294118	0.120603015075377	0.00341296928327645	0.0619469026548673	0.00544959128065395
Feature_BugToBugAssociations_a_7_d_1_9	0	0.0405063291139241	0.00560747663551402	0.0457516339869281	0.00669642857142857	0.00638103919781222	0.00429184549356223	0.00248344370860927	0.000764525993883792	0.0075187969924812	0.0033112582781457	0.0038659793814433	0.0048780487804878	0.0024330900243309	0.00130890052356021	0.0222222222222222	0.00237717908082409	0	0.00451467268623025	0.00719424460431655	0.00443458980044346	0.00441501103752759	0	0.0342960288808664	0.00292397660818713	0.00547945205479452	0.00638977635782748	0.0033500837520938	0.0414847161572052	0.0110497237569061	0.00121359223300971	0.0082063305978898	0.0147492625368732	0.00562429696287964	0.00141843971631206	0.00896860986547085	0	0.00981996726677578	0.00224215246636771	0.00321543408360129	0.00115207373271889	0	0.00917431192660551	0.0031496062992126	0.0504201680672269	0.0100502512562814	0.00113765642775882	0.0442477876106195	0.00953678474114441
Feature_BugToBugAssociations_a_7_d_1_10	0.00561797752808989	0.00253164556962025	0.00373831775700935	0.00326797385620915	0.00111607142857143	0.000911577028258888	0.00858369098712446	0	0.00229357798165138	0	0	0.00128865979381443	0.0048780487804878	0	0.00261780104712042	0.00277777777777778	0	0	0.00225733634311512	0	0	0.0022075055187638	0.00111607142857143	0	0	0.00273972602739726	0.00638977635782748	0.0016750418760469	0	0	0.00121359223300971	0.00351699882766706	0.00589970501474926	0	0.00283687943262411	0	0.00278164116828929	0.000818330605564648	0	0.00107181136120043	0.00345622119815668	0.0025062656641604	0	0.0015748031496063	0.00840336134453781	0	0	0	0.00272479564032698
Feature_BugToBugAssociations_a_7_d_1_11	0.00561797752808989	0.010126582278481	0.00373831775700935	0.0522875816993464	0.0189732142857143	0.0255241567912489	0.00429184549356223	0.000827814569536424	0	0	0.00662251655629139	0.0038659793814433	0.0016260162601626	0.0024330900243309	0.0104712041884817	0	0.00237717908082409	0.00661000944287063	0.018058690744921	0.0827338129496403	0.00110864745011086	0.0022075055187638	0.015625	0.0126353790613718	0	0.0136986301369863	0.0351437699680511	0.016750418760469	0.00218340611353712	0.00276243093922652	0	0	0.00884955752212389	0.00112485939257593	0	0.00747384155455904	0.00695410292072323	0.00818330605564648	0.0123318385650224	0.00107181136120043	0.0126728110599078	0	0	0.0031496062992126	0.00840336134453781	0.100502512562814	0.0102389078498294	0.0530973451327434	0.00681198910081744
Feature_BugToBugAssociations_a_7_d_1_12	0	0.00253164556962025	0.00560747663551402	0.00326797385620915	0.00223214285714286	0.000911577028258888	0	0.00165562913907285	0.00764525993883792	0.0037593984962406	0	0	0.0016260162601626	0.0024330900243309	0.00130890052356021	0.025	0.000792393026941363	0.0028328611898017	0	0	0.00110864745011086	0.0375275938189845	0.00223214285714286	0.0036101083032491	0	0.0246575342465753	0	0	0.00436681222707424	0	0.00121359223300971	0.00117233294255569	0	0.0134983127109111	0.025531914893617	0.00149476831091181	0.00417246175243394	0.0016366612111293	0.00112107623318386	0	0	0.0150375939849624	0.0073394495412844	0.0015748031496063	0	0	0.00113765642775882	0.0265486725663717	0.00272479564032698
Feature_BugToBugAssociations_a_7_d_1_13	0	0.0227848101265823	0.00560747663551402	0.00326797385620915	0.00334821428571429	0	0.00214592274678112	0	0.00229357798165138	0.0263157894736842	0.00165562913907285	0.0128865979381443	0.040650406504065	0.0194647201946472	0	0.00277777777777778	0.00158478605388273	0.000944287063267233	0	0.0611510791366906	0.00110864745011086	0.0022075055187638	0.0100446428571429	0	0.0818713450292398	0.010958904109589	0.00319488817891374	0.016750418760469	0.00436681222707424	0.00276243093922652	0.00849514563106796	0.00468933177022274	0.00294985250737463	0.00674915635545557	0	0.00298953662182362	0.00139082058414465	0.013911620294599	0.00560538116591928	0.00964630225080386	0.00230414746543779	0.012531328320802	0.0018348623853211	0.0015748031496063	0.0252100840336134	0.0251256281407035	0.00455062571103527	0.079646017699115	0.0108991825613079
Feature_BugToBugAssociations_a_7_d_1_14	0.00561797752808989	0.0227848101265823	0.00560747663551402	0.00980392156862745	0.00111607142857143	0.000911577028258888	0.00643776824034335	0.00165562913907285	0.00152905198776758	0.0037593984962406	0	0.0103092783505155	0.0048780487804878	0.0121654501216545	0.00261780104712042	0.0166666666666667	0.00237717908082409	0.0056657223796034	0.0135440180586907	0.00719424460431655	0.00110864745011086	0.011037527593819	0.0167410714285714	0.0036101083032491	0.0087719298245614	0.0136986301369863	0.00319488817891374	0.0016750418760469	0.0152838427947598	0	0.00121359223300971	0.00234466588511137	0.0117994100294985	0.00224971878515186	0.0099290780141844	0.00149476831091181	0.00556328233657858	0	0.00336322869955157	0	0.00576036866359447	0.012531328320802	0.0018348623853211	0	0.00840336134453781	0.0201005025125628	0	0.079646017699115	0.00817438692098093
[truncated: 51 more columns]
