# Supplementary material for: A Bayesian method for detecting pairwise associations in compositional data
Source: PLoS Comput Biol. 2017 Nov 15;13(11):e1005852. doi: 10.1371/journal.pcbi.1005852 (PMC5706738; doi:10.1371/journal.pcbi.1005852)
Supplement: S2 Data — All simulated datasets from sparseDOSSA, as well as the template dataset used. For details on how these were generated, see S2 Text. (ZIP) [file pcbi.1005852.s005.zip › S2_data/sparseDOSSA_posterior_fornix_template_cor_value_-0.3/BugBugMatrix_assoc_d_78.txt]

Feature_BugToBugAssociations_a_7_d_1_1	0	0	0.0258620689655172	0	0	0.00125628140703518	0.00125786163522013	0.00204498977505112	0	0.000757575757575758	0.00546448087431694	0	0	0.0192307692307692	0.00208333333333333	0.00879765395894428	0.00186915887850467	0.0364741641337386	0.0341880341880342	0.00103950103950104	0.00197628458498024	0	0	0.0037593984962406	0.00188679245283019	0.0014792899408284	0.00619834710743802	0.0100334448160535	0.003487358326068	0.00522193211488251	0	0.00188323917137476	0.00217864923747277	0.00775193798449612	0	0	0.0019723865877712	0	0.0133657351154313	0.00188679245283019	0.0029585798816568	0	0.00980392156862745	0	0.00719424460431655	0	0	0	0
Feature_BugToBugAssociations_a_7_d_1_2	0.00597014925373134	0.00412881915772089	0.0689655172413793	0.0136054421768707	0	0	0	0	0.0024330900243309	0.000757575757575758	0.00273224043715847	0.00382409177820268	0	0.00101214574898785	0.00208333333333333	0.0205278592375367	0.000934579439252336	0.0121580547112462	0.102564102564103	0.00103950103950104	0.000988142292490119	0.0258899676375405	0.00632244467860906	0.0018796992481203	0.00188679245283019	0.0014792899408284	0.0144628099173554	0.00334448160535117	0.000871839581517001	0	0.0036036036036036	0	0.00871459694989107	0.00775193798449612	0.00528401585204756	0.0237154150197628	0.0138067061143984	0.00119331742243437	0.00972053462940462	0.00754716981132075	0.0029585798816568	0.00381679389312977	0.00490196078431373	0.0122511485451761	0.00205549845837616	0.00519480519480519	0.00783289817232376	0	0.0064
Feature_BugToBugAssociations_a_7_d_1_3	0	0	0	0.00226757369614512	0.00118063754427391	0	0.00125786163522013	0	0	0	0	0.00191204588910134	0.00200400801603206	0.00101214574898785	0.00208333333333333	0	0	0	0	0.00207900207900208	0.000988142292490119	0	0	0.0018796992481203	0.00188679245283019	0.0014792899408284	0.00206611570247934	0	0.000871839581517001	0	0	0	0	0.0155038759689922	0.00264200792602378	0	0.0019723865877712	0.00119331742243437	0	0	0	0	0.00490196078431373	0	0	0.0012987012987013	0.00261096605744125	0.010752688172043	0
Feature_BugToBugAssociations_a_7_d_1_4	0.00099502487562189	0	0.181034482758621	0.00226757369614512	0.0543093270365998	0.0565326633165829	0.00251572327044025	0.0429447852760736	0.0097323600973236	0.000757575757575758	0	0.00382409177820268	0.00100200400801603	0.0364372469635627	0	0.19941348973607	0.0280373831775701	0	0.0256410256410256	0	0.00197628458498024	0.00970873786407767	0.00316122233930453	0.0827067669172932	0.0150943396226415	0	0.00413223140495868	0.280936454849498	0.00697471665213601	0.18798955613577	0.00720720720720721	0	0.0326797385620915	0.0155038759689922	0.0264200792602378	0.0316205533596838	0	0.0548926014319809	0	0.0150943396226415	0.124260355029586	0	0.00490196078431373	0.00306278713629403	0	0	0.0130548302872063	0.032258064516129	0.0256
Feature_BugToBugAssociations_a_7_d_1_5	0.752238805970149	0.912469033856317	0.267241379310345	0.843537414965986	0.879574970484061	0.723618090452261	0.762264150943396	0.732106339468303	0.914841849148418	0.877272727272727	0.89207650273224	0.858508604206501	0.908817635270541	0.809716599190283	0.88125	0.715542521994135	0.85607476635514	0.474164133738602	0.324786324786325	0.79002079002079	0.896245059288538	0.747572815533981	0.950474183350896	0.821428571428571	0.571698113207547	0.732248520710059	0.692148760330578	0.331103678929766	0.943330427201395	0.362924281984334	0.918918918918919	0.889830508474576	0.784313725490196	0.705426356589147	0.856010568031704	0.766798418972332	0.907297830374753	0.906921241050119	0.917375455650061	0.667924528301887	0.476331360946746	0.971374045801527	0.323529411764706	0.938744257274119	0.943473792394656	0.951948051948052	0.446475195822454	0.333333333333333	0.744
Feature_BugToBugAssociations_a_7_d_1_6	0.0736318407960199	0	0.0172413793103448	0	0	0.0917085427135678	0	0	0	0	0.00136612021857923	0	0	0	0.00208333333333333	0.00293255131964809	0.0747663551401869	0.00303951367781155	0	0.0914760914760915	0.00197628458498024	0	0	0.0018796992481203	0.0471698113207547	0.00739644970414201	0.00206611570247934	0.0267558528428094	0.00784655623365301	0.0783289817232376	0	0.00188323917137476	0.00217864923747277	0	0.00132100396301189	0.0118577075098814	0.0157790927021696	0.00477326968973747	0.00243013365735115	0.069811320754717	0	0	0	0.00918836140888208	0	0.0168831168831169	0	0.021505376344086	0.0224
Feature_BugToBugAssociations_a_7_d_1_7	0.00398009950248756	0	0	0.0521541950113379	0.00118063754427391	0.0263819095477387	0.0251572327044025	0.0102249488752556	0.0121654501216545	0.028030303030303	0.00273224043715847	0	0	0.00101214574898785	0.00208333333333333	0.0293255131964809	0.0186915887850467	0.25531914893617	0.145299145299145	0.0166320166320166	0	0.15210355987055	0.00526870389884088	0	0.0509433962264151	0.131656804733728	0.00413223140495868	0.096989966555184	0	0.214099216710183	0.0234234234234234	0.0207156308851224	0.028322440087146	0.00775193798449612	0.0224570673712021	0.0158102766798419	0.0276134122287968	0	0.040097205346294	0.139622641509434	0.245562130177515	0	0.32843137254902	0.0183767228177642	0.00205549845837616	0.0025974025974026	0.12532637075718	0.0752688172043011	0.088
Feature_BugToBugAssociations_a_7_d_1_8	0.14228855721393	0.0536746490503716	0.396551724137931	0.0136054421768707	0.0495867768595041	0.071608040201005	0.164779874213836	0.167689161554192	0.0121654501216545	0.0734848484848485	0.0751366120218579	0.0669216061185468	0.0410821643286573	0.0829959514170041	0.0791666666666667	0.00879765395894428	0.00467289719626168	0.182370820668693	0.136752136752137	0.0727650727650728	0.0849802371541502	0	0.00210748155953635	0.0037593984962406	0.266037735849057	0.0828402366863905	0.235537190082645	0.157190635451505	0.020924149956408	0.120104438642298	0.0324324324324324	0.0734463276836158	0.0697167755991285	0.0542635658914729	0.0620871862615588	0.075098814229249	0.0157790927021696	0.0262529832935561	0.00972053462940462	0.0264150943396226	0.0739644970414201	0.00572519083969466	0.186274509803922	0.00306278713629403	0.00411099691675231	0.0012987012987013	0.352480417754569	0.172043010752688	0.0944
Feature_BugToBugAssociations_a_7_d_1_9	0.00398009950248756	0.00908340214698596	0.00862068965517241	0	0.00118063754427391	0.00125628140703518	0.0213836477987421	0.0224948875255624	0.0121654501216545	0.00378787878787879	0.00819672131147541	0.0286806883365201	0.00801603206412826	0.00404858299595142	0.00625	0	0	0.00303951367781155	0.0170940170940171	0.00727650727650728	0.000988142292490119	0.00323624595469256	0.0136986301369863	0.0037593984962406	0.00188679245283019	0.0103550295857988	0.0103305785123967	0	0.002615518744551	0.00261096605744125	0.0018018018018018	0.000941619585687382	0	0.0155038759689922	0.00792602377807133	0.0197628458498024	0	0.0035799522673031	0.00243013365735115	0.00188679245283019	0.00887573964497041	0.00190839694656489	0.0147058823529412	0.00459418070444104	0.0164439876670093	0.0012987012987013	0.0156657963446475	0.139784946236559	0.0016
Feature_BugToBugAssociations_a_7_d_1_10	0.00298507462686567	0	0	0.00453514739229025	0.00118063754427391	0.00125628140703518	0.00125786163522013	0.0081799591002045	0.0024330900243309	0.000757575757575758	0	0	0.00100200400801603	0	0.00625	0	0	0	0.00854700854700855	0	0.00197628458498024	0.00323624595469256	0	0.0037593984962406	0.00943396226415094	0.0014792899408284	0.00206611570247934	0.00334448160535117	0	0.00261096605744125	0	0	0	0.00775193798449612	0.00132100396301189	0.00395256916996047	0.0019723865877712	0	0	0	0.0029585798816568	0	0.0196078431372549	0	0.00102774922918808	0.0038961038961039	0.0130548302872063	0.021505376344086	0
Feature_BugToBugAssociations_a_7_d_1_11	0.00696517412935323	0.00578034682080925	0.00862068965517241	0.0521541950113379	0.00826446280991736	0.0163316582914573	0.00628930817610063	0.00408997955010225	0.0121654501216545	0.000757575757575758	0.0109289617486339	0.00573613766730402	0.00100200400801603	0.0222672064777328	0	0.0117302052785924	0.00467289719626168	0.00303951367781155	0.0769230769230769	0.00103950103950104	0.00494071146245059	0.029126213592233	0.0136986301369863	0.018796992481203	0.00566037735849057	0.0177514792899408	0.0103305785123967	0.00668896321070234	0.011333914559721	0.00522193211488251	0.00720720720720721	0.00376647834274953	0.0522875816993464	0.00775193798449612	0	0.0118577075098814	0.00788954635108481	0.00119331742243437	0	0.0528301886792453	0.0207100591715976	0.000954198473282443	0.0245098039215686	0.00459418070444104	0.0164439876670093	0.0038961038961039	0.00261096605744125	0.010752688172043	0
Feature_BugToBugAssociations_a_7_d_1_12	0.00398009950248756	0.00165152766308836	0	0	0	0	0.0125786163522013	0.00204498977505112	0.0072992700729927	0	0	0	0.00400801603206413	0	0.0145833333333333	0.00293255131964809	0.00467289719626168	0.0182370820668693	0	0.00311850311850312	0	0	0.00421496311907271	0	0.00188679245283019	0	0.00413223140495868	0	0.000871839581517001	0.00522193211488251	0	0	0.00217864923747277	0.0542635658914729	0.00264200792602378	0	0	0	0	0.00188679245283019	0.0118343195266272	0.00190839694656489	0.0343137254901961	0.00306278713629403	0.00205549845837616	0.0012987012987013	0	0.010752688172043	0
Feature_BugToBugAssociations_a_7_d_1_13	0	0.0123864574731627	0.00862068965517241	0.0136054421768707	0.00236127508854782	0.00251256281407035	0.00125786163522013	0.00613496932515337	0.0024330900243309	0.00151515151515152	0	0.0267686424474187	0.030060120240481	0.0212550607287449	0.00208333333333333	0	0	0.00303951367781155	0.0256410256410256	0.00311850311850312	0.000988142292490119	0.0129449838187702	0.00105374077976818	0.056390977443609	0.0245283018867925	0.00443786982248521	0.00826446280991736	0.0735785953177258	0	0	0.0018018018018018	0.00282485875706215	0.0130718954248366	0.0930232558139535	0.00528401585204756	0.0158102766798419	0	0	0	0	0.0266272189349112	0.00954198473282443	0.0294117647058824	0.00153139356814701	0	0.0103896103896104	0.010443864229765	0.129032258064516	0.0128
Feature_BugToBugAssociations_a_7_d_1_14	0.00298507462686567	0.000825763831544178	0.0172413793103448	0.00226757369614512	0.00118063754427391	0.00753768844221105	0	0.00204498977505112	0.0121654501216545	0.0121212121212121	0.00136612021857923	0.00382409177820268	0.0030060120240481	0.00101214574898785	0	0	0.00560747663551402	0.00911854103343465	0.102564102564103	0.0103950103950104	0.00197628458498024	0.0161812297734628	0	0	0	0.00739644970414201	0.00413223140495868	0.0100334448160535	0.000871839581517001	0.0156657963446475	0.0036036036036036	0.00470809792843691	0.00435729847494553	0.00775193798449612	0.00660501981505945	0.0237154150197628	0.00591715976331361	0	0.00486026731470231	0.0150943396226415	0.0029585798816568	0.00477099236641221	0.0147058823529412	0.00153139356814701	0.00513874614594039	0	0.010443864229765	0.043010752688172	0.0048
[truncated: 51 more columns]
