# Supplementary material for: A Bayesian method for detecting pairwise associations in compositional data
Source: PLoS Comput Biol. 2017 Nov 15;13(11):e1005852. doi: 10.1371/journal.pcbi.1005852 (PMC5706738; doi:10.1371/journal.pcbi.1005852)
Supplement: S2 Data — All simulated datasets from sparseDOSSA, as well as the template dataset used. For details on how these were generated, see S2 Text. (ZIP) [file pcbi.1005852.s005.zip › S2_data/sparseDOSSA_posterior_fornix_template_cor_value_-0.3/BugBugMatrix_assoc_d_63.txt]

Feature_BugToBugAssociations_a_7_d_1_1	0	0.00186567164179104	0.0165289256198347	0.0056980056980057	0.00248138957816377	0	0.0138888888888889	0.000807102502017756	0	0.00617283950617284	0.00112233445566779	0.0105374077976818	0	0.0797872340425532	0	0.00325027085590466	0.00294117647058824	0.00126582278481013	0.00226757369614512	0	0.136054421768707	0	0.00133511348464619	0.0113636363636364	0	0	0	0	0	0	0	0	0.00141043723554302	0.00100401606425703	0	0.00216684723726977	0	0	0	0.00132802124833997	0.0136054421768707	0.00132450331125828	0.00354609929078014	0.00153846153846154	0	0.00343642611683849	0.00221238938053097	0.0125523012552301	0.000870322019147084
Feature_BugToBugAssociations_a_7_d_1_2	0.0206896551724138	0.00932835820895522	0.00826446280991736	0	0	0.00598802395209581	0.00462962962962963	0.00564971751412429	0.00197433366238894	0.00308641975308642	0.00112233445566779	0.00526870389884088	0	0.0372340425531915	0.0311526479750779	0.00216684723726977	0.00294117647058824	0.00126582278481013	0.0294784580498866	0	0.00680272108843537	0.00297619047619048	0	0.00568181818181818	0.00114285714285714	0.0208333333333333	0.00929368029739777	0.00267379679144385	0.00265957446808511	0	0.0128205128205128	0.00144508670520231	0.0126939351198872	0.00100401606425703	0.00967741935483871	0.00216684723726977	0	0	0.00171379605826907	0.00265604249667995	0	0.00132450331125828	0	0.0184615384615385	0.000735294117647059	0.0446735395189003	0.0110619469026549	0.0376569037656904	0.00174064403829417
Feature_BugToBugAssociations_a_7_d_1_3	0.00689655172413793	0.00186567164179104	0	0	0.00248138957816377	0	0.00462962962962963	0	0	0	0	0	0.0158730158730159	0.00531914893617021	0.00311526479750779	0	0	0.00126582278481013	0.00226757369614512	0.00100704934541793	0	0	0.00133511348464619	0.00568181818181818	0.00114285714285714	0.00297619047619048	0	0	0	0	0	0.00144508670520231	0	0	0.00161290322580645	0.00108342361863489	0	0.00183823529411765	0	0	0.00680272108843537	0	0	0	0	0.00343642611683849	0	0.00836820083682008	0
Feature_BugToBugAssociations_a_7_d_1_4	0.0482758620689655	0.0373134328358209	0	0.00284900284900285	0.0942928039702233	0	0	0.00403551251008878	0.0108588351431392	0.00925925925925926	0.00112233445566779	0	0.0793650793650794	0.00531914893617021	0.043613707165109	0	0	0.0430379746835443	0.00226757369614512	0	0.00680272108843537	0	0	0.142045454545455	0	0.00297619047619048	0.0297397769516729	0.0267379679144385	0.00265957446808511	0	0.00641025641025641	0.065028901734104	0.0197461212976023	0.00100401606425703	0.00483870967741936	0.0173347778981582	0.00323362974939369	0.0514705882352941	0.00171379605826907	0	0.0136054421768707	0.00132450331125828	0.0345744680851064	0.00615384615384615	0.00220588235294118	0.0481099656357388	0	0.0167364016736402	0
Feature_BugToBugAssociations_a_7_d_1_5	0.275862068965517	0.83955223880597	0.413223140495868	0.646723646723647	0.73697270471464	0.619760479041916	0.731481481481482	0.863599677158999	0.911154985192497	0.614197530864197	0.90347923681257	0.887249736564805	0.198412698412698	0.436170212765957	0.588785046728972	0.964247020585049	0.844117647058824	0.862025316455696	0.732426303854875	0.926485397784491	0.666666666666667	0.696428571428571	0.909212283044059	0.244318181818182	0.940571428571429	0.630952380952381	0.382899628252788	0.8475935828877	0.795212765957447	0.913194444444444	0.538461538461538	0.835260115606936	0.629055007052186	0.948795180722892	0.867741935483871	0.895991332611051	0.896523848019402	0.544117647058823	0.920308483290488	0.835325365205843	0.557823129251701	0.794701986754967	0.861702127659574	0.533846153846154	0.883088235294118	0.752577319587629	0.376106194690265	0.623430962343096	0.972149695387293
Feature_BugToBugAssociations_a_7_d_1_6	0	0	0	0.0199430199430199	0.00248138957816377	0	0	0.0177562550443906	0.00296150049358342	0	0	0.0231822971548999	0.23015873015873	0.0159574468085106	0	0	0	0	0	0.00100704934541793	0	0.00297619047619048	0.00400534045393859	0	0	0.00297619047619048	0.154275092936803	0	0	0	0	0.046242774566474	0.184767277856135	0	0	0	0.00161681487469685	0	0	0.049136786188579	0	0.00132450331125828	0	0.123076923076923	0.00441176470588235	0.0103092783505155	0.334070796460177	0	0.000870322019147084
Feature_BugToBugAssociations_a_7_d_1_7	0	0.0186567164179104	0.00826446280991736	0.056980056980057	0	0.0748502994011976	0	0.0137207425343019	0.0177690029615005	0	0.0549943883277217	0	0	0.0531914893617021	0.261682242990654	0.00108342361863489	0.0382352941176471	0.0481012658227848	0.0634920634920635	0.00302114803625378	0	0.00297619047619048	0.0186915887850467	0.198863636363636	0.00114285714285714	0.205357142857143	0.120817843866171	0.00267379679144385	0.00797872340425532	0.00173611111111111	0.032051282051282	0.0158959537572254	0.00564174894217207	0.00200803212851406	0.0774193548387097	0.0249187432286024	0.0363783346806791	0.102941176470588	0.0394173093401885	0.00664010624169987	0.00680272108843537	0.0384105960264901	0.0647163120567376	0.0969230769230769	0.0617647058823529	0	0.146017699115044	0.104602510460251	0
Feature_BugToBugAssociations_a_7_d_1_8	0.489655172413793	0.00932835820895522	0.28099173553719	0.227920227920228	0.104218362282878	0.167664670658683	0.0694444444444444	0.0677966101694915	0.0454096742349457	0.305555555555556	0.00336700336700337	0.0642781875658588	0.206349206349206	0.164893617021277	0.0249221183800623	0.00325027085590466	0.0529411764705882	0.00759493670886076	0.0702947845804989	0.0473313192346425	0.0816326530612245	0.211309523809524	0.0520694259012016	0.119318181818182	0.0331428571428571	0.0595238095238095	0.265799256505576	0.0320855614973262	0.0638297872340425	0.0659722222222222	0.256410256410256	0.023121387283237	0.119887165021157	0.0281124497991968	0.017741935483871	0.028169014084507	0.0258690379951496	0.253676470588235	0.0188517566409597	0.0464807436918991	0.19047619047619	0.119205298013245	0.0274822695035461	0.184615384615385	0.0389705882352941	0.0721649484536082	0.0995575221238938	0.096234309623431	0.000870322019147084
Feature_BugToBugAssociations_a_7_d_1_9	0.0344827586206897	0.0298507462686567	0.00826446280991736	0.0056980056980057	0.0446650124069479	0.0179640718562874	0.087962962962963	0.0145278450363196	0.00197433366238894	0.0123456790123457	0.00336700336700337	0.00210748155953635	0.00793650793650794	0.00531914893617021	0.0155763239875389	0.00108342361863489	0	0.0113924050632911	0.0340136054421769	0.00100704934541793	0	0.0208333333333333	0.00267022696929239	0.0738636363636364	0.0102857142857143	0.00297619047619048	0.00929368029739777	0.00267379679144385	0.00265957446808511	0.00694444444444444	0.00641025641025641	0.00144508670520231	0.00282087447108604	0.00200803212851406	0.00161290322580645	0.0173347778981582	0.00323362974939369	0.00183823529411765	0.000856898029134533	0.0146082337317397	0.00680272108843537	0.00264900662251656	0.00265957446808511	0.00307692307692308	0.000735294117647059	0	0	0.0209205020920502	0.00522193211488251
Feature_BugToBugAssociations_a_7_d_1_10	0.00689655172413793	0.00186567164179104	0	0.0056980056980057	0	0.0029940119760479	0.00462962962962963	0.00242130750605327	0	0.00308641975308642	0.00112233445566779	0.00421496311907271	0.00793650793650794	0.0106382978723404	0.00311526479750779	0.00108342361863489	0	0.00126582278481013	0	0.00100704934541793	0.0272108843537415	0.00297619047619048	0	0.0113636363636364	0.00114285714285714	0	0.00185873605947955	0.0133689839572193	0.0106382978723404	0.00173611111111111	0.0192307692307692	0.00867052023121387	0.00282087447108604	0.00301204819277108	0.00161290322580645	0.00108342361863489	0.000808407437348424	0.00183823529411765	0.00171379605826907	0.00132802124833997	0.0136054421768707	0.00132450331125828	0.000886524822695035	0	0.000735294117647059	0.00343642611683849	0	0.00418410041841004	0.000870322019147084
Feature_BugToBugAssociations_a_7_d_1_11	0.0137931034482759	0.0167910447761194	0.181818181818182	0	0.00992555831265509	0.0119760479041916	0.0416666666666667	0.000807102502017756	0.00197433366238894	0.00925925925925926	0.021324354657688	0.00210748155953635	0.158730158730159	0.00531914893617021	0.00623052959501558	0.00975081256771398	0.0264705882352941	0.0139240506329114	0.0521541950113379	0.00100704934541793	0	0.0446428571428571	0.00267022696929239	0.142045454545455	0.00114285714285714	0.0446428571428571	0.00371747211895911	0.00802139037433155	0.00797872340425532	0.00173611111111111	0.0192307692307692	0	0	0.00100401606425703	0	0.00108342361863489	0.00404203718674212	0.0110294117647059	0.00856898029134533	0.0371845949535193	0.054421768707483	0.023841059602649	0.000886524822695035	0.02	0.000735294117647059	0	0.00663716814159292	0.0251046025104603	0.00435161009573542
Feature_BugToBugAssociations_a_7_d_1_12	0.0275862068965517	0.00186567164179104	0.00826446280991736	0.00284900284900285	0	0.0119760479041916	0.0185185185185185	0.00322841000807102	0.00296150049358342	0.0154320987654321	0	0	0	0.00531914893617021	0	0	0	0.00506329113924051	0.00226757369614512	0.0120845921450151	0.0408163265306122	0.00297619047619048	0	0	0.00457142857142857	0.0238095238095238	0.00371747211895911	0	0.00531914893617021	0	0.00641025641025641	0.00144508670520231	0.0169252468265162	0.0120481927710843	0.00806451612903226	0	0.00323362974939369	0.00183823529411765	0.00171379605826907	0.00132802124833997	0.0272108843537415	0.00397350993377483	0.00177304964539007	0.00923076923076923	0	0.0515463917525773	0.00663716814159292	0.0167364016736402	0
Feature_BugToBugAssociations_a_7_d_1_13	0.0620689655172414	0.0167910447761194	0.0413223140495868	0.0113960113960114	0	0.0838323353293413	0.00925925925925926	0.00161420500403551	0.000987166831194472	0.0123456790123457	0.00673400673400673	0	0.0873015873015873	0.127659574468085	0.0155763239875389	0.00433369447453954	0.0176470588235294	0.00126582278481013	0.00453514739229025	0.00201409869083585	0.00680272108843537	0	0.00667556742323097	0.0397727272727273	0.00114285714285714	0.00297619047619048	0.0148698884758364	0.0401069518716578	0.0771276595744681	0.00173611111111111	0.0448717948717949	0	0.00282087447108604	0	0.00645161290322581	0.00433369447453954	0.0234438156831043	0.0165441176470588	0.0025706940874036	0.00132802124833997	0.054421768707483	0.00397350993377483	0.000886524822695035	0	0.000735294117647059	0.00343642611683849	0.00442477876106195	0.00418410041841004	0.00609225413402959
Feature_BugToBugAssociations_a_7_d_1_14	0.0137931034482759	0.0149253731343284	0.0330578512396694	0.0142450142450142	0.00248138957816377	0.0029940119760479	0.0138888888888889	0.00403551251008878	0.00197433366238894	0.00925925925925926	0.00224466891133558	0.00105374077976818	0.00793650793650794	0.0478723404255319	0.00623052959501558	0.00975081256771398	0.0147058823529412	0.00253164556962025	0.00453514739229025	0.0040281973816717	0.0272108843537415	0.0119047619047619	0.00133511348464619	0.00568181818181818	0.00457142857142857	0	0.00371747211895911	0.0240641711229947	0.023936170212766	0.00694444444444444	0.0576923076923077	0	0.00141043723554302	0	0.0032258064516129	0.00433369447453954	0.00161681487469685	0.0128676470588235	0.0025706940874036	0.00265604249667995	0.054421768707483	0.00662251655629139	0.000886524822695035	0.00307692307692308	0.00588235294117647	0.00687285223367698	0.0132743362831858	0.0292887029288703	0.00696257615317668
[truncated: 51 more columns]
