# Supplementary material for: A Bayesian method for detecting pairwise associations in compositional data
Source: PLoS Comput Biol. 2017 Nov 15;13(11):e1005852. doi: 10.1371/journal.pcbi.1005852 (PMC5706738; doi:10.1371/journal.pcbi.1005852)
Supplement: S2 Data — All simulated datasets from sparseDOSSA, as well as the template dataset used. For details on how these were generated, see S2 Text. (ZIP) [file pcbi.1005852.s005.zip › S2_data/sparseDOSSA_posterior_fornix_template_cor_value_-0.3/BugBugMatrix_assoc_d_39.txt]

Feature_BugToBugAssociations_a_7_d_1_1	0	0.0033003300330033	0	0.00938566552901024	0	0.0261682242990654	0.00305810397553517	0.0043956043956044	0	0.0008058017727639	0.0141509433962264	0.00421940928270042	0	0	0.0032258064516129	0.00177619893428064	0.00287769784172662	0	0.00107411385606874	0.0062111801242236	0	0.000889679715302491	0.0392156862745098	0	0.012987012987013	0	0.00896057347670251	0.0164948453608247	0	0.00284900284900285	0.00368324125230203	0.0184162062615101	0.00632911392405063	0.00680272108843537	0.00306122448979592	0.0224719101123595	0.0270967741935484	0.0101522842639594	0.00157977883096367	0.00168208578637511	0.00549450549450549	0.00521739130434783	0	0.0193050193050193	0.013189448441247	0.00327868852459016	0.00108932461873638	0	0
Feature_BugToBugAssociations_a_7_d_1_2	0	0.033003300330033	0.00301204819277108	0.00426621160409556	0.00932400932400932	0.0130841121495327	0.00305810397553517	0	0	0.0096696212731668	0	0.0105485232067511	0.00485436893203883	0.0229508196721311	0.00645161290322581	0.00532859680284192	0.00287769784172662	0.00296296296296296	0.00322234156820623	0.0372670807453416	0.0144927536231884	0.000889679715302491	0.0522875816993464	0.00634920634920635	0	0.000911577028258888	0.025089605734767	0.0164948453608247	0.00143061516452074	0	0.00552486187845304	0.00184162062615101	0.0189873417721519	0	0	0	0.0103225806451613	0.0101522842639594	0	0.00168208578637511	0.021978021978022	0.00173913043478261	0.0127226463104326	0.00386100386100386	0.00119904076738609	0.019672131147541	0	0.00261780104712042	0.0113636363636364
Feature_BugToBugAssociations_a_7_d_1_3	0.00209643605870021	0.0033003300330033	0.00301204819277108	0	0.000777000777000777	0	0	0.0010989010989011	0	0.0008058017727639	0	0	0.00485436893203883	0	0	0	0	0	0	0.0124223602484472	0.00241545893719807	0.000889679715302491	0.0065359477124183	0.00317460317460317	0.00324675324675325	0	0	0	0.00143061516452074	0	0	0.00184162062615101	0	0.00340136054421769	0	0	0	0.0050761421319797	0.00157977883096367	0	0	0.00173913043478261	0.00254452926208651	0	0	0	0.00108932461873638	0.00261780104712042	0
Feature_BugToBugAssociations_a_7_d_1_4	0.00209643605870021	0	0.0301204819277108	0	0.00155400155400155	0.0691588785046729	0.018348623853211	0.0010989010989011	0	0.0032232070910556	0.150943396226415	0	0.00485436893203883	0	0	0	0.00287769784172662	0.00148148148148148	0.0225563909774436	0	0.190821256038647	0.0195729537366548	0.0065359477124183	0	0.0227272727272727	0.00182315405651778	0	0.00206185567010309	0	0.00284900284900285	0.000920810313075506	0.0478821362799263	0.126582278481013	0.217687074829932	0.0387755102040816	0	0.0735483870967742	0.0101522842639594	0	0.00672834314550042	0.021978021978022	0.00173913043478261	0	0.0231660231660232	0	0.00655737704918033	0.00326797385620915	0.0942408376963351	0.00568181818181818
Feature_BugToBugAssociations_a_7_d_1_5	0.884696016771488	0.874587458745875	0.650602409638554	0.889078498293515	0.907536907536908	0.777570093457944	0.807339449541284	0.917582417582418	0.873096446700508	0.850120870265915	0.273584905660377	0.757383966244726	0.422330097087379	0.585245901639344	0.806451612903226	0.959147424511545	0.853237410071942	0.915555555555556	0.916219119226638	0.484472049689441	0.596618357487923	0.939501779359431	0.392156862745098	0.796825396825397	0.581168831168831	0.867821330902461	0.937275985663082	0.917525773195876	0.849785407725322	0.558404558404558	0.901473296500921	0.821362799263352	0.474683544303797	0.353741496598639	0.9	0.730337078651685	0.778064516129032	0.233502538071066	0.800947867298578	0.934398654331371	0.840659340659341	0.631304347826087	0.557251908396947	0.776061776061776	0.842925659472422	0.839344262295082	0.808278867102396	0.408376963350785	0.630681818181818
Feature_BugToBugAssociations_a_7_d_1_6	0	0	0	0	0	0	0.00611620795107034	0	0.0423011844331641	0	0	0.143459915611814	0.00485436893203883	0.234426229508197	0	0.00355239786856128	0.00431654676258993	0.00296296296296296	0.00644468313641246	0	0.0072463768115942	0.00711743772241993	0	0.0158730158730159	0	0.00273473108477666	0.003584229390681	0.00309278350515464	0	0.128205128205128	0.000920810313075506	0.00552486187845304	0.00632911392405063	0.00340136054421769	0.00408163265306122	0	0.00129032258064516	0.294416243654822	0	0.0134566862910008	0	0.0173913043478261	0	0	0.00119904076738609	0	0.00108932461873638	0	0
Feature_BugToBugAssociations_a_7_d_1_7	0.0125786163522013	0.0231023102310231	0	0.0716723549488055	0.0372960372960373	0.0373831775700935	0.0122324159021407	0.0538461538461538	0.0101522842639594	0.0572119258662369	0.306603773584906	0.00421940928270042	0.140776699029126	0	0.0258064516129032	0.00177619893428064	0.00143884892086331	0.0562962962962963	0.0171858216970999	0.279503105590062	0.00241545893719807	0.0142348754448399	0.143790849673203	0.00317460317460317	0.0357142857142857	0.064721969006381	0.00716845878136201	0.00206185567010309	0	0.122507122507123	0.00368324125230203	0.0368324125230203	0.0126582278481013	0.00340136054421769	0.00102040816326531	0.0112359550561798	0.0361290322580645	0.269035532994924	0.0394944707740916	0	0	0.0139130434782609	0.119592875318066	0.0501930501930502	0.00239808153477218	0.0295081967213115	0.0457516339869281	0.0445026178010471	0.153409090909091
Feature_BugToBugAssociations_a_7_d_1_8	0.039832285115304	0.0066006600660066	0.253012048192771	0.00426621160409556	0.034965034965035	0.0485981308411215	0.0122324159021407	0.00549450549450549	0.0304568527918782	0.0733279613215149	0.0849056603773585	0.0253164556962025	0.330097087378641	0.129508196721311	0.0741935483870968	0.0124333925399645	0.112230215827338	0.00740740740740741	0.00214822771213749	0.0248447204968944	0.13768115942029	0.00711743772241993	0.0784313725490196	0.133333333333333	0.279220779220779	0.0337283500455789	0.003584229390681	0.00927835051546392	0.107296137339056	0.0797720797720798	0.0478821362799263	0.0386740331491713	0.227848101265823	0.357142857142857	0.0306122448979592	0.0561797752808989	0.0167741935483871	0.0456852791878173	0.11216429699842	0.00504625735912532	0.0357142857142857	0.234782608695652	0.251908396946565	0.0386100386100386	0.122302158273381	0.039344262295082	0.104575163398693	0.369109947643979	0.0227272727272727
Feature_BugToBugAssociations_a_7_d_1_9	0.0356394129979036	0.0033003300330033	0.00301204819277108	0.000853242320819113	0.000777000777000777	0.011214953271028	0.00611620795107034	0.0010989010989011	0	0	0.0283018867924528	0.00210970464135021	0.0145631067961165	0.00163934426229508	0.0580645161290323	0.00177619893428064	0.00431654676258993	0.00148148148148148	0	0.0434782608695652	0.0120772946859903	0	0.0392156862745098	0.0126984126984127	0.00324675324675325	0.00182315405651778	0	0.00618556701030928	0.0143061516452074	0.0284900284900285	0.00276243093922652	0	0.0126582278481013	0.0204081632653061	0.00102040816326531	0.0674157303370786	0.00903225806451613	0.065989847715736	0.00947867298578199	0.0100925147182506	0.0164835164835165	0	0.0330788804071247	0.0154440154440154	0.00839328537170264	0.00655737704918033	0.00108932461873638	0.0157068062827225	0.0284090909090909
Feature_BugToBugAssociations_a_7_d_1_10	0	0.0066006600660066	0.00602409638554217	0.000853242320819113	0.000777000777000777	0.00934579439252336	0.00305810397553517	0.0010989010989011	0.0169204737732657	0	0.00471698113207547	0.00210970464135021	0	0.00163934426229508	0.0032258064516129	0.00710479573712256	0	0.00148148148148148	0.00107411385606874	0.0062111801242236	0	0	0	0.00317460317460317	0.00324675324675325	0	0	0.00103092783505155	0.00429184549356223	0.00284900284900285	0	0	0.00632911392405063	0	0	0	0	0	0	0.00168208578637511	0	0.00695652173913044	0.00254452926208651	0.00386100386100386	0.00119904076738609	0.00655737704918033	0.00217864923747277	0.0130890052356021	0
Feature_BugToBugAssociations_a_7_d_1_11	0.00209643605870021	0.0198019801980198	0	0	0.000777000777000777	0.00186915887850467	0.00305810397553517	0.0010989010989011	0.0050761421319797	0.0008058017727639	0.080188679245283	0.0337552742616034	0.029126213592233	0.0131147540983607	0.0032258064516129	0.00355239786856128	0.00719424460431655	0.00444444444444444	0.00429645542427497	0.0062111801242236	0.0072463768115942	0.00266903914590747	0.0261437908496732	0.00317460317460317	0.00974025974025974	0.00820419325432999	0.00537634408602151	0.00515463917525773	0.00572246065808298	0.056980056980057	0.0230202578268877	0	0.069620253164557	0.00340136054421769	0.00510204081632653	0.0112359550561798	0.0348387096774194	0.0152284263959391	0.023696682464455	0.00252312867956266	0.00549450549450549	0.048695652173913	0.0101781170483461	0.0231660231660232	0.00119904076738609	0	0.0250544662309368	0.00785340314136126	0.0170454545454545
Feature_BugToBugAssociations_a_7_d_1_12	0.00209643605870021	0	0.00903614457831325	0.0068259385665529	0	0.00373831775700935	0.0244648318042813	0.0010989010989011	0.0050761421319797	0	0.00943396226415094	0	0	0.00163934426229508	0.0032258064516129	0.00177619893428064	0.00143884892086331	0.00148148148148148	0.0118152524167562	0	0.00966183574879227	0.00177935943060498	0.0130718954248366	0.0126984126984127	0	0.00273473108477666	0.00537634408602151	0.00206185567010309	0	0	0.00276243093922652	0.00184162062615101	0.00632911392405063	0.00340136054421769	0.00102040816326531	0.0112359550561798	0.00258064516129032	0.0050761421319797	0.00157977883096367	0.00588730025231287	0.00549450549450549	0.00173913043478261	0.00254452926208651	0.0347490347490347	0.00359712230215827	0.00327868852459016	0.00108932461873638	0.0104712041884817	0.00568181818181818
Feature_BugToBugAssociations_a_7_d_1_13	0.0125786163522013	0.0033003300330033	0.0331325301204819	0.00511945392491468	0.00543900543900544	0.00186915887850467	0.055045871559633	0.00659340659340659	0.00169204737732657	0.0016116035455278	0.0283018867924528	0.0105485232067511	0.0242718446601942	0.00163934426229508	0	0	0.00143884892086331	0	0.0075187969924812	0.0372670807453416	0.0120772946859903	0.00444839857651246	0.150326797385621	0.00317460317460317	0.00324675324675325	0.0145852324521422	0.0017921146953405	0.00309278350515464	0.011444921316166	0.00854700854700855	0.00552486187845304	0.00920810313075507	0.0126582278481013	0.0102040816326531	0.00408163265306122	0.0449438202247191	0.00903225806451613	0	0.00157977883096367	0.0159798149705635	0.0274725274725275	0.0191304347826087	0.00254452926208651	0.0115830115830116	0.00119904076738609	0.00655737704918033	0.00435729847494553	0.0261780104712042	0.0965909090909091
Feature_BugToBugAssociations_a_7_d_1_14	0.00628930817610063	0.0231023102310231	0.00903614457831325	0.00767918088737201	0.000777000777000777	0	0.0458715596330275	0.00549450549450549	0.0152284263959391	0.0024174053182917	0.0188679245283019	0.00632911392405063	0.0194174757281553	0.00819672131147541	0.0161290322580645	0.00177619893428064	0.00575539568345324	0.00444444444444444	0.00644468313641246	0.062111801242236	0.0072463768115942	0.000889679715302491	0.0522875816993464	0.00634920634920635	0.0454545454545455	0.000911577028258888	0.0017921146953405	0.0154639175257732	0.00429184549356223	0.00854700854700855	0.00184162062615101	0.0165745856353591	0.0189873417721519	0.0170068027210884	0.0112244897959184	0.0449438202247191	0.00129032258064516	0.0355329949238579	0.00789889415481832	0.000841042893187553	0.0192307692307692	0.0156521739130435	0.00508905852417303	0	0.00119904076738609	0.039344262295082	0.00108932461873638	0.00523560209424084	0.0284090909090909
[truncated: 51 more columns]
