# Supplementary material for: A Bayesian method for detecting pairwise associations in compositional data
Source: PLoS Comput Biol. 2017 Nov 15;13(11):e1005852. doi: 10.1371/journal.pcbi.1005852 (PMC5706738; doi:10.1371/journal.pcbi.1005852)
Supplement: S2 Data — All simulated datasets from sparseDOSSA, as well as the template dataset used. For details on how these were generated, see S2 Text. (ZIP) [file pcbi.1005852.s005.zip › S2_data/sparseDOSSA_posterior_fornix_template_cor_value_-0.3/BugBugMatrix_assoc_d_7.txt]

Feature_BugToBugAssociations_a_7_d_1_1	0.0139593908629442	0.00292682926829268	0	0.00444444444444444	0.0014903129657228	0.00122249388753056	0.00964630225080386	0.00239234449760766	0.00145985401459854	0.00202224469160768	0.00143061516452074	0.00747384155455904	0	0.00105374077976818	0.00321543408360129	0.0158730158730159	0.00467289719626168	0	0.00338983050847458	0	0.00859598853868195	0.0007627765064836	0.00313479623824451	0.00763358778625954	0.00350877192982456	0.0101214574898785	0.00161290322580645	0.00992555831265509	0	0.0125523012552301	0	0.0016260162601626	0.0185950413223141	0.0116279069767442	0.0202380952380952	0	0	0.0116731517509728	0.00351493848857645	0.00541516245487365	0.0166320166320166	0.00214132762312634	0.0168776371308017	0.00179856115107914	0.00401606425702811	0	0.00377358490566038	0.000790513833992095	0
Feature_BugToBugAssociations_a_7_d_1_2	0	0.000975609756097561	0	0.000888888888888889	0.0029806259314456	0.00366748166259169	0.00321543408360129	0.00478468899521531	0.0204379562043796	0.00303336703741153	0.00143061516452074	0.00149476831091181	0.000928505106778087	0	0.00241157556270096	0	0.00467289719626168	0.0151706700379267	0.0440677966101695	0.0023961661341853	0.00286532951289398	0.0015255530129672	0.00313479623824451	0.00763358778625954	0	0.0121457489878543	0.0193548387096774	0.00248138957816377	0.00247831474597274	0.0292887029288703	0.027027027027027	0.000813008130081301	0.00413223140495868	0.0213178294573643	0.00595238095238095	0.00332225913621262	0	0.0116731517509728	0.00351493848857645	0.00180505415162455	0.00831600831600832	0.0278372591006424	0.00843881856540084	0	0.00200803212851406	0.00205549845837616	0.0490566037735849	0	0.00201207243460765
Feature_BugToBugAssociations_a_7_d_1_3	0.00126903553299492	0	0	0.000888888888888889	0	0.00122249388753056	0	0	0.00145985401459854	0	0	0.00149476831091181	0.000928505106778087	0	0.000803858520900322	0.0158730158730159	0.00467289719626168	0.00126422250316056	0.00338983050847458	0	0	0	0	0	0.00116959064327485	0	0.00161290322580645	0.00248138957816377	0	0	0.00337837837837838	0	0.00413223140495868	0	0	0.00110741971207087	0.00315457413249211	0	0	0.00180505415162455	0.00207900207900208	0	0	0.00179856115107914	0.00200803212851406	0	0.00377358490566038	0.000790513833992095	0.00201207243460765
Feature_BugToBugAssociations_a_7_d_1_4	0.00126903553299492	0.0107317073170732	0.0432276657060519	0.00711111111111111	0	0	0.00643086816720257	0.00239234449760766	0.0072992700729927	0.0475227502527806	0.0100143061516452	0	0	0	0	0	0.0186915887850467	0.00126422250316056	0.0135593220338983	0.00319488817891374	0.140401146131805	0	0.0156739811912226	0.00763358778625954	0.00233918128654971	0	0.00645161290322581	0.0272952853598015	0.0210656753407683	0.108786610878661	0.108108108108108	0.0357723577235772	0.0661157024793388	0.00193798449612403	0.00357142857142857	0.008859357696567	0.170347003154574	0.217898832684825	0.00878734622144113	0.00180505415162455	0	0.00642398286937901	0.0210970464135021	0.0197841726618705	0	0	0.0150943396226415	0	0.00804828973843058
Feature_BugToBugAssociations_a_7_d_1_5	0.880710659898477	0.854634146341463	0.899135446685879	0.943111111111111	0.841281669150522	0.896088019559902	0.707395498392283	0.875598086124402	0.867153284671533	0.822042467138524	0.761087267525036	0.68609865470852	0.868152274837512	0.939936775553214	0.918006430868167	0.214285714285714	0.789719626168224	0.834386852085967	0.684745762711864	0.932108626198083	0.722063037249284	0.877955758962624	0.536050156739812	0.33587786259542	0.880701754385965	0.842105263157895	0.866129032258064	0.610421836228288	0.950433705080545	0.493723849372385	0.766891891891892	0.941463414634146	0.801652892561983	0.645348837209302	0.883333333333333	0.924695459579181	0.384858044164038	0.54863813229572	0.785588752196837	0.810469314079422	0.82952182952183	0.914346895074946	0.510548523206751	0.705035971223022	0.825301204819277	0.810894141829394	0.343396226415094	0.886166007905138	0.929577464788732
Feature_BugToBugAssociations_a_7_d_1_6	0	0	0	0.0328888888888889	0.003725782414307	0.00366748166259169	0.0128617363344051	0.0191387559808612	0	0.0788675429726997	0.011444921316166	0.162929745889387	0.00649953574744661	0.00105374077976818	0.0217041800643087	0	0.00467289719626168	0.0240202275600506	0	0.0199680511182109	0.00573065902578797	0.0732265446224256	0	0.0534351145038168	0.0701754385964912	0.0101214574898785	0	0.0719602977667494	0.00123915737298637	0.121338912133891	0.0304054054054054	0.000813008130081301	0	0	0	0	0	0	0	0.0794223826714801	0	0.0107066381156317	0.0168776371308017	0	0.100401606425703	0	0	0	0.00201207243460765
Feature_BugToBugAssociations_a_7_d_1_7	0.0215736040609137	0.0868292682926829	0.00288184438040346	0	0.0134128166915052	0.00366748166259169	0.0289389067524116	0.0478468899521531	0.0364963503649635	0.0131445904954499	0.0572246065808298	0.00149476831091181	0.0705663881151346	0	0	0.46031746031746	0.00467289719626168	0.0505689001264222	0.0271186440677966	0.0255591054313099	0	0.0137299771167048	0	0	0.0222222222222222	0	0.0612903225806452	0.00248138957816377	0	0.0209205020920502	0.00337837837837838	0.00569105691056911	0.0309917355371901	0.0310077519379845	0.0202380952380952	0.0243632336655592	0.0757097791798107	0.124513618677043	0.131810193321617	0.0649819494584837	0.0145530145530146	0	0.0632911392405063	0.14568345323741	0	0.0174717368961973	0.335849056603774	0.0110671936758893	0.0241448692152917
Feature_BugToBugAssociations_a_7_d_1_8	0.0304568527918782	0.0146341463414634	0.00576368876080692	0.00177777777777778	0.10655737704918	0.0733496332518337	0.122186495176849	0.00478468899521531	0.0218978102189781	0.0141557128412538	0.121602288984263	0.0971599402092676	0.0287836583101207	0.0158061116965227	0.0257234726688103	0.0714285714285714	0.0420560747663551	0.034134007585335	0.196610169491525	0.0103833865814696	0.0659025787965616	0.0091533180778032	0.369905956112853	0.465648854961832	0.00350877192982456	0.11336032388664	0.0032258064516129	0.225806451612903	0.00867410161090459	0.154811715481172	0	0.0048780487804878	0.0371900826446281	0.263565891472868	0.025	0.0188261351052049	0.290220820189274	0.0194552529182879	0.00878734622144113	0.0036101083032491	0.00207900207900208	0.00428265524625268	0.29535864978903	0.0899280575539568	0.0220883534136546	0.124357656731757	0.192452830188679	0.0885375494071146	0
Feature_BugToBugAssociations_a_7_d_1_9	0.00380710659898477	0.015609756097561	0.00576368876080692	0.000888888888888889	0.000745156482861401	0.00366748166259169	0.0578778135048231	0	0.00437956204379562	0.00101112234580384	0.00715307582260372	0.00597907324364723	0.000928505106778087	0.0158061116965227	0.00321543408360129	0.0396825396825397	0.014018691588785	0.00379266750948167	0	0.00159744408945687	0.00573065902578797	0.003813882532418	0.0125391849529781	0.00763358778625954	0.00350877192982456	0.00404858299595142	0.00161290322580645	0.0297766749379653	0.00495662949194548	0.00836820083682008	0.00337837837837838	0	0.0206611570247934	0.00581395348837209	0.00119047619047619	0.00332225913621262	0.00946372239747634	0.00389105058365759	0.0070298769771529	0.00180505415162455	0.0166320166320166	0.00214132762312634	0.00421940928270042	0.00899280575539568	0.00401606425702811	0.00513874614594039	0	0.00474308300395257	0.00603621730382294
Feature_BugToBugAssociations_a_7_d_1_10	0	0.00195121951219512	0	0.00266666666666667	0.000745156482861401	0	0.00643086816720257	0	0.00145985401459854	0	0	0.00896860986547085	0.000928505106778087	0.00105374077976818	0	0	0.00467289719626168	0.00252844500632111	0.00338983050847458	0	0	0.0015255530129672	0.00626959247648903	0.00763358778625954	0.00116959064327485	0	0.00161290322580645	0	0.00123915737298637	0.0209205020920502	0.0202702702702703	0	0	0.00387596899224806	0	0.00110741971207087	0	0.00389105058365759	0	0	0.00207900207900208	0	0.0126582278481013	0.00539568345323741	0	0.00616649537512847	0	0.00316205533596838	0.00603621730382294
Feature_BugToBugAssociations_a_7_d_1_11	0.00888324873096447	0.000975609756097561	0.0144092219020173	0.000888888888888889	0.0193740685543964	0.00122249388753056	0.00643086816720257	0.0239234449760766	0.0291970802919708	0.0070778564206269	0	0.00149476831091181	0.000928505106778087	0.00210748155953635	0.0192926045016077	0.0396825396825397	0.0233644859813084	0.011378002528445	0.00677966101694915	0.0023961661341853	0.0372492836676218	0.0015255530129672	0.0125391849529781	0.0152671755725191	0.0105263157894737	0.00607287449392713	0.0306451612903226	0	0.00247831474597274	0	0.0304054054054054	0.0024390243902439	0.00206611570247934	0	0.0202380952380952	0	0.0599369085173502	0.0194552529182879	0.00527240773286467	0.0036101083032491	0.0561330561330561	0.012847965738758	0.0210970464135021	0	0.0160642570281124	0.0195272353545735	0.00377358490566038	0.00158102766798419	0.00402414486921529
Feature_BugToBugAssociations_a_7_d_1_12	0.00253807106598985	0.000975609756097561	0.0201729106628242	0.000888888888888889	0.000745156482861401	0.00122249388753056	0.0160771704180064	0.00239234449760766	0	0.00910010111223458	0	0	0.000928505106778087	0	0	0.0158730158730159	0.00467289719626168	0.00126422250316056	0.00338983050847458	0.000798722044728434	0	0.0045766590389016	0.00313479623824451	0.0534351145038168	0	0	0.00161290322580645	0.00496277915632754	0.00247831474597274	0	0	0.0032520325203252	0.00206611570247934	0.00968992248062015	0.00238095238095238	0.00110741971207087	0	0.00389105058365759	0	0	0.00207900207900208	0.00428265524625268	0.00421940928270042	0.0197841726618705	0.00200803212851406	0	0.00377358490566038	0	0.0140845070422535
Feature_BugToBugAssociations_a_7_d_1_13	0.0317258883248731	0.00878048780487805	0.00288184438040346	0.00177777777777778	0.0029806259314456	0.00488997555012225	0.00964630225080386	0.00239234449760766	0.00875912408759124	0.00101112234580384	0.0271816881258941	0.00597907324364723	0.0139275766016713	0.0210748155953635	0.00482315112540193	0.0952380952380952	0.00467289719626168	0.00252844500632111	0.00677966101694915	0	0.00573065902578797	0.0015255530129672	0.00313479623824451	0.0305343511450382	0	0.00202429149797571	0.00483870967741936	0	0.00123915737298637	0.0251046025104603	0.00337837837837838	0.0024390243902439	0	0.00193798449612403	0.00119047619047619	0.00996677740863787	0.00630914826498423	0.00389105058365759	0.0351493848857645	0.0036101083032491	0.0457380457380457	0.00428265524625268	0.00421940928270042	0	0	0.00719424460431655	0.00754716981132075	0.000790513833992095	0
Feature_BugToBugAssociations_a_7_d_1_14	0.00380710659898477	0.000975609756097561	0.00576368876080692	0.00177777777777778	0.00596125186289121	0.00611246943765281	0.0128617363344051	0.0143540669856459	0	0.00101112234580384	0.00143061516452074	0.0194319880418535	0.00649953574744661	0.00210748155953635	0.000803858520900322	0.0317460317460317	0.0747663551401869	0.0176991150442478	0.00677966101694915	0.00159744408945687	0.00573065902578797	0.0106788710907704	0.0344827586206897	0.00763358778625954	0.00116959064327485	0	0	0.0124069478908189	0.00371747211895911	0.00418410041841004	0.00337837837837838	0.000813008130081301	0.012396694214876	0.00387596899224806	0.0166666666666667	0.00332225913621262	0	0.0311284046692607	0.0105448154657293	0.0216606498194946	0.00415800415800416	0.0107066381156317	0.0210970464135021	0.00179856115107914	0.0220883534136546	0.00719424460431655	0.0415094339622641	0.00237154150197628	0.00201207243460765
[truncated: 51 more columns]
