# Supplementary material for: A Bayesian method for detecting pairwise associations in compositional data
Source: PLoS Comput Biol. 2017 Nov 15;13(11):e1005852. doi: 10.1371/journal.pcbi.1005852 (PMC5706738; doi:10.1371/journal.pcbi.1005852)
Supplement: S2 Data — All simulated datasets from sparseDOSSA, as well as the template dataset used. For details on how these were generated, see S2 Text. (ZIP) [file pcbi.1005852.s005.zip › S2_data/sparseDOSSA_posterior_fornix_template_cor_value_-0.3/BugBugMatrix_assoc_d_71.txt]

Feature_BugToBugAssociations_a_7_d_1_1	0	0	0.00115874855156431	0.00588235294117647	0.00265486725663717	0.0111731843575419	0.0036319612590799	0.00278551532033426	0	0.0037593984962406	0.00551470588235294	0.00719424460431655	0	0.00122399020807834	0.00186915887850467	0.00127064803049555	0	0.00671140939597315	0	0	0	0	0.00511073253833049	0.00196850393700787	0.0221870047543582	0.0947368421052632	0	0.0179372197309417	0.00813008130081301	0.0019782393669634	0	0.00263852242744063	0	0.0036319612590799	0.00353982300884956	0	0.00806451612903226	0.000929368029739777	0.0361757105943152	0	0.00699300699300699	0.00464396284829721	0.00361990950226244	0	0	0.00245398773006135	0.00230414746543779	0	0
Feature_BugToBugAssociations_a_7_d_1_2	0.00130378096479791	0.0015527950310559	0	0.00147058823529412	0.000884955752212389	0.0391061452513966	0	0.00139275766016713	0.0197628458498024	0	0.00735294117647059	0.0215827338129496	0	0	0.000934579439252336	0.00635324015247776	0.0198019801980198	0.0134228187919463	0	0	0.00469483568075117	0.00522875816993464	0.010221465076661	0.0196850393700787	0	0.00526315789473684	0.00318979266347687	0.0403587443946188	0.0040650406504065	0.0019782393669634	0	0.00263852242744063	0.002710027100271	0.00121065375302663	0.00176991150442478	0.00446428571428571	0.00806451612903226	0	0.00775193798449612	0.0168067226890756	0.0839160839160839	0.00154798761609907	0.000904977375565611	0	0.00151057401812689	0.0208588957055215	0.0115207373271889	0	0.0046189376443418
Feature_BugToBugAssociations_a_7_d_1_3	0	0	0	0	0	0.00558659217877095	0.00121065375302663	0	0	0.0018796992481203	0.00183823529411765	0.0215827338129496	0	0.00122399020807834	0.000934579439252336	0	0.0099009900990099	0.0134228187919463	0.003584229390681	0	0.00117370892018779	0	0.00170357751277683	0.00196850393700787	0.00158478605388273	0.0105263157894737	0	0.00448430493273543	0.00813008130081301	0.000989119683481701	0.0136986301369863	0	0	0	0.00176991150442478	0.00446428571428571	0.00806451612903226	0.000929368029739777	0.00258397932816537	0.00420168067226891	0.00699300699300699	0.00154798761609907	0.000904977375565611	0.010989010989011	0.00151057401812689	0	0.00460829493087558	0.00251256281407035	0.0046189376443418
Feature_BugToBugAssociations_a_7_d_1_4	0.00130378096479791	0.0248447204968944	0.0602549246813441	0	0.0079646017699115	0.29608938547486	0.0036319612590799	0.011142061281337	0.00395256916996047	0.0018796992481203	0	0	0	0.00122399020807834	0.0196261682242991	0.0571791613722999	0.0099009900990099	0.00671140939597315	0.10752688172043	0.00112107623318386	0.00234741784037559	0	0	0.0610236220472441	0.0760697305863708	0	0.00159489633173844	0.278026905829596	0.00813008130081301	0.00692383778437191	0.0821917808219178	0.0131926121372032	0.0569105691056911	0.0326876513317191	0.0442477876106195	0.151785714285714	0.00806451612903226	0.00371747211895911	0.0180878552971576	0.348739495798319	0.020979020979021	0.0263157894736842	0	0.032967032967033	0.0347432024169184	0.0049079754601227	0.043778801843318	0.0326633165829146	0.0577367205542725
Feature_BugToBugAssociations_a_7_d_1_5	0.916558018252933	0.66304347826087	0.786790266512167	0.745588235294118	0.938053097345133	0.463687150837989	0.656174334140436	0.8008356545961	0.494071146245059	0.766917293233083	0.773897058823529	0.237410071942446	0.929067077872012	0.924112607099143	0.917757009345794	0.843710292249047	0.188118811881188	0.516778523489933	0.494623655913978	0.820627802690583	0.865023474178404	0.741176470588235	0.739352640545145	0.586614173228346	0.847860538827258	0.221052631578947	0.720893141945773	0.210762331838565	0.796747967479675	0.952522255192878	0.349315068493151	0.75197889182058	0.639566395663957	0.910411622276029	0.699115044247788	0.504464285714286	0.475806451612903	0.701672862453532	0.682170542635659	0.46218487394958	0.587412587412587	0.88390092879257	0.895927601809955	0.417582417582418	0.812688821752266	0.950920245398773	0.550691244239631	0.638190954773869	0.766743648960739
Feature_BugToBugAssociations_a_7_d_1_6	0	0	0.0347624565469293	0.0147058823529412	0	0	0.0593220338983051	0	0.0632411067193676	0	0.00183823529411765	0	0	0.00856793145654835	0	0.00381194409148666	0.0495049504950495	0.0134228187919463	0.00716845878136201	0.0538116591928251	0.00704225352112676	0	0.0119250425894378	0.173228346456693	0	0	0.00478468899521531	0	0.0121951219512195	0	0	0	0.0758807588075881	0	0.0194690265486726	0.0625	0	0.100371747211896	0.00258397932816537	0.00840336134453781	0	0.0201238390092879	0	0.010989010989011	0.0725075528700906	0.00122699386503067	0.235023041474654	0.0477386934673367	0
Feature_BugToBugAssociations_a_7_d_1_7	0.0677966101694915	0.093167701863354	0.0567786790266512	0	0.0221238938053097	0.0502793296089385	0.0714285714285714	0.0974930362116992	0.0118577075098814	0.0413533834586466	0.112132352941176	0.266187050359712	0.0547417116422513	0.0330477356181151	0.0345794392523364	0.0444726810673443	0.0099009900990099	0.0268456375838926	0.039426523297491	0.00896860986547085	0.00352112676056338	0.0235294117647059	0.132879045996593	0.00196850393700787	0.0285261489698891	0.0210526315789474	0.0303030303030303	0.139013452914798	0.0121951219512195	0.0039564787339268	0.13013698630137	0.0448548812664908	0.0867208672086721	0.0036319612590799	0.0867256637168142	0.0401785714285714	0.161290322580645	0.0539033457249071	0.0645994832041344	0	0.111888111888112	0.0123839009287926	0.0398190045248869	0.164835164835165	0.013595166163142	0.00122699386503067	0.0599078341013825	0.193467336683417	0.092378752886836
Feature_BugToBugAssociations_a_7_d_1_8	0.00130378096479791	0.184782608695652	0.0382387022016222	0.172058823529412	0.0115044247787611	0.0391061452513966	0.173123486682809	0.0403899721448468	0.284584980237154	0.156015037593985	0.0533088235294118	0.323741007194245	0.0053970701619121	0.018359853121175	0.00841121495327103	0.0152477763659466	0.514851485148515	0.308724832214765	0.175627240143369	0.0975336322869955	0.0892018779342723	0.166013071895425	0.0715502555366269	0.124015748031496	0.00316957210776545	0.557894736842105	0.215311004784689	0.143497757847534	0.0609756097560976	0.0128585558852621	0.198630136986301	0.155672823218997	0.0487804878048781	0.0145278450363196	0.127433628318584	0.111607142857143	0.120967741935484	0.114312267657993	0.0361757105943152	0.0840336134453782	0.0629370629370629	0.0201238390092879	0.0506787330316742	0.043956043956044	0.027190332326284	0.00245398773006135	0.0115207373271889	0.042713567839196	0.0046189376443418
Feature_BugToBugAssociations_a_7_d_1_9	0.00130378096479791	0.015527950310559	0.00115874855156431	0.0264705882352941	0.00973451327433628	0.00558659217877095	0.00121065375302663	0.00139275766016713	0.0513833992094862	0.0037593984962406	0.0128676470588235	0	0.000771010023130301	0.00367197062423501	0.00467289719626168	0.00762388818297332	0.168316831683168	0.0604026845637584	0.0609318996415771	0.00224215246636771	0.00821596244131455	0.0209150326797386	0.020442930153322	0.00196850393700787	0.00158478605388273	0.0105263157894737	0.00318979266347687	0.00448430493273543	0.00813008130081301	0.00791295746785361	0.0205479452054795	0.00263852242744063	0.002710027100271	0.0181598062953995	0.00353982300884956	0.0133928571428571	0.0564516129032258	0.000929368029739777	0.020671834625323	0.0126050420168067	0.00699300699300699	0.0108359133126935	0.00180995475113122	0.021978021978022	0	0.00245398773006135	0.032258064516129	0.00251256281407035	0.0023094688221709
Feature_BugToBugAssociations_a_7_d_1_10	0.00391134289439374	0.0031055900621118	0	0.00147058823529412	0	0	0.00242130750605327	0.00278551532033426	0.00395256916996047	0.0018796992481203	0	0.00719424460431655	0.0015420200462606	0	0	0	0.0099009900990099	0	0	0.00112107623318386	0.00117370892018779	0.00130718954248366	0	0.00196850393700787	0	0	0.00956937799043062	0	0	0	0.0136986301369863	0	0.002710027100271	0.00484261501210654	0.00353982300884956	0.0178571428571429	0.00806451612903226	0.000929368029739777	0.0180878552971576	0.00420168067226891	0.013986013986014	0	0.000904977375565611	0.010989010989011	0.00151057401812689	0.00122699386503067	0.00230414746543779	0.00251256281407035	0.0138568129330254
Feature_BugToBugAssociations_a_7_d_1_11	0.00260756192959583	0.0108695652173913	0.018539976825029	0.0117647058823529	0.00176991150442478	0.0167597765363128	0.013317191283293	0.00557103064066852	0.00395256916996047	0.0018796992481203	0.00367647058823529	0	0	0	0.00467289719626168	0.00381194409148666	0	0	0.025089605734767	0.00560538116591928	0.00821596244131455	0.00522875816993464	0.00170357751277683	0.0078740157480315	0	0.00526315789473684	0	0.00448430493273543	0.0040650406504065	0.000989119683481701	0	0.0079155672823219	0.046070460704607	0.00605326876513317	0.00353982300884956	0.0758928571428571	0.112903225806452	0.00650557620817844	0.0542635658914729	0.0210084033613445	0.0839160839160839	0	0	0.21978021978022	0.0302114803625378	0.00122699386503067	0.0207373271889401	0.0326633165829146	0.023094688221709
Feature_BugToBugAssociations_a_7_d_1_12	0	0	0.00115874855156431	0.00882352941176471	0.00353982300884956	0.00558659217877095	0.00121065375302663	0.00417827298050139	0.0237154150197628	0.0018796992481203	0.00183823529411765	0.0359712230215827	0.000771010023130301	0.00367197062423501	0	0.0101651842439644	0	0	0.00716845878136201	0	0.00117370892018779	0	0	0.00590551181102362	0.00950871632329636	0	0.00478468899521531	0.0134529147982063	0.0040650406504065	0.00890207715133531	0	0.00263852242744063	0.010840108401084	0.00121065375302663	0.00176991150442478	0	0.0161290322580645	0.000929368029739777	0.00258397932816537	0.0168067226890756	0	0.00464396284829721	0.00271493212669683	0.010989010989011	0	0.00613496932515337	0.00691244239631336	0	0.0023094688221709
Feature_BugToBugAssociations_a_7_d_1_13	0.00391134289439374	0	0	0.00882352941176471	0.000884955752212389	0.0223463687150838	0.0121065375302663	0.0278551532033426	0.00395256916996047	0	0.00551470588235294	0.0359712230215827	0.0046260601387818	0.00244798041615667	0.00560747663551402	0.00381194409148666	0.0099009900990099	0.0335570469798658	0.025089605734767	0.007847533632287	0.00234741784037559	0.0261437908496732	0.00170357751277683	0.0078740157480315	0	0.068421052631579	0.00159489633173844	0.125560538116592	0.040650406504065	0	0.171232876712329	0.0131926121372032	0.018970189701897	0.00242130750605327	0.00176991150442478	0.00892857142857143	0	0.0120817843866171	0.0490956072351421	0	0.013986013986014	0.00773993808049536	0	0	0.00453172205438067	0.00245398773006135	0.00921658986175115	0.00251256281407035	0.0161662817551963
Feature_BugToBugAssociations_a_7_d_1_14	0	0.0031055900621118	0.00115874855156431	0.00294117647058824	0.000884955752212389	0.0446927374301676	0.00121065375302663	0.00417827298050139	0.0355731225296443	0.018796992481203	0.0202205882352941	0.0431654676258993	0.0030840400925212	0.00244798041615667	0.000934579439252336	0.00254129606099111	0.0099009900990099	0	0.0537634408602151	0.00112107623318386	0.00586854460093897	0.0104575163398693	0.00340715502555366	0.00393700787401575	0.00950871632329636	0.00526315789473684	0.00478468899521531	0.0179372197309417	0.032520325203252	0.000989119683481701	0.0205479452054795	0.00263852242744063	0.00813008130081301	0.00121065375302663	0.00176991150442478	0.00446428571428571	0.0161290322580645	0.00278810408921933	0.00516795865633075	0.0210084033613445	0	0.00619195046439629	0.00271493212669683	0.0549450549450549	0	0.00245398773006135	0.00921658986175115	0.00251256281407035	0.0115473441108545
[truncated: 51 more columns]
