# Supplementary material for: A Bayesian method for detecting pairwise associations in compositional data
Source: PLoS Comput Biol. 2017 Nov 15;13(11):e1005852. doi: 10.1371/journal.pcbi.1005852 (PMC5706738; doi:10.1371/journal.pcbi.1005852)
Supplement: S2 Data — All simulated datasets from sparseDOSSA, as well as the template dataset used. For details on how these were generated, see S2 Text. (ZIP) [file pcbi.1005852.s005.zip › S2_data/sparseDOSSA_posterior_fornix_template_cor_value_-0.3/BugBugMatrixCounts_assoc_d_42.txt]

Feature_BugToBugAssociations_a_7_d_1_1	1	0	0	1	3	2	0	15	14	0	5	3	1	12	2	2	0	4	2	0	3	0	12	1	0	1	2	0	1	0	1	0	2	1	1	1	2	8	0	5	5	0	5	8	0	0	2	1	2
Feature_BugToBugAssociations_a_7_d_1_2	1	1	0	10	3	5	4	3	1	0	1	2	1	2	1	3	2	0	5	1	1	0	2	1	4	3	3	7	1	1	1	4	5	3	1	0	0	7	0	4	4	2	1	1	1	0	3	1	5
Feature_BugToBugAssociations_a_7_d_1_3	0	1	1	1	1	0	0	1	1	0	1	1	2	1	0	0	0	1	0	0	2	0	0	0	0	1	0	0	0	0	1	1	1	0	1	0	0	0	1	0	1	0	0	0	1	0	1	1	0
Feature_BugToBugAssociations_a_7_d_1_4	71	0	4	2	1	8	0	33	1	1	37	0	0	3	1	38	29	1	1	1	0	3	1	40	7	27	0	14	0	0	0	0	0	0	0	0	16	7	0	0	2	0	15	80	0	20	1	39	0
Feature_BugToBugAssociations_a_7_d_1_5	199	274	48	93	833	614	1022	536	117	528	360	325	786	86	452	681	414	159	519	861	138	763	706	911	628	568	674	663	58	103	1067	1202	316	487	57	795	286	233	113	729	467	961	68	74	246	685	311	190	333
Feature_BugToBugAssociations_a_7_d_1_6	1	0	0	8	10	1	0	0	0	0	2	0	37	0	2	1	2	1	0	86	1	0	2	0	7	0	0	1	6	0	13	0	22	0	73	43	11	1	3	1	37	1	3	0	12	65	0	1	0
Feature_BugToBugAssociations_a_7_d_1_7	0	0	4	60	43	4	1	1	0	3	0	18	3	40	10	1	3	0	2	69	29	18	2	11	0	0	1	6	21	47	13	0	4	14	19	0	2	1	6	78	11	0	18	2	1	14	3	3	23
Feature_BugToBugAssociations_a_7_d_1_8	4	2	2	1	1	2	2	3	41	85	126	4	53	70	6	5	23	26	49	10	2	12	25	2	24	1	1	135	21	12	35	17	115	12	11	12	11	51	84	120	7	40	56	6	21	27	80	4	54
Feature_BugToBugAssociations_a_7_d_1_9	13	2	8	5	10	2	1	13	8	3	4	2	1	14	17	3	3	3	8	0	0	1	7	1	3	5	6	4	3	11	13	17	2	2	3	5	0	1	1	0	2	7	1	1	7	3	2	5	2
Feature_BugToBugAssociations_a_7_d_1_10	0	2	2	0	0	2	0	0	0	0	0	2	0	1	1	5	7	0	0	3	0	0	0	3	1	3	0	0	0	1	1	0	1	1	1	1	0	0	1	0	0	0	1	1	1	0	6	0	1
Feature_BugToBugAssociations_a_7_d_1_11	7	1	2	3	3	16	4	6	17	2	6	11	6	2	4	6	10	20	0	5	0	20	22	1	4	3	2	4	1	20	1	7	1	0	8	4	0	2	11	0	24	2	0	1	7	3	8	2	3
Feature_BugToBugAssociations_a_7_d_1_12	4	1	0	1	2	0	0	0	1	3	0	11	1	1	0	0	0	2	0	1	1	0	1	2	4	0	1	6	1	0	0	1	1	1	0	0	1	0	9	1	1	1	7	1	1	0	0	4	0
Feature_BugToBugAssociations_a_7_d_1_13	2	5	2	4	4	30	11	4	2	4	2	1	6	0	0	1	3	22	2	1	0	10	1	5	0	1	1	12	24	1	0	6	2	5	1	0	3	0	20	3	2	0	5	1	0	12	15	0	1
Feature_BugToBugAssociations_a_7_d_1_14	7	7	9	10	2	4	2	0	6	1	7	6	2	3	4	2	3	14	6	6	17	0	4	2	2	7	3	1	2	10	7	13	6	3	11	1	3	6	1	9	4	1	1	1	0	4	5	0	2
[truncated: 51 more columns]
