# Supplementary material for: A Bayesian method for detecting pairwise associations in compositional data
Source: PLoS Comput Biol. 2017 Nov 15;13(11):e1005852. doi: 10.1371/journal.pcbi.1005852 (PMC5706738; doi:10.1371/journal.pcbi.1005852)
Supplement: S2 Data — All simulated datasets from sparseDOSSA, as well as the template dataset used. For details on how these were generated, see S2 Text. (ZIP) [file pcbi.1005852.s005.zip › S2_data/sparseDOSSA_posterior_fornix_template_cor_value_-0.3/BugBugMatrix_assoc_d_10.txt]

Feature_BugToBugAssociations_a_7_d_1_1	0	0.0037593984962406	0.00362976406533575	0.00236127508854782	0.00272975432211101	0.00860046911649726	0	0	0.0119047619047619	0	0	0	0	0.00253164556962025	0	0	0	0.00205973223480947	0.00696864111498258	0.000785545954438335	0.00204918032786885	0.0025	0.000723065798987708	0	0	0	0.00190657769304099	0	0	0.00286532951289398	0	0	0	0.0207756232686981	0.010752688172043	0	0	0.00586510263929619	0.0062111801242236	0.00130039011703511	0.0116550116550117	0.0186915887850467	0.00589970501474926	0	0.00186741363211951	0.00505050505050505	0.00258064516129032	0.0193050193050193	0.00186567164179104
Feature_BugToBugAssociations_a_7_d_1_2	0.00340136054421769	0.018796992481203	0.00544464609800363	0	0.000909918107370337	0.00156372165754496	0.000791139240506329	0.000957854406130268	0.0119047619047619	0.025	0	0.0013262599469496	0.0147783251231527	0.00253164556962025	0.00161550888529887	0.00818330605564648	0.0268456375838926	0.00102986611740474	0.00348432055749129	0.00314218381775334	0.00102459016393443	0.04	0.000723065798987708	0.0248447204968944	0.035230352303523	0.0119581464872945	0.000953288846520496	0	0	0.00286532951289398	0	0.0159045725646123	0.000915750915750916	0.00969529085872576	0.0021505376344086	0.000946969696969697	0	0	0.0248447204968944	0	0.034965034965035	0.00467289719626168	0	0	0.00373482726423903	0.0454545454545455	0.00129032258064516	0	0
Feature_BugToBugAssociations_a_7_d_1_3	0.00340136054421769	0.0037593984962406	0.000907441016333938	0	0.000909918107370337	0.000781860828772478	0	0	0.00595238095238095	0	0.00344827586206897	0	0	0.00253164556962025	0.00161550888529887	0	0.00671140939597315	0.00102986611740474	0	0.000785545954438335	0	0.0025	0	0.0031055900621118	0	0.00149476831091181	0	0.00444444444444444	0.00136239782016349	0	0.00645161290322581	0	0	0.00138504155124654	0.0043010752688172	0	0	0.00293255131964809	0.0062111801242236	0	0	0.0186915887850467	0.00294985250737463	0.0014792899408284	0.000933706816059757	0.00505050505050505	0.00258064516129032	0	0.00186567164179104
Feature_BugToBugAssociations_a_7_d_1_4	0	0.0037593984962406	0	0.00118063754427391	0.000909918107370337	0	0.00158227848101266	0.0124521072796935	0.0357142857142857	0	0	0.0331564986737401	0.00492610837438424	0.0911392405063291	0	0.0016366612111293	0.0738255033557047	0.0144181256436663	0.0871080139372822	0.0172820109976434	0.0122950819672131	0.0925	0.00144613159797542	0	0	0.00298953662182362	0.0714966634890372	0.02	0.00136239782016349	0.163323782234957	0.0258064516129032	0.00397614314115308	0.021978021978022	0	0	0.0208333333333333	0.0611510791366906	0	0.0559006211180124	0	0	0	0	0.0665680473372781	0	0.0656565656565657	0.00774193548387097	0.0154440154440154	0.00746268656716418
Feature_BugToBugAssociations_a_7_d_1_5	0.625850340136054	0.511278195488722	0.941016333938294	0.74616292798111	0.91992720655141	0.931196247068022	0.953322784810127	0.96455938697318	0.607142857142857	0.69	0.393103448275862	0.889920424403183	0.719211822660099	0.754430379746835	0.872374798061389	0.959083469721768	0.536912751677852	0.907312049433574	0.564459930313589	0.947368421052632	0.894467213114754	0.58	0.853940708604483	0.822981366459627	0.35230352303523	0.878923766816143	0.874165872259295	0.875555555555556	0.719346049046321	0.707736389684814	0.683870967741935	0.675944333996024	0.933150183150183	0.702216066481994	0.89247311827957	0.945075757575758	0.352517985611511	0.662756598240469	0.447204968944099	0.786736020806242	0.687645687645688	0.747663551401869	0.492625368731563	0.835798816568047	0.817927170868347	0.5	0.909677419354839	0.706563706563707	0.78544776119403
Feature_BugToBugAssociations_a_7_d_1_6	0.0442176870748299	0	0	0.0920897284533648	0.0327570518653321	0.00390930414386239	0	0.00191570881226054	0.00595238095238095	0	0	0.00530503978779841	0	0	0	0.0016366612111293	0	0	0.00696864111498258	0	0.0133196721311475	0	0.100506146059291	0.015527950310559	0.105691056910569	0.0239162929745889	0	0.00222222222222222	0.0735694822888283	0.00286532951289398	0.0516129032258065	0.00795228628230616	0	0.193905817174515	0.0150537634408602	0	0	0	0.0869565217391304	0.0533159947984395	0.00466200466200466	0.00467289719626168	0.00294985250737463	0.0281065088757396	0.0784313725490196	0	0	0	0.00186567164179104
Feature_BugToBugAssociations_a_7_d_1_7	0.0170068027210884	0.112781954887218	0.00181488203266788	0.103896103896104	0.00181983621474067	0.0297107114933542	0.0237341772151899	0.0124521072796935	0	0.035	0.106896551724138	0.0291777188328912	0.00492610837438424	0.00253164556962025	0.00161550888529887	0.00490998363338789	0.100671140939597	0.0185375901132853	0.233449477351916	0.00864100549882168	0.0491803278688525	0	0.00650759219088937	0	0.10840108401084	0.031390134529148	0.000953288846520496	0.00222222222222222	0.107629427792916	0	0.0580645161290323	0.00596421471172962	0.0164835164835165	0.0373961218836565	0.0021505376344086	0.00284090909090909	0.00719424460431655	0.0469208211143695	0.22360248447205	0.0663198959687906	0.10955710955711	0	0.0737463126843658	0.0029585798816568	0.0569561157796452	0.0858585858585859	0.0309677419354839	0.1003861003861	0.0373134328358209
Feature_BugToBugAssociations_a_7_d_1_8	0.255102040816327	0.195488721804511	0.0362976406533575	0.0165289256198347	0.00818926296633303	0.000781860828772478	0.00712025316455696	0.000957854406130268	0.19047619047619	0.22	0.386206896551724	0.00663129973474801	0.108374384236453	0.106329113924051	0.0565428109854604	0.0016366612111293	0.00671140939597315	0.0216271884654995	0	0.000785545954438335	0.0112704918032787	0.23	0.0209689081706435	0.0031055900621118	0.35230352303523	0.0239162929745889	0.0152526215443279	0.06	0.0749318801089918	0.0372492836676218	0.0193548387096774	0.230616302186879	0.0192307692307692	0.00692520775623269	0.0408602150537634	0.0113636363636364	0.431654676258993	0.202346041055718	0.062111801242236	0.0442132639791938	0.0792540792540792	0.14018691588785	0.36283185840708	0.0177514792899408	0.0224089635854342	0.0353535353535354	0.0206451612903226	0.0656370656370656	0.10634328358209
Feature_BugToBugAssociations_a_7_d_1_9	0.00680272108843537	0.018796992481203	0.000907441016333938	0.00354191263282172	0.0163785259326661	0	0.00158227848101266	0.00191570881226054	0.0476190476190476	0	0	0	0.0295566502463054	0.020253164556962	0.00161550888529887	0	0.0604026845637584	0.00102986611740474	0.0104529616724739	0	0.00204918032786885	0.025	0.00216919739696312	0.0217391304347826	0.002710027100271	0.00149476831091181	0.0104861773117255	0.00888888888888889	0.00953678474114441	0.0229226361031519	0.0451612903225806	0	0	0.0152354570637119	0.021505376344086	0.00378787878787879	0.0683453237410072	0.0263929618768328	0.0062111801242236	0.00130039011703511	0.00932400932400932	0.0327102803738318	0.0206489675516224	0.0014792899408284	0.00186741363211951	0.0909090909090909	0.00129032258064516	0.0347490347490347	0.0261194029850746
Feature_BugToBugAssociations_a_7_d_1_10	0	0.0037593984962406	0.000907441016333938	0	0	0.000781860828772478	0.00395569620253165	0	0.0178571428571429	0.005	0.0275862068965517	0.0106100795755968	0.00492610837438424	0	0.00323101777059774	0.0016366612111293	0	0.00102986611740474	0.00696864111498258	0	0	0	0.000723065798987708	0.0062111801242236	0.00813008130081301	0.00149476831091181	0.00190657769304099	0.00444444444444444	0.00408719346049046	0	0.00645161290322581	0.00198807157057654	0.000915750915750916	0	0.0043010752688172	0.000946969696969697	0.00719424460431655	0.00293255131964809	0	0.00520156046814044	0.00233100233100233	0	0.00589970501474926	0.0029585798816568	0.000933706816059757	0.00505050505050505	0.00258064516129032	0.00772200772200772	0.00559701492537313
Feature_BugToBugAssociations_a_7_d_1_11	0	0.0150375939849624	0.00272232304900181	0.0318772136953955	0.000909918107370337	0.00938232994526974	0.00158227848101266	0.000957854406130268	0.00595238095238095	0	0.00689655172413793	0	0.0147783251231527	0.00506329113924051	0.0420032310177706	0.0114566284779051	0.00671140939597315	0.00411946446961895	0.0209059233449477	0.000785545954438335	0.00409836065573771	0.0125	0.00289226319595083	0	0	0.00149476831091181	0	0.0111111111111111	0.00272479564032698	0.00286532951289398	0.00645161290322581	0.025844930417495	0.00183150183150183	0.00277008310249307	0	0.00757575757575758	0.00719424460431655	0.032258064516129	0.0248447204968944	0.0104031209362809	0.00466200466200466	0.00467289719626168	0.00589970501474926	0.0118343195266272	0.000933706816059757	0.00505050505050505	0.00129032258064516	0.00386100386100386	0.00559701492537313
Feature_BugToBugAssociations_a_7_d_1_12	0.0272108843537415	0	0	0	0.00272975432211101	0.00390930414386239	0	0.00191570881226054	0.00595238095238095	0.005	0.0206896551724138	0.0013262599469496	0.0394088669950739	0	0	0.0016366612111293	0.0268456375838926	0.00102986611740474	0.0209059233449477	0	0	0.0125	0.00361532899493854	0.0031055900621118	0.016260162601626	0.00298953662182362	0.00381315538608198	0.00888888888888889	0.00136239782016349	0.00286532951289398	0	0.00198807157057654	0	0.00277008310249307	0.0043010752688172	0	0.0107913669064748	0.00293255131964809	0	0.00520156046814044	0.00932400932400932	0.00467289719626168	0	0.0029585798816568	0.0112044817927171	0.00505050505050505	0.00129032258064516	0.00772200772200772	0
Feature_BugToBugAssociations_a_7_d_1_13	0.0102040816326531	0.093984962406015	0.000907441016333938	0	0.000909918107370337	0.00860046911649726	0.00474683544303797	0.00191570881226054	0	0	0.00689655172413793	0.0159151193633952	0.0344827586206897	0.010126582278481	0.0177705977382876	0.00327332242225859	0.134228187919463	0.0267765190525232	0.00348432055749129	0.0196386488609584	0.00819672131147541	0	0	0.0807453416149068	0.016260162601626	0.0134529147982063	0.0162059103908484	0	0.00136239782016349	0.0429799426934097	0.0903225806451613	0.00795228628230616	0.000915750915750916	0	0	0.00473484848484848	0.0143884892086331	0.00879765395894428	0.0124223602484472	0.0143042912873862	0.0372960372960373	0.00934579439252336	0.0176991150442478	0.022189349112426	0.00186741363211951	0.136363636363636	0.0141935483870968	0.0115830115830116	0.0167910447761194
Feature_BugToBugAssociations_a_7_d_1_14	0.00680272108843537	0.018796992481203	0.00544464609800363	0.00236127508854782	0.010919017288444	0.000781860828772478	0.00158227848101266	0	0.0535714285714286	0.02	0.0482758620689655	0.00663129973474801	0.0246305418719212	0.00253164556962025	0.00161550888529887	0.00490998363338789	0.0201342281879195	0	0.0348432055749129	0.000785545954438335	0.00204918032786885	0.0025	0.00578452639190166	0.0186335403726708	0.002710027100271	0.00448430493273543	0.00285986653956149	0.00222222222222222	0.00272479564032698	0.0114613180515759	0.00645161290322581	0.0218687872763419	0.00457875457875458	0.00692520775623269	0.0021505376344086	0.00189393939393939	0.039568345323741	0.00586510263929619	0.0434782608695652	0.011703511053316	0.00932400932400932	0.014018691588785	0.00884955752212389	0.00591715976331361	0.000933706816059757	0.0151515151515152	0.00387096774193548	0.027027027027027	0.00373134328358209
[truncated: 51 more columns]
