# Supplementary material for: A Bayesian method for detecting pairwise associations in compositional data
Source: PLoS Comput Biol. 2017 Nov 15;13(11):e1005852. doi: 10.1371/journal.pcbi.1005852 (PMC5706738; doi:10.1371/journal.pcbi.1005852)
Supplement: S2 Data — All simulated datasets from sparseDOSSA, as well as the template dataset used. For details on how these were generated, see S2 Text. (ZIP) [file pcbi.1005852.s005.zip › S2_data/sparseDOSSA_posterior_fornix_template_cor_value_-0.3/BugBugMatrixCounts_assoc_d_23.txt]

Feature_BugToBugAssociations_a_7_d_1_1	0	6	17	1	4	1	0	0	0	0	10	0	14	0	0	1	2	2	19	0	1	1	1	7	1	1	0	0	2	0	0	2	2	0	1	0	1	2	0	0	2	0	0	6	1	9	1	0	1
Feature_BugToBugAssociations_a_7_d_1_2	0	7	3	1	10	0	9	4	2	2	1	14	11	0	1	0	1	15	3	1	1	1	8	0	1	1	2	0	0	1	6	4	1	1	1	4	1	1	2	0	1	1	8	1	3	5	7	2	7
Feature_BugToBugAssociations_a_7_d_1_3	1	2	0	1	1	1	0	0	1	0	0	0	1	1	4	1	1	1	1	0	1	1	1	1	1	0	1	0	0	3	2	1	1	0	0	1	0	0	0	1	1	1	0	1	1	1	1	1	1
Feature_BugToBugAssociations_a_7_d_1_4	6	5	9	51	34	0	1	0	3	42	12	1	0	24	3	2	0	1	0	0	4	0	0	4	14	47	1	6	19	59	6	0	66	0	3	9	4	1	1	34	3	64	0	63	47	6	2	95	1
Feature_BugToBugAssociations_a_7_d_1_5	297	303	97	33	32	744	384	471	337	473	546	1010	879	109	186	357	152	220	1005	154	879	282	1203	201	111	176	330	1111	274	210	57	44	179	1098	283	901	212	641	54	1005	701	57	417	851	326	136	727	1206	180
Feature_BugToBugAssociations_a_7_d_1_6	0	0	1	0	0	4	0	10	23	5	30	13	1	10	1	17	0	10	21	0	17	16	0	0	0	0	0	0	0	0	0	4	28	2	15	1	4	10	0	0	0	0	4	3	39	0	3	14	0
Feature_BugToBugAssociations_a_7_d_1_7	1	0	0	5	14	1	2	43	3	1	73	41	8	60	11	3	15	11	6	92	0	9	12	8	72	57	1	3	1	0	22	3	6	11	0	51	1	24	3	58	16	20	18	28	2	0	1	11	4
Feature_BugToBugAssociations_a_7_d_1_8	34	29	44	1	75	42	5	91	38	1	52	1	71	61	44	134	121	19	7	7	116	18	95	137	56	126	40	35	2	7	46	100	26	8	68	3	7	2	129	35	52	6	59	5	84	24	111	6	16
Feature_BugToBugAssociations_a_7_d_1_9	1	16	3	7	2	12	4	1	6	2	1	2	9	2	1	1	5	4	2	1	4	5	3	4	12	8	2	1	6	3	5	1	9	2	3	7	11	1	0	2	2	15	9	3	18	2	1	2	2
Feature_BugToBugAssociations_a_7_d_1_10	3	1	0	0	0	0	2	0	1	0	2	0	0	1	1	1	1	1	0	1	0	0	1	0	0	1	0	1	3	1	0	4	1	2	1	1	1	1	1	0	1	3	1	1	1	1	2	6	1
Feature_BugToBugAssociations_a_7_d_1_11	0	12	3	4	1	1	2	25	2	3	6	4	2	2	28	17	3	9	3	2	5	3	0	2	16	3	0	1	0	4	0	26	0	9	1	12	3	28	1	3	5	25	22	21	5	4	27	3	4
Feature_BugToBugAssociations_a_7_d_1_12	0	2	0	0	1	0	0	0	8	5	2	1	0	1	6	1	0	0	0	1	0	17	4	0	0	0	1	6	1	1	5	2	0	2	0	2	6	2	0	2	4	0	1	0	2	0	4	3	4
Feature_BugToBugAssociations_a_7_d_1_13	0	9	29	7	3	23	2	0	2	3	0	6	18	0	1	0	1	1	2	4	1	1	2	24	3	9	13	0	4	13	2	2	0	10	20	2	1	10	17	13	18	10	0	0	9	1	3	0	1
Feature_BugToBugAssociations_a_7_d_1_14	0	7	1	0	1	13	5	4	1	3	6	4	3	2	2	8	9	5	12	5	9	13	2	1	3	0	2	2	2	5	5	1	3	16	1	10	4	0	2	1	1	1	0	3	7	0	1	2	6
[truncated: 51 more columns]
