# Supplementary material for: A Bayesian method for detecting pairwise associations in compositional data
Source: PLoS Comput Biol. 2017 Nov 15;13(11):e1005852. doi: 10.1371/journal.pcbi.1005852 (PMC5706738; doi:10.1371/journal.pcbi.1005852)
Supplement: S2 Data — All simulated datasets from sparseDOSSA, as well as the template dataset used. For details on how these were generated, see S2 Text. (ZIP) [file pcbi.1005852.s005.zip › S2_data/sparseDOSSA_posterior_fornix_template_cor_value_-0.3/BugBugMatrix_assoc_d_31.txt]

Feature_BugToBugAssociations_a_7_d_1_1	0	0.00564971751412429	0.0017921146953405	0.00249376558603491	0.00532859680284192	0.00637619553666312	0.000912408759124088	0.00949796472184532	0	0.00292397660818713	0	0.000806451612903226	0	0.00289017341040462	0	0	0.00381194409148666	0	0.003613369467028	0.00199600798403194	0.000730994152046784	0	0.00240384615384615	0	0.0101522842639594	0	0.00204081632653061	0	0.00911854103343465	0.0122324159021407	0.0167597765363128	0	0	0.00636942675159236	0.0104166666666667	0.00200400801603206	0.00643776824034335	0.00938967136150235	0.0033500837520938	0.00265957446808511	0	0	0.00746268656716418	0.0350877192982456	0.0143884892086331	0	0	0	0.00321027287319422
Feature_BugToBugAssociations_a_7_d_1_2	0	0.00141242937853107	0	0.0124688279301746	0	0.00743889479277365	0	0.00135685210312076	0.00201816347124117	0.0087719298245614	0	0.00483870967741936	0	0	0.00154798761609907	0	0.00254129606099111	0.00298507462686567	0.003613369467028	0.00199600798403194	0.00146198830409357	0.0118110236220472	0	0	0.00761421319796954	0.0142857142857143	0	0.00240384615384615	0	0	0.0111731843575419	0.00191938579654511	0.00333333333333333	0.00849256900212314	0.0104166666666667	0.00200400801603206	0.0300429184549356	0.00469483568075117	0.0033500837520938	0.0212765957446809	0	0	0.00373134328358209	0.0175438596491228	0.00719424460431655	0	0.013530135301353	0	0.00321027287319422
Feature_BugToBugAssociations_a_7_d_1_3	0.00185528756957328	0.00141242937853107	0	0.00249376558603491	0	0	0.000912408759124088	0	0.00100908173562059	0	0	0	0	0	0	0	0.00127064803049555	0	0	0.000998003992015968	0.000730994152046784	0.00196850393700787	0.00240384615384615	0.00425531914893617	0.00253807106598985	0.00952380952380952	0.00102040816326531	0	0.00303951367781155	0.00305810397553517	0	0	0	0.00212314225053079	0	0.00200400801603206	0.00214592274678112	0	0.0016750418760469	0.00265957446808511	0.00165016501650165	0.00104712041884817	0	0	0	0	0.001230012300123	0.00126103404791929	0
Feature_BugToBugAssociations_a_7_d_1_4	0.00742115027829314	0.0254237288135593	0.00537634408602151	0.0199501246882793	0.106571936056838	0.0053134962805526	0.00273722627737226	0.00271370420624152	0	0	0.00694444444444444	0.0274193548387097	0.00142045454545455	0.225433526011561	0.00154798761609907	0.014760147601476	0	0.0447761194029851	0.025293586269196	0	0.000730994152046784	0	0.00961538461538462	0.051063829787234	0.0406091370558376	0.0476190476190476	0.00918367346938776	0.00240384615384615	0.127659574468085	0.0305810397553517	0.0279329608938547	0	0.00333333333333333	0.0509554140127389	0	0	0.036480686695279	0.103286384976526	0.0016750418760469	0.0585106382978723	0	0.00209424083769634	0.00746268656716418	0	0	0.00258397932816537	0.04920049200492	0	0
Feature_BugToBugAssociations_a_7_d_1_5	0.755102040816326	0.885593220338983	0.854838709677419	0.488778054862843	0.532859680284192	0.821466524973433	0.981751824817518	0.869742198100407	0.970736629667003	0.859649122807018	0.821759259259259	0.913709677419355	0.835227272727273	0.523121387283237	0.786377708978328	0.394833948339483	0.923761118170267	0.767164179104478	0.644986449864499	0.898203592814371	0.880116959064328	0.807086614173228	0.891826923076923	0.770212765957447	0.581218274111675	0.466666666666667	0.929591836734694	0.798076923076923	0.29483282674772	0.415902140672783	0.720670391061452	0.919385796545106	0.76	0.857749469214437	0.734375	0.851703406813627	0.804721030042919	0.55868544600939	0.90787269681742	0.537234042553192	0.765676567656766	0.910994764397906	0.82089552238806	0.271929824561404	0.58273381294964	0.695090439276486	0.694956949569496	0.852459016393443	0.656500802568218
Feature_BugToBugAssociations_a_7_d_1_6	0.00185528756957328	0.0296610169491525	0.00716845878136201	0.00249376558603491	0.119005328596803	0.00106269925611052	0	0.00135685210312076	0	0.00292397660818713	0	0	0.00142045454545455	0.00289017341040462	0	0.0553505535055351	0	0.0149253731343284	0.147244805781391	0	0	0.0295275590551181	0	0.0595744680851064	0.0532994923857868	0	0	0.00961538461538462	0.425531914893617	0.116207951070336	0.00558659217877095	0	0	0	0	0.0961923847695391	0	0.190140845070423	0.0033500837520938	0.215425531914894	0	0.0293193717277487	0.0111940298507463	0.0087719298245614	0.0143884892086331	0	0.0615006150061501	0	0.170144462279294
Feature_BugToBugAssociations_a_7_d_1_7	0.0575139146567718	0	0.028673835125448	0.029925187032419	0.0941385435168739	0.024442082890542	0	0	0.0110998990918264	0.0263157894736842	0.00231481481481481	0.0258064516129032	0.0355113636363636	0	0.021671826625387	0	0	0.113432835820896	0.018970189701897	0.0828343313373253	0.0621345029239766	0.0688976377952756	0.00240384615384615	0.00425531914893617	0.0456852791878173	0.238095238095238	0.00408163265306122	0.0697115384615385	0	0	0	0.0460652591170825	0.00333333333333333	0.00212314225053079	0.046875	0.0140280561122244	0	0.0187793427230047	0	0.050531914893617	0	0.0031413612565445	0.0149253731343284	0.263157894736842	0.0539568345323741	0.0180878552971576	0.0553505535055351	0.0126103404791929	0.0208667736757624
Feature_BugToBugAssociations_a_7_d_1_8	0.0927643784786642	0.019774011299435	0.0752688172043011	0.359102244389027	0.0870337477797513	0.0977683315621679	0.00182481751824818	0.0922659430122117	0.00201816347124117	0.0497076023391813	0.148148148148148	0.00806451612903226	0.102272727272727	0.130057803468208	0.153250773993808	0.453874538745387	0.0203303684879288	0.0119402985074627	0.129177958446251	0.000998003992015968	0.0504385964912281	0.0295275590551181	0.00240384615384615	0.0468085106382979	0.213197969543147	0.0142857142857143	0.0285714285714286	0.0673076923076923	0.0790273556231003	0.324159021406728	0.150837988826816	0.00959692898272553	0.175	0.00849256900212314	0.0989583333333333	0.00801603206412826	0.036480686695279	0.0845070422535211	0.0301507537688442	0.0664893617021277	0.191419141914191	0.0324607329842932	0.0970149253731343	0.245614035087719	0.255395683453237	0.224806201550388	0.116851168511685	0.102143757881463	0.130016051364366
Feature_BugToBugAssociations_a_7_d_1_9	0.0204081632653061	0.018361581920904	0.0161290322580645	0.00249376558603491	0.00177619893428064	0.00850159404888417	0.00182481751824818	0.00949796472184532	0.00605449041372351	0	0.00462962962962963	0.000806451612903226	0.00284090909090909	0.0144508670520231	0.00309597523219814	0	0	0.00597014925373134	0.003613369467028	0.000998003992015968	0	0.0236220472440945	0.0336538461538462	0.025531914893617	0.0101522842639594	0.0952380952380952	0.0193877551020408	0	0.0303951367781155	0.0458715596330275	0.0167597765363128	0.00575815738963532	0.005	0	0	0.0120240480961924	0.00858369098712446	0.00469483568075117	0.0217755443886097	0.00797872340425532	0.0033003300330033	0	0.00373134328358209	0.0175438596491228	0.0107913669064748	0	0.001230012300123	0.00126103404791929	0.00963081861958266
Feature_BugToBugAssociations_a_7_d_1_10	0.00371057513914657	0.00141242937853107	0.003584229390681	0	0.00177619893428064	0.00106269925611052	0.000912408759124088	0.00135685210312076	0.00100908173562059	0.00292397660818713	0.00231481481481481	0.00161290322580645	0.00710227272727273	0.00289017341040462	0.00309597523219814	0	0.00254129606099111	0.00298507462686567	0.000903342366757001	0.00199600798403194	0.000730994152046784	0.00196850393700787	0.00240384615384615	0.00425531914893617	0.0279187817258883	0.0333333333333333	0.00102040816326531	0.00480769230769231	0.00303951367781155	0	0	0.00575815738963532	0.00166666666666667	0.00212314225053079	0	0	0	0.00469483568075117	0	0.00797872340425532	0.00825082508250825	0.00209424083769634	0.00373134328358209	0.0087719298245614	0.00359712230215827	0.00775193798449612	0.002460024600246	0.00126103404791929	0
Feature_BugToBugAssociations_a_7_d_1_11	0.0111317254174397	0.00141242937853107	0.0017921146953405	0.0648379052369077	0.0390763765541741	0.0106269925611052	0.000912408759124088	0	0.00100908173562059	0.00292397660818713	0	0	0	0.0346820809248555	0.00309597523219814	0.025830258302583	0.0152477763659466	0.00298507462686567	0.012646793134598	0.00199600798403194	0.000730994152046784	0.00196850393700787	0.0216346153846154	0.00425531914893617	0	0.0619047619047619	0.00204081632653061	0.0120192307692308	0.0060790273556231	0.00305810397553517	0.0111731843575419	0.00383877159309021	0	0.0382165605095541	0.0364583333333333	0.00200400801603206	0.0150214592274678	0	0.0217755443886097	0.0212765957446809	0.00495049504950495	0	0	0	0.00359712230215827	0	0.002460024600246	0.00126103404791929	0.00160513643659711
Feature_BugToBugAssociations_a_7_d_1_12	0.0222634508348794	0.00141242937853107	0.003584229390681	0	0	0	0.00821167883211679	0.00135685210312076	0.00201816347124117	0	0.00231481481481481	0.00403225806451613	0.00284090909090909	0.0115606936416185	0.00309597523219814	0	0	0.00298507462686567	0	0.000998003992015968	0.000730994152046784	0	0.00480769230769231	0.0170212765957447	0.00253807106598985	0	0	0.00721153846153846	0	0.0122324159021407	0	0	0	0.00849256900212314	0.015625	0	0.00214592274678112	0.00469483568075117	0.0016750418760469	0.00265957446808511	0.00165016501650165	0.0157068062827225	0.0223880597014925	0	0.0107913669064748	0.0439276485788114	0	0.0176544766708701	0
Feature_BugToBugAssociations_a_7_d_1_13	0.0111317254174397	0.00423728813559322	0.0017921146953405	0	0	0.0138150903294368	0	0.00271370420624152	0	0.00292397660818713	0.00231481481481481	0.00564516129032258	0.00568181818181818	0.00578034682080925	0.0170278637770898	0.044280442804428	0.0292249047013977	0.00298507462686567	0.000903342366757001	0.00698602794411178	0.000730994152046784	0.00196850393700787	0.0240384615384615	0.00851063829787234	0.00253807106598985	0.0142857142857143	0.00204081632653061	0.0216346153846154	0.0151975683890578	0.0122324159021407	0.0111731843575419	0.00575815738963532	0.045	0.00424628450106157	0.015625	0.00400801603206413	0.0515021459227468	0.00234741784037559	0.0016750418760469	0.00265957446808511	0.0198019801980198	0.00104712041884817	0.00373134328358209	0	0.00359712230215827	0.00258397932816537	0	0.00756620428751576	0.00160513643659711
Feature_BugToBugAssociations_a_7_d_1_14	0.0148423005565863	0.00423728813559322	0	0.0149625935162095	0.0124333925399645	0.00212539851222104	0	0.00814111261872456	0.00302724520686176	0.0409356725146199	0.00925925925925926	0.00725806451612903	0.00568181818181818	0.046242774566474	0.00619195046439629	0.011070110701107	0.00127064803049555	0.026865671641791	0.00903342366757001	0	0.000730994152046784	0.0216535433070866	0.00240384615384615	0.00425531914893617	0.00253807106598985	0.00476190476190476	0.00102040816326531	0.00480769230769231	0.0060790273556231	0.0244648318042813	0.0279329608938547	0.00191938579654511	0.00333333333333333	0.0106157112526539	0.03125	0.00601202404809619	0.00643776824034335	0.0140845070422535	0.0016750418760469	0.00265957446808511	0.0033003300330033	0.00209424083769634	0.00373134328358209	0.131578947368421	0.039568345323741	0.00516795865633075	0.001230012300123	0.00252206809583859	0.00321027287319422
[truncated: 51 more columns]
