# Supplementary material for: A Bayesian method for detecting pairwise associations in compositional data
Source: PLoS Comput Biol. 2017 Nov 15;13(11):e1005852. doi: 10.1371/journal.pcbi.1005852 (PMC5706738; doi:10.1371/journal.pcbi.1005852)
Supplement: S2 Data — All simulated datasets from sparseDOSSA, as well as the template dataset used. For details on how these were generated, see S2 Text. (ZIP) [file pcbi.1005852.s005.zip › S2_data/sparseDOSSA_posterior_fornix_template_cor_value_-0.3/BugBugMatrix_assoc_d_86.txt]

Feature_BugToBugAssociations_a_7_d_1_1	0.00127388535031847	0.00413223140495868	0.00352733686067019	0.0025974025974026	0.0129589632829374	0.025	0.00120192307692308	0.0010752688172043	0.00327868852459016	0	0.0221066319895969	0.0491803278688525	0	0	0	0.00396825396825397	0	0.00704225352112676	0.00928792569659443	0.000770416024653313	0.0181818181818182	0	0	0	0.00145137880986938	0	0.000972762645914397	0.00673400673400673	0.0134831460674157	0.001085776330076	0.00623700623700624	0.0063626723223754	0.00261096605744125	0	0	0	0.00655737704918033	0	0.00166389351081531	0.0102622576966933	0.00177619893428064	0	0.00201612903225806	0	0.0135135135135135	0.0234159779614325	0.0136612021857923	0.00179372197309417	0
Feature_BugToBugAssociations_a_7_d_1_2	0.00127388535031847	0	0.00705467372134039	0.0103896103896104	0.00215982721382289	0.00357142857142857	0	0.0043010752688172	0.00327868852459016	0	0.00260078023407022	0.00273224043715847	0.00357142857142857	0	0.0551724137931034	0.00198412698412698	0.00269905533063428	0.00117370892018779	0.00154798761609907	0.000770416024653313	0	0.00527704485488127	0.00343642611683849	0.0025706940874036	0	0	0	0.00224466891133558	0.00449438202247191	0.001085776330076	0.00623700623700624	0.00530222693531283	0.00261096605744125	0.0036101083032491	0.0140845070422535	0.00423728813559322	0	0.0077639751552795	0.00166389351081531	0.00114025085518814	0	0	0.00201612903225806	0.0043859649122807	0	0	0	0.0116591928251121	0.00773694390715667
Feature_BugToBugAssociations_a_7_d_1_3	0	0.00413223140495868	0.0017636684303351	0.0025974025974026	0.00647948164146868	0.00357142857142857	0.00120192307692308	0.0010752688172043	0.00327868852459016	0	0	0	0	0.00109649122807018	0	0.00198412698412698	0.00134952766531714	0.00117370892018779	0	0	0	0.00527704485488127	0.00343642611683849	0.0077120822622108	0.00145137880986938	0.0011001100110011	0	0	0	0	0.00207900207900208	0.00106044538706257	0.00261096605744125	0.0036101083032491	0.000938967136150235	0.00423728813559322	0.00327868852459016	0	0.00166389351081531	0	0	0.0024330900243309	0.00201612903225806	0	0	0	0	0	0
Feature_BugToBugAssociations_a_7_d_1_4	0.0089171974522293	0.00826446280991736	0.00881834215167548	0.0103896103896104	0.0215982721382289	0	0	0	0	0.0120481927710843	0.109232769830949	0.0163934426229508	0.00535714285714286	0.00109649122807018	0	0.0416666666666667	0	0.0622065727699531	0.00154798761609907	0.024653312788906	0.00606060606060606	0.00263852242744063	0.00343642611683849	0.0025706940874036	0.00145137880986938	0	0	0.0673400673400673	0.0426966292134831	0	0.0561330561330561	0.0381760339342524	0.00261096605744125	0.0505415162454874	0	0.0296610169491525	0.0131147540983607	0.142857142857143	0.00831946755407654	0.0912200684150513	0.00355239786856128	0.116788321167883	0.00100806451612903	0	0.0630630630630631	0.00137741046831956	0.00273224043715847	0	0
Feature_BugToBugAssociations_a_7_d_1_5	0.873885350318471	0.450413223140496	0.91358024691358	0.81038961038961	0.695464362850972	0.507142857142857	0.902644230769231	0.953763440860215	0.327868852459016	0.837349397590361	0.657997399219766	0.841530054644809	0.858928571428571	0.957236842105263	0.63448275862069	0.847222222222222	0.9527665317139	0.86150234741784	0.639318885448916	0.920647149460709	0.490909090909091	0.87335092348285	0.642611683848797	0.560411311053985	0.866473149492017	0.854785478547855	0.952334630350194	0.836139169472503	0.426966292134831	0.884907709011943	0.665280665280665	0.812301166489926	0.845953002610966	0.537906137184116	0.930516431924883	0.322033898305085	0.518032786885246	0.664596273291925	0.484193011647255	0.730900798175599	0.689165186500888	0.666666666666667	0.84375	0.956140350877193	0.877252252252252	0.820936639118457	0.270491803278689	0.949775784753363	0.851063829787234
Feature_BugToBugAssociations_a_7_d_1_6	0	0	0.0017636684303351	0.038961038961039	0.0885529157667387	0	0	0	0	0.0240963855421687	0	0	0.0232142857142857	0.0043859649122807	0	0.00992063492063492	0	0.00117370892018779	0.102167182662539	0	0	0	0	0.318766066838046	0.00145137880986938	0.055005500550055	0	0.00224466891133558	0.231460674157303	0	0	0.0031813361611877	0.00261096605744125	0.0397111913357401	0	0	0.170491803278689	0.0559006211180124	0.259567387687188	0.0855188141391106	0	0.0024330900243309	0	0.0140350877192982	0.0112612612612613	0	0.377049180327869	0.000896860986547085	0
Feature_BugToBugAssociations_a_7_d_1_7	0.0445859872611465	0.0330578512396694	0	0.012987012987013	0.0647948164146868	0.228571428571429	0.00480769230769231	0.0010752688172043	0.19344262295082	0.0451807228915663	0.0546163849154746	0.00273224043715847	0.00357142857142857	0.0109649122807018	0.00344827586206897	0.00992063492063492	0	0.00234741784037559	0	0.00462249614791988	0.0303030303030303	0.0527704485488127	0.0103092783505155	0	0.00290275761973875	0.0429042904290429	0.0107003891050584	0.0606060606060606	0.170786516853933	0.0597176981541802	0.0977130977130977	0.0540827147401909	0.00522193211488251	0.0577617328519856	0.0028169014084507	0.0466101694915254	0.144262295081967	0.0900621118012422	0.0665557404326123	0.00342075256556442	0.117229129662522	0.0024330900243309	0.09375	0.00175438596491228	0.00337837837837838	0.0068870523415978	0.0191256830601093	0.00807174887892377	0.0174081237911025
Feature_BugToBugAssociations_a_7_d_1_8	0.0178343949044586	0.43801652892562	0.0246913580246914	0.025974025974026	0.0755939524838013	0.128571428571429	0.0793269230769231	0.00645161290322581	0.344262295081967	0	0.146944083224967	0.00819672131147541	0.0875	0.018640350877193	0.244827586206897	0.0416666666666667	0.0134952766531714	0.0293427230046948	0.208978328173375	0.0208012326656394	0.206060606060606	0.00527704485488127	0.278350515463918	0.0359897172236504	0.108853410740203	0.0055005500550055	0.0233463035019455	0.00448933782267116	0.0292134831460674	0.0184581976112921	0.139293139293139	0.0402969247083775	0.0626631853785901	0.0866425992779783	0.0300469483568075	0.542372881355932	0.0918032786885246	0.0062111801242236	0.154742096505824	0.0547320410490308	0.0959147424511545	0.131386861313869	0.0332661290322581	0.0105263157894737	0.00675675675675676	0.12396694214876	0.254098360655738	0.00538116591928251	0.0657640232108317
Feature_BugToBugAssociations_a_7_d_1_9	0.00127388535031847	0.0165289256198347	0.0017636684303351	0.0415584415584416	0.00215982721382289	0.0107142857142857	0	0.00537634408602151	0.00655737704918033	0.00602409638554217	0.00390117035110533	0.00273224043715847	0.00357142857142857	0.00109649122807018	0.0103448275862069	0.0238095238095238	0.00944669365721997	0.0140845070422535	0.00619195046439629	0.0138674884437596	0.0363636363636364	0.00527704485488127	0.0240549828178694	0.0179948586118252	0.00145137880986938	0.0066006600660066	0	0.00897867564534231	0.0134831460674157	0.001085776330076	0.0103950103950104	0.00742311770943796	0.00522193211488251	0.0072202166064982	0.0112676056338028	0.00423728813559322	0	0	0.00166389351081531	0	0.0124333925399645	0.0097323600973236	0.0030241935483871	0.00350877192982456	0.018018018018018	0.00826446280991736	0.0300546448087432	0.010762331838565	0.00386847195357834
Feature_BugToBugAssociations_a_7_d_1_10	0.00127388535031847	0	0.0017636684303351	0	0	0	0.00480769230769231	0.0010752688172043	0.00327868852459016	0	0	0	0.00357142857142857	0.00109649122807018	0.00344827586206897	0.00396825396825397	0.00134952766531714	0	0.00154798761609907	0.000770416024653313	0.0181818181818182	0.0079155672823219	0.00343642611683849	0	0.00145137880986938	0.0011001100110011	0.00194552529182879	0	0.00224719101123596	0	0	0.00106044538706257	0	0.0108303249097473	0.00187793427230047	0	0.0163934426229508	0	0.00166389351081531	0	0.00532859680284192	0	0.00201612903225806	0.00087719298245614	0	0.00137741046831956	0	0.00179372197309417	0.00193423597678917
Feature_BugToBugAssociations_a_7_d_1_11	0	0.012396694214876	0.0229276895943563	0.0155844155844156	0.00215982721382289	0.00714285714285714	0.00120192307692308	0.0172043010752688	0.0688524590163934	0.0271084337349398	0.00130039011703511	0.0245901639344262	0.00535714285714286	0.00109649122807018	0.0103448275862069	0.00198412698412698	0.00134952766531714	0.0164319248826291	0.0247678018575851	0.00924499229583975	0.0242424242424242	0.00527704485488127	0.00343642611683849	0.0077120822622108	0.00725689404934688	0	0.000972762645914397	0.00673400673400673	0.0202247191011236	0.0282301845819761	0.00831600831600832	0.0127253446447508	0.0417754569190601	0.0974729241877256	0.00469483568075117	0.0296610169491525	0.0262295081967213	0.0062111801242236	0.00665557404326123	0.00228050171037628	0.0284191829484902	0	0	0.00087719298245614	0.0045045045045045	0.00964187327823691	0.00273224043715847	0	0.0290135396518375
Feature_BugToBugAssociations_a_7_d_1_12	0.0191082802547771	0	0.00352733686067019	0.0155844155844156	0.00215982721382289	0.00357142857142857	0	0.0010752688172043	0.00655737704918033	0.00301204819277108	0	0.0191256830601093	0.00178571428571429	0.00109649122807018	0.0310344827586207	0.00396825396825397	0.00404858299595142	0.00117370892018779	0	0	0.00606060606060606	0.00527704485488127	0.00687285223367698	0.0077120822622108	0	0.0022002200220022	0	0.00336700336700337	0.00898876404494382	0.001085776330076	0	0.00106044538706257	0	0	0.00187793427230047	0.00423728813559322	0.00327868852459016	0.0015527950310559	0.00332778702163062	0.00114025085518814	0.00177619893428064	0.0097323600973236	0.00403225806451613	0	0	0.00413223140495868	0.00819672131147541	0.000896860986547085	0
Feature_BugToBugAssociations_a_7_d_1_13	0.0267515923566879	0.00413223140495868	0	0	0.0129589632829374	0.0607142857142857	0.00120192307692308	0.0021505376344086	0.00327868852459016	0	0.00130039011703511	0.00546448087431694	0	0.00109649122807018	0.00344827586206897	0	0.00809716599190283	0	0	0.00308166409861325	0.157575757575758	0.0263852242744063	0	0.0179948586118252	0.00145137880986938	0.0253025302530253	0.00194552529182879	0	0.0157303370786517	0.001085776330076	0	0.0127253446447508	0.0182767624020888	0.0577617328519856	0.000938967136150235	0.00847457627118644	0	0.0031055900621118	0	0.0102622576966933	0.0355239786856128	0.0559610705596107	0.00100806451612903	0.00614035087719298	0	0	0.0109289617486339	0.000896860986547085	0.00580270793036751
Feature_BugToBugAssociations_a_7_d_1_14	0.00382165605095541	0.0289256198347107	0.00881834215167548	0.012987012987013	0.0129589632829374	0.0214285714285714	0.00360576923076923	0.00537634408602151	0.0360655737704918	0.0451807228915663	0	0.0273224043715847	0.00357142857142857	0.00109649122807018	0.00344827586206897	0.00793650793650794	0.00539811066126856	0.00234741784037559	0.00464396284829721	0.000770416024653313	0.00606060606060606	0.00527704485488127	0.0206185567010309	0.0205655526992288	0.00435413642960813	0.0055005500550055	0.00778210116731518	0.00112233445566779	0.0202247191011236	0.00325732899022801	0.00831600831600832	0.00424178154825027	0.00783289817232376	0.0469314079422383	0.000938967136150235	0.00423728813559322	0.00655737704918033	0.0217391304347826	0.00831946755407654	0.00912200684150513	0.0088809946714032	0.0024330900243309	0.0120967741935484	0.00175438596491228	0.00225225225225225	0	0.0109289617486339	0.00807174887892377	0.0174081237911025
[truncated: 51 more columns]
