# Supplementary material for: A Bayesian method for detecting pairwise associations in compositional data
Source: PLoS Comput Biol. 2017 Nov 15;13(11):e1005852. doi: 10.1371/journal.pcbi.1005852 (PMC5706738; doi:10.1371/journal.pcbi.1005852)
Supplement: S2 Data — All simulated datasets from sparseDOSSA, as well as the template dataset used. For details on how these were generated, see S2 Text. (ZIP) [file pcbi.1005852.s005.zip › S2_data/sparseDOSSA_posterior_fornix_template_cor_value_-0.3/BugBugMatrixCounts_assoc_d_68.txt]

Feature_BugToBugAssociations_a_7_d_1_1	0	0	1	9	1	2	1	1	0	3	3	1	1	2	5	1	0	0	0	1	15	1	1	1	3	0	0	11	5	0	4	0	0	1	0	1	1	6	0	5	0	0	5	2	1	2	2	4	1
Feature_BugToBugAssociations_a_7_d_1_2	16	0	2	1	1	2	1	1	0	0	0	2	2	11	0	0	0	1	3	3	7	1	2	2	10	1	7	2	5	1	8	3	1	1	1	2	2	2	4	2	0	16	4	4	4	1	1	0	0
Feature_BugToBugAssociations_a_7_d_1_3	0	0	1	0	0	1	1	0	0	0	2	0	0	1	1	0	0	0	0	1	0	1	1	1	1	0	0	1	0	0	1	1	1	0	1	1	1	0	0	2	0	1	0	1	1	1	1	0	1
Feature_BugToBugAssociations_a_7_d_1_4	10	19	40	4	0	8	1	13	3	67	47	15	0	0	0	71	0	12	3	0	5	0	4	10	0	8	1	15	18	7	1	0	4	0	1	5	0	0	1	0	1	5	0	0	6	7	2	46	31
Feature_BugToBugAssociations_a_7_d_1_5	174	908	278	746	922	395	1158	344	328	241	1078	1185	49	64	456	1004	683	1135	721	525	923	621	112	627	723	608	923	273	1198	856	133	61	961	838	456	602	88	346	105	186	675	175	273	214	460	1098	861	97	258
Feature_BugToBugAssociations_a_7_d_1_6	2	4	50	0	4	0	4	43	6	2	0	0	0	4	1	0	0	0	5	54	0	0	69	40	1	1	0	87	0	3	96	2	2	0	1	0	0	4	2	1	149	2	17	1	0	0	2	49	4
Feature_BugToBugAssociations_a_7_d_1_7	38	5	1	53	6	29	0	2	1	0	3	1	2	75	6	1	15	4	2	3	0	36	4	8	68	0	91	6	9	30	34	0	16	1	3	10	2	13	3	10	15	94	8	6	5	0	5	25	5
Feature_BugToBugAssociations_a_7_d_1_8	10	1	4	17	47	59	7	4	97	33	22	4	8	25	26	61	93	14	9	1	18	26	71	6	44	63	5	74	25	11	99	37	88	44	129	0	66	1	11	21	5	24	32	115	22	105	2	34	11
Feature_BugToBugAssociations_a_7_d_1_9	2	6	1	1	4	1	1	1	3	8	15	0	0	8	5	5	4	5	1	13	0	1	1	0	0	1	10	4	2	2	1	1	15	1	3	4	0	3	0	4	4	16	1	8	4	2	0	1	3
Feature_BugToBugAssociations_a_7_d_1_10	2	0	0	0	1	1	0	1	1	0	1	2	3	0	0	8	5	4	2	0	2	0	1	1	0	1	1	0	1	1	1	3	1	4	1	1	0	1	0	1	2	1	0	2	0	1	1	1	1
Feature_BugToBugAssociations_a_7_d_1_11	4	1	2	20	4	8	0	0	1	3	5	6	6	2	17	17	6	0	0	0	5	2	12	0	0	1	1	0	4	1	0	0	1	9	14	14	1	5	9	3	5	4	19	8	0	2	0	0	6
Feature_BugToBugAssociations_a_7_d_1_12	2	9	1	4	0	1	3	2	4	2	0	2	2	1	0	1	5	8	9	5	1	4	4	1	3	3	1	4	1	9	1	0	2	0	0	0	4	0	1	6	0	0	1	2	0	1	4	0	2
Feature_BugToBugAssociations_a_7_d_1_13	14	1	28	3	2	0	0	1	6	0	15	10	2	0	9	6	27	0	6	1	9	2	5	5	3	4	4	2	27	6	3	9	2	5	0	20	3	1	17	0	1	0	0	6	13	15	1	23	14
Feature_BugToBugAssociations_a_7_d_1_14	3	2	8	1	0	6	2	4	3	2	7	3	2	8	5	2	1	3	5	3	5	1	0	4	11	1	13	5	5	0	7	0	2	3	1	4	6	3	4	1	1	7	10	2	2	2	1	0	2
[truncated: 51 more columns]
