# Supplementary material for: A Bayesian method for detecting pairwise associations in compositional data
Source: PLoS Comput Biol. 2017 Nov 15;13(11):e1005852. doi: 10.1371/journal.pcbi.1005852 (PMC5706738; doi:10.1371/journal.pcbi.1005852)
Supplement: S2 Data — All simulated datasets from sparseDOSSA, as well as the template dataset used. For details on how these were generated, see S2 Text. (ZIP) [file pcbi.1005852.s005.zip › S2_data/sparseDOSSA_posterior_fornix_template_cor_value_-0.3/BugBugMatrix_assoc_d_47.txt]

Feature_BugToBugAssociations_a_7_d_1_1	0	0.00338600451467269	0	0.00234466588511137	0.0197368421052632	0	0	0.0184049079754601	0.00545851528384279	0	0.00274725274725275	0	0.00182815356489945	0	0.000914076782449726	0.101351351351351	0	0	0.0066334991708126	0	0.00864553314121038	0.00343642611683849	0	0.00253807106598985	0.00710900473933649	0.0037593984962406	0.00409836065573771	0.00696864111498258	0	0	0.0166666666666667	0.00386100386100386	0	0.00248138957816377	0.00247524752475248	0.00168067226890756	0.00251889168765743	0.00602409638554217	0.00521512385919166	0.0193548387096774	0.00932090545938748	0.00252525252525253	0.0032626427406199	0.0197044334975369	0.00558659217877095	0.00340136054421769	0.00224215246636771	0	0.00478927203065134
Feature_BugToBugAssociations_a_7_d_1_2	0	0	0.00444444444444444	0.00117233294255569	0.0328947368421053	0.000807102502017756	0.00267379679144385	0	0.00655021834061135	0.0309278350515464	0.00137362637362637	0	0.0036563071297989	0	0.000914076782449726	0.0405405405405405	0.00121359223300971	0.00455235204855842	0.0033167495854063	0.00302571860816944	0	0	0	0.0126903553299492	0.0023696682464455	0.0112781954887218	0.0327868852459016	0	0.0130208333333333	0.00180505415162455	0.0138888888888889	0.0115830115830116	0.00880281690140845	0.0198511166253102	0.0111386138613861	0.000840336134453782	0.0125944584382872	0	0.00130378096479791	0.00645161290322581	0.00266311584553928	0.00757575757575758	0.00163132137030995	0.0246305418719212	0	0	0.00672645739910314	0	0.00957854406130268
Feature_BugToBugAssociations_a_7_d_1_3	0	0.00112866817155756	0.00222222222222222	0.00117233294255569	0	0.000807102502017756	0	0	0	0	0.00137362637362637	0	0.00182815356489945	0.00840336134453781	0.00182815356489945	0.00675675675675676	0.00121359223300971	0	0.00165837479270315	0	0	0.00343642611683849	0	0.0050761421319797	0.0023696682464455	0	0.00409836065573771	0.00348432055749129	0.00130208333333333	0.00180505415162455	0.00277777777777778	0	0.00176056338028169	0	0	0	0.00251889168765743	0.00602409638554217	0	0.0021505376344086	0.00133155792276964	0	0	0	0.00558659217877095	0	0.00224215246636771	0.00116822429906542	0
Feature_BugToBugAssociations_a_7_d_1_4	0.037037037037037	0	0.00444444444444444	0.0117233294255569	0.407894736842105	0.00403551251008878	0.0160427807486631	0.0122699386503067	0.027292576419214	0	0.00137362637362637	0.0199203187250996	0	0	0.000914076782449726	0.0202702702702703	0.0351941747572816	0.0804248861911988	0.00165837479270315	0.00453857791225416	0.00288184438040346	0.0549828178694158	0.00583090379008746	0	0.154028436018957	0.0263157894736842	0	0.219512195121951	0.03515625	0.01985559566787	0.00277777777777778	0	0.0211267605633803	0.0372208436724566	0.00247524752475248	0	0	0.0662650602409639	0.00130378096479791	0.032258064516129	0	0	0	0.00985221674876847	0.0446927374301676	0.0306122448979592	0.047085201793722	0.0128504672897196	0
Feature_BugToBugAssociations_a_7_d_1_5	0.57037037037037	0.854401805869074	0.891111111111111	0.937866354044549	0.171052631578947	0.964487489911219	0.933155080213904	0.46319018404908	0.91703056768559	0.572164948453608	0.895604395604396	0.49402390438247	0.957952468007313	0.243697478991597	0.938756855575868	0.439189189189189	0.905339805825243	0.790591805766313	0.772802653399668	0.768532526475038	0.72478386167147	0.731958762886598	0.848396501457726	0.527918781725888	0.504739336492891	0.928571428571429	0.663934426229508	0.630662020905923	0.7890625	0.750902527075812	0.894444444444444	0.845559845559846	0.859154929577465	0.699751861042184	0.912128712871287	0.908403361344538	0.795969773299748	0.295180722891566	0.807040417209909	0.698924731182796	0.908122503328895	0.666666666666667	0.637846655791191	0.246305418719212	0.368715083798883	0.874149659863946	0.704035874439462	0.905373831775701	0.802681992337165
Feature_BugToBugAssociations_a_7_d_1_6	0	0	0	0	0.111842105263158	0	0	0.122699386503067	0.00109170305676856	0	0.0123626373626374	0	0.00548446069469835	0.588235294117647	0.000914076782449726	0.00675675675675676	0.0157766990291262	0	0	0.00453857791225416	0.0187319884726225	0	0.0116618075801749	0.139593908629442	0.0118483412322275	0.0018796992481203	0	0	0	0.0126353790613718	0	0.0424710424710425	0.0475352112676056	0.00496277915632754	0	0.000840336134453782	0	0	0.00782268578878748	0	0.00133155792276964	0	0.0505709624796085	0	0.0111731843575419	0.00680272108843537	0	0.00467289719626168	0.00191570881226054
Feature_BugToBugAssociations_a_7_d_1_7	0	0.00677200902934537	0.00222222222222222	0.0234466588511137	0.0131578947368421	0	0.00267379679144385	0.162576687116564	0.00218340611353712	0.15979381443299	0.0521978021978022	0	0.00914076782449726	0.00840336134453781	0.0246800731261426	0	0.00242718446601942	0.00758725341426404	0.0116086235489221	0.00453857791225416	0.0331412103746398	0.0103092783505155	0.0233236151603499	0.0380710659898477	0.199052132701422	0	0.00409836065573771	0.0209059233449477	0.0286458333333333	0.0956678700361011	0.0222222222222222	0	0.00352112676056338	0.0918114143920596	0.00123762376237624	0.000840336134453782	0.0377833753148615	0.265060240963855	0	0.103225806451613	0.0173102529960053	0.0656565656565657	0.107667210440457	0.458128078817734	0.0279329608938547	0.0272108843537415	0.0672645739910314	0.00116822429906542	0.0440613026819923
Feature_BugToBugAssociations_a_7_d_1_8	0.318518518518519	0.0936794582392776	0.0111111111111111	0.0128956623681125	0.0723684210526316	0.00322841000807102	0.00267379679144385	0.116564417177914	0.00109170305676856	0.0876288659793814	0.00686813186813187	0.250996015936255	0.00548446069469835	0.0168067226890756	0.0127970749542962	0.202702702702703	0.0145631067961165	0.0849772382397572	0.182421227197347	0.180030257186082	0.174351585014409	0.120274914089347	0.0641399416909621	0.248730964467005	0.0592417061611374	0	0.233606557377049	0.024390243902439	0.1015625	0.0848375451263538	0.00277777777777778	0.0386100386100386	0.00352112676056338	0.0595533498759305	0.00371287128712871	0.073109243697479	0.0629722921914358	0.228915662650602	0.162972620599739	0.10752688172043	0.0319573901464714	0.204545454545455	0.163132137030995	0.182266009852217	0.452513966480447	0.0272108843537415	0.130044843049327	0.0502336448598131	0.101532567049808
Feature_BugToBugAssociations_a_7_d_1_9	0.00740740740740741	0.00225733634311512	0.0288888888888889	0.00117233294255569	0.0921052631578947	0.000807102502017756	0.0053475935828877	0.00613496932515337	0.00109170305676856	0	0.0206043956043956	0.047808764940239	0.00548446069469835	0.0336134453781513	0.00274223034734918	0.0878378378378378	0.00485436893203883	0.00151745068285281	0.00165837479270315	0.00907715582450832	0.0244956772334294	0.013745704467354	0.0174927113702624	0	0.033175355450237	0.0075187969924812	0	0.0452961672473868	0.00520833333333333	0.00180505415162455	0.00833333333333333	0.00386100386100386	0.0211267605633803	0.00744416873449132	0.00742574257425743	0.000840336134453782	0.00503778337531486	0.0120481927710843	0.00260756192959583	0	0.00932090545938748	0.00505050505050505	0.00163132137030995	0.00985221674876847	0.0335195530726257	0.0102040816326531	0.00224215246636771	0.00116822429906542	0
Feature_BugToBugAssociations_a_7_d_1_10	0	0.00225733634311512	0	0	0.00657894736842105	0.00161420500403551	0	0	0	0.00515463917525773	0.00137362637362637	0.00398406374501992	0.00182815356489945	0	0.000914076782449726	0	0.00242718446601942	0	0.0066334991708126	0	0	0.00343642611683849	0.00291545189504373	0.0050761421319797	0	0.0018796992481203	0.00819672131147541	0.00696864111498258	0.00651041666666667	0.00180505415162455	0.00277777777777778	0	0.00176056338028169	0	0.00123762376237624	0.000840336134453782	0.00251889168765743	0	0	0	0.00133155792276964	0.00505050505050505	0	0.00492610837438424	0.00558659217877095	0	0.00448430493273543	0	0
Feature_BugToBugAssociations_a_7_d_1_11	0.00740740740740741	0.0191873589164786	0.00222222222222222	0.00117233294255569	0.0263157894736842	0.0112994350282486	0.00267379679144385	0.0674846625766871	0.00655021834061135	0.0567010309278351	0	0.0956175298804781	0	0.0126050420168067	0.0036563071297989	0.0135135135135135	0.00364077669902913	0.0197268588770865	0.00497512437810945	0.0151285930408472	0.00576368876080692	0.0481099656357388	0.0116618075801749	0	0	0.0018796992481203	0.00819672131147541	0.0278745644599303	0.0143229166666667	0.00902527075812274	0.0138888888888889	0.0347490347490347	0.00528169014084507	0.0421836228287841	0.0173267326732673	0.0100840336134454	0.0100755667506297	0.0421686746987952	0.00260756192959583	0.00860215053763441	0.00798934753661784	0.0176767676767677	0.00978792822185971	0.00492610837438424	0.00558659217877095	0.00680272108843537	0.0112107623318386	0.00700934579439252	0.00191570881226054
Feature_BugToBugAssociations_a_7_d_1_12	0	0.00225733634311512	0.00444444444444444	0	0.0131578947368421	0.00726392251815981	0.00267379679144385	0.00920245398773006	0.00109170305676856	0.0103092783505155	0	0.00398406374501992	0.00182815356489945	0.0294117647058824	0.000914076782449726	0.027027027027027	0	0	0.00165837479270315	0.00151285930408472	0.00144092219020173	0.00343642611683849	0.00291545189504373	0.0101522842639594	0.004739336492891	0.0018796992481203	0	0.00348432055749129	0.00130208333333333	0.00180505415162455	0	0	0.00176056338028169	0	0	0	0	0	0.00130378096479791	0.0021505376344086	0.00266311584553928	0.00252525252525253	0.00163132137030995	0.00492610837438424	0.0223463687150838	0.00680272108843537	0.00224215246636771	0.00116822429906542	0.000957854406130268
Feature_BugToBugAssociations_a_7_d_1_13	0.037037037037037	0.00790067720090293	0.0466666666666667	0.00117233294255569	0.0263157894736842	0.00403551251008878	0.00802139037433155	0.00613496932515337	0.0262008733624454	0.0360824742268041	0	0.0717131474103586	0	0.00840336134453781	0.00457038391224863	0.0202702702702703	0.0121359223300971	0.00606980273141123	0.00165837479270315	0.00302571860816944	0	0.00343642611683849	0.00291545189504373	0.0050761421319797	0.018957345971564	0	0.0245901639344262	0.00348432055749129	0.00130208333333333	0.0126353790613718	0.0111111111111111	0.00386100386100386	0.022887323943662	0.0297766749379653	0.0247524752475248	0.000840336134453782	0.0478589420654912	0.0180722891566265	0.00130378096479791	0.0172043010752688	0	0.00757575757575758	0.0065252854812398	0.0295566502463054	0.00558659217877095	0	0.00896860986547085	0.0151869158878505	0.0162835249042146
Feature_BugToBugAssociations_a_7_d_1_14	0.0222222222222222	0.00677200902934537	0.00222222222222222	0.00586166471277843	0.00657894736842105	0.00161420500403551	0.0240641711229947	0.0153374233128834	0.00436681222707424	0.0412371134020619	0.00412087912087912	0.0119521912350598	0.00548446069469835	0.0504201680672269	0.00548446069469835	0.0337837837837838	0.00121359223300971	0.00455235204855842	0.0033167495854063	0.00605143721633888	0.00576368876080692	0.00343642611683849	0.0087463556851312	0.0050761421319797	0.0023696682464455	0.0150375939849624	0.0163934426229508	0.00696864111498258	0.00260416666666667	0.00541516245487365	0.00833333333333333	0.0154440154440154	0.00176056338028169	0.00496277915632754	0.0160891089108911	0.00168067226890756	0.0201511335012594	0.0602409638554217	0.00651890482398957	0.0021505376344086	0.0066577896138482	0.0151515151515152	0.0163132137030995	0.00492610837438424	0.0111731843575419	0.00680272108843537	0.0112107623318386	0	0.0162835249042146
[truncated: 51 more columns]
