# Supplementary material for: A Bayesian method for detecting pairwise associations in compositional data
Source: PLoS Comput Biol. 2017 Nov 15;13(11):e1005852. doi: 10.1371/journal.pcbi.1005852 (PMC5706738; doi:10.1371/journal.pcbi.1005852)
Supplement: S2 Data — All simulated datasets from sparseDOSSA, as well as the template dataset used. For details on how these were generated, see S2 Text. (ZIP) [file pcbi.1005852.s005.zip › S2_data/sparseDOSSA_posterior_fornix_template_cor_value_-0.3/BugBugMatrixCounts_assoc_d_105.txt]

Feature_BugToBugAssociations_a_7_d_1_1	0	8	0	0	1	0	0	1	1	4	0	1	0	0	2	1	3	0	1	0	3	1	0	0	1	0	2	0	3	4	1	1	12	0	4	0	1	0	1	2	0	1	0	0	0	1	1	1	0
Feature_BugToBugAssociations_a_7_d_1_2	1	0	2	1	1	3	2	0	1	8	2	2	0	1	1	1	1	4	1	1	1	3	5	6	1	1	1	3	5	3	1	2	0	7	0	1	1	4	2	1	0	1	2	3	2	1	0	0	1
Feature_BugToBugAssociations_a_7_d_1_3	1	0	1	1	1	4	0	0	0	2	2	1	0	0	1	1	0	1	0	0	2	0	1	1	1	0	0	0	1	0	0	3	1	2	0	1	0	0	0	1	0	1	1	2	0	1	0	1	0
Feature_BugToBugAssociations_a_7_d_1_4	0	2	1	0	1	2	50	3	40	1	1	55	0	0	6	0	3	6	4	1	1	1	17	1	2	0	5	3	6	25	38	15	23	1	0	0	0	1	1	3	0	17	6	0	1	0	5	6	0
Feature_BugToBugAssociations_a_7_d_1_5	734	251	117	164	169	56	602	330	764	127	208	1175	34	907	364	317	153	297	110	76	216	1200	409	215	272	655	502	92	515	513	1058	34	443	451	244	85	1173	1073	785	883	897	94	219	298	291	438	243	488	491
Feature_BugToBugAssociations_a_7_d_1_6	0	0	21	6	0	7	10	0	0	130	4	0	91	4	0	27	0	0	3	8	0	0	0	4	111	0	4	12	48	1	0	1	0	3	0	1	25	1	29	6	6	13	0	5	2	3	4	69	0
Feature_BugToBugAssociations_a_7_d_1_7	0	43	21	50	71	12	1	3	15	0	3	35	2	1	5	22	10	56	6	12	9	22	28	34	5	4	8	4	4	3	27	3	41	20	36	1	0	69	23	88	7	26	35	1	1	21	21	1	9
Feature_BugToBugAssociations_a_7_d_1_8	6	97	2	52	62	31	2	136	3	91	119	134	107	6	2	11	84	72	143	17	3	72	12	15	62	6	8	1	2	23	99	18	13	26	3	28	34	5	15	109	19	14	40	43	37	7	93	17	138
Feature_BugToBugAssociations_a_7_d_1_9	2	5	2	6	1	6	4	12	3	4	10	2	9	18	4	14	0	3	1	2	4	12	4	11	11	0	9	2	2	2	6	4	5	1	5	0	1	1	3	4	1	1	1	2	6	1	2	5	0
Feature_BugToBugAssociations_a_7_d_1_10	0	0	1	1	1	2	0	1	1	1	1	2	2	0	1	1	1	6	1	1	0	0	1	0	1	1	0	2	0	1	1	0	0	1	0	10	1	1	0	0	2	2	0	2	3	2	0	2	1
Feature_BugToBugAssociations_a_7_d_1_11	0	0	1	1	0	15	25	4	0	1	2	0	2	5	1	17	25	0	4	21	0	4	1	5	1	0	8	2	3	1	9	1	1	0	1	8	8	6	18	0	13	7	19	5	0	5	1	2	2
Feature_BugToBugAssociations_a_7_d_1_12	10	0	1	17	2	0	2	5	2	2	17	0	0	0	15	1	1	1	2	2	0	0	0	1	1	1	7	0	12	2	8	1	6	6	0	1	0	2	6	2	2	0	0	9	1	1	1	1	1
Feature_BugToBugAssociations_a_7_d_1_13	0	1	2	24	12	0	2	20	4	2	0	1	4	8	5	5	0	3	4	2	25	1	9	1	0	4	3	2	0	3	5	2	2	9	1	1	4	8	2	1	2	26	12	2	1	4	0	4	4
Feature_BugToBugAssociations_a_7_d_1_14	1	8	14	8	8	3	0	3	4	13	3	1	4	1	1	1	8	2	1	4	4	4	3	1	15	1	4	1	3	13	1	1	5	1	5	6	5	2	6	3	3	7	11	3	3	2	11	2	6
[truncated: 51 more columns]
