# Supplementary material for: A Bayesian method for detecting pairwise associations in compositional data
Source: PLoS Comput Biol. 2017 Nov 15;13(11):e1005852. doi: 10.1371/journal.pcbi.1005852 (PMC5706738; doi:10.1371/journal.pcbi.1005852)
Supplement: S2 Data — All simulated datasets from sparseDOSSA, as well as the template dataset used. For details on how these were generated, see S2 Text. (ZIP) [file pcbi.1005852.s005.zip › S2_data/sparseDOSSA_posterior_fornix_template_cor_value_-0.3/BugBugMatrixCounts_assoc_d_26.txt]

Feature_BugToBugAssociations_a_7_d_1_1	0	1	12	1	9	2	0	0	0	0	1	0	2	4	15	1	0	0	1	1	5	1	7	2	1	0	1	0	2	0	9	1	0	7	0	0	0	0	0	5	1	2	3	1	1	0	1	10	8
Feature_BugToBugAssociations_a_7_d_1_2	0	4	4	7	1	0	2	0	2	0	5	1	2	5	1	0	1	12	1	10	5	0	0	3	4	1	1	0	0	1	2	0	1	5	5	1	1	2	6	1	1	0	0	1	3	0	1	4	2
Feature_BugToBugAssociations_a_7_d_1_3	0	0	0	1	1	0	1	0	0	1	0	1	1	0	0	1	1	0	0	1	0	0	0	0	1	0	0	1	1	0	1	1	1	1	0	1	0	0	0	0	1	0	0	0	1	1	1	1	1
Feature_BugToBugAssociations_a_7_d_1_4	2	1	7	5	0	83	1	0	0	0	31	1	0	2	11	79	44	1	9	12	0	4	2	6	0	0	5	12	65	0	0	0	1	6	0	1	1	1	54	1	8	0	0	21	10	5	7	9	5
Feature_BugToBugAssociations_a_7_d_1_5	678	540	330	12	201	199	262	689	896	476	461	675	58	910	200	315	891	702	284	623	130	656	845	54	876	146	697	210	387	573	186	1057	56	200	900	592	648	338	1110	819	572	844	177	344	935	1183	321	545	432
Feature_BugToBugAssociations_a_7_d_1_6	0	0	2	2	0	12	0	38	0	0	114	0	0	6	1	6	0	0	0	0	42	0	0	1	0	25	4	0	0	0	9	0	43	0	7	0	6	10	2	0	0	2	5	1	0	0	2	15	0
Feature_BugToBugAssociations_a_7_d_1_7	1	15	27	41	0	26	10	17	0	24	3	25	10	86	18	32	18	1	23	87	2	28	3	4	1	1	72	0	54	21	3	29	1	4	52	6	0	1	2	8	60	4	1	11	21	2	27	2	0
Feature_BugToBugAssociations_a_7_d_1_8	13	37	9	0	140	33	65	37	27	42	60	12	1	12	63	40	8	29	52	1	27	5	22	11	18	83	34	34	34	90	43	140	46	4	1	115	9	3	32	67	96	106	109	28	110	35	1	65	1
Feature_BugToBugAssociations_a_7_d_1_9	2	14	3	11	2	1	2	1	8	17	2	1	7	0	1	0	3	2	0	9	3	10	1	1	1	3	9	1	7	12	7	1	6	1	1	3	17	14	12	11	1	1	7	1	3	2	12	10	3
Feature_BugToBugAssociations_a_7_d_1_10	2	4	0	1	0	2	0	1	2	1	0	3	0	1	0	0	1	2	2	0	2	4	1	2	0	1	4	0	0	1	1	10	1	1	0	0	10	0	2	0	0	0	1	2	1	1	0	0	0
Feature_BugToBugAssociations_a_7_d_1_11	3	0	9	18	1	10	10	4	6	1	3	2	0	15	14	1	0	1	15	0	2	24	3	3	1	11	1	0	1	2	0	7	14	0	0	1	2	1	0	7	16	3	0	20	7	4	16	0	0
Feature_BugToBugAssociations_a_7_d_1_12	7	1	1	1	2	0	0	0	1	1	10	12	15	1	2	1	3	1	1	1	2	0	3	0	0	1	3	1	0	2	2	0	1	8	1	2	3	6	2	0	2	2	0	1	4	3	2	3	2
Feature_BugToBugAssociations_a_7_d_1_13	1	1	2	24	8	0	1	0	2	1	3	13	3	0	6	24	8	16	0	21	12	12	3	1	2	19	5	11	28	0	2	1	1	0	23	6	0	0	7	2	1	0	2	4	28	5	1	4	6
Feature_BugToBugAssociations_a_7_d_1_14	8	4	1	2	6	13	5	3	12	12	5	2	5	4	1	5	2	1	2	1	10	3	7	14	3	1	7	1	0	7	7	2	2	10	6	1	5	2	1	1	1	3	9	1	13	3	4	8	3
[truncated: 51 more columns]
