# Supplementary material for: A Bayesian method for detecting pairwise associations in compositional data
Source: PLoS Comput Biol. 2017 Nov 15;13(11):e1005852. doi: 10.1371/journal.pcbi.1005852 (PMC5706738; doi:10.1371/journal.pcbi.1005852)
Supplement: S2 Data — All simulated datasets from sparseDOSSA, as well as the template dataset used. For details on how these were generated, see S2 Text. (ZIP) [file pcbi.1005852.s005.zip › S2_data/sparseDOSSA_posterior_fornix_template_cor_value_-0.3/BugBugMatrix_assoc_d_24.txt]

Feature_BugToBugAssociations_a_7_d_1_1	0	0.0065359477124183	0.0360824742268041	0.0105170902716915	0.0016	0.00334075723830735	0.00797607178464606	0.0228690228690229	0	0	0.00400962309542903	0.0235294117647059	0	0	0	0.0032520325203252	0	0	0.0125786163522013	0	0.00129366106080207	0.00292825768667643	0.0268456375838926	0.00287769784172662	0.00288461538461538	0.00348432055749129	0.0144230769230769	0.00181159420289855	0.010752688172043	0.00195121951219512	0.00826446280991736	0.00590551181102362	0.00460829493087558	0.00689655172413793	0.000930232558139535	0	0	0.00993377483443709	0.00311526479750779	0.0191082802547771	0	0.00149700598802395	0	0.0028735632183908	0.00193050193050193	0	0	0.00213675213675214	0.00362976406533575
Feature_BugToBugAssociations_a_7_d_1_2	0.0317460317460317	0.00326797385620915	0.0103092783505155	0.000876424189307625	0	0.00334075723830735	0.000997008973080758	0.00207900207900208	0.024390243902439	0	0.000801924619085806	0.00392156862745098	0	0.00535475234270415	0.00099304865938431	0.0016260162601626	0.000997008973080758	0.00126582278481013	0.0125786163522013	0.00145985401459854	0.00129366106080207	0.00439238653001464	0	0	0	0.00348432055749129	0	0.0072463768115942	0.010752688172043	0.000975609756097561	0.0165289256198347	0.00393700787401575	0.00460829493087558	0.0137931034482759	0.0027906976744186	0.00128040973111396	0.00353356890459364	0.0033112582781457	0.00311526479750779	0	0.002	0.00598802395209581	0.00186219739292365	0.0172413793103448	0.00579150579150579	0.00938967136150235	0.00705882352941176	0.00427350427350427	0
Feature_BugToBugAssociations_a_7_d_1_3	0	0.00163398692810458	0.00515463917525773	0.000876424189307625	0.0016	0	0	0	0.0040650406504065	0.00199600798403194	0.000801924619085806	0.00392156862745098	0	0.00133868808567604	0	0	0	0	0	0.00145985401459854	0	0	0.00335570469798658	0.00143884892086331	0.000961538461538462	0.00348432055749129	0	0.00181159420289855	0.010752688172043	0.000975609756097561	0.00413223140495868	0.00196850393700787	0.00460829493087558	0.00689655172413793	0.000930232558139535	0.00128040973111396	0	0	0	0	0	0	0	0	0.00193050193050193	0	0.00235294117647059	0.00213675213675214	0.00181488203266788
Feature_BugToBugAssociations_a_7_d_1_4	0	0.011437908496732	0.324742268041237	0.000876424189307625	0.0016	0.089086859688196	0	0.0436590436590437	0.264227642276423	0	0.0136327185244587	0.00392156862745098	0	0	0.00099304865938431	0.0130081300813008	0	0.00126582278481013	0	0.00291970802919708	0.0879689521345408	0.00292825768667643	0.315436241610738	0.0503597122302158	0.0230769230769231	0.0209059233449477	0.00240384615384615	0.0217391304347826	0	0.00292682926829268	0	0	0.0552995391705069	0	0.0102325581395349	0.00128040973111396	0.00176678445229682	0.0132450331125828	0.0124610591900312	0	0	0	0.0037243947858473	0.00574712643678161	0.0115830115830116	0	0.0117647058823529	0.00213675213675214	0.00362976406533575
Feature_BugToBugAssociations_a_7_d_1_5	0.707936507936508	0.954248366013072	0.474226804123711	0.904469763365469	0.8544	0.690423162583519	0.813559322033898	0.852390852390852	0.247967479674797	0.870259481037924	0.911788291900561	0.454901960784314	0.842105263157895	0.796519410977242	0.965243296921549	0.873170731707317	0.962113659022931	0.913924050632911	0.477987421383648	0.798540145985401	0.739974126778784	0.878477306002928	0.328859060402685	0.897841726618705	0.901923076923077	0.86411149825784	0.806490384615385	0.914855072463768	0.236559139784946	0.942439024390244	0.900826446280992	0.732283464566929	0.308755760368664	0.675862068965517	0.923720930232558	0.869398207426376	0.853356890459364	0.536423841059603	0.404984423676012	0.745222929936306	0.756	0.893712574850299	0.914338919925512	0.790229885057471	0.837837837837838	0.741784037558685	0.877647058823529	0.653846153846154	0.929219600725953
Feature_BugToBugAssociations_a_7_d_1_6	0.0857142857142857	0.00490196078431373	0	0.0455740578439965	0.0064	0.0812917594654788	0	0	0.024390243902439	0.0119760479041916	0	0.0117647058823529	0.00842105263157895	0.00401606425702811	0	0.0048780487804878	0.000997008973080758	0.00126582278481013	0.00628930817610063	0.0408759124087591	0.00129366106080207	0	0	0.00719424460431655	0.0240384615384615	0	0	0	0	0	0	0	0.00460829493087558	0.144827586206897	0	0.0115236875800256	0.124558303886926	0.23841059602649	0	0	0.002	0	0.00558659217877095	0	0.0193050193050193	0	0	0	0.00181488203266788
Feature_BugToBugAssociations_a_7_d_1_7	0.0571428571428571	0	0.0309278350515464	0.00438212094653812	0.0032	0.0634743875278396	0.0129611166500499	0.00207900207900208	0.0040650406504065	0.0199600798403194	0.00240577385725742	0.00784313725490196	0.0357894736842105	0.0133868808567604	0.00198609731876862	0.0195121951219512	0.00797607178464606	0.0430379746835443	0.00628930817610063	0.00437956204379562	0.115135834411384	0.0702781844802343	0.0973154362416107	0.00143884892086331	0.00192307692307692	0.00348432055749129	0.0649038461538462	0.00181159420289855	0.0537634408602151	0.000975609756097561	0.00413223140495868	0.0236220472440945	0.00460829493087558	0.0206896551724138	0.013953488372093	0.0230473751600512	0.00618374558303887	0.0695364238410596	0.158878504672897	0.0700636942675159	0.102	0.0658682634730539	0.0242085661080074	0.135057471264368	0	0.00469483568075117	0.0211764705882353	0.00213675213675214	0.00362976406533575
Feature_BugToBugAssociations_a_7_d_1_8	0.0603174603174603	0	0.0670103092783505	0.0219106047326906	0.1136	0.0300668151447661	0.141575274177468	0.0124740124740125	0.365853658536585	0.0578842315369262	0.057738572574178	0.286274509803922	0.0126315789473684	0.13520749665328	0.0208540218470705	0.0634146341463415	0.0109670987038883	0.00759493670886076	0.383647798742138	0.118248175182482	0.0168175937904269	0.0190336749633968	0.161073825503356	0.0201438848920863	0.0173076923076923	0.0557491289198606	0.0925480769230769	0.00181159420289855	0.182795698924731	0.00195121951219512	0.00413223140495868	0.202755905511811	0.52073732718894	0.0482758620689655	0.027906976744186	0.0793854033290653	0	0.0960264900662252	0.355140186915888	0.0700636942675159	0.094	0.00449101796407186	0.0260707635009311	0.0258620689655172	0.1003861003861	0.131455399061033	0.0470588235294118	0.260683760683761	0.0235934664246824
Feature_BugToBugAssociations_a_7_d_1_9	0.00634920634920635	0.00816993464052288	0.00515463917525773	0.0035056967572305	0.0016	0.010022271714922	0	0.00623700623700624	0.0203252032520325	0.0029940119760479	0.00481154771451484	0.0470588235294118	0.0105263157894737	0.00267737617135207	0	0.00813008130081301	0.00498504486540379	0.00886075949367089	0.0251572327044025	0.00145985401459854	0.00258732212160414	0.00146412884333821	0.0134228187919463	0.00143884892086331	0.000961538461538462	0.00348432055749129	0.00120192307692308	0.0271739130434783	0.193548387096774	0.00390243902439024	0.00413223140495868	0.00590551181102362	0.0276497695852535	0	0	0	0.00353356890459364	0	0.0249221183800623	0.0127388535031847	0.002	0.00149700598802395	0.00186219739292365	0.0028735632183908	0.00579150579150579	0.0187793427230047	0	0.0128205128205128	0.00181488203266788
Feature_BugToBugAssociations_a_7_d_1_10	0	0	0.00515463917525773	0.000876424189307625	0.0032	0.0022271714922049	0	0	0	0	0.000801924619085806	0.00392156862745098	0.00210526315789474	0.00133868808567604	0.00198609731876862	0	0.000997008973080758	0.00126582278481013	0	0	0.00388098318240621	0.00146412884333821	0	0	0.00192307692307692	0	0.00120192307692308	0.00181159420289855	0	0	0	0	0	0	0	0.00256081946222791	0.00088339222614841	0.0033112582781457	0	0.0191082802547771	0.006	0.00748502994011976	0.00186219739292365	0.0028735632183908	0.00193050193050193	0.00469483568075117	0.00470588235294118	0.00427350427350427	0
Feature_BugToBugAssociations_a_7_d_1_11	0	0	0.0309278350515464	0.000876424189307625	0.0096	0.0122494432071269	0.00797607178464606	0.0415800415800416	0.00813008130081301	0.0269461077844311	0.000801924619085806	0.0235294117647059	0.0589473684210526	0.00267737617135207	0.00099304865938431	0.000813008130081301	0.00299102691924227	0.00759493670886076	0.0125786163522013	0.0175182481751825	0	0	0.00671140939597315	0.00431654676258993	0.00288461538461538	0	0.00480769230769231	0.00181159420289855	0.032258064516129	0.0263414634146341	0.0247933884297521	0.00196850393700787	0.0368663594470046	0	0.0148837209302326	0.00256081946222791	0.00088339222614841	0.0132450331125828	0.00311526479750779	0.0191082802547771	0.024	0.00598802395209581	0.0074487895716946	0.00862068965517241	0	0.00469483568075117	0.00470588235294118	0.0213675213675214	0.00362976406533575
Feature_BugToBugAssociations_a_7_d_1_12	0.0222222222222222	0	0.00515463917525773	0.00175284837861525	0	0	0.000997008973080758	0.00623700623700624	0	0	0.000801924619085806	0	0	0	0.00297914597815293	0	0.000997008973080758	0.00506329113924051	0	0.00291970802919708	0.00776196636481242	0.00878477306002928	0.0134228187919463	0.00143884892086331	0.00288461538461538	0.00348432055749129	0.00120192307692308	0.00181159420289855	0	0	0	0.00590551181102362	0	0.0137931034482759	0	0.00256081946222791	0.00176678445229682	0.00662251655629139	0	0.00636942675159236	0	0	0.00186219739292365	0.00574712643678161	0.00579150579150579	0.00469483568075117	0	0.0277777777777778	0.0254083484573503
Feature_BugToBugAssociations_a_7_d_1_13	0.00317460317460317	0	0	0.000876424189307625	0.0016	0.00111358574610245	0.00797607178464606	0.00415800415800416	0	0.00199600798403194	0	0.101960784313725	0.00421052631578947	0.034805890227577	0.00198609731876862	0.0113821138211382	0.000997008973080758	0.00506329113924051	0.0377358490566038	0.00291970802919708	0.00258732212160414	0.00439238653001464	0.0335570469798658	0.00863309352517986	0.0173076923076923	0.0139372822299652	0.00841346153846154	0.0126811594202899	0.225806451612903	0.0146341463414634	0.00826446280991736	0	0.00460829493087558	0.0206896551724138	0.000930232558139535	0	0.00088339222614841	0	0.0155763239875389	0	0.002	0.00898203592814371	0.00558659217877095	0	0.00579150579150579	0.0187793427230047	0.0117647058823529	0.00427350427350427	0
Feature_BugToBugAssociations_a_7_d_1_14	0.0253968253968254	0.00980392156862745	0.00515463917525773	0.00262927256792287	0.0016	0.0133630289532294	0.00598205383848455	0.00623700623700624	0.0365853658536585	0.00598802395209581	0.00160384923817161	0.0274509803921569	0.0252631578947368	0.00267737617135207	0.00198609731876862	0.000813008130081301	0.00598205383848455	0.00379746835443038	0.0251572327044025	0.0072992700729927	0.019404915912031	0.00585651537335286	0	0.00287769784172662	0.00192307692307692	0.024390243902439	0.00240384615384615	0.0036231884057971	0.043010752688172	0.00292682926829268	0.0247933884297521	0.015748031496063	0.0230414746543779	0.0482758620689655	0.00372093023255814	0.00512163892445583	0.00265017667844523	0.00993377483443709	0.0186915887850467	0.0382165605095541	0.01	0.00449101796407186	0.00558659217877095	0.0028735632183908	0.00193050193050193	0.0610328638497653	0.0117647058823529	0.00213675213675214	0.00181488203266788
[truncated: 51 more columns]
