# Supplementary material for: A Bayesian method for detecting pairwise associations in compositional data
Source: PLoS Comput Biol. 2017 Nov 15;13(11):e1005852. doi: 10.1371/journal.pcbi.1005852 (PMC5706738; doi:10.1371/journal.pcbi.1005852)
Supplement: S2 Data — All simulated datasets from sparseDOSSA, as well as the template dataset used. For details on how these were generated, see S2 Text. (ZIP) [file pcbi.1005852.s005.zip › S2_data/sparseDOSSA_posterior_fornix_template_cor_value_-0.3/BugBugMatrix_assoc_d_32.txt]

Feature_BugToBugAssociations_a_7_d_1_1	0.00209205020920502	0	0	0	0.00105820105820106	0.00248756218905473	0	0.005249343832021	0.0156918687589158	0	0.0159857904085258	0	0.00242130750605327	0.0210526315789474	0.0118203309692671	0.0103806228373702	0.0072992700729927	0.0136986301369863	0.00364963503649635	0	0.029126213592233	0	0.00637958532695375	0	0.00204918032786885	0.00961538461538462	0.00406173842404549	0.00353045013239188	0.000906618313689937	0.000984251968503937	0.0113895216400911	0.013215859030837	0.0140845070422535	0.0107913669064748	0.00120627261761158	0.0142857142857143	0	0	0.004778972520908	0.00416088765603329	0.008	0.00992555831265509	0	0.00454545454545455	0.0152671755725191	0	0.00704225352112676	0	0
Feature_BugToBugAssociations_a_7_d_1_2	0.00627615062761506	0.0166666666666667	0	0.00140646976090014	0.00740740740740741	0.0149253731343284	0.00232018561484919	0.0026246719160105	0.00713266761768902	0.00483091787439614	0.00355239786856128	0.00775193798449612	0	0.0105263157894737	0.0212765957446809	0.0207612456747405	0.00104275286757039	0.0091324200913242	0.0109489051094891	0.00415368639667705	0.00970873786407767	0.0860215053763441	0.00159489633173844	0.00425531914893617	0.00204918032786885	0.00576923076923077	0.000812347684809098	0.00264783759929391	0.00271985494106981	0.000984251968503937	0.00227790432801822	0	0.00100603621730382	0.0467625899280576	0	0.0142857142857143	0.00286532951289398	0	0.00597371565113501	0.0013869625520111	0	0.00496277915632754	0.00622406639004149	0.0257575757575758	0	0.00484261501210654	0.0176056338028169	0.00118063754427391	0.00409836065573771
Feature_BugToBugAssociations_a_7_d_1_3	0	0.00833333333333333	0.00164203612479475	0.00281293952180028	0	0	0.00232018561484919	0	0	0.00161030595813205	0	0	0.00242130750605327	0.0210526315789474	0.00709219858156028	0	0.00104275286757039	0.0091324200913242	0	0	0	0.010752688172043	0.00159489633173844	0.00425531914893617	0.00409836065573771	0.00192307692307692	0.000812347684809098	0	0.000906618313689937	0	0	0	0.00100603621730382	0	0.00120627261761158	0.00357142857142857	0	0	0	0	0.004	0	0.0020746887966805	0	0.000954198473282443	0	0.00704225352112676	0	0
Feature_BugToBugAssociations_a_7_d_1_4	0	0.0416666666666667	0.00656814449917898	0	0.019047619047619	0.221393034825871	0.0116009280742459	0.00393700787401575	0.0613409415121255	0.00805152979066022	0.00177619893428064	0.104651162790698	0	0	0	0.0622837370242214	0.0198123044838373	0	0	0	0.0194174757281553	0.032258064516129	0	0.0382978723404255	0.0963114754098361	0	0	0	0	0	0.152619589977221	0.00220264317180617	0.00503018108651911	0.0251798561151079	0	0.00357142857142857	0.00859598853868195	0.0931989924433249	0.001194743130227	0.0013869625520111	0.052	0.0248138957816377	0.163900414937759	0.00303030303030303	0	0.0290556900726392	0.183098591549296	0.00472255017709563	0.00819672131147541
Feature_BugToBugAssociations_a_7_d_1_5	0.868200836820084	0.6	0.956486042692939	0.947960618846695	0.929100529100529	0.656716417910448	0.382830626450116	0.963254593175853	0.680456490727532	0.838969404186795	0.596802841918295	0.701550387596899	0.952784503631961	0.336842105263158	0.553191489361702	0.660899653979239	0.903023983315954	0.849315068493151	0.671532846715328	0.883696780893043	0.669902912621359	0.387096774193548	0.803827751196172	0.259574468085106	0.516393442622951	0.878846153846154	0.873273761169781	0.916151809355693	0.903898458748867	0.919291338582677	0.501138952164009	0.770925110132159	0.827967806841046	0.402877697841727	0.838359469240048	0.642857142857143	0.853868194842407	0.861460957178841	0.707287933094385	0.950069348127601	0.352	0.642679900744417	0.630705394190871	0.790909090909091	0.83206106870229	0.837772397094431	0.693661971830986	0.927981109799292	0.92896174863388
Feature_BugToBugAssociations_a_7_d_1_6	0	0	0	0.00421940928270042	0	0.00497512437810945	0.0232018561484919	0.00393700787401575	0	0	0.0088809946714032	0	0.00484261501210654	0	0.335697399527187	0.0069204152249135	0	0	0.0255474452554745	0.0083073727933541	0.0679611650485437	0	0	0.0765957446808511	0.00204918032786885	0.00384615384615385	0	0.00529567519858782	0.0199456029011786	0.0679133858267717	0.0888382687927107	0	0.00402414486921529	0.0539568345323741	0.125452352231604	0.00357142857142857	0	0	0.020310633213859	0.00554785020804438	0.084	0	0.0020746887966805	0	0.0849236641221374	0.0242130750605327	0.0140845070422535	0.00472255017709563	0.00273224043715847
Feature_BugToBugAssociations_a_7_d_1_7	0.00209205020920502	0.191666666666667	0.000821018062397373	0.0140646976090014	0.00634920634920635	0	0.201856148491879	0.005249343832021	0.0285306704707561	0.0322061191626409	0.119005328596803	0.0193798449612403	0	0.231578947368421	0	0.0069204152249135	0	0.0091324200913242	0.00364963503649635	0.0809968847352025	0	0.247311827956989	0.00159489633173844	0.00425531914893617	0.0368852459016393	0.00961538461538462	0.0674248578391552	0.00088261253309797	0.0181323662737987	0.00492125984251968	0.0683371298405467	0.092511013215859	0.0140845070422535	0.0899280575539568	0.00120627261761158	0.00357142857142857	0.00286532951289398	0.0125944584382872	0.0728793309438471	0.00277392510402219	0.004	0.208436724565757	0.0912863070539419	0.103030303030303	0.0209923664122137	0.00968523002421308	0.00704225352112676	0.0141676505312869	0.0218579234972678
Feature_BugToBugAssociations_a_7_d_1_8	0.0418410041841004	0.0416666666666667	0.0147783251231527	0.00421940928270042	0.0116402116402116	0.082089552238806	0.331786542923434	0.010498687664042	0.145506419400856	0.0225442834138486	0.207815275310835	0.131782945736434	0.00121065375302663	0.0421052631578947	0.0212765957446809	0.155709342560554	0.0177267987486966	0.0730593607305936	0.135036496350365	0.00311526479750779	0.029126213592233	0.032258064516129	0.151515151515152	0.502127659574468	0.284836065573771	0.0307692307692308	0.0259951259138911	0.0441306266548985	0.0163191296464189	0.000984251968503937	0.145785876993166	0.039647577092511	0.116700201207243	0.345323741007194	0.00482509047044632	0.242857142857143	0.0773638968481375	0.00125944584382872	0.149342891278375	0.0263522884882108	0.428	0.0173697270471464	0.0497925311203319	0.0424242424242424	0.017175572519084	0.0145278450363196	0.0246478873239437	0.00354191263282172	0.0245901639344262
Feature_BugToBugAssociations_a_7_d_1_9	0.0355648535564854	0.00833333333333333	0.00164203612479475	0.00843881856540084	0.00105820105820106	0.00497512437810945	0.00696055684454756	0.00131233595800525	0.0256776034236805	0.00322061191626409	0.0088809946714032	0.00387596899224806	0	0.126315789473684	0.0283687943262411	0.0069204152249135	0.0187695516162669	0.0045662100456621	0.0072992700729927	0.00623052959501558	0.0388349514563107	0.0645161290322581	0.00159489633173844	0.0127659574468085	0.0184426229508197	0.00192307692307692	0.0129975629569456	0.00353045013239188	0.0117860380779692	0.000984251968503937	0.0113895216400911	0.013215859030837	0.00201207243460765	0.00359712230215827	0.0205066344993969	0.0107142857142857	0.0257879656160458	0.00881612090680101	0.002389486260454	0.0013869625520111	0.012	0.0124069478908189	0	0.00454545454545455	0.0104961832061069	0.0387409200968523	0.0105633802816901	0.0177095631641086	0.00546448087431694
Feature_BugToBugAssociations_a_7_d_1_10	0.00209205020920502	0.00833333333333333	0	0.00140646976090014	0.00105820105820106	0.00248756218905473	0.00232018561484919	0	0	0.0144927536231884	0.00355239786856128	0.00775193798449612	0	0	0.00236406619385343	0	0.00104275286757039	0.0045662100456621	0.0109489051094891	0.00207684319833853	0.00970873786407767	0.010752688172043	0	0.00851063829787234	0.00819672131147541	0	0.0016246953696182	0.00176522506619594	0	0.000984251968503937	0.00227790432801822	0	0.00100603621730382	0	0.00120627261761158	0.00357142857142857	0.00286532951289398	0.00503778337531486	0.001194743130227	0	0	0	0.0020746887966805	0.00303030303030303	0	0	0.00704225352112676	0.00354191263282172	0.00136612021857923
Feature_BugToBugAssociations_a_7_d_1_11	0.00209205020920502	0.0333333333333333	0.0164203612479475	0.00140646976090014	0	0.00746268656716418	0.0162412993039443	0.00131233595800525	0.0014265335235378	0.00483091787439614	0.0142095914742451	0	0.00484261501210654	0.0526315789473684	0.00472813238770686	0.00346020761245675	0.0239833159541189	0.0091324200913242	0.0291970802919708	0	0.00970873786407767	0.010752688172043	0.0175438596491228	0.00851063829787234	0.00409836065573771	0.00192307692307692	0.0105605199025183	0.0194174757281553	0.00725294650951949	0.000984251968503937	0.00227790432801822	0.0220264317180617	0.0100603621730382	0.00719424460431655	0.00241254523522316	0.0142857142857143	0.00573065902578797	0	0.00597371565113501	0.0013869625520111	0.04	0.0347394540942928	0.004149377593361	0.0181818181818182	0	0.0121065375302663	0.00352112676056338	0.00118063754427391	0
Feature_BugToBugAssociations_a_7_d_1_12	0.00418410041841004	0.025	0.000821018062397373	0.00140646976090014	0.00211640211640212	0	0	0.00131233595800525	0	0	0.00355239786856128	0.0193798449612403	0.0036319612590799	0	0.00236406619385343	0.00346020761245675	0.00104275286757039	0.0045662100456621	0.00364963503649635	0.0083073727933541	0.087378640776699	0.010752688172043	0.00159489633173844	0.0382978723404255	0.00204918032786885	0.0230769230769231	0.000812347684809098	0.00088261253309797	0.00271985494106981	0	0.00227790432801822	0	0	0	0.00241254523522316	0.0107142857142857	0.00286532951289398	0.00881612090680101	0	0.0013869625520111	0.004	0.00248138957816377	0	0	0.000954198473282443	0.00242130750605327	0.00352112676056338	0.0118063754427391	0.00136612021857923
Feature_BugToBugAssociations_a_7_d_1_13	0.0251046025104603	0.00833333333333333	0	0.0112517580872011	0.0201058201058201	0	0.0162412993039443	0.00131233595800525	0.0328102710413695	0.0434782608695652	0.0142095914742451	0	0.00726392251815981	0.0105263157894737	0	0.0346020761245675	0.00312825860271116	0	0.0364963503649635	0.00103842159916926	0.00970873786407767	0.032258064516129	0.0111642743221691	0.0425531914893617	0.0184426229508197	0	0	0	0.00453309156844968	0.000984251968503937	0	0.00881057268722467	0.00201207243460765	0	0	0.0285714285714286	0.00286532951289398	0	0.00955794504181601	0.0013869625520111	0	0.0124069478908189	0.0269709543568465	0.00303030303030303	0.00190839694656489	0.0242130750605327	0.0105633802816901	0.00472255017709563	0.00136612021857923
Feature_BugToBugAssociations_a_7_d_1_14	0.0104602510460251	0.0166666666666667	0.000821018062397373	0.00140646976090014	0.00105820105820106	0.00248756218905473	0.00232018561484919	0	0.0014265335235378	0.0257648953301127	0.00177619893428064	0.00387596899224806	0.0205811138014528	0.147368421052632	0.0118203309692671	0.027681660899654	0.00208550573514077	0.0136986301369863	0.062043795620438	0.00207684319833853	0.0194174757281553	0.0752688172043011	0.00159489633173844	0	0.00409836065573771	0.0326923076923077	0.0016246953696182	0.00176522506619594	0.0108794197642792	0.000984251968503937	0.0113895216400911	0.0374449339207048	0.00100603621730382	0.0143884892086331	0.00120627261761158	0.00357142857142857	0.0143266475644699	0.00881612090680101	0.019115890083632	0.00277392510402219	0.012	0.0297766749379653	0.020746887966805	0.00151515151515152	0.0152671755725191	0.00242130750605327	0.0105633802816901	0.00472255017709563	0
[truncated: 51 more columns]
