# Supplementary material for: A Bayesian method for detecting pairwise associations in compositional data
Source: PLoS Comput Biol. 2017 Nov 15;13(11):e1005852. doi: 10.1371/journal.pcbi.1005852 (PMC5706738; doi:10.1371/journal.pcbi.1005852)
Supplement: S2 Data — All simulated datasets from sparseDOSSA, as well as the template dataset used. For details on how these were generated, see S2 Text. (ZIP) [file pcbi.1005852.s005.zip › S2_data/sparseDOSSA_posterior_fornix_template_cor_value_-0.3/BugBugMatrix_assoc_d_57.txt]

Feature_BugToBugAssociations_a_7_d_1_1	0	0	0	0	0.0139664804469274	0.00546448087431694	0	0.0178571428571429	0.0178571428571429	0	0	0.09375	0.0188679245283019	0.0119904076738609	0.00658978583196046	0.00134952766531714	0.00404040404040404	0.00677200902934537	0	0.00694444444444444	0	0	0.00413223140495868	0.0015220700152207	0	0.0145985401459854	0.0127388535031847	0.0027027027027027	0.0220820189274448	0.00816326530612245	0.0162412993039443	0.00464684014869888	0	0.00238663484486874	0.00244200244200244	0	0	0.00238663484486874	0	0.00401606425702811	0.00284090909090909	0	0.00483091787439614	0	0.00131578947368421	0.00609756097560976	0	0	0.00075187969924812
Feature_BugToBugAssociations_a_7_d_1_2	0	0	0.00237529691211401	0.00139275766016713	0.0307262569832402	0	0	0.00595238095238095	0.0076530612244898	0.00180831826401447	0	0	0.00628930817610063	0.00239808153477218	0.00164744645799012	0.00134952766531714	0	0	0.00725689404934688	0.0115740740740741	0.0281195079086116	0.0342857142857143	0.00826446280991736	0.0015220700152207	0.0110803324099723	0.0218978102189781	0.0764331210191083	0.00540540540540541	0.00630914826498423	0.00816326530612245	0.00232018561484919	0.000929368029739777	0.00904977375565611	0.00238663484486874	0.0170940170940171	0.00333333333333333	0.0102564102564103	0	0	0	0	0.016602809706258	0.0072463768115942	0.0106382978723404	0	0	0.00421940928270042	0	0.00300751879699248
Feature_BugToBugAssociations_a_7_d_1_3	0	0.00377358490566038	0	0	0	0.00182149362477231	0.00645161290322581	0.00595238095238095	0.00255102040816327	0	0.00201612903225806	0.00446428571428571	0.0125786163522013	0	0.00494233937397035	0	0.00101010101010101	0.00225733634311512	0	0	0	0.00571428571428571	0.00826446280991736	0.0030441400304414	0	0.0072992700729927	0.00636942675159236	0.0027027027027027	0	0.00408163265306122	0	0	0	0.00238663484486874	0.00122100122100122	0.000833333333333333	0.00512820512820513	0.00477326968973747	0.000989119683481701	0	0.00142045454545455	0.00127713920817369	0.00241545893719807	0.00531914893617021	0.00263157894736842	0	0	0	0
Feature_BugToBugAssociations_a_7_d_1_4	0.0153846153846154	0	0.00475059382422803	0	0.0139664804469274	0.00546448087431694	0.116129032258065	0.410714285714286	0	0.00632911392405063	0.00806451612903226	0	0.00628930817610063	0.00239808153477218	0.00329489291598023	0.0836707152496626	0.0838383838383838	0.00225733634311512	0.00290275761973875	0	0	0.422857142857143	0	0.0136986301369863	0.0110803324099723	0	0.0318471337579618	0.0675675675675676	0	0.0285714285714286	0	0	0.00150829562594268	0.0859188544152745	0.061050061050061	0.0175	0	0	0	0.00200803212851406	0	0	0.0120772946859903	0	0.117105263157895	0.00609756097560976	0.130801687763713	0.0645724258289703	0
Feature_BugToBugAssociations_a_7_d_1_5	0.415384615384615	0.392452830188679	0.72209026128266	0.864902506963788	0.801675977653631	0.834244080145719	0.264516129032258	0.333333333333333	0.811224489795918	0.78119349005425	0.695564516129032	0.0892857142857143	0.440251572327044	0.484412470023981	0.902800658978583	0.688259109311741	0.825252525252525	0.82392776523702	0.888243831640058	0.789351851851852	0.745166959578207	0.257142857142857	0.822314049586777	0.942161339421613	0.692520775623269	0.576642335766423	0.414012738853503	0.748648648648649	0.727129337539432	0.538775510204082	0.8584686774942	0.921933085501859	0.894419306184012	0.625298329355609	0.860805860805861	0.9175	0.507692307692308	0.625298329355609	0.809099901088032	0.736947791164659	0.71875	0.938697318007663	0.838164251207729	0.335106382978723	0.805263157894737	0.719512195121951	0.278481012658228	0.720767888307155	0.83609022556391
Feature_BugToBugAssociations_a_7_d_1_6	0	0.0754716981132075	0.00712589073634204	0	0	0.0364298724954463	0.0129032258064516	0	0.00510204081632653	0.118444846292948	0	0	0	0	0	0.00269905533063428	0	0.00451467268623025	0	0.037037037037037	0.00527240773286467	0.00571428571428571	0.00413223140495868	0.0030441400304414	0.0775623268698061	0.0218978102189781	0.0127388535031847	0.0432432432432432	0.135646687697161	0.00408163265306122	0	0.0288104089219331	0.00301659125188537	0	0.0122100122100122	0	0	0	0.0029673590504451	0	0.0127840909090909	0	0.0241545893719807	0.00531914893617021	0.00394736842105263	0.00609756097560976	0.147679324894515	0	0
Feature_BugToBugAssociations_a_7_d_1_7	0.0769230769230769	0.0452830188679245	0.128266033254157	0.0292479108635097	0.0111731843575419	0.0255009107468124	0.00645161290322581	0	0.0586734693877551	0	0	0.196428571428571	0	0.0959232613908873	0.0345963756177924	0.0188933873144399	0	0.0248306997742664	0.00290275761973875	0.0740740740740741	0.0421792618629174	0	0.107438016528926	0.0213089802130898	0.0498614958448753	0.0656934306569343	0.0254777070063694	0	0.00946372239747634	0.0530612244897959	0.00232018561484919	0.0157992565055762	0.0392156862745098	0.147971360381862	0.00366300366300366	0.00416666666666667	0.00512820512820513	0.0310262529832936	0.0504451038575668	0.0240963855421687	0.100852272727273	0.00255427841634738	0	0.0797872340425532	0	0.0304878048780488	0.0506329113924051	0.153577661431065	0.0616541353383459
Feature_BugToBugAssociations_a_7_d_1_8	0.323076923076923	0.366037735849057	0.0593824228028504	0.00417827298050139	0.0670391061452514	0.0655737704918033	0.367741935483871	0.0297619047619048	0.0204081632653061	0.0614828209764919	0.243951612903226	0.540178571428571	0.440251572327044	0.345323741007194	0.0247116968698517	0.183535762483131	0.0676767676767677	0.0812641083521445	0.0827285921625544	0.00231481481481481	0.137082601054482	0.234285714285714	0.00413223140495868	0.0030441400304414	0.152354570637119	0.0364963503649635	0.35031847133758	0.0918918918918919	0.0615141955835962	0.281632653061224	0.0974477958236659	0.016728624535316	0.0361990950226244	0.0787589498806683	0.00244200244200244	0.0283333333333333	0.133333333333333	0.300715990453461	0.111770524233432	0.160642570281124	0.140625	0.00127713920817369	0.0869565217391304	0.446808510638298	0.0184210526315789	0.128048780487805	0.274261603375527	0.0383944153577661	0.081203007518797
Feature_BugToBugAssociations_a_7_d_1_9	0.0153846153846154	0.0452830188679245	0.00237529691211401	0.00557103064066852	0.0474860335195531	0.0145719489981785	0.0193548387096774	0.0119047619047619	0.0408163265306122	0.0144665461121157	0.0241935483870968	0.00892857142857143	0.0251572327044025	0.00239808153477218	0.00494233937397035	0.00134952766531714	0	0.0270880361173815	0.00290275761973875	0.00462962962962963	0.015817223198594	0.0114285714285714	0.00826446280991736	0.0060882800608828	0.00277008310249307	0.102189781021898	0.0127388535031847	0.00540540540540541	0.0189274447949527	0.0122448979591837	0.00232018561484919	0.00743494423791822	0.00301659125188537	0	0.00366300366300366	0.005	0.0564102564102564	0	0.000989119683481701	0.00200803212851406	0.00142045454545455	0.0204342273307791	0.0072463768115942	0.00531914893617021	0.0131578947368421	0.0365853658536585	0	0	0.0037593984962406
Feature_BugToBugAssociations_a_7_d_1_10	0.0461538461538462	0.00377358490566038	0.00237529691211401	0.0181058495821727	0	0	0	0.00595238095238095	0.00255102040816327	0.0054249547920434	0.00201612903225806	0	0	0	0	0.00134952766531714	0.00101010101010101	0	0.00145137880986938	0	0.00351493848857645	0.00571428571428571	0	0	0	0.0072992700729927	0.0382165605095541	0.0027027027027027	0	0	0	0	0	0.0167064439140811	0	0.000833333333333333	0.0358974358974359	0.00238663484486874	0	0.00602409638554217	0	0.00127713920817369	0.00241545893719807	0.00531914893617021	0.00263157894736842	0.0182926829268293	0.00421940928270042	0.00174520069808028	0
Feature_BugToBugAssociations_a_7_d_1_11	0.0307692307692308	0.00754716981132075	0.0617577197149644	0.0376044568245125	0	0.00728597449908925	0.032258064516129	0.0595238095238095	0.0204081632653061	0.00361663652802893	0.00806451612903226	0.0357142857142857	0	0.0431654676258993	0.00164744645799012	0.00539811066126856	0	0.00451467268623025	0.00290275761973875	0.0347222222222222	0.0123022847100176	0.0114285714285714	0.0206611570247934	0	0	0	0.00636942675159236	0	0.00157728706624606	0.0122448979591837	0	0	0.00301659125188537	0.0143198090692124	0	0.00416666666666667	0.143589743589744	0.00715990453460621	0.00692383778437191	0.0522088353413655	0.00568181818181818	0.00383141762452107	0.00483091787439614	0.00531914893617021	0.0144736842105263	0.0121951219512195	0.0843881856540084	0	0.00526315789473684
Feature_BugToBugAssociations_a_7_d_1_12	0.0461538461538462	0.00377358490566038	0	0.00696378830083565	0.00279329608938547	0	0.00645161290322581	0.00595238095238095	0.0102040816326531	0.000904159132007233	0.00201612903225806	0.00446428571428571	0.00628930817610063	0.00239808153477218	0.00164744645799012	0.0067476383265857	0.0121212121212121	0	0	0.0185185185185185	0.00351493848857645	0	0.00413223140495868	0.0015220700152207	0	0.0364963503649635	0	0.0162162162162162	0.00630914826498423	0.00816326530612245	0.00696055684454756	0.000929368029739777	0.00150829562594268	0.0214797136038186	0.0158730158730159	0	0.00512820512820513	0.00238663484486874	0	0	0.00142045454545455	0.00127713920817369	0.00483091787439614	0.0265957446808511	0.00657894736842105	0.00609756097560976	0	0.00523560209424084	0.00075187969924812
Feature_BugToBugAssociations_a_7_d_1_13	0	0.0377358490566038	0.00237529691211401	0.0236768802228412	0.00279329608938547	0	0.154838709677419	0.113095238095238	0	0.00632911392405063	0.00201612903225806	0.00892857142857143	0.0377358490566038	0.00239808153477218	0.0115321252059308	0.00269905533063428	0.00404040404040404	0.0158013544018059	0.00435413642960813	0.00231481481481481	0	0	0.00413223140495868	0.0015220700152207	0	0	0	0.0027027027027027	0.00946372239747634	0.0163265306122449	0	0	0.00301659125188537	0	0.0183150183150183	0.0133333333333333	0.0820512820512821	0.00715990453460621	0.0148367952522255	0.00602409638554217	0.00852272727272727	0.00638569604086846	0.00241545893719807	0.0425531914893617	0	0.0182926829268293	0.0210970464135021	0.00174520069808028	0.00150375939849624
Feature_BugToBugAssociations_a_7_d_1_14	0.0307692307692308	0.0188679245283019	0.00712589073634204	0.00835654596100279	0.00837988826815642	0.00364298724954463	0.0129032258064516	0	0.00255102040816327	0	0.0120967741935484	0.0178571428571429	0.00628930817610063	0.00719424460431655	0.00164744645799012	0.00269905533063428	0.00101010101010101	0.00677200902934537	0.00435413642960813	0.0185185185185185	0.0070298769771529	0.0114285714285714	0.00413223140495868	0.0015220700152207	0.00277008310249307	0.109489051094891	0.0127388535031847	0.0108108108108108	0.00157728706624606	0.0244897959183673	0.0139211136890951	0.00278810408921933	0.00603318250377074	0.00238663484486874	0.00122100122100122	0.005	0.0153846153846154	0.0167064439140811	0.0019782393669634	0.00602409638554217	0.00568181818181818	0.00638569604086846	0.00241545893719807	0.0319148936170213	0.0144736842105263	0.0121951219512195	0.00421940928270042	0.0139616055846422	0.00601503759398496
[truncated: 51 more columns]
