# Supplementary material for: A Bayesian method for detecting pairwise associations in compositional data
Source: PLoS Comput Biol. 2017 Nov 15;13(11):e1005852. doi: 10.1371/journal.pcbi.1005852 (PMC5706738; doi:10.1371/journal.pcbi.1005852)
Supplement: S2 Data — All simulated datasets from sparseDOSSA, as well as the template dataset used. For details on how these were generated, see S2 Text. (ZIP) [file pcbi.1005852.s005.zip › S2_data/sparseDOSSA_posterior_fornix_template_cor_value_-0.3/BugBugMatrix_assoc_d_49.txt]

Feature_BugToBugAssociations_a_7_d_1_1	0.00404858299595142	0.00854700854700855	0	0	0.0288065843621399	0.0280898876404494	0.0078740157480315	0.00134228187919463	0	0	0	0	0.0120481927710843	0.00261096605744125	0.00675675675675676	0	0	0.00742115027829314	0.00166666666666667	0	0.0215686274509804	0.00136612021857923	0	0	0	0.00551470588235294	0.0833333333333333	0.003584229390681	0	0.0291060291060291	0	0.00279329608938547	0.00158227848101266	0	0.00902527075812274	0	0.00317460317460317	0	0.0011454753722795	0.0102739726027397	0.00901577761081893	0	0.00863557858376511	0.0111731843575419	0.0107212475633528	0	0.00171821305841924	0.00230414746543779	0.0031055900621118
Feature_BugToBugAssociations_a_7_d_1_2	0.0283400809716599	0.00284900284900285	0.00661157024793388	0	0.0205761316872428	0.0112359550561798	0	0.00805369127516779	0.000911577028258888	0.00112612612612613	0.0128983308042489	0.00575657894736842	0	0	0.00675675675675676	0.00813008130081301	0.00129032258064516	0.00185528756957328	0.000833333333333333	0.00465549348230913	0.00196078431372549	0.00136612021857923	0.00159744408945687	0.0231660231660232	0	0	0.0595238095238095	0.001194743130227	0.0122699386503067	0.00415800415800416	0.0233236151603499	0.00139664804469274	0.00316455696202532	0.0028169014084507	0	0	0.00317460317460317	0.0040281973816717	0.0011454753722795	0	0	0.00196463654223969	0.00518134715025907	0.0167597765363128	0.000974658869395711	0	0.00859106529209622	0.0195852534562212	0
Feature_BugToBugAssociations_a_7_d_1_3	0.00404858299595142	0	0	0.000977517106549365	0.00411522633744856	0.00561797752808989	0.00196850393700787	0.00134228187919463	0.000911577028258888	0	0	0	0.00200803212851406	0.00261096605744125	0.00675675675675676	0.0040650406504065	0.00258064516129032	0.00185528756957328	0	0.000931098696461825	0.00196078431372549	0.00546448087431694	0	0	0	0.00183823529411765	0	0.001194743130227	0.00613496932515337	0.00623700623700624	0	0.00139664804469274	0.00316455696202532	0.00563380281690141	0	0	0.00317460317460317	0	0	0.00342465753424658	0	0.00196463654223969	0	0.00139664804469274	0.000974658869395711	0.0072463768115942	0.00171821305841924	0.00115207373271889	0
Feature_BugToBugAssociations_a_7_d_1_4	0.00404858299595142	0.00142450142450142	0.0198347107438017	0	0.00411522633744856	0	0	0	0.0072926162260711	0.088963963963964	0.0326251896813354	0	0	0	0.25	0	0	0.166975881261596	0.0133333333333333	0.00465549348230913	0.00392156862745098	0.00136612021857923	0.00319488817891374	0.00386100386100386	0.0314465408805031	0.0110294117647059	0	0.003584229390681	0.220858895705521	0.00415800415800416	0.032069970845481	0.00279329608938547	0.00791139240506329	0.256338028169014	0.036101083032491	0.00184842883548983	0.00317460317460317	0.00100704934541793	0.00229095074455899	0.0753424657534247	0	0	0.0103626943005181	0	0	0.0289855072463768	0.00343642611683849	0.00460829493087558	0.0434782608695652
Feature_BugToBugAssociations_a_7_d_1_5	0.862348178137652	0.9002849002849	0.920661157024793	0.92375366568915	0.711934156378601	0.550561797752809	0.828740157480315	0.805369127516778	0.906107566089335	0.816441441441441	0.885432473444613	0.929276315789474	0.855421686746988	0.637075718015666	0.493243243243243	0.546747967479675	0.913548387096774	0.7569573283859	0.903333333333333	0.89292364990689	0.684313725490196	0.572404371584699	0.862619808306709	0.683397683397683	0.666666666666667	0.803308823529412	0.523809523809524	0.934289127837515	0.595092024539877	0.694386694386694	0.638483965014577	0.874301675977654	0.963607594936709	0.498591549295775	0.889891696750903	0.802218114602588	0.688888888888889	0.924471299093656	0.938144329896907	0.397260273972603	0.817430503380917	0.607072691552063	0.856649395509499	0.837988826815642	0.900584795321637	0.434782608695652	0.852233676975945	0.947004608294931	0.760869565217391
Feature_BugToBugAssociations_a_7_d_1_6	0	0.00142450142450142	0	0	0	0	0.0236220472440945	0.00536912751677852	0	0	0.0288315629742033	0.00246710526315789	0.00200803212851406	0	0.0135135135135135	0.0711382113821138	0.0103225806451613	0	0	0.0549348230912477	0.194117647058824	0.0942622950819672	0.00159744408945687	0	0	0	0	0.016726403823178	0.00613496932515337	0.0436590436590437	0	0	0.00316455696202532	0	0.00180505415162455	0.0314232902033272	0.184126984126984	0.00906344410876133	0.00801832760595647	0.00342465753424658	0.100676183320811	0.174852652259332	0.00172711571675302	0.0614525139664804	0.00194931773879142	0	0	0	0
Feature_BugToBugAssociations_a_7_d_1_7	0.0242914979757085	0.00142450142450142	0.0115702479338843	0.00391006842619746	0.0205761316872428	0.112359550561798	0.0078740157480315	0.124832214765101	0.000911577028258888	0.0337837837837838	0.0182094081942337	0.00657894736842105	0	0.0130548302872063	0.0135135135135135	0.0711382113821138	0.00903225806451613	0.00556586270871985	0.000833333333333333	0.0195530726256983	0.00784313725490196	0.10655737704918	0.0527156549520767	0.00386100386100386	0.0125786163522013	0	0	0.001194743130227	0.00613496932515337	0.00415800415800416	0.204081632653061	0	0.00158227848101266	0.0112676056338028	0.0108303249097473	0.044362292051756	0.00317460317460317	0.00503524672708963	0.00458190148911798	0.0136986301369863	0.0345604808414726	0.161100196463654	0.00690846286701209	0.0279329608938547	0.0350877192982456	0.195652173913043	0.0154639175257732	0.00230414746543779	0.0031055900621118
Feature_BugToBugAssociations_a_7_d_1_8	0.0161943319838057	0.0626780626780627	0.00165289256198347	0.0175953079178886	0.0823045267489712	0.0168539325842697	0.108267716535433	0.0281879194630872	0.0391978122151322	0.0439189189189189	0.00606980273141123	0.0353618421052632	0.0522088353413655	0.274151436031332	0.155405405405405	0.278455284552846	0.0270967741935484	0.00185528756957328	0.075	0.00558659217877095	0.0627450980392157	0.189890710382514	0.0559105431309904	0.11969111969112	0.218029350104822	0.126838235294118	0	0.002389486260454	0.0245398773006135	0.1995841995842	0.0174927113702624	0.0949720670391061	0.00791139240506329	0.16056338028169	0.00541516245487365	0.0942698706099815	0.019047619047619	0.0221550855991944	0.0183276059564719	0.352739726027397	0.0262960180315552	0.031434184675835	0.0656303972366149	0.00698324022346369	0.0321637426900585	0.173913043478261	0.0567010309278351	0.00806451612903226	0.177018633540373
Feature_BugToBugAssociations_a_7_d_1_9	0.00404858299595142	0.00284900284900285	0.00330578512396694	0.0185728250244379	0.00411522633744856	0.0449438202247191	0	0.00402684563758389	0.00364630811303555	0.00112612612612613	0.00379362670713202	0.00164473684210526	0.0120481927710843	0.0156657963446475	0.00675675675675676	0.00609756097560976	0.00258064516129032	0.00927643784786642	0	0.000931098696461825	0.00588235294117647	0.00546448087431694	0.00319488817891374	0.0154440154440154	0.00628930817610063	0.0202205882352941	0.119047619047619	0.004778972520908	0.049079754601227	0.00415800415800416	0.0379008746355685	0.00279329608938547	0	0.0338028169014084	0.0036101083032491	0.00184842883548983	0.0444444444444444	0.00201409869083585	0.00801832760595647	0.0171232876712329	0	0	0.00518134715025907	0.00279329608938547	0.000974658869395711	0.0289855072463768	0.00515463917525773	0.00115207373271889	0.0031055900621118
Feature_BugToBugAssociations_a_7_d_1_10	0	0	0	0.00391006842619746	0.00411522633744856	0	0.00196850393700787	0.00134228187919463	0.00182315405651778	0.00112612612612613	0.00682852807283763	0	0	0.00261096605744125	0.0202702702702703	0.0040650406504065	0.00258064516129032	0	0.000833333333333333	0.000931098696461825	0	0	0.00159744408945687	0.00772200772200772	0.00628930817610063	0.00183823529411765	0.0119047619047619	0.001194743130227	0	0	0.0116618075801749	0.00139664804469274	0.00158227848101266	0.0028169014084507	0.00180505415162455	0.00184842883548983	0.00317460317460317	0.0080563947633434	0	0	0.000751314800901578	0	0	0	0.000974658869395711	0.0072463768115942	0.00859106529209622	0	0
Feature_BugToBugAssociations_a_7_d_1_11	0.0121457489878543	0.00284900284900285	0	0.00684261974584555	0.0452674897119342	0.134831460674157	0	0.00671140939597315	0.0218778486782133	0.0045045045045045	0.00151745068285281	0.00822368421052632	0.036144578313253	0	0.00675675675675676	0.00813008130081301	0.00903225806451613	0.025974025974026	0	0.000931098696461825	0.00784313725490196	0.00546448087431694	0.00638977635782748	0.0965250965250965	0.0440251572327044	0.00735294117647059	0.0238095238095238	0	0.0245398773006135	0.00207900207900208	0.0116618075801749	0.0139664804469274	0	0	0.00180505415162455	0.00184842883548983	0.0222222222222222	0.0080563947633434	0.0011454753722795	0.0924657534246575	0.00450788880540947	0	0.0293609671848014	0.00837988826815642	0.00194931773879142	0.0144927536231884	0	0.00115207373271889	0
Feature_BugToBugAssociations_a_7_d_1_12	0.00404858299595142	0.00427350427350427	0.00991735537190083	0.000977517106549365	0	0.0224719101123595	0.00393700787401575	0.010738255033557	0	0	0.000758725341426404	0.000822368421052632	0	0.0391644908616188	0	0.00203252032520325	0	0.00556586270871985	0.000833333333333333	0.000931098696461825	0.00392156862745098	0.00136612021857923	0.00159744408945687	0.00386100386100386	0	0.00183823529411765	0.0119047619047619	0.001194743130227	0	0.00415800415800416	0.0116618075801749	0.00139664804469274	0.00158227848101266	0.0169014084507042	0.00180505415162455	0.00184842883548983	0.00317460317460317	0.00604229607250755	0.00572737686139748	0.00342465753424658	0.00150262960180316	0.00392927308447937	0	0.00139664804469274	0	0.0072463768115942	0.00343642611683849	0.00576036866359447	0.0031055900621118
Feature_BugToBugAssociations_a_7_d_1_13	0.00404858299595142	0.00427350427350427	0.0115702479338843	0.021505376344086	0.0246913580246914	0.00561797752808989	0	0	0.0145852324521422	0.00788288288288288	0.000758725341426404	0.000822368421052632	0.0261044176706827	0.00522193211488251	0.00675675675675676	0	0.0193548387096774	0	0.0025	0.00186219739292365	0.00196078431372549	0.00546448087431694	0.00319488817891374	0.0424710424710425	0.0125786163522013	0.0147058823529412	0.119047619047619	0.026284348864994	0.0429447852760736	0.00207900207900208	0.00291545189504373	0	0.00474683544303797	0.0028169014084507	0.0270758122743682	0.00924214417744917	0.00634920634920635	0.00302114803625378	0.0011454753722795	0.0171232876712329	0.000751314800901578	0.00589390962671906	0	0.00139664804469274	0.00292397660818713	0.0942028985507246	0.0257731958762887	0.00691244239631336	0
Feature_BugToBugAssociations_a_7_d_1_14	0.0323886639676113	0.00712250712250712	0.0148760330578512	0.00195503421309873	0.0493827160493827	0.0674157303370786	0.015748031496063	0.00268456375838926	0.00273473108477666	0.00112612612612613	0.00227617602427921	0.00904605263157895	0.00200803212851406	0.00783289817232376	0.0135135135135135	0	0.00258064516129032	0.0166975881261596	0.000833333333333333	0.0111731843575419	0.00196078431372549	0.00956284153005465	0.00638977635782748	0	0.00209643605870021	0.00551470588235294	0.0476190476190476	0.002389486260454	0.0122699386503067	0.00207900207900208	0.0087463556851312	0.00279329608938547	0	0.00845070422535211	0.0108303249097473	0.00924214417744917	0.0126984126984127	0.00704934541792548	0.0103092783505155	0.0136986301369863	0.00450788880540947	0.0117878192534381	0.0103626943005181	0.0223463687150838	0.0107212475633528	0.0072463768115942	0.0171821305841924	0	0.0062111801242236
[truncated: 51 more columns]
