# Supplementary material for: A Bayesian method for detecting pairwise associations in compositional data
Source: PLoS Comput Biol. 2017 Nov 15;13(11):e1005852. doi: 10.1371/journal.pcbi.1005852 (PMC5706738; doi:10.1371/journal.pcbi.1005852)
Supplement: S2 Data — All simulated datasets from sparseDOSSA, as well as the template dataset used. For details on how these were generated, see S2 Text. (ZIP) [file pcbi.1005852.s005.zip › S2_data/sparseDOSSA_posterior_fornix_template_cor_value_-0.3/BugBugMatrix_assoc_d_13.txt]

Feature_BugToBugAssociations_a_7_d_1_1	0	0.00740740740740741	0.00269541778975741	0	0	0	0.00160771704180064	0	0.00598802395209581	0.0202702702702703	0.037914691943128	0.00308166409861325	0	0.00212089077412513	0	0.00152905198776758	0.00380228136882129	0.00204081632653061	0.0033003300330033	0	0	0.000831946755407654	0.00641025641025641	0.00118483412322275	0.00186915887850467	0	0	0.0077720207253886	0.00135135135135135	0	0	0.00266666666666667	0.00163132137030995	0	0.00596421471172962	0.00102354145342886	0	0.00307692307692308	0	0.00217391304347826	0.00136612021857923	0.00279329608938547	0.00455927051671732	0	0.000906618313689937	0.00709219858156028	0.00170648464163823	0.00854700854700855	0
Feature_BugToBugAssociations_a_7_d_1_2	0	0	0.00269541778975741	0.00423728813559322	0.000803212851405623	0.00280112044817927	0	0.000940733772342427	0.00598802395209581	0.0168918918918919	0.0521327014218009	0	0.000916590284142988	0.00424178154825027	0.00402684563758389	0.00152905198776758	0	0.00306122448979592	0.0033003300330033	0.00476190476190476	0	0.000831946755407654	0	0.0023696682464455	0	0.0012987012987013	0.0292887029288703	0.00259067357512953	0	0.00123609394313968	0.00699300699300699	0.00266666666666667	0.00489396411092985	0.00409165302782324	0	0.00409416581371546	0.00365965233302836	0	0	0	0.00273224043715847	0.00558659217877095	0.00303951367781155	0.000992063492063492	0.000906618313689937	0.0141843971631206	0.00170648464163823	0.00854700854700855	0
Feature_BugToBugAssociations_a_7_d_1_3	0.00429184549356223	0	0.00269541778975741	0.000847457627118644	0	0.00280112044817927	0	0	0	0	0.004739336492891	0	0.000916590284142988	0.00106044538706257	0.00134228187919463	0	0	0.00102040816326531	0.0033003300330033	0	0.00213675213675214	0	0.00320512820512821	0.00355450236966825	0	0	0.00418410041841004	0	0.00135135135135135	0.00123609394313968	0	0.00266666666666667	0	0	0	0	0	0	0.00460829493087558	0.00217391304347826	0	0.00279329608938547	0.00151975683890578	0	0	0	0.00170648464163823	0	0.00617283950617284
Feature_BugToBugAssociations_a_7_d_1_4	0	0.0037037037037037	0	0	0.00963855421686747	0.00280112044817927	0.0120578778135048	0	0.00199600798403194	0	0.004739336492891	0.00154083204930663	0	0.0222693531283139	0.00939597315436242	0	0.00760456273764259	0.0224489795918367	0.227722772277228	0.019047619047619	0.00854700854700855	0	0.00961538461538462	0	0.0710280373831776	0.061038961038961	0	0.00259067357512953	0.00135135135135135	0.0667490729295426	0	0.00533333333333333	0.00489396411092985	0	0.0974155069582505	0.0798362333674514	0.0612991765782251	0.0138461538461538	0.00460829493087558	0.0239130434782609	0	0.00279329608938547	0	0	0	0.0118203309692671	0.0068259385665529	0	0.037037037037037
Feature_BugToBugAssociations_a_7_d_1_5	0.313304721030043	0.660493827160494	0.703504043126685	0.915254237288136	0.930120481927711	0.851540616246499	0.95096463022508	0.927563499529633	0.856287425149701	0.886824324324324	0.421800947867299	0.844375963020031	0.937671860678277	0.853658536585366	0.816107382550336	0.785932721712538	0.806083650190114	0.881632653061225	0.419141914191419	0.633333333333333	0.638888888888889	0.870216306156406	0.705128205128205	0.851895734597156	0.601869158878505	0.863636363636364	0.677824267782427	0.683937823834197	0.947297297297297	0.746600741656366	0.932400932400932	0.634666666666667	0.895595432300163	0.935351882160393	0.63220675944334	0.879222108495394	0.879231473010064	0.956923076923077	0.493087557603687	0.917391304347826	0.954918032786885	0.600558659217877	0.785714285714286	0.849206349206349	0.820489573889393	0.84160756501182	0.887372013651877	0.581196581196581	0.450617283950617
Feature_BugToBugAssociations_a_7_d_1_6	0	0.133333333333333	0	0.0203389830508475	0	0	0.00321543408360129	0	0	0.00168918918918919	0.0853080568720379	0	0.0073327222731439	0.0127253446447508	0.00134228187919463	0	0	0	0.0528052805280528	0	0	0.00499168053244592	0.016025641025641	0	0.127102803738318	0	0	0	0	0	0.00233100233100233	0.056	0	0.00409165302782324	0.00795228628230616	0.00511770726714432	0.00457456541628545	0	0	0	0.00136612021857923	0.181564245810056	0.0395136778115502	0.0307539682539683	0	0.00236406619385343	0.0204778156996587	0	0
Feature_BugToBugAssociations_a_7_d_1_7	0.360515021459227	0	0	0.0127118644067797	0.00401606425702811	0	0.00241157556270096	0.00752587017873942	0	0.0152027027027027	0.014218009478673	0.0138674884437596	0.00366636113657195	0	0.00134228187919463	0.0581039755351682	0.0950570342205323	0.0163265306122449	0.112211221122112	0.2	0	0	0.0288461538461538	0.0900473933649289	0.00934579439252336	0.0025974025974026	0.0125523012552301	0.0155440414507772	0.00135135135135135	0.00123609394313968	0.020979020979021	0.0293333333333333	0.0212071778140294	0.00409165302782324	0.0834990059642147	0.00409416581371546	0.0265324794144556	0	0.138248847926267	0.0130434782608696	0.00683060109289617	0.0446927374301676	0.124620060790274	0.00892857142857143	0.0480507706255666	0.016548463356974	0	0.145299145299145	0.0246913580246914
Feature_BugToBugAssociations_a_7_d_1_8	0.257510729613734	0.161728395061728	0.207547169811321	0.0152542372881356	0.0184738955823293	0.0868347338935574	0.00160771704180064	0.0376293508936971	0.0738522954091816	0	0.222748815165877	0.104776579352851	0.0357470210815765	0.039236479321315	0.155704697986577	0.103975535168196	0.0380228136882129	0.0602040816326531	0.128712871287129	0.019047619047619	0.301282051282051	0.119800332778702	0.185897435897436	0.0177725118483412	0.110280373831776	0.0402597402597403	0.179916317991632	0.207253886010363	0.00810810810810811	0.171817058096415	0.0186480186480186	0.234666666666667	0.0195758564437194	0.0417348608837971	0.137176938369781	0.0122824974411464	0.00640439158279963	0.00769230769230769	0.193548387096774	0.00869565217391304	0.00136612021857923	0.128491620111732	0.0227963525835866	0.0744047619047619	0.116047144152312	0.0756501182033097	0.0324232081911263	0.0170940170940171	0.37037037037037
Feature_BugToBugAssociations_a_7_d_1_9	0	0.00493827160493827	0.0377358490566038	0.00338983050847458	0.00240963855421687	0.00560224089635854	0.00482315112540193	0.00282220131702728	0.00199600798403194	0.00337837837837838	0.004739336492891	0.00154083204930663	0.000916590284142988	0.00212089077412513	0	0.0137614678899083	0.00760456273764259	0.00204081632653061	0.0066006600660066	0.0142857142857143	0.00427350427350427	0.000831946755407654	0.00320512820512821	0.00592417061611374	0.00934579439252336	0.0012987012987013	0.0125523012552301	0.0181347150259067	0.00675675675675676	0.00123609394313968	0.00233100233100233	0.00533333333333333	0	0.000818330605564648	0.0119284294234592	0.00511770726714432	0.00914913083257091	0.00461538461538462	0.0737327188940092	0	0.00273224043715847	0.00279329608938547	0.00151975683890578	0.00496031746031746	0.00725294650951949	0.0212765957446809	0.0221843003412969	0	0.0308641975308642
Feature_BugToBugAssociations_a_7_d_1_10	0.0300429184549356	0	0.00539083557951483	0.000847457627118644	0.00401606425702811	0.00280112044817927	0.00160771704180064	0	0	0	0	0.00308166409861325	0	0.00106044538706257	0	0.00305810397553517	0	0	0.0099009900990099	0.00476190476190476	0	0	0.00320512820512821	0	0	0.0116883116883117	0.0125523012552301	0.00259067357512953	0.00135135135135135	0.00247218788627936	0.00233100233100233	0	0.00163132137030995	0.000818330605564648	0.00397614314115308	0	0.000914913083257091	0.00615384615384615	0.00460829493087558	0.00217391304347826	0.00136612021857923	0	0.00303951367781155	0.00198412698412698	0	0	0	0.094017094017094	0.00617283950617284
Feature_BugToBugAssociations_a_7_d_1_11	0.00429184549356223	0	0	0	0.00963855421686747	0.00280112044817927	0.0144694533762058	0.00940733772342427	0.0159680638722555	0.0489864864864865	0.123222748815166	0.00154083204930663	0.00824931255728689	0.0286320254506893	0.00134228187919463	0.0168195718654434	0.0190114068441065	0.00612244897959184	0.0033003300330033	0.0619047619047619	0.0277777777777778	0	0.0288461538461538	0.004739336492891	0.0224299065420561	0.0012987012987013	0.0209205020920502	0.0103626943005181	0.00675675675675676	0	0.00699300699300699	0.016	0.0375203915171289	0.0016366612111293	0.00596421471172962	0.00204708290685773	0.00274473924977127	0	0	0.00217391304347826	0	0	0.00911854103343465	0.0267857142857143	0.00181323662737987	0	0.00170648464163823	0.00854700854700855	0.0185185185185185
Feature_BugToBugAssociations_a_7_d_1_12	0.0257510729613734	0.0123456790123457	0.0107816711590297	0	0	0	0	0	0.00399201596806387	0	0	0	0	0.00212089077412513	0	0.00152905198776758	0	0	0.0099009900990099	0.00952380952380952	0.00427350427350427	0.000831946755407654	0.00320512820512821	0.00118483412322275	0.00186915887850467	0.0012987012987013	0.00418410041841004	0	0	0	0.00233100233100233	0.00266666666666667	0.00489396411092985	0.00490998363338789	0.00198807157057654	0.00204708290685773	0	0.00307692307692308	0.00460829493087558	0.0152173913043478	0.00273224043715847	0.0223463687150838	0.00151975683890578	0	0	0.00236406619385343	0.00170648464163823	0.0256410256410256	0
Feature_BugToBugAssociations_a_7_d_1_13	0	0.0111111111111111	0.0215633423180593	0.0228813559322034	0.0208835341365462	0.0364145658263305	0.00241157556270096	0.00376293508936971	0.029940119760479	0.00506756756756757	0.014218009478673	0.0215716486902928	0.00366636113657195	0.0296924708377519	0.00134228187919463	0.00917431192660551	0	0.00306122448979592	0.0132013201320132	0.019047619047619	0.00213675213675214	0	0.00320512820512821	0.0201421800947867	0.0280373831775701	0.0038961038961039	0	0.0259067357512953	0.00540540540540541	0.00618046971569839	0.00233100233100233	0.00266666666666667	0.00489396411092985	0.0016366612111293	0.00795228628230616	0.00409416581371546	0	0.00307692307692308	0.0184331797235023	0.00869565217391304	0.00136612021857923	0.00279329608938547	0	0	0.00271985494106981	0	0.00511945392491468	0.0427350427350427	0.0493827160493827
Feature_BugToBugAssociations_a_7_d_1_14	0.00429184549356223	0.00493827160493827	0.00539083557951483	0.00423728813559322	0	0.00560224089635854	0.00482315112540193	0.0103480714957667	0.00399201596806387	0.00168918918918919	0.014218009478673	0.00462249614791988	0.000916590284142988	0.00106044538706257	0.00805369127516779	0.00458715596330275	0.0228136882129278	0.00204081632653061	0.0066006600660066	0.0142857142857143	0.0106837606837607	0.00166389351081531	0.00320512820512821	0.00118483412322275	0.0168224299065421	0.0116883116883117	0.0460251046025105	0.0233160621761658	0.0189189189189189	0.00123609394313968	0.00233100233100233	0.00533333333333333	0.0032626427406199	0.000818330605564648	0.00397614314115308	0.00102354145342886	0.00548947849954254	0.00153846153846154	0.0645161290322581	0.00434782608695652	0.023224043715847	0.00279329608938547	0.00303951367781155	0.00198412698412698	0.00181323662737987	0.00709219858156028	0.0170648464163823	0.0683760683760684	0.00617283950617284
[truncated: 51 more columns]
