# Supplementary material for: A Bayesian method for detecting pairwise associations in compositional data
Source: PLoS Comput Biol. 2017 Nov 15;13(11):e1005852. doi: 10.1371/journal.pcbi.1005852 (PMC5706738; doi:10.1371/journal.pcbi.1005852)
Supplement: S2 Data — All simulated datasets from sparseDOSSA, as well as the template dataset used. For details on how these were generated, see S2 Text. (ZIP) [file pcbi.1005852.s005.zip › S2_data/sparseDOSSA_posterior_fornix_template_cor_value_-0.3/BugBugMatrixCounts_assoc_d_20.txt]

Feature_BugToBugAssociations_a_7_d_1_1	0	0	4	0	1	0	0	6	8	1	1	0	1	2	1	2	4	0	0	3	1	8	0	0	1	0	3	0	3	1	6	0	0	19	0	4	0	2	12	3	0	0	0	0	5	8	0	1	1
Feature_BugToBugAssociations_a_7_d_1_2	2	1	1	0	1	2	1	11	10	1	2	3	4	0	1	2	3	1	1	0	0	0	0	1	7	5	1	1	0	0	4	1	5	7	1	0	1	3	5	4	3	1	1	5	11	1	3	1	0
Feature_BugToBugAssociations_a_7_d_1_3	1	2	1	0	1	1	1	1	1	0	1	0	3	1	1	0	1	1	1	0	0	0	1	2	0	1	0	0	1	0	1	0	0	0	1	0	1	0	1	1	0	1	1	1	0	1	1	0	1
Feature_BugToBugAssociations_a_7_d_1_4	0	28	1	1	6	3	0	0	0	0	1	0	0	7	43	14	44	0	1	1	13	2	1	8	1	0	0	9	0	7	80	10	3	0	0	54	1	10	1	1	0	0	67	0	6	0	0	14	0
Feature_BugToBugAssociations_a_7_d_1_5	156	497	208	805	184	523	629	468	630	97	781	235	509	166	204	560	427	348	1079	372	1160	133	206	785	484	1003	149	308	554	855	505	708	419	449	111	339	99	486	1162	179	1007	360	162	61	741	494	115	375	90
Feature_BugToBugAssociations_a_7_d_1_6	2	0	0	0	101	1	7	1	28	2	0	0	0	0	0	0	1	0	3	11	1	1	150	43	3	0	2	93	1	0	0	0	0	58	50	9	5	0	6	60	0	0	2	0	1	60	4	0	10
Feature_BugToBugAssociations_a_7_d_1_7	36	16	7	37	51	45	3	31	8	2	75	8	1	18	3	1	3	53	3	2	2	0	8	28	39	75	6	2	1	20	0	0	6	2	6	59	48	31	1	9	0	33	0	2	80	42	68	26	8
Feature_BugToBugAssociations_a_7_d_1_8	24	44	20	13	19	65	59	7	12	130	1	1	35	108	84	19	98	34	34	137	25	104	23	106	3	44	10	2	1	30	10	108	120	45	2	107	3	3	24	37	13	69	49	1	19	95	57	31	144
Feature_BugToBugAssociations_a_7_d_1_9	7	0	2	3	0	3	4	14	5	4	1	0	7	5	0	1	3	15	6	4	0	12	1	3	0	1	15	8	10	4	5	5	3	1	0	5	0	15	8	8	10	0	2	8	2	4	9	1	2
Feature_BugToBugAssociations_a_7_d_1_10	1	0	0	1	0	2	2	1	0	0	1	1	1	2	1	0	1	1	3	0	0	0	2	1	1	3	1	1	0	1	1	0	1	1	0	0	0	0	0	2	3	1	0	0	1	1	1	1	1
Feature_BugToBugAssociations_a_7_d_1_11	2	26	2	1	7	9	13	18	0	2	2	16	16	8	0	1	6	0	1	2	1	0	1	1	1	0	4	8	5	7	5	2	0	20	1	1	0	1	3	22	2	1	1	2	15	22	22	13	9
Feature_BugToBugAssociations_a_7_d_1_12	0	4	1	0	4	4	0	4	7	0	1	1	2	2	6	1	0	7	1	0	1	3	8	7	2	1	2	4	1	1	0	0	3	1	10	5	0	0	3	1	2	2	1	1	0	1	2	0	1
Feature_BugToBugAssociations_a_7_d_1_13	8	10	4	5	0	0	16	0	1	1	7	0	6	3	7	1	0	2	1	0	12	5	26	0	4	1	4	1	24	14	13	30	1	16	5	0	2	1	0	23	6	25	1	4	3	1	3	4	0
Feature_BugToBugAssociations_a_7_d_1_14	11	3	16	0	6	2	2	0	5	6	1	3	5	1	0	3	5	3	1	3	2	4	1	8	7	1	1	0	4	1	3	2	2	9	12	4	12	10	2	5	4	9	3	7	1	3	4	8	1
[truncated: 51 more columns]
