# Supplementary material for: A Bayesian method for detecting pairwise associations in compositional data
Source: PLoS Comput Biol. 2017 Nov 15;13(11):e1005852. doi: 10.1371/journal.pcbi.1005852 (PMC5706738; doi:10.1371/journal.pcbi.1005852)
Supplement: S2 Data — All simulated datasets from sparseDOSSA, as well as the template dataset used. For details on how these were generated, see S2 Text. (ZIP) [file pcbi.1005852.s005.zip › S2_data/sparseDOSSA_posterior_fornix_template_cor_value_-0.3/BugBugMatrixCounts_assoc_d_96.txt]

Feature_BugToBugAssociations_a_7_d_1_1	1	0	1	3	3	1	5	1	0	6	0	1	1	5	1	1	2	5	1	0	0	2	0	1	0	6	0	0	0	2	1	0	2	1	0	13	8	0	1	0	0	10	10	4	0	3	0	1	2
Feature_BugToBugAssociations_a_7_d_1_2	0	1	1	7	10	0	2	1	1	1	0	4	2	3	1	0	0	0	6	1	5	9	1	1	0	1	2	1	1	5	6	16	1	0	1	2	1	1	0	3	1	1	2	3	7	2	7	1	1
Feature_BugToBugAssociations_a_7_d_1_3	1	0	0	1	0	0	1	0	0	1	1	1	1	0	0	0	3	1	1	0	1	2	0	1	0	0	1	0	1	0	1	1	1	2	1	1	0	0	3	1	2	1	1	1	3	1	0	0	1
Feature_BugToBugAssociations_a_7_d_1_4	47	39	3	0	0	26	57	0	3	4	1	3	11	0	0	4	67	14	11	0	1	2	2	40	0	14	0	7	10	1	0	1	0	20	1	29	0	3	3	7	6	32	0	0	75	35	2	12	1
Feature_BugToBugAssociations_a_7_d_1_5	390	935	141	803	634	495	1094	620	578	685	731	536	533	242	26	393	1019	22	102	625	86	551	163	713	1039	69	360	35	93	544	569	239	731	752	288	377	971	553	147	737	479	1045	77	295	1049	584	346	168	883
Feature_BugToBugAssociations_a_7_d_1_6	0	3	22	63	0	0	6	0	17	6	42	2	19	5	0	0	0	0	22	7	0	0	3	0	1	39	3	8	1	14	0	4	12	0	0	0	2	0	2	0	3	0	7	17	0	42	31	61	0
Feature_BugToBugAssociations_a_7_d_1_7	51	14	1	0	0	74	2	0	7	1	1	61	3	2	42	19	4	45	17	0	2	42	12	8	8	0	0	15	4	77	23	2	7	34	70	1	5	13	11	22	38	20	35	2	18	60	4	10	42
Feature_BugToBugAssociations_a_7_d_1_8	34	17	7	142	45	6	3	31	46	36	13	54	50	18	76	67	107	61	114	2	1	1	27	20	46	72	115	1	19	11	11	10	134	143	27	28	60	70	57	5	4	15	96	86	4	5	1	104	96
Feature_BugToBugAssociations_a_7_d_1_9	6	4	3	6	1	2	5	3	3	3	2	5	1	0	2	0	11	18	15	2	8	2	9	3	6	2	6	5	3	2	7	16	9	0	12	9	1	2	18	0	10	3	6	3	18	7	2	9	6
Feature_BugToBugAssociations_a_7_d_1_10	3	2	0	0	0	0	0	1	0	0	1	1	1	4	1	3	1	0	3	3	2	1	1	0	4	1	4	2	1	1	2	1	1	0	0	0	0	0	2	2	0	0	0	0	1	0	0	1	1
Feature_BugToBugAssociations_a_7_d_1_11	6	6	0	19	0	0	3	10	0	5	1	0	6	3	0	17	0	1	1	1	11	3	2	0	12	1	0	2	27	2	0	21	5	1	15	5	1	1	19	1	6	5	1	2	0	4	0	0	1
Feature_BugToBugAssociations_a_7_d_1_12	0	1	1	1	3	5	1	3	3	0	3	1	1	8	0	4	0	5	5	0	1	0	7	2	1	2	1	0	0	1	5	0	4	1	0	0	1	0	1	0	0	1	1	1	15	0	1	2	10
Feature_BugToBugAssociations_a_7_d_1_13	24	0	12	1	1	5	1	14	1	1	9	10	4	2	4	6	4	1	2	3	13	3	3	1	3	1	1	3	1	3	2	4	24	5	3	1	0	4	6	19	2	8	7	0	26	2	0	0	3
Feature_BugToBugAssociations_a_7_d_1_14	0	2	7	5	10	10	13	8	1	4	9	1	4	1	14	0	2	0	1	9	2	1	5	1	3	15	7	2	4	8	3	8	1	1	9	2	10	4	1	0	10	6	0	5	3	1	7	5	4
[truncated: 51 more columns]
