# Supplementary material for: A Bayesian method for detecting pairwise associations in compositional data
Source: PLoS Comput Biol. 2017 Nov 15;13(11):e1005852. doi: 10.1371/journal.pcbi.1005852 (PMC5706738; doi:10.1371/journal.pcbi.1005852)
Supplement: S2 Data — All simulated datasets from sparseDOSSA, as well as the template dataset used. For details on how these were generated, see S2 Text. (ZIP) [file pcbi.1005852.s005.zip › S2_data/sparseDOSSA_posterior_fornix_template_cor_value_-0.3/BugBugMatrix_assoc_d_102.txt]

Feature_BugToBugAssociations_a_7_d_1_1	0	0.00109649122807018	0	0.00146412884333821	0	0.0373831775700935	0	0	0.00204918032786885	0.0109170305676856	0.00468384074941452	0.00138888888888889	0.00228310502283105	0.0149253731343284	0.00188679245283019	0.00115340253748558	0.0048780487804878	0.0309278350515464	0.00455927051671732	0.00217155266015201	0	0.00613496932515337	0.0669642857142857	0.00469483568075117	0	0	0	0.00770712909441233	0	0.00150602409638554	0	0	0	0	0.0101010101010101	0.00132450331125828	0.00691244239631336	0.00234192037470726	0	0	0.0106060606060606	0	0	0.01	0	0	0.00294985250737463	0	0.00449775112443778
Feature_BugToBugAssociations_a_7_d_1_2	0	0.00109649122807018	0.025	0.0117130307467057	0.000934579439252336	0.00934579439252336	0	0.0162790697674419	0.00409836065573771	0.00655021834061135	0	0	0.00684931506849315	0.0149253731343284	0.00943396226415094	0.00346020761245675	0.0048780487804878	0	0	0.001085776330076	0.0017921146953405	0.0184049079754601	0.00892857142857143	0.0328638497652582	0.0186335403726708	0	0.0123239436619718	0.0134874759152216	0.00480769230769231	0.0150602409638554	0.00806451612903226	0.0138888888888889	0.000911577028258888	0	0.00404040404040404	0.00264900662251656	0.00230414746543779	0.0117096018735363	0.0019588638589618	0.00291120815138282	0.00151515151515152	0.0122549019607843	0	0.02	0.00472813238770686	0.00609756097560976	0	0.00475737392959087	0.00299850074962519
Feature_BugToBugAssociations_a_7_d_1_3	0	0	0	0.00146412884333821	0	0	0	0	0.00204918032786885	0.00218340611353712	0.00234192037470726	0	0	0.0149253731343284	0	0	0	0	0.00151975683890578	0.001085776330076	0	0	0.00446428571428571	0	0	0.00176991150442478	0	0.00192678227360308	0	0	0	0.00555555555555556	0.000911577028258888	0.00150829562594268	0.00202020202020202	0	0.00230414746543779	0	0	0	0.00151515151515152	0.00245098039215686	0.00177935943060498	0.01	0.000788022064617809	0.00152439024390244	0.00147492625368732	0	0
Feature_BugToBugAssociations_a_7_d_1_4	0.00157728706624606	0	0.195	0.00146412884333821	0.00467289719626168	0.14018691588785	0.012998266897747	0.0465116279069767	0.00409836065573771	0	0.00234192037470726	0.0416666666666667	0.15296803652968	0	0.0622641509433962	0.0069204152249135	0.0024390243902439	0	0.00911854103343465	0	0	0.199386503067485	0	0	0.031055900621118	0.0973451327433628	0.0404929577464789	0	0.0192307692307692	0.00301204819277108	0.00806451612903226	0.0111111111111111	0.0282588878760255	0.129713423831071	0	0.00662251655629139	0.0115207373271889	0.00234192037470726	0.000979431929480901	0.00436681222707424	0.0136363636363636	0.00245098039215686	0	0.09	0.00630417651694247	0.00304878048780488	0.0309734513274336	0.00190294957183635	0.00149925037481259
Feature_BugToBugAssociations_a_7_d_1_5	0.701892744479495	0.880482456140351	0.45	0.853587115666179	0.897196261682243	0.476635514018692	0.849220103986135	0.676744186046512	0.713114754098361	0.781659388646288	0.618266978922717	0.831944444444444	0.712328767123288	0.641791044776119	0.807547169811321	0.919261822376009	0.929268292682927	0.719072164948454	0.720364741641337	0.953311617806732	0.586021505376344	0.407975460122699	0.776785714285714	0.586854460093897	0.868530020703934	0.614159292035398	0.730633802816901	0.736030828516378	0.721153846153846	0.825301204819277	0.241935483870968	0.491666666666667	0.933454876937101	0.760180995475113	0.876767676767677	0.798675496688742	0.744239631336406	0.798594847775176	0.922624877571009	0.784570596797671	0.936363636363636	0.477941176470588	0.905693950177936	0.16	0.93538219070134	0.893292682926829	0.707964601769911	0.912464319695528	0.962518740629685
Feature_BugToBugAssociations_a_7_d_1_6	0.0362776025236593	0	0	0.0424597364568082	0	0	0.000866551126516464	0.00232558139534884	0.00614754098360656	0	0.0234192037470726	0	0	0.0447761194029851	0	0.00230680507497117	0.0024390243902439	0.00257731958762887	0.0425531914893617	0	0.129032258064516	0.116564417177914	0	0	0	0.0743362831858407	0.00176056338028169	0	0.0769230769230769	0.00301204819277108	0.120967741935484	0.230555555555556	0.000911577028258888	0.0196078431372549	0	0.108609271523179	0.0898617511520737	0.00234192037470726	0	0	0	0.0465686274509804	0.00177935943060498	0.1	0.000788022064617809	0.0198170731707317	0.110619469026549	0	0.00149925037481259
Feature_BugToBugAssociations_a_7_d_1_7	0.0110410094637224	0.0767543859649123	0.16	0	0	0.233644859813084	0	0.013953488372093	0.0471311475409836	0.0895196506550218	0.0444964871194379	0.0166666666666667	0.0570776255707763	0.0597014925373134	0.0113207547169811	0.0288350634371396	0.0170731707317073	0.115979381443299	0.0167173252279635	0.00217155266015201	0.017921146953405	0.0889570552147239	0.0133928571428571	0.122065727699531	0.0652173913043478	0	0.0264084507042254	0.00192678227360308	0.0288461538461538	0.0286144578313253	0.330645161290323	0.00833333333333333	0.0127620783956244	0.00452488687782805	0.00404040404040404	0.00132450331125828	0.0576036866359447	0.00468384074941452	0.0254652301665034	0.0946142649199418	0.00454545454545455	0.071078431372549	0.0480427046263345	0.35	0	0.00457317073170732	0.0825958702064897	0.0580399619410086	0.00449775112443778
Feature_BugToBugAssociations_a_7_d_1_8	0.212933753943218	0.0241228070175439	0.07	0.0600292825768668	0.0495327102803738	0.0327102803738318	0.110918544194107	0.216279069767442	0.19672131147541	0.0676855895196507	0.255269320843091	0.0597222222222222	0.0319634703196347	0.0895522388059701	0.0320754716981132	0.00461361014994233	0.024390243902439	0.100515463917526	0.194528875379939	0.011943539630836	0.21505376344086	0.104294478527607	0.0535714285714286	0.164319248826291	0.0020703933747412	0.175221238938053	0.154929577464789	0.177263969171484	0.0384615384615385	0.0903614457831325	0.032258064516129	0.194444444444444	0.0118505013673655	0.0150829562594268	0.0565656565656566	0.0649006622516556	0.0368663594470046	0.112412177985948	0.000979431929480901	0.0582241630276565	0	0.301470588235294	0.0284697508896797	0.01	0.0133963750985028	0.0609756097560976	0.0221238938053097	0.00285442435775452	0.00599700149925037
Feature_BugToBugAssociations_a_7_d_1_9	0.00157728706624606	0.00109649122807018	0.005	0.00585651537335286	0.00841121495327103	0.00467289719626168	0.0103986135181976	0.00465116279069767	0	0	0.00702576112412178	0.00138888888888889	0.0045662100456621	0.0149253731343284	0.030188679245283	0.0069204152249135	0	0.00257731958762887	0	0.00217155266015201	0.00537634408602151	0.00613496932515337	0.00446428571428571	0.00938967136150235	0.0072463768115942	0	0	0.0346820809248555	0.0721153846153846	0.00451807228915663	0.0806451612903226	0.0138888888888889	0.00182315405651778	0.00754147812971342	0.0161616161616162	0	0	0.0140515222482436	0	0.0131004366812227	0.0257575757575758	0.00490196078431373	0.00177935943060498	0.06	0	0.00152439024390244	0.00737463126843658	0.000951474785918173	0.00899550224887556
Feature_BugToBugAssociations_a_7_d_1_10	0.00946372239747634	0.00657894736842105	0.04	0	0.000934579439252336	0	0.000866551126516464	0	0.00204918032786885	0.00218340611353712	0	0.00138888888888889	0.0091324200913242	0.0149253731343284	0	0.00461361014994233	0	0	0	0.00217155266015201	0.0017921146953405	0	0	0.0234741784037559	0.0010351966873706	0.00176991150442478	0	0	0.00480769230769231	0.00903614457831325	0	0.00277777777777778	0.00182315405651778	0.00301659125188537	0	0	0.00230414746543779	0.00234192037470726	0	0.00291120815138282	0.00151515151515152	0.00490196078431373	0.00177935943060498	0.01	0.00394011032308905	0	0.00147492625368732	0.000951474785918173	0.00149925037481259
Feature_BugToBugAssociations_a_7_d_1_11	0	0.00328947368421053	0.03	0.0190336749633968	0.0205607476635514	0.0233644859813084	0.00259965337954939	0.00930232558139535	0.00614754098360656	0.0349344978165939	0.0257611241217799	0.0277777777777778	0.0182648401826484	0.0149253731343284	0.0358490566037736	0.0126874279123414	0.0024390243902439	0.00257731958762887	0.00303951367781155	0.011943539630836	0.00537634408602151	0.0122699386503067	0.03125	0	0.0010351966873706	0.0106194690265487	0.00176056338028169	0.0134874759152216	0	0.0180722891566265	0	0.00833333333333333	0.00455788514129444	0.0346907993966818	0.00202020202020202	0.00529801324503311	0.00460829493087558	0.0117096018735363	0.0176297747306562	0.00291120815138282	0	0.0147058823529412	0.00177935943060498	0.1	0.000788022064617809	0.00762195121951219	0.0206489675516224	0.000951474785918173	0.00449775112443778
Feature_BugToBugAssociations_a_7_d_1_12	0.00473186119873817	0.00219298245614035	0	0	0	0	0.00173310225303293	0.00697674418604651	0	0.00218340611353712	0.00468384074941452	0	0	0.0149253731343284	0	0.00115340253748558	0	0	0	0.00760043431053203	0.0017921146953405	0	0.0178571428571429	0.00469483568075117	0.0010351966873706	0.00353982300884956	0.00176056338028169	0.00385356454720617	0.0240384615384615	0.00150602409638554	0.0161290322580645	0.00555555555555556	0.000911577028258888	0.00150829562594268	0.00404040404040404	0.00927152317880795	0.00460829493087558	0.00234192037470726	0.0029382957884427	0.00291120815138282	0.00151515151515152	0.00490196078431373	0.00355871886120996	0.02	0.0133963750985028	0.00152439024390244	0.00884955752212389	0.000951474785918173	0
Feature_BugToBugAssociations_a_7_d_1_13	0.00315457413249211	0.00219298245614035	0.02	0.00146412884333821	0.0158878504672897	0	0.00953206239168111	0.00465116279069767	0.0122950819672131	0	0.00234192037470726	0.00972222222222222	0	0.0447761194029851	0.00188679245283019	0.0069204152249135	0.0024390243902439	0.0128865979381443	0.00759878419452888	0.00217155266015201	0.0161290322580645	0.0276073619631902	0.0133928571428571	0.028169014084507	0.0031055900621118	0.0212389380530973	0.028169014084507	0.00963391136801541	0	0	0.112903225806452	0	0	0.00754147812971342	0.0141414141414141	0	0.0299539170506912	0.00702576112412178	0.0235063663075416	0.0218340611353712	0	0.0367647058823529	0.00355871886120996	0.01	0.0102442868400315	0	0	0.00380589914367269	0.00149925037481259
Feature_BugToBugAssociations_a_7_d_1_14	0.0173501577287066	0.00109649122807018	0.005	0.00146412884333821	0.00186915887850467	0.0420560747663551	0.000866551126516464	0.00232558139534884	0.00409836065573771	0.00218340611353712	0.00936768149882904	0.00833333333333333	0.0045662100456621	0.0149253731343284	0.00754716981132075	0.00115340253748558	0.00975609756097561	0.0128865979381443	0	0.00217155266015201	0.0197132616487455	0.0122699386503067	0.00892857142857143	0.0234741784037559	0.0010351966873706	0	0.00176056338028169	0	0.00961538461538462	0	0.0483870967741935	0.0138888888888889	0.00182315405651778	0.0150829562594268	0.0101010101010101	0.00132450331125828	0.00691244239631336	0.0281030444964871	0.0039177277179236	0.0116448326055313	0.00303030303030303	0.0196078431372549	0.00177935943060498	0.05	0.0102442868400315	0	0.00294985250737463	0.0123691722169363	0
[truncated: 51 more columns]
