# Supplementary material for: A Bayesian method for detecting pairwise associations in compositional data
Source: PLoS Comput Biol. 2017 Nov 15;13(11):e1005852. doi: 10.1371/journal.pcbi.1005852 (PMC5706738; doi:10.1371/journal.pcbi.1005852)
Supplement: S2 Data — All simulated datasets from sparseDOSSA, as well as the template dataset used. For details on how these were generated, see S2 Text. (ZIP) [file pcbi.1005852.s005.zip › S2_data/sparseDOSSA_posterior_fornix_template_cor_value_-0.3/BugBugMatrix_assoc_d_33.txt]

Feature_BugToBugAssociations_a_7_d_1_1	0	0	0	0.00319148936170213	0.0186915887850467	0.00191754554170662	0.0191082802547771	0.00416666666666667	0.0194174757281553	0	0.00879396984924623	0.0344827586206897	0.0298507462686567	0.00578034682080925	0	0.00116009280742459	0.00189393939393939	0.00595829195630586	0	0.00378310214375788	0	0.00152671755725191	0.00270758122743682	0.00355450236966825	0.025830258302583	0.00272108843537415	0.000796812749003984	0.00308641975308642	0	0.00122100122100122	0.00117508813160987	0	0	0	0	0.00166666666666667	0	0	0.00666666666666667	0.00574712643678161	0	0	0.00413223140495868	0.0130624092888244	0.00431965442764579	0.027027027027027	0.00274725274725275	0.00272727272727273	0
Feature_BugToBugAssociations_a_7_d_1_2	0.00305810397553517	0	0.025	0.00106382978723404	0.00467289719626168	0.00191754554170662	0.00318471337579618	0.00416666666666667	0.0194174757281553	0.0034965034965035	0.0050251256281407	0.0114942528735632	0.0447761194029851	0.00578034682080925	0	0.00116009280742459	0.00284090909090909	0	0	0.00630517023959647	0.00179856115107914	0.00458015267175573	0.0072202166064982	0.00118483412322275	0.00922509225092251	0	0.00318725099601594	0.0185185185185185	0.00272108843537415	0.00122100122100122	0.00117508813160987	0	0	0.00466200466200466	0	0	0.00611620795107034	0.0155440414507772	0.00666666666666667	0.00574712643678161	0	0	0.00826446280991736	0.00870827285921625	0.00863930885529158	0.003003003003003	0	0	0.00895522388059702
Feature_BugToBugAssociations_a_7_d_1_3	0.00305810397553517	0.0072992700729927	0.00147058823529412	0	0	0	0.00318471337579618	0	0.00970873786407767	0	0	0.00862068965517241	0.00746268656716418	0.00578034682080925	0.0140845070422535	0.00232018561484919	0	0	0	0.00126103404791929	0	0.00152671755725191	0.000902527075812274	0	0.0018450184501845	0.00136054421768707	0.000796812749003984	0	0	0	0	0.00106951871657754	0	0.00233100233100233	0	0	0.00611620795107034	0	0.00666666666666667	0.00574712643678161	0	0.00291545189504373	0	0.00145137880986938	0.00215982721382289	0	0.00274725274725275	0	0.00099502487562189
Feature_BugToBugAssociations_a_7_d_1_4	0	0.0072992700729927	0.00147058823529412	0.00106382978723404	0	0.0105465004793864	0.0414012738853503	0	0.00970873786407767	0.0122377622377622	0.0163316582914573	0.0114942528735632	0.216417910447761	0.0202312138728324	0.028169014084507	0	0.00568181818181818	0.00198609731876862	0.00486223662884927	0	0.0377697841726619	0.0580152671755725	0.00992779783393502	0.00118483412322275	0	0.0340136054421769	0.0270916334661355	0.0154320987654321	0.0136054421768707	0.00122100122100122	0.0411280846063455	0.00427807486631016	0.00470957613814757	0	0.0225988700564972	0.0183333333333333	0.00611620795107034	0.0466321243523316	0.0133333333333333	0.14367816091954	0.00191570881226054	0	0.012396694214876	0.00290275761973875	0.0151187904967603	0.174174174174174	0.032967032967033	0.0663636363636364	0.054726368159204
Feature_BugToBugAssociations_a_7_d_1_5	0.623853211009174	0.0291970802919708	0.920588235294118	0.820212765957447	0.350467289719626	0.953020134228188	0.337579617834395	0.45	0.446601941747573	0.933566433566434	0.905778894472362	0.405172413793103	0.126865671641791	0.690751445086705	0.309859154929577	0.910672853828306	0.901515151515151	0.845084409136048	0.742301458670989	0.861286254728878	0.651079136690647	0.525190839694657	0.914259927797834	0.915876777251185	0.811808118081181	0.923809523809524	0.952988047808765	0.854938271604938	0.951020408163265	0.84004884004884	0.777908343125734	0.950802139037433	0.894819466248038	0.708624708624709	0.858757062146893	0.7	0.807339449541284	0.699481865284974	0.72	0.339080459770115	0.932950191570881	0.845481049562682	0.384297520661157	0.824383164005805	0.468682505399568	0.594594594594595	0.862637362637363	0.849090909090909	0.895522388059702
Feature_BugToBugAssociations_a_7_d_1_6	0	0	0.00441176470588235	0	0.00934579439252336	0.00191754554170662	0.117834394904459	0.0708333333333333	0.0194174757281553	0.00174825174825175	0	0	0.0223880597014925	0.0115606936416185	0	0.00116009280742459	0.00189393939393939	0.00397219463753724	0.053484602917342	0	0.111510791366906	0.126717557251908	0.000902527075812274	0	0.0018450184501845	0.0108843537414966	0	0	0.00136054421768707	0.0122100122100122	0.112808460634548	0.00106951871657754	0	0	0	0	0	0.00518134715025907	0.02	0.00574712643678161	0	0.0116618075801749	0	0.0217706821480406	0.282937365010799	0.012012012012012	0.0192307692307692	0.0318181818181818	0.00199004975124378
Feature_BugToBugAssociations_a_7_d_1_7	0.00305810397553517	0.291970802919708	0.0279411764705882	0.098936170212766	0.00467289719626168	0.00287631831255992	0.0414012738853503	0.141666666666667	0.0776699029126214	0.0034965034965035	0.00125628140703518	0.206896551724138	0.0373134328358209	0.092485549132948	0.154929577464789	0.00116009280742459	0	0.00397219463753724	0	0.064312736443884	0.00179856115107914	0.119083969465649	0.00902527075812274	0.0734597156398104	0.018450184501845	0	0.00239043824701195	0.0308641975308642	0.00680272108843537	0	0.00117508813160987	0.00320855614973262	0.0227629513343799	0.0326340326340326	0.0451977401129944	0.105	0.128440366972477	0.00518134715025907	0.06	0.14367816091954	0.00191570881226054	0.00291545189504373	0.0826446280991736	0.0420899854862119	0.00215982721382289	0.03003003003003	0	0.000909090909090909	0.0149253731343284
Feature_BugToBugAssociations_a_7_d_1_8	0.314984709480122	0.613138686131387	0	0.0563829787234043	0.392523364485981	0.00191754554170662	0.36624203821656	0.295833333333333	0.155339805825243	0.013986013986014	0.0489949748743719	0.28448275862069	0.380597014925373	0.141618497109827	0.352112676056338	0.0719257540603248	0.0596590909090909	0.12214498510427	0.119935170178282	0.0403530895334174	0.163669064748201	0.117557251908397	0.0397111913357401	0	0.0977859778597786	0.019047619047619	0.00239043824701195	0.0185185185185185	0.0149659863945578	0.101343101343101	0.0329024676850764	0.0224598930481283	0.0596546310832025	0.146853146853147	0.0480225988700565	0.138333333333333	0.0152905198776758	0.0725388601036269	0.00666666666666667	0.293103448275862	0.0268199233716475	0.0670553935860058	0.351239669421488	0.0566037735849057	0.177105831533477	0.0960960960960961	0.0467032967032967	0.0318181818181818	0.00895522388059702
Feature_BugToBugAssociations_a_7_d_1_9	0.00917431192660551	0.0145985401459854	0.00147058823529412	0.00106382978723404	0.0233644859813084	0.0162991371045062	0.0191082802547771	0.00833333333333333	0.135922330097087	0.0034965034965035	0.00879396984924623	0.0028735632183908	0.0671641791044776	0.0144508670520231	0.0563380281690141	0.00232018561484919	0.00284090909090909	0.00198609731876862	0.00162074554294976	0.00126103404791929	0.012589928057554	0.00152671755725191	0	0.00118483412322275	0.00738007380073801	0.0054421768707483	0.00239043824701195	0.00617283950617284	0.00136054421768707	0.0122100122100122	0.00117508813160987	0.0117647058823529	0.000784929356357928	0.0396270396270396	0.00564971751412429	0.005	0.00917431192660551	0.00518134715025907	0.0533333333333333	0.0229885057471264	0.00383141762452107	0	0.00413223140495868	0.00290275761973875	0.0237580993520518	0.012012012012012	0.0164835164835165	0.00909090909090909	0.00199004975124378
Feature_BugToBugAssociations_a_7_d_1_10	0.00305810397553517	0	0	0.00106382978723404	0.00467289719626168	0	0.00318471337579618	0.00833333333333333	0.00970873786407767	0.00699300699300699	0	0	0.00746268656716418	0.00289017341040462	0.0140845070422535	0	0.000946969696969697	0	0.00162074554294976	0.00126103404791929	0.00179856115107914	0.00305343511450382	0	0	0	0.00136054421768707	0	0.00308641975308642	0.00272108843537415	0.00122100122100122	0.00117508813160987	0	0.000784929356357928	0.00699300699300699	0.00282485875706215	0	0.00305810397553517	0	0	0.00574712643678161	0.00383141762452107	0.00291545189504373	0.00413223140495868	0.00290275761973875	0.00215982721382289	0.003003003003003	0	0.000909090909090909	0.00199004975124378
Feature_BugToBugAssociations_a_7_d_1_11	0.00611620795107034	0.0291970802919708	0	0.00425531914893617	0.0981308411214953	0	0.00636942675159236	0.00416666666666667	0.00970873786407767	0.00874125874125874	0.00125628140703518	0.0114942528735632	0.0298507462686567	0.00867052023121387	0.0140845070422535	0.00464037122969838	0.0132575757575758	0.0109235352532274	0.0275526742301459	0.00126103404791929	0.0143884892086331	0.0137404580152672	0.00812274368231047	0.00118483412322275	0	0	0.00159362549800797	0.037037037037037	0.00136054421768707	0.0280830280830281	0.0211515863689777	0.00213903743315508	0.0125588697017268	0.00699300699300699	0.00564971751412429	0	0.0152905198776758	0	0.0133333333333333	0.00574712643678161	0.0172413793103448	0.0612244897959184	0.0619834710743802	0.00145137880986938	0.00215982721382289	0.024024024024024	0.00549450549450549	0.00181818181818182	0
Feature_BugToBugAssociations_a_7_d_1_12	0.00305810397553517	0	0.00147058823529412	0	0.0560747663551402	0.00671140939597315	0.0159235668789809	0	0	0.00174825174825175	0	0	0	0	0	0	0.00378787878787879	0	0.00324149108589951	0.00378310214375788	0	0	0.0036101083032491	0	0.00922509225092251	0	0	0.00308641975308642	0.00136054421768707	0	0	0	0	0.00233100233100233	0.00282485875706215	0.0283333333333333	0	0.0207253886010363	0.0466666666666667	0.00574712643678161	0.00191570881226054	0	0	0.00870827285921625	0.00215982721382289	0.00600600600600601	0.010989010989011	0.000909090909090909	0.00199004975124378
Feature_BugToBugAssociations_a_7_d_1_13	0.0214067278287462	0	0.00294117647058824	0.00319148936170213	0.0280373831775701	0.000958772770853308	0	0.00416666666666667	0	0.00699300699300699	0.00251256281407035	0.0028735632183908	0.00746268656716418	0	0.028169014084507	0	0.000946969696969697	0.00297914597815293	0.0324149108589951	0.00630517023959647	0.00179856115107914	0.0183206106870229	0.0036101083032491	0.00118483412322275	0.00553505535055351	0.00136054421768707	0.00318725099601594	0	0.00136054421768707	0	0.0082256169212691	0.00213903743315508	0.00235478806907378	0.0233100233100233	0	0	0.00305810397553517	0.119170984455959	0.00666666666666667	0	0.00957854406130268	0	0.0661157024793388	0.00145137880986938	0.00863930885529158	0.015015015015015	0	0.00181818181818182	0.00298507462686567
Feature_BugToBugAssociations_a_7_d_1_14	0.00917431192660551	0.0072992700729927	0.0132352941176471	0.00957446808510638	0.00934579439252336	0.00191754554170662	0.0254777070063694	0.00833333333333333	0.087378640776699	0.0034965034965035	0.00125628140703518	0.0201149425287356	0.0223880597014925	0	0.028169014084507	0.00348027842227378	0.00473484848484848	0.00099304865938431	0.0129659643435981	0.00882723833543506	0.00179856115107914	0.00916030534351145	0	0.00118483412322275	0.011070110701107	0	0.00318725099601594	0.00925925925925926	0.00136054421768707	0.00122100122100122	0	0.00106951871657754	0.00156985871271586	0.0256410256410256	0.00847457627118644	0.00333333333333333	0	0.0103626943005181	0.04	0.0172413793103448	0	0.00583090379008746	0.0206611570247934	0.011611030478955	0	0.003003003003003	0	0.00272727272727273	0.00497512437810945
[truncated: 51 more columns]
