# Supplementary material for: A Bayesian method for detecting pairwise associations in compositional data
Source: PLoS Comput Biol. 2017 Nov 15;13(11):e1005852. doi: 10.1371/journal.pcbi.1005852 (PMC5706738; doi:10.1371/journal.pcbi.1005852)
Supplement: S2 Data — All simulated datasets from sparseDOSSA, as well as the template dataset used. For details on how these were generated, see S2 Text. (ZIP) [file pcbi.1005852.s005.zip › S2_data/sparseDOSSA_posterior_fornix_template_cor_value_-0.3/BugBugMatrix_assoc_d_36.txt]

Feature_BugToBugAssociations_a_7_d_1_1	0	0.00155038759689922	0.0126760563380282	0.00386100386100386	0.0124320124320124	0.00837696335078534	0	0.0021978021978022	0	0.00208333333333333	0	0.00117370892018779	0.00146198830409357	0.00584795321637427	0	0	0.00136798905608755	0.0050251256281407	0.00202429149797571	0	0.0129151291512915	0	0.0187793427230047	0.00106837606837607	0.00992555831265509	0.00102040816326531	0.00361990950226244	0.000788643533123028	0	0	0	0	0	0.00159489633173844	0.0045662100456621	0	0.0185341196293176	0.00338600451467269	0	0	0	0.00197628458498024	0	0.00190839694656489	0	0.00327868852459016	0	0.00120772946859903	0
Feature_BugToBugAssociations_a_7_d_1_2	0	0	0.00845070422535211	0.0154440154440154	0	0.00209424083769634	0.00455580865603645	0.0131868131868132	0.00246305418719212	0.00208333333333333	8e-04	0.00234741784037559	0.0043859649122807	0.0087719298245614	0.0199501246882793	0.000852514919011083	0	0.0201005025125628	0.00202429149797571	0.00757575757575758	0	0	0.00938967136150235	0	0.00496277915632754	0.00510204081632653	0	0.00709779179810726	0.00263157894736842	0.00165289256198347	0.00286259541984733	0.0149253731343284	0.005249343832021	0	0	0.00309917355371901	0	0	0.0147058823529412	0.00134408602150538	0.00495049504950495	0.00790513833992095	0	0.00190839694656489	0.00453172205438067	0.00327868852459016	0.00355871886120996	0.00120772946859903	0.00671140939597315
Feature_BugToBugAssociations_a_7_d_1_3	0	0	0	0	0	0	0	0.0021978021978022	0.00246305418719212	0.00208333333333333	0	0	0	0	0	0.000852514919011083	0	0	0	0	0	0.0031055900621118	0	0	0.00496277915632754	0	0	0.000788643533123028	0	0.00165289256198347	0.000954198473282443	0	0	0	0	0	0	0	0.00294117647058824	0	0	0.00197628458498024	0	0.00190839694656489	0	0.00327868852459016	0.00237247924080664	0	0
Feature_BugToBugAssociations_a_7_d_1_4	0.00100200400801603	0	0.116901408450704	0	0	0	0.0273348519362187	0.145054945054945	0.00246305418719212	0.18125	0	0.00469483568075117	0.00146198830409357	0.00292397660818713	0.00498753117206983	0.00170502983802217	0	0.28643216080402	0.0708502024291498	0.0429292929292929	0	0	0.00469483568075117	0.047008547008547	0	0	0.00180995475113122	0.0433753943217666	0	0	0.066793893129771	0	0.015748031496063	0.00159489633173844	0.0182648401826484	0.00103305785123967	0.0101095197978096	0.0248306997742664	0.00294117647058824	0.00672043010752688	0.00247524752475248	0.108695652173913	0.196517412935323	0.00190839694656489	0.0120845921450151	0.00327868852459016	0.00474495848161329	0.00120772946859903	0.00223713646532438
Feature_BugToBugAssociations_a_7_d_1_5	0.918837675350701	0.750387596899225	0.752112676056338	0.884169884169884	0.933954933954934	0.837696335078534	0.760820045558087	0.287912087912088	0.853448275862069	0.464583333333333	0.8952	0.833333333333333	0.859649122807018	0.505847953216374	0.473815461346633	0.956521739130435	0.823529411764706	0.57286432160804	0.84919028340081	0.792929292929293	0.824723247232472	0.555900621118012	0.192488262910798	0.825854700854701	0.734491315136476	0.869387755102041	0.941176470588235	0.902996845425868	0.534210526315789	0.750413223140496	0.800572519083969	0.458955223880597	0.774278215223097	0.933014354066986	0.832572298325723	0.963842975206612	0.879528222409436	0.87020316027088	0.779411764705882	0.889784946236559	0.896039603960396	0.66403162055336	0.711442786069652	0.825381679389313	0.925981873111782	0.252459016393443	0.843416370106762	0.935990338164251	0.89261744966443
Feature_BugToBugAssociations_a_7_d_1_6	0	0.0325581395348837	0.00563380281690141	0.0154440154440154	0	0.00209424083769634	0.00227790432801822	0.334065934065934	0	0.00208333333333333	0	0	0	0	0.269326683291771	0	0.00410396716826265	0	0	0.0303030303030303	0	0	0.0469483568075117	0.00106837606837607	0.00992555831265509	0	0	0.000788643533123028	0.068421052631579	0.00330578512396694	0.0791984732824427	0.00373134328358209	0.010498687664042	0.0318979266347687	0	0.00206611570247934	0.0008424599831508	0.0869074492099323	0	0.0241935483870968	0.00742574257425743	0.00790513833992095	0.0348258706467662	0	0.00906344410876133	0.19016393442623	0	0	0.0223713646532438
Feature_BugToBugAssociations_a_7_d_1_7	0.00100200400801603	0.103875968992248	0.0690140845070423	0.0424710424710425	0.00932400932400932	0.00104712041884817	0	0.0131868131868132	0.00369458128078818	0.0104166666666667	0.0552	0	0.0321637426900585	0.192982456140351	0.029925187032419	0.00937766410912191	0.121751025991792	0.0150753768844221	0.041497975708502	0.00252525252525253	0.0202952029520295	0.204968944099379	0.23943661971831	0.00961538461538462	0.00248138957816377	0.00102040816326531	0.000904977375565611	0.0118296529968454	0.068421052631579	0.0628099173553719	0.00381679389312977	0.0597014925373134	0.005249343832021	0.00159489633173844	0.0563165905631659	0	0.0016849199663016	0.00225733634311512	0.00294117647058824	0	0.0099009900990099	0.150197628458498	0.00497512437810945	0.0276717557251908	0.0241691842900302	0.0163934426229508	0.0427046263345196	0.0169082125603865	0
Feature_BugToBugAssociations_a_7_d_1_8	0.0751503006012024	0.0775193798449612	0.0154929577464789	0.0115830115830116	0.0101010101010101	0.126701570680628	0.154897494305239	0.186813186813187	0.116995073891626	0.2625	0.0184	0.126760563380282	0.0380116959064327	0.187134502923977	0.0822942643391521	0.0136402387041773	0.027359781121751	0.0201005025125628	0.0172064777327935	0.0227272727272727	0.118081180811808	0.214285714285714	0.370892018779343	0.0737179487179487	0.15136476426799	0.0938775510204082	0.00723981900452489	0.000788643533123028	0.239473684210526	0.142148760330579	0.0143129770992366	0.354477611940299	0.10761154855643	0.00478468899521531	0.0121765601217656	0.00206611570247934	0.0480202190395956	0.00451467268623025	0.155882352941176	0.0228494623655914	0.0420792079207921	0.0138339920948617	0.00995024875621891	0.122137404580153	0.00755287009063444	0.465573770491803	0.0782918149466192	0.0181159420289855	0.00894854586129754
Feature_BugToBugAssociations_a_7_d_1_9	0.00200400801603206	0.00310077519379845	0.00985915492957747	0.00772200772200772	0.00155400155400155	0.00732984293193717	0.0136674259681093	0.00659340659340659	0.00738916256157635	0.00208333333333333	0.0064	0.0129107981220657	0.00292397660818713	0.00584795321637427	0.00249376558603491	0.00341005967604433	0.00136798905608755	0.0201005025125628	0.00404858299595142	0.00505050505050505	0.00553505535055351	0	0.00938967136150235	0.00106837606837607	0.00744416873449132	0.0102040816326531	0.000904977375565611	0	0.00789473684210526	0.00991735537190083	0.0066793893129771	0.0447761194029851	0.0078740157480315	0.00159489633173844	0.0091324200913242	0.0113636363636364	0.0050547598989048	0.00338600451467269	0.0147058823529412	0.0134408602150538	0.00247524752475248	0.00395256916996047	0.00248756218905473	0.000954198473282443	0.00453172205438067	0.00655737704918033	0.0118623962040332	0.00241545893719807	0.0425055928411633
Feature_BugToBugAssociations_a_7_d_1_10	0.00100200400801603	0.00310077519379845	0.00140845070422535	0	0	0.00104712041884817	0	0.0021978021978022	0	0.00208333333333333	0	0.00117370892018779	0.00146198830409357	0.00292397660818713	0.0249376558603491	0	0	0	0.00202429149797571	0.00252525252525253	0.0018450184501845	0.0031055900621118	0	0.00106837606837607	0	0.00102040816326531	0.00180995475113122	0.000788643533123028	0.00263157894736842	0.00165289256198347	0.00190839694656489	0	0	0	0	0.00103305785123967	0	0.00112866817155756	0.0117647058823529	0.00537634408602151	0	0.00790513833992095	0.00497512437810945	0.00190839694656489	0.00151057401812689	0.0131147540983607	0.00118623962040332	0.00483091787439614	0.00223713646532438
Feature_BugToBugAssociations_a_7_d_1_11	0	0.0263565891472868	0.00704225352112676	0.00386100386100386	0.0124320124320124	0	0.0136674259681093	0.0043956043956044	0.00123152709359606	0.00833333333333333	0	0.00117370892018779	0.0160818713450292	0.0321637426900585	0.0673316708229426	0	0	0.0251256281407035	0.00506072874493927	0.0505050505050505	0.00553505535055351	0	0.00938967136150235	0.0267094017094017	0	0.00204081632653061	0.0171945701357466	0.00709779179810726	0.00789473684210526	0.00661157024793388	0.00954198473282443	0.0223880597014925	0.026246719160105	0.00956937799043062	0.015220700152207	0.00206611570247934	0.0235888795282224	0.00112866817155756	0.00294117647058824	0.0228494623655914	0.00742574257425743	0.0237154150197628	0.0199004975124378	0.0066793893129771	0.00151057401812689	0.00655737704918033	0.00474495848161329	0.0036231884057971	0.0111856823266219
Feature_BugToBugAssociations_a_7_d_1_12	0.00100200400801603	0	0.00140845070422535	0.00386100386100386	0.000777000777000777	0	0	0	0.00123152709359606	0.00208333333333333	0.0016	0.00234741784037559	0.010233918128655	0	0	0.00767263427109974	0.00547195622435021	0.0251256281407035	0	0	0.003690036900369	0.0062111801242236	0.00938967136150235	0	0.0148883374689826	0.00204081632653061	0.00271493212669683	0.00157728706624606	0	0	0.000954198473282443	0.00373134328358209	0.005249343832021	0.00318979266347687	0	0.00723140495867769	0.0008424599831508	0.00112866817155756	0.00294117647058824	0.00268817204301075	0.00247524752475248	0.00197628458498024	0.00995024875621891	0.00190839694656489	0	0.00655737704918033	0.00118623962040332	0.0108695652173913	0.00223713646532438
Feature_BugToBugAssociations_a_7_d_1_13	0	0	0	0.00386100386100386	0.0186480186480186	0.00209424083769634	0.0136674259681093	0.0021978021978022	0.00492610837438424	0.0479166666666667	0.0208	0.00117370892018779	0.0307017543859649	0.0263157894736842	0.00249376558603491	0.00426257459505541	0.00547195622435021	0.0100502512562814	0.00404858299595142	0.0176767676767677	0.00553505535055351	0.0031055900621118	0.0704225352112676	0.0106837606837607	0.0347394540942928	0.00918367346938776	0.0217194570135747	0.0134069400630915	0.0552631578947368	0.0165289256198347	0.00190839694656489	0.0111940298507463	0.031496062992126	0.00159489633173844	0.0395738203957382	0.00516528925619835	0.0109519797809604	0.00112866817155756	0	0.00403225806451613	0.00742574257425743	0.00197628458498024	0.00248756218905473	0.00286259541984733	0.00604229607250755	0.0229508196721311	0.00355871886120996	0.00120772946859903	0
Feature_BugToBugAssociations_a_7_d_1_14	0	0.00155038759689922	0	0.00772200772200772	0.000777000777000777	0.0115183246073298	0.00911161731207289	0	0.00369458128078818	0.0104166666666667	0.0016	0.0129107981220657	0.00146198830409357	0.0292397660818713	0.0224438902743142	0.00170502983802217	0.00957592339261286	0	0.00202429149797571	0.0252525252525253	0.0018450184501845	0.0093167701863354	0.0187793427230047	0.00213675213675214	0.0248138957816377	0.00510204081632653	0.000904977375565611	0.00867507886435331	0.0131578947368421	0.00330578512396694	0.0104961832061069	0.0261194029850746	0.010498687664042	0.00956937799043062	0.0121765601217656	0.00103305785123967	0.0008424599831508	0	0.00882352941176471	0.00672043010752688	0.0173267326732673	0.00395256916996047	0.00248756218905473	0.00286259541984733	0.00302114803625378	0.00655737704918033	0.00237247924080664	0.00241545893719807	0.00894854586129754
[truncated: 51 more columns]
