# Supplementary material for: A Bayesian method for detecting pairwise associations in compositional data
Source: PLoS Comput Biol. 2017 Nov 15;13(11):e1005852. doi: 10.1371/journal.pcbi.1005852 (PMC5706738; doi:10.1371/journal.pcbi.1005852)
Supplement: S2 Data — All simulated datasets from sparseDOSSA, as well as the template dataset used. For details on how these were generated, see S2 Text. (ZIP) [file pcbi.1005852.s005.zip › S2_data/sparseDOSSA_posterior_fornix_template_cor_value_-0.3/BugBugMatrixCounts_assoc_d_3.txt]

Feature_BugToBugAssociations_a_7_d_1_1	0	0	2	1	1	0	2	0	0	0	0	0	0	0	1	2	0	1	1	1	1	0	4	5	0	14	0	0	0	0	0	1	0	4	0	1	3	1	17	6	2	1	1	1	1	4	2	1	3
Feature_BugToBugAssociations_a_7_d_1_2	1	2	3	0	1	1	2	1	0	0	0	1	0	2	1	6	1	0	5	4	15	16	5	0	0	1	1	5	2	1	4	6	2	1	2	2	0	3	1	16	1	8	0	1	9	1	4	0	2
Feature_BugToBugAssociations_a_7_d_1_3	1	0	1	1	0	4	0	1	1	0	2	1	0	0	0	1	2	0	1	1	1	0	0	1	0	1	1	0	1	2	0	0	2	1	1	0	1	0	1	0	0	1	0	1	0	0	1	0	1
Feature_BugToBugAssociations_a_7_d_1_4	2	0	1	6	3	0	0	2	2	8	6	3	1	5	0	74	1	3	0	3	87	1	0	4	22	23	10	0	51	16	2	0	29	0	0	8	0	91	3	0	5	0	2	0	4	1	28	2	8
Feature_BugToBugAssociations_a_7_d_1_5	551	91	494	723	164	696	651	389	611	213	44	150	201	494	73	159	287	226	151	566	607	830	802	159	412	76	148	760	490	1196	958	612	784	79	914	1035	226	195	814	218	825	201	37	581	730	90	386	892	57
Feature_BugToBugAssociations_a_7_d_1_6	0	2	0	0	53	2	2	0	0	0	62	0	0	2	2	5	1	0	2	1	0	1	29	54	1	1	0	0	0	22	0	2	0	3	9	4	4	2	1	0	0	19	6	22	68	1	20	24	0
Feature_BugToBugAssociations_a_7_d_1_7	0	2	69	9	2	57	66	0	2	3	51	23	93	10	0	1	0	0	3	0	37	22	0	62	3	45	38	0	34	1	16	90	6	26	14	86	4	13	23	43	1	8	13	2	0	24	0	1	11
Feature_BugToBugAssociations_a_7_d_1_8	9	7	118	3	3	112	11	60	105	125	109	50	13	62	4	47	138	33	6	16	104	5	39	13	38	86	5	4	119	15	95	45	143	2	15	52	58	5	89	5	1	22	113	6	24	5	100	0	84
Feature_BugToBugAssociations_a_7_d_1_9	1	1	1	1	2	6	2	5	7	1	0	1	3	10	1	18	3	6	1	16	5	18	13	4	5	1	1	2	1	4	3	2	1	11	9	4	12	16	1	11	1	0	2	2	1	6	0	0	3
Feature_BugToBugAssociations_a_7_d_1_10	0	5	0	0	2	0	2	1	4	0	3	4	3	1	1	2	3	0	1	1	0	2	1	1	1	1	8	3	2	6	0	0	0	4	3	1	2	0	1	0	0	0	1	0	0	0	2	0	0
Feature_BugToBugAssociations_a_7_d_1_11	3	13	0	0	0	0	2	3	15	3	2	1	0	0	5	2	7	1	9	6	8	1	7	14	7	1	0	1	17	1	16	22	5	1	2	4	2	2	7	4	4	4	16	28	0	9	0	3	2
Feature_BugToBugAssociations_a_7_d_1_12	1	18	3	5	2	6	0	1	2	0	2	4	16	0	0	1	10	1	0	2	1	3	1	4	0	9	0	1	0	3	0	1	1	1	2	0	2	2	1	0	0	0	1	7	4	0	14	2	7
Feature_BugToBugAssociations_a_7_d_1_13	0	1	16	1	2	0	8	5	7	12	2	1	4	16	0	6	1	0	3	1	0	8	12	2	1	9	1	11	8	2	2	2	4	0	4	8	5	1	1	9	5	8	0	0	3	2	2	24	0
Feature_BugToBugAssociations_a_7_d_1_14	3	6	3	10	8	6	4	1	4	7	1	1	2	5	8	1	15	16	2	0	6	1	5	3	1	2	15	1	2	9	2	8	1	15	4	16	1	1	8	4	1	2	2	2	5	3	11	2	3
[truncated: 51 more columns]
