# Supplementary material for: A Bayesian method for detecting pairwise associations in compositional data
Source: PLoS Comput Biol. 2017 Nov 15;13(11):e1005852. doi: 10.1371/journal.pcbi.1005852 (PMC5706738; doi:10.1371/journal.pcbi.1005852)
Supplement: S2 Data — All simulated datasets from sparseDOSSA, as well as the template dataset used. For details on how these were generated, see S2 Text. (ZIP) [file pcbi.1005852.s005.zip › S2_data/sparseDOSSA_posterior_fornix_template_cor_value_-0.3/BugBugMatrixCounts_assoc_d_95.txt]

Feature_BugToBugAssociations_a_7_d_1_1	0	0	1	14	7	10	0	1	2	3	1	2	0	4	1	4	1	0	3	2	3	0	4	0	0	0	0	1	8	1	1	0	1	4	3	1	0	4	6	1	0	10	13	0	4	0	3	1	1
Feature_BugToBugAssociations_a_7_d_1_2	2	7	12	1	0	1	0	0	1	1	1	1	10	5	0	4	0	1	0	6	0	0	1	0	0	10	2	8	3	3	1	1	1	1	6	2	1	0	9	2	0	0	1	2	1	3	5	7	2
Feature_BugToBugAssociations_a_7_d_1_3	0	0	1	3	0	2	0	0	0	1	0	0	1	1	4	1	1	0	2	1	1	2	1	0	1	1	0	0	0	0	1	1	0	1	0	2	1	1	2	1	0	0	0	0	0	0	0	0	0
Feature_BugToBugAssociations_a_7_d_1_4	0	14	0	3	5	15	25	0	5	80	0	8	2	1	0	0	24	29	7	73	69	12	0	5	0	71	65	58	9	1	4	23	32	27	1	10	3	1	1	20	3	3	0	0	18	0	1	12	1
Feature_BugToBugAssociations_a_7_d_1_5	455	901	18	267	918	653	143	832	676	398	516	896	592	924	53	182	817	591	426	176	123	258	371	487	846	890	521	345	1155	550	365	222	100	111	133	196	290	601	205	260	412	337	239	986	142	1106	1037	128	1041
Feature_BugToBugAssociations_a_7_d_1_6	1	0	0	0	24	3	0	1	11	2	2	0	0	0	1	2	0	32	0	21	138	37	1	0	0	12	3	0	0	0	47	19	1	1	0	28	40	0	1	0	0	19	0	0	0	16	0	0	104
Feature_BugToBugAssociations_a_7_d_1_7	2	5	0	91	8	0	1	1	2	50	2	0	41	32	2	69	68	16	0	0	0	70	16	6	0	38	9	59	8	1	4	42	6	10	70	13	7	53	0	1	72	16	1	24	1	14	6	15	1
Feature_BugToBugAssociations_a_7_d_1_8	19	3	38	32	14	78	35	39	52	8	11	47	4	57	39	4	57	38	117	29	20	42	20	66	31	23	75	43	34	31	107	2	55	116	119	53	51	12	4	34	123	88	37	21	55	37	32	13	10
Feature_BugToBugAssociations_a_7_d_1_9	0	1	8	9	0	3	1	1	1	1	2	7	1	0	1	11	0	12	2	0	2	0	1	1	3	1	3	3	1	4	1	1	14	6	3	13	0	0	3	4	3	1	12	0	1	2	0	10	5
Feature_BugToBugAssociations_a_7_d_1_10	3	2	0	0	0	1	3	0	0	0	0	2	1	1	1	0	1	0	1	0	1	0	0	1	0	3	1	0	0	0	2	1	3	0	0	0	0	1	2	1	2	0	1	1	1	1	1	1	4
Feature_BugToBugAssociations_a_7_d_1_11	1	13	0	11	2	0	8	1	7	13	1	5	22	13	8	19	1	1	7	0	1	23	3	3	4	3	20	4	2	3	1	0	0	0	3	17	8	26	12	4	21	2	6	0	0	4	4	2	4
Feature_BugToBugAssociations_a_7_d_1_12	2	2	2	4	1	0	1	1	0	5	1	0	1	0	0	2	1	0	0	4	1	0	1	5	6	0	1	0	0	2	2	17	0	1	0	1	1	1	0	0	1	1	6	17	2	3	0	1	0
Feature_BugToBugAssociations_a_7_d_1_13	8	3	14	1	6	5	3	0	0	1	15	4	3	6	1	0	2	2	0	0	0	6	2	4	28	2	8	1	5	3	8	1	6	8	1	0	17	17	15	1	5	0	16	8	9	4	0	1	1
Feature_BugToBugAssociations_a_7_d_1_14	14	3	9	2	1	2	6	12	6	0	4	12	7	5	8	7	5	1	1	2	3	1	7	3	13	1	3	8	6	2	2	1	0	2	4	3	2	8	0	3	2	1	3	7	4	8	12	4	4
[truncated: 51 more columns]
