# Supplementary material for: A Bayesian method for detecting pairwise associations in compositional data
Source: PLoS Comput Biol. 2017 Nov 15;13(11):e1005852. doi: 10.1371/journal.pcbi.1005852 (PMC5706738; doi:10.1371/journal.pcbi.1005852)
Supplement: S2 Data — All simulated datasets from sparseDOSSA, as well as the template dataset used. For details on how these were generated, see S2 Text. (ZIP) [file pcbi.1005852.s005.zip › S2_data/sparseDOSSA_posterior_fornix_template_cor_value_-0.3/BugBugMatrix_assoc_d_66.txt]

Feature_BugToBugAssociations_a_7_d_1_1	0	0.00319488817891374	0.0028169014084507	0	0.0119047619047619	0.0193236714975845	0	0.0510204081632653	0.00260416666666667	0.0666666666666667	0.0119521912350598	0.00192307692307692	0.00387096774193548	0.00177304964539007	0	0	0.0236406619385343	0	0	0	0.00754716981132075	0.00670241286863271	0.00626304801670146	0	0	0.0193905817174515	0.00169779286926995	0	0	0	0.00311526479750779	0.00284090909090909	0	0.0045045045045045	0.0357142857142857	0.00596125186289121	0.00144508670520231	0.00179533213644524	0.00138312586445367	0.00236406619385343	0.0588235294117647	0	0	0.000964320154291225	0.00464037122969838	0.0256410256410256	0	0.00197628458498024	0.00416666666666667
Feature_BugToBugAssociations_a_7_d_1_2	0.00641025641025641	0	0.00140845070422535	0.00340136054421769	0.00238095238095238	0.0579710144927536	0.034965034965035	0.0238095238095238	0.00520833333333333	0.0166666666666667	0	0	0.00129032258064516	0.00531914893617021	0	0.00279329608938547	0.00236406619385343	0.00550314465408805	0.00632911392405063	0	0.00377358490566038	0.00268096514745308	0.00417536534446764	0	0.0173160173160173	0.00184672206832872	0.0169779286926995	0.000956937799043062	0.00165562913907285	0	0.00623052959501558	0.00568181818181818	0.0040650406504065	0.0225225225225225	0.0357142857142857	0.0253353204172876	0.00867052023121387	0	0.00276625172890733	0.00709219858156028	0.0352941176470588	0.00288184438040346	0.00488997555012225	0.00289296046287367	0.00696055684454756	0.205128205128205	0.00204081632653061	0.00197628458498024	0
Feature_BugToBugAssociations_a_7_d_1_3	0	0	0.00422535211267606	0	0.00238095238095238	0.00966183574879227	0.020979020979021	0.00340136054421769	0	0	0.00398406374501992	0.00192307692307692	0	0.00177304964539007	0.00115074798619102	0.00279329608938547	0	0	0.00316455696202532	0.00109289617486339	0	0	0.00104384133611691	0.00198412698412698	0	0.000923361034164358	0	0.000956937799043062	0	0	0.00623052959501558	0.00568181818181818	0.00203252032520325	0	0.00446428571428571	0	0.00289017341040462	0.00179533213644524	0	0.00236406619385343	0.00588235294117647	0	0	0.000964320154291225	0.00232018561484919	0.0256410256410256	0.00612244897959184	0.00197628458498024	0.00416666666666667
Feature_BugToBugAssociations_a_7_d_1_4	0.0016025641025641	0	0	0.115646258503401	0.166666666666667	0.246376811594203	0	0	0.0104166666666667	0.0416666666666667	0.119521912350598	0.0307692307692308	0	0.00177304964539007	0.00115074798619102	0	0.212765957446809	0.0117924528301887	0.00632911392405063	0.00109289617486339	0	0	0.0375782881002088	0.00198412698412698	0.0216450216450216	0.00369344413665743	0.00509337860780985	0.00956937799043062	0.00165562913907285	0	0.130841121495327	0	0.00203252032520325	0.0225225225225225	0	0.029806259314456	0.0390173410404624	0.0287253141831239	0.004149377593361	0.00236406619385343	0.00588235294117647	0.0345821325648415	0.00488997555012225	0	0	0	0.00204081632653061	0.00197628458498024	0.0333333333333333
Feature_BugToBugAssociations_a_7_d_1_5	0.923076923076923	0.514376996805112	0.828169014084507	0.687074829931973	0.642857142857143	0.502415458937198	0.468531468531469	0.73469387755102	0.90234375	0.175	0.641434262948207	0.526923076923077	0.909677419354839	0.868794326241135	0.80897583429229	0.569832402234637	0.565011820330969	0.908018867924528	0.756329113924051	0.922404371584699	0.671698113207547	0.908847184986595	0.879958246346555	0.884920634920635	0.242424242424242	0.914127423822715	0.709677419354839	0.889952153110048	0.817880794701987	0.551569506726457	0.61993769470405	0.579545454545455	0.810975609756098	0.585585585585586	0.183035714285714	0.81371087928465	0.786127167630058	0.929982046678636	0.822959889349931	0.858156028368794	0.588235294117647	0.76657060518732	0.635696821515892	0.885245901639344	0.837587006960557	0.282051282051282	0.76734693877551	0.717391304347826	0.8125
Feature_BugToBugAssociations_a_7_d_1_6	0	0	0.0549295774647887	0.0136054421768707	0	0	0	0.00340136054421769	0.00130208333333333	0	0	0.296153846153846	0.00903225806451613	0.00531914893617021	0	0.00279329608938547	0	0.0479559748427673	0	0	0	0.0254691689008043	0	0.0257936507936508	0.121212121212121	0.000923361034164358	0	0	0.0877483443708609	0.234678624813154	0.105919003115265	0.00852272727272727	0.144308943089431	0	0.540178571428571	0	0.0664739884393064	0	0	0.00472813238770686	0.0411764705882353	0.00288184438040346	0	0.00192864030858245	0	0	0.00816326530612245	0.00592885375494071	0.0208333333333333
Feature_BugToBugAssociations_a_7_d_1_7	0.00320512820512821	0.0255591054313099	0.0154929577464789	0.0578231292517007	0.0690476190476191	0.00966183574879227	0.013986013986014	0.00680272108843537	0	0.025	0.0318725099601594	0	0.0103225806451613	0.0106382978723404	0.00115074798619102	0.00279329608938547	0.033096926713948	0.00943396226415094	0.0316455696202532	0.00437158469945355	0.0150943396226415	0	0.00208768267223382	0.00992063492063492	0.0779220779220779	0.00923361034164358	0.101867572156197	0.00478468899521531	0.0529801324503311	0.104633781763827	0.00311526479750779	0.159090909090909	0.00813008130081301	0.0405405405405405	0.00892857142857143	0.00894187779433681	0	0.00179533213644524	0.0235131396957123	0.00709219858156028	0	0.0201729106628242	0.0855745721271394	0	0.0580046403712297	0.0512820512820513	0.0102040816326531	0.0237154150197628	0.00416666666666667
Feature_BugToBugAssociations_a_7_d_1_8	0.0368589743589744	0.405750798722045	0.0788732394366197	0.0442176870748299	0.0380952380952381	0.0338164251207729	0.0839160839160839	0.0850340136054422	0.0455729166666667	0.275	0.167330677290837	0.103846153846154	0.0412903225806452	0.0833333333333333	0.163406214039125	0.307262569832402	0.101654846335697	0.00393081761006289	0.0886075949367089	0.0426229508196721	0.154716981132075	0.00804289544235925	0.0532359081419624	0	0.497835497835498	0.0350877192982456	0.144312393887946	0.0708133971291866	0.0231788079470199	0.0687593423019432	0.043613707165109	0.147727272727273	0.0040650406504065	0.13963963963964	0.0267857142857143	0.0953800298062593	0.0823699421965318	0.0161579892280072	0.110650069156293	0.00236406619385343	0.0529411764705882	0.0576368876080692	0.202933985330073	0.0954676952748312	0.00928074245939675	0.256410256410256	0.124489795918367	0.201581027667984	0.0166666666666667
Feature_BugToBugAssociations_a_7_d_1_9	0	0.0319488817891374	0.00563380281690141	0.00340136054421769	0.00714285714285714	0.00966183574879227	0.0769230769230769	0.0170068027210884	0.0078125	0.108333333333333	0.00398406374501992	0.025	0.0154838709677419	0.00531914893617021	0.00575373993095512	0.0111731843575419	0.00236406619385343	0.00157232704402516	0.0221518987341772	0.00327868852459016	0.0754716981132075	0.00402144772117962	0.00939457202505219	0.00793650793650794	0.00432900432900433	0.00277008310249307	0.0067911714770798	0.00287081339712919	0.00165562913907285	0.00149476831091181	0.0280373831775701	0.00284090909090909	0.00203252032520325	0.036036036036036	0.00446428571428571	0.00596125186289121	0.00289017341040462	0.00179533213644524	0.00968188105117566	0.0354609929078014	0.0117647058823529	0.00576368876080692	0.00488997555012225	0.00578592092574735	0.0116009280742459	0.0512820512820513	0.0204081632653061	0.0197628458498024	0.0583333333333333
Feature_BugToBugAssociations_a_7_d_1_10	0.00320512820512821	0	0	0	0	0	0	0	0.00130208333333333	0	0.00398406374501992	0	0.00129032258064516	0.00177304964539007	0	0.00279329608938547	0.00236406619385343	0	0.00316455696202532	0.00218579234972678	0.00377358490566038	0	0.00104384133611691	0.0158730158730159	0.00432900432900433	0	0.00169779286926995	0.00191387559808612	0.00165562913907285	0.00149476831091181	0.00311526479750779	0.00284090909090909	0.00813008130081301	0.0045045045045045	0.00446428571428571	0	0	0.00179533213644524	0.00276625172890733	0.00236406619385343	0	0.00288184438040346	0.00733496332518337	0	0	0	0	0	0.00416666666666667
Feature_BugToBugAssociations_a_7_d_1_11	0.0016025641025641	0	0	0.0578231292517007	0.00238095238095238	0.00483091787439614	0.195804195804196	0.0102040816326531	0.00260416666666667	0.108333333333333	0.00398406374501992	0.00769230769230769	0.00387096774193548	0	0	0.00279329608938547	0.00945626477541371	0.00864779874213836	0.00949367088607595	0.0131147540983607	0.00377358490566038	0.00402144772117962	0.00208768267223382	0.00595238095238095	0.00432900432900433	0	0.00509337860780985	0.015311004784689	0.0033112582781457	0.0224215246636771	0.0311526479750779	0	0.0040650406504065	0.00900900900900901	0.0491071428571429	0.0029806259314456	0.00144508670520231	0.00179533213644524	0.00968188105117566	0.0591016548463357	0.152941176470588	0.0662824207492795	0.0244498777506112	0.00192864030858245	0.0301624129930394	0.0256410256410256	0.026530612244898	0.00197628458498024	0.00416666666666667
Feature_BugToBugAssociations_a_7_d_1_12	0.00320512820512821	0	0	0	0.00476190476190476	0.00966183574879227	0.027972027972028	0.00340136054421769	0.00911458333333333	0.0916666666666667	0.00398406374501992	0	0.00129032258064516	0.00709219858156028	0.0046029919447641	0.0391061452513966	0.00236406619385343	0.00157232704402516	0	0.00218579234972678	0.0150943396226415	0.00134048257372654	0.00104384133611691	0.0158730158730159	0.00432900432900433	0.00554016620498615	0	0.000956937799043062	0	0.00149476831091181	0.0124610591900312	0.0255681818181818	0.00203252032520325	0	0	0.00745156482861401	0.00433526011560694	0.00179533213644524	0.00276625172890733	0	0.0117647058823529	0	0.00244498777506112	0.000964320154291225	0.0139211136890951	0	0.0204081632653061	0.0177865612648221	0.025
Feature_BugToBugAssociations_a_7_d_1_13	0.0112179487179487	0.00638977635782748	0.00422535211267606	0.0102040816326531	0.0404761904761905	0.0869565217391304	0.0699300699300699	0.0136054421768707	0.00260416666666667	0.0583333333333333	0.00796812749003984	0	0.00129032258064516	0.00354609929078014	0.00920598388952819	0.0139664804469274	0.033096926713948	0.00157232704402516	0.0506329113924051	0.00327868852459016	0.00377358490566038	0.0335120643431635	0.00104384133611691	0.00595238095238095	0	0.00554016620498615	0.0033955857385399	0	0.0033112582781457	0.00149476831091181	0.00623052959501558	0.0596590909090909	0.00609756097560976	0.108108108108108	0.0491071428571429	0.0029806259314456	0.00433526011560694	0.00897666068222621	0.00138312586445367	0.00236406619385343	0.0117647058823529	0.00288184438040346	0.0244498777506112	0.00192864030858245	0	0.0512820512820513	0.00204081632653061	0	0.0125
Feature_BugToBugAssociations_a_7_d_1_14	0.00961538461538462	0.012779552715655	0.00422535211267606	0.00680272108843537	0.0119047619047619	0.00966183574879227	0.00699300699300699	0.0476190476190476	0.00911458333333333	0.0333333333333333	0	0.00576923076923077	0.00129032258064516	0.00354609929078014	0.0046029919447641	0.0418994413407821	0.0118203309692671	0	0.0221518987341772	0.00437158469945355	0.0452830188679245	0.00536193029490617	0.00104384133611691	0.0238095238095238	0.00432900432900433	0.000923361034164358	0.0033955857385399	0.00191387559808612	0.00496688741721854	0.0119581464872945	0	0	0.00203252032520325	0.027027027027027	0.0580357142857143	0.0014903129657228	0	0.00359066427289048	0.00829875518672199	0.0141843971631206	0.0235294117647059	0.037463976945245	0.00244498777506112	0.00192864030858245	0.0255220417633411	0.0256410256410256	0.0102040816326531	0.00395256916996047	0
[truncated: 51 more columns]
