# Supplementary material for: A Bayesian method for detecting pairwise associations in compositional data
Source: PLoS Comput Biol. 2017 Nov 15;13(11):e1005852. doi: 10.1371/journal.pcbi.1005852 (PMC5706738; doi:10.1371/journal.pcbi.1005852)
Supplement: S2 Data — All simulated datasets from sparseDOSSA, as well as the template dataset used. For details on how these were generated, see S2 Text. (ZIP) [file pcbi.1005852.s005.zip › S2_data/sparseDOSSA_posterior_fornix_template_cor_value_-0.3/BugBugMatrixCounts_assoc_d_75.txt]

Feature_BugToBugAssociations_a_7_d_1_1	7	1	4	2	1	1	0	0	2	0	0	1	4	2	0	3	2	5	0	0	3	1	2	0	1	0	0	0	0	0	2	0	2	0	0	3	3	2	1	4	0	0	0	0	0	1	0	1	0
Feature_BugToBugAssociations_a_7_d_1_2	0	1	0	2	5	3	1	1	11	0	4	0	3	0	4	1	1	1	1	1	3	0	3	0	3	1	3	1	3	6	3	6	1	1	1	1	2	0	0	0	1	4	3	1	2	0	1	3	2
Feature_BugToBugAssociations_a_7_d_1_3	0	0	0	1	0	0	1	1	1	0	1	1	1	1	1	0	0	0	2	1	1	2	0	1	0	0	1	0	2	0	1	0	0	0	0	1	1	0	1	0	0	0	1	1	1	1	1	0	0
Feature_BugToBugAssociations_a_7_d_1_4	9	80	0	0	6	2	4	2	1	0	54	5	3	1	2	53	0	9	0	62	19	0	0	7	3	2	3	42	0	2	30	83	4	6	15	5	1	1	0	10	0	7	6	1	0	6	3	0	55
Feature_BugToBugAssociations_a_7_d_1_5	871	613	339	478	339	258	183	683	620	412	692	1051	238	346	1048	1110	349	841	819	100	189	100	465	712	205	149	126	720	701	1137	876	778	578	1011	716	137	195	418	795	400	121	34	1198	1147	326	196	440	310	939
Feature_BugToBugAssociations_a_7_d_1_6	0	0	0	24	2	2	0	0	2	0	36	0	8	1	0	1	3	4	0	1	8	0	0	0	0	0	0	10	12	2	0	0	7	0	9	0	1	0	1	15	0	12	0	3	1	131	0	2	12
Feature_BugToBugAssociations_a_7_d_1_7	7	25	51	13	2	1	1	0	5	16	11	35	4	22	87	0	74	7	37	9	84	6	1	0	20	4	0	9	26	1	25	0	66	6	1	6	55	69	1	0	11	10	0	9	59	45	31	45	3
Feature_BugToBugAssociations_a_7_d_1_8	116	131	109	6	3	14	80	65	75	2	6	2	99	90	1	84	42	51	96	112	36	3	45	139	112	17	45	27	15	29	15	6	110	64	89	2	43	29	40	103	29	3	7	18	24	98	23	3	8
Feature_BugToBugAssociations_a_7_d_1_9	11	3	1	1	1	1	6	9	3	19	4	9	9	0	4	5	3	2	3	11	1	11	5	9	7	5	4	1	1	1	1	1	1	1	4	2	8	10	3	1	7	0	5	8	3	1	1	0	16
Feature_BugToBugAssociations_a_7_d_1_10	1	1	1	1	1	1	2	0	1	1	2	1	2	4	1	1	0	1	0	0	0	1	3	2	1	3	1	1	1	0	1	1	1	3	0	2	0	0	1	0	7	0	2	1	0	0	4	0	2
Feature_BugToBugAssociations_a_7_d_1_11	1	7	12	13	2	1	2	7	2	9	1	2	1	1	2	7	0	14	5	2	0	7	0	0	3	1	6	2	13	8	2	5	21	15	15	16	7	2	17	5	13	1	3	8	1	1	2	11	4
Feature_BugToBugAssociations_a_7_d_1_12	7	3	1	0	2	1	1	2	0	5	2	1	17	0	5	4	0	2	2	2	1	3	1	2	0	2	4	2	1	1	2	0	0	0	1	0	3	2	2	1	1	1	1	3	1	2	2	1	0
Feature_BugToBugAssociations_a_7_d_1_13	8	2	1	1	0	3	2	1	9	8	2	5	0	1	4	1	6	12	16	30	7	1	8	3	0	3	1	9	2	8	7	14	9	1	1	5	1	0	1	4	18	8	16	0	1	1	6	1	4
Feature_BugToBugAssociations_a_7_d_1_14	1	1	5	5	7	6	3	12	13	1	2	5	0	0	9	3	3	5	1	1	4	7	3	1	1	4	0	0	3	13	4	1	1	8	1	3	4	12	2	1	6	0	1	8	0	3	11	7	6
[truncated: 51 more columns]
