# Supplementary material for: A Bayesian method for detecting pairwise associations in compositional data
Source: PLoS Comput Biol. 2017 Nov 15;13(11):e1005852. doi: 10.1371/journal.pcbi.1005852 (PMC5706738; doi:10.1371/journal.pcbi.1005852)
Supplement: S2 Data — All simulated datasets from sparseDOSSA, as well as the template dataset used. For details on how these were generated, see S2 Text. (ZIP) [file pcbi.1005852.s005.zip › S2_data/sparseDOSSA_posterior_fornix_template_cor_value_-0.3/BugBugMatrixCounts_assoc_d_47.txt]

Feature_BugToBugAssociations_a_7_d_1_1	0	3	0	2	3	0	0	6	5	0	2	0	1	0	1	15	0	0	4	0	6	1	0	1	3	2	1	2	0	0	6	1	0	1	2	2	1	1	4	9	7	1	2	4	1	1	1	0	5
Feature_BugToBugAssociations_a_7_d_1_2	0	0	2	1	5	1	1	0	6	6	1	0	2	0	1	6	1	3	2	2	0	0	0	5	1	6	8	0	10	1	5	3	5	8	9	1	5	0	1	3	2	3	1	5	0	0	3	0	10
Feature_BugToBugAssociations_a_7_d_1_3	0	1	1	1	0	1	0	0	0	0	1	0	1	2	2	1	1	0	1	0	0	1	0	2	1	0	1	1	1	1	1	0	1	0	0	0	1	1	0	1	1	0	0	0	1	0	1	1	0
Feature_BugToBugAssociations_a_7_d_1_4	5	0	2	10	62	5	6	4	25	0	1	5	0	0	1	3	29	53	1	3	2	16	2	0	65	14	0	63	27	11	1	0	12	15	2	0	0	11	1	15	0	0	0	2	8	9	21	11	0
Feature_BugToBugAssociations_a_7_d_1_5	77	757	401	800	26	1195	349	151	840	111	652	124	524	58	1027	65	746	521	466	508	503	213	291	208	213	494	162	181	606	416	322	219	488	282	737	1081	316	49	619	325	682	264	391	50	66	257	314	775	838
Feature_BugToBugAssociations_a_7_d_1_6	0	0	0	0	17	0	0	40	1	0	9	0	3	140	1	1	13	0	0	3	13	0	4	55	5	1	0	0	0	7	0	11	27	2	0	1	0	0	6	0	1	0	31	0	2	2	0	4	2
Feature_BugToBugAssociations_a_7_d_1_7	0	6	1	20	2	0	1	53	2	31	38	0	5	2	27	0	2	5	7	3	23	3	8	15	84	0	1	6	22	53	8	0	2	37	1	1	15	44	0	48	13	26	66	93	5	8	30	1	46
Feature_BugToBugAssociations_a_7_d_1_8	43	83	5	11	11	4	1	38	1	17	5	63	3	4	14	30	12	56	110	119	121	35	22	98	25	0	57	7	78	47	1	10	2	24	3	87	25	38	125	50	24	81	100	37	81	8	58	43	106
Feature_BugToBugAssociations_a_7_d_1_9	1	2	13	1	14	1	2	2	1	0	15	12	3	8	3	13	4	1	1	6	17	4	6	0	14	4	0	13	4	1	3	1	12	3	6	1	2	2	2	0	7	2	1	2	6	3	1	1	0
Feature_BugToBugAssociations_a_7_d_1_10	0	2	0	0	1	2	0	0	0	1	1	1	1	0	1	0	2	0	4	0	0	1	1	2	0	1	2	2	5	1	1	0	1	0	1	1	1	0	0	0	1	2	0	1	1	0	2	0	0
Feature_BugToBugAssociations_a_7_d_1_11	1	17	1	1	4	14	1	22	6	11	0	24	0	3	4	2	3	13	3	10	4	14	4	0	0	1	2	8	11	5	5	9	3	17	14	12	4	7	2	4	6	7	6	1	1	2	5	6	2
Feature_BugToBugAssociations_a_7_d_1_12	0	2	2	0	2	9	1	3	1	2	0	1	1	7	1	4	0	0	1	1	1	1	1	4	2	1	0	1	1	1	0	0	1	0	0	0	0	0	1	1	2	1	1	1	4	2	1	1	1
Feature_BugToBugAssociations_a_7_d_1_13	5	7	21	1	4	5	3	2	24	7	0	18	0	2	5	3	10	4	1	2	0	1	1	2	8	0	6	1	1	7	4	1	13	12	20	1	19	3	1	8	0	3	4	6	1	0	4	13	17
Feature_BugToBugAssociations_a_7_d_1_14	3	6	1	5	1	2	9	5	4	8	3	3	3	12	6	5	1	3	2	4	4	1	3	2	1	8	4	2	2	3	3	4	1	2	13	2	8	10	5	1	5	6	10	1	2	2	5	0	17
[truncated: 51 more columns]
