# Supplementary material for: A Bayesian method for detecting pairwise associations in compositional data
Source: PLoS Comput Biol. 2017 Nov 15;13(11):e1005852. doi: 10.1371/journal.pcbi.1005852 (PMC5706738; doi:10.1371/journal.pcbi.1005852)
Supplement: S2 Data — All simulated datasets from sparseDOSSA, as well as the template dataset used. For details on how these were generated, see S2 Text. (ZIP) [file pcbi.1005852.s005.zip › S2_data/sparseDOSSA_posterior_fornix_template_cor_value_-0.3/BugBugMatrix_assoc_d_18.txt]

Feature_BugToBugAssociations_a_7_d_1_1	0.010989010989011	0.00650557620817844	0	0.00386100386100386	0	0.00984251968503937	0.00148809523809524	0.00431034482758621	0.00961538461538462	0	0	0	0.00284900284900285	0	0	0	0.0123839009287926	0	0	0.00150375939849624	0	0.00386847195357834	0.021505376344086	0.00185873605947955	0	0.0016366612111293	0	0.00323624595469256	0.00325027085590466	0.00581395348837209	0	0.00985221674876847	0.00160771704180064	0	0.004739336492891	0	0.00336700336700337	0.00544959128065395	0	0	0.00303030303030303	0.0060790273556231	0.0106157112526539	0.000961538461538462	0	0.00079428117553614	0.00297324083250743	0	0.00172711571675302
Feature_BugToBugAssociations_a_7_d_1_2	0	0.00185873605947955	0.00087260034904014	0.0231660231660232	0.0121802679658952	0.00196850393700787	0	0	0.00961538461538462	0.00170940170940171	0.00101214574898785	0.00300525920360631	0	0.013745704467354	0.00170357751277683	0.00602409638554217	0.00309597523219814	0	0	0.00451127819548872	0.0077319587628866	0.00193423597678917	0.00537634408602151	0.00557620817843866	0.00106609808102345	0.00654664484451719	0	0.0258899676375405	0	0.0348837209302326	0.0068870523415978	0.0123152709359606	0.00964630225080386	0.00354609929078014	0.004739336492891	0	0.00224466891133558	0.00136239782016349	0.00950118764845606	0.00166389351081531	0.00303030303030303	0.00303951367781155	0.00424628450106157	0.00288461538461538	0.00793650793650794	0.00158856235107228	0.0128840436075322	0.00359712230215827	0.00863557858376511
Feature_BugToBugAssociations_a_7_d_1_3	0	0	0.00087260034904014	0	0	0	0	0	0	0.00170940170940171	0.00101214574898785	0	0.00284900284900285	0.00343642611683849	0.00170357751277683	0	0.00309597523219814	0.000829187396351575	0	0	0.00515463917525773	0.00193423597678917	0.00268817204301075	0.00185873605947955	0.00106609808102345	0	0	0	0.00108342361863489	0.0116279069767442	0.00137741046831956	0	0.00160771704180064	0	0	0	0	0.00136239782016349	0	0.00166389351081531	0	0.00303951367781155	0	0.000961538461538462	0	0.00158856235107228	0.000991080277502478	0	0
Feature_BugToBugAssociations_a_7_d_1_4	0	0.00650557620817844	0	0	0.00609013398294762	0	0.00446428571428571	0	0.259615384615385	0.0102564102564103	0	0.0067618332081142	0.0256410256410256	0	0.00170357751277683	0.0923694779116466	0.0309597523219814	0.00580431177446103	0.0850850850850851	0.00601503759398496	0.0592783505154639	0	0.0725806451612903	0.00185873605947955	0	0.0310965630114566	0.0305164319248826	0.00323624595469256	0.00108342361863489	0	0.0151515151515152	0.0369458128078818	0	0	0	0.0418848167539267	0.00561167227833894	0	0.0973871733966746	0.00166389351081531	0.0393939393939394	0.0303951367781155	0	0	0.117460317460317	0.00714853057982526	0.0138751238850347	0.00359712230215827	0.00172711571675302
Feature_BugToBugAssociations_a_7_d_1_5	0.84981684981685	0.87546468401487	0.945898778359511	0.590733590733591	0.933008526187576	0.75	0.915178571428571	0.648706896551724	0.451923076923077	0.866666666666667	0.969635627530364	0.900826446280992	0.484330484330484	0.745704467353952	0.812606473594549	0.562248995983936	0.755417956656347	0.87893864013267	0.80980980980981	0.866165413533835	0.79639175257732	0.891682785299807	0.71505376344086	0.726765799256506	0.90724946695096	0.903436988543372	0.923708920187793	0.84789644012945	0.919826652221018	0.703488372093023	0.823691460055096	0.83743842364532	0.895498392282958	0.75531914893617	0.450236966824645	0.678010471204188	0.855218855218855	0.905994550408719	0.608076009501188	0.886855241264559	0.790909090909091	0.756838905775076	0.505307855626327	0.940384615384615	0.814285714285714	0.938046068308181	0.902874132804757	0.908273381294964	0.79447322970639
Feature_BugToBugAssociations_a_7_d_1_6	0	0.00185873605947955	0.00785340314136126	0	0.00243605359317905	0.00196850393700787	0.00148809523809524	0.0323275862068966	0.125	0.00854700854700855	0	0	0.404558404558405	0.0171821305841924	0	0.0421686746987952	0	0.00165837479270315	0.018018018018018	0.0195488721804511	0	0.0367504835589942	0.00268817204301075	0.157992565055762	0	0	0	0	0.00216684723726977	0	0.0151515151515152	0	0.00160771704180064	0	0.014218009478673	0.138743455497382	0.0303030303030303	0.00272479564032698	0	0	0	0	0.144373673036093	0	0.00317460317460317	0.00238284352660842	0.00991080277502478	0.0215827338129496	0
Feature_BugToBugAssociations_a_7_d_1_7	0.0549450549450549	0.0185873605947955	0	0.254826254826255	0.00243605359317905	0.00196850393700787	0.0163690476190476	0.196120689655172	0.00961538461538462	0	0.00910931174089069	0.000751314800901578	0.0056980056980057	0.013745704467354	0.112436115843271	0.00200803212851406	0.00928792569659443	0.00995024875621891	0.048048048048048	0.0646616541353384	0.00515463917525773	0.0135396518375242	0.021505376344086	0.00743494423791822	0.00106609808102345	0.0016366612111293	0.00117370892018779	0.0161812297734628	0.00108342361863489	0.0290697674418605	0.00275482093663912	0.0246305418719212	0	0.00354609929078014	0	0.0287958115183246	0.00448933782267116	0.0381471389645777	0.0997624703087886	0.0698835274542429	0.0212121212121212	0.033434650455927	0.191082802547771	0.0221153846153846	0	0.00079428117553614	0	0.00719424460431655	0.00690846286701209
Feature_BugToBugAssociations_a_7_d_1_8	0	0.0799256505576208	0.0130890052356021	0.0154440154440154	0.023142509135201	0.175196850393701	0.0238095238095238	0.0280172413793103	0.0192307692307692	0.0444444444444444	0.0131578947368421	0.072877535687453	0.0455840455840456	0.0549828178694158	0.00170357751277683	0.244979919678715	0.148606811145511	0.0928689883913764	0.031031031031031	0.00150375939849624	0.0824742268041237	0.0309477756286267	0.112903225806452	0.00929368029739777	0.0543710021321962	0.0130932896890344	0.0305164319248826	0.029126213592233	0.0238353196099675	0.13953488372093	0.101928374655647	0	0.022508038585209	0.145390070921986	0.417061611374408	0.0575916230366492	0.0662177328843996	0.0217983651226158	0.118764845605701	0.0199667221297837	0.0272727272727273	0.0182370820668693	0.123142250530786	0.0153846153846154	0.0206349206349206	0.034154090548054	0.0416253716551041	0.0161870503597122	0.122625215889465
Feature_BugToBugAssociations_a_7_d_1_9	0.00366300366300366	0.000929368029739777	0	0.027027027027027	0.00243605359317905	0.00196850393700787	0.00148809523809524	0.0021551724137931	0.0961538461538462	0.0102564102564103	0.00101214574898785	0.00225394440270473	0.0056980056980057	0.00343642611683849	0	0.0321285140562249	0.00309597523219814	0.00165837479270315	0.001001001001001	0.0210526315789474	0.0077319587628866	0.00580270793036751	0.00806451612903226	0.0315985130111524	0.0170575692963753	0.0180032733224223	0.00117370892018779	0.00323624595469256	0.00541711809317443	0.0116279069767442	0.00826446280991736	0.00738916256157635	0.022508038585209	0	0.0473933649289099	0.0340314136125654	0.00336700336700337	0.0108991825613079	0.0285035629453682	0.00499168053244592	0.00303030303030303	0.0547112462006079	0.00424628450106157	0.00288461538461538	0.0206349206349206	0.00238284352660842	0.00693756194251734	0.00179856115107914	0.00172711571675302
Feature_BugToBugAssociations_a_7_d_1_10	0	0.000929368029739777	0.00087260034904014	0	0	0.00196850393700787	0.00297619047619048	0.0021551724137931	0.00961538461538462	0	0.00101214574898785	0.000751314800901578	0.00284900284900285	0.013745704467354	0.00340715502555366	0.00401606425702811	0.0123839009287926	0.000829187396351575	0.001001001001001	0	0	0	0.00268817204301075	0.00185873605947955	0.00106609808102345	0.0016366612111293	0	0.00323624595469256	0.00108342361863489	0.0116279069767442	0.00137741046831956	0	0.00160771704180064	0.00709219858156028	0.00947867298578199	0.00261780104712042	0	0.00408719346049046	0.0142517814726841	0.00499168053244592	0.00303030303030303	0	0.00212314225053079	0.000961538461538462	0.00317460317460317	0.00079428117553614	0	0	0
Feature_BugToBugAssociations_a_7_d_1_11	0.043956043956044	0.00371747211895911	0.0174520069808028	0.0154440154440154	0.00852618757612668	0.0413385826771654	0.0119047619047619	0.0258620689655172	0.00961538461538462	0.00854700854700855	0.00101214574898785	0.000751314800901578	0	0.0687285223367698	0.0119250425894378	0.0100401606425703	0.0123839009287926	0	0.003003003003003	0	0.0128865979381443	0.00193423597678917	0.00537634408602151	0.00929368029739777	0.00533049040511727	0	0.00352112676056338	0.00323624595469256	0.0151679306608884	0.0232558139534884	0.0192837465564738	0.0591133004926108	0.00160771704180064	0.0354609929078014	0.004739336492891	0.00523560209424084	0.00673400673400673	0	0.0142517814726841	0	0.0181818181818182	0.0212765957446809	0	0	0.00476190476190476	0	0.000991080277502478	0.00899280575539568	0.0189982728842832
Feature_BugToBugAssociations_a_7_d_1_12	0	0	0.00087260034904014	0.0115830115830116	0.00121802679658952	0	0	0.0237068965517241	0	0	0.00202429149797571	0.000751314800901578	0.00854700854700855	0	0.00340715502555366	0	0	0.00497512437810945	0.001001001001001	0.00300751879699248	0.00257731958762887	0.00967117988394584	0.00537634408602151	0.00371747211895911	0	0.00981996726677578	0.00352112676056338	0	0.00541711809317443	0	0.00137741046831956	0.00246305418719212	0.00643086816720257	0	0.004739336492891	0	0.00112233445566779	0	0.00475059382422803	0.00166389351081531	0	0	0.0106157112526539	0.0115384615384615	0.00158730158730159	0.0039714058776807	0.00594648166501487	0	0.00345423143350604
Feature_BugToBugAssociations_a_7_d_1_13	0.00366300366300366	0	0.00087260034904014	0.0463320463320463	0.0048721071863581	0.00984251968503937	0.00595238095238095	0.0150862068965517	0	0.0427350427350427	0.00101214574898785	0.00601051840721262	0.00284900284900285	0.0309278350515464	0.0494037478705281	0.00200803212851406	0	0.00165837479270315	0	0.00902255639097744	0.00515463917525773	0	0.00268817204301075	0.033457249070632	0.00852878464818763	0.0114566284779051	0.00469483568075117	0.0453074433656958	0.0140845070422535	0.0174418604651163	0	0.00492610837438424	0.0321543408360129	0.0106382978723404	0.018957345971564	0.0104712041884817	0.0168350168350168	0.00408719346049046	0	0.00332778702163062	0.0878787878787879	0.0638297872340425	0	0	0	0.00317712470214456	0	0.00359712230215827	0.0379965457685665
Feature_BugToBugAssociations_a_7_d_1_14	0.032967032967033	0.00371747211895911	0.0113438045375218	0.0115830115830116	0.00365408038976857	0.00393700787401575	0.0148809523809524	0.021551724137931	0	0.00512820512820513	0	0.00525920360631104	0.00854700854700855	0.0343642611683849	0	0.00200803212851406	0.00928792569659443	0.000829187396351575	0.002002002002002	0.00300751879699248	0.0154639175257732	0.00193423597678917	0.021505376344086	0.00743494423791822	0.00319829424307036	0.0016366612111293	0.00117370892018779	0.0194174757281553	0.00650054171180932	0.0116279069767442	0.00275482093663912	0.00492610837438424	0.00321543408360129	0.0390070921985816	0.023696682464455	0.00261780104712042	0.00448933782267116	0.00408719346049046	0.00475059382422803	0.00332778702163062	0.00303030303030303	0.00911854103343465	0.00424628450106157	0.00192307692307692	0.00634920634920635	0.00317712470214456	0.000991080277502478	0.0251798561151079	0.00172711571675302
[truncated: 51 more columns]
