# Supplementary material for: A Bayesian method for detecting pairwise associations in compositional data
Source: PLoS Comput Biol. 2017 Nov 15;13(11):e1005852. doi: 10.1371/journal.pcbi.1005852 (PMC5706738; doi:10.1371/journal.pcbi.1005852)
Supplement: S2 Data — All simulated datasets from sparseDOSSA, as well as the template dataset used. For details on how these were generated, see S2 Text. (ZIP) [file pcbi.1005852.s005.zip › S2_data/sparseDOSSA_posterior_fornix_template_cor_value_-0.3/BugBugMatrix_assoc_d_19.txt]

Feature_BugToBugAssociations_a_7_d_1_1	0	0.0013869625520111	0	0	0.00280112044817927	0.00145772594752187	0.0043956043956044	0.00183823529411765	0.00617283950617284	0.00192678227360308	0.0111111111111111	0	0.00819672131147541	0	0	0	0.00111731843575419	0.0027027027027027	0.00119331742243437	0.00130208333333333	0.00133155792276964	0.0348837209302326	0	0.00186219739292365	0.00132275132275132	0.0223713646532438	0.0168539325842697	0.00332225913621262	0	0.00564971751412429	0	0.00735294117647059	0.00159235668789809	0	0.0018796992481203	0.000784929356357928	0.0193548387096774	0.00137551581843191	0.0481283422459893	0.00238095238095238	0.010752688172043	0.0823045267489712	0.00180505415162455	0.00113765642775882	0.0164609053497942	0.0087527352297593	0.031021897810219	0	0.000873362445414847
Feature_BugToBugAssociations_a_7_d_1_2	0.00512820512820513	0.00416088765603329	0.00293255131964809	0.00623052959501558	0.00280112044817927	0.0160349854227405	0	0.00367647058823529	0.00308641975308642	0	0.00277777777777778	0.00143061516452074	0.00273224043715847	0.00634920634920635	0.0010752688172043	0.0125	0.00223463687150838	0	0.0035799522673031	0.00130208333333333	0.00133155792276964	0	0.000966183574879227	0.00186219739292365	0.00661375661375661	0.0268456375838926	0	0.00332225913621262	0.00307692307692308	0	0	0.0147058823529412	0.000796178343949045	0.00181818181818182	0.0056390977443609	0	0.0021505376344086	0.00137551581843191	0.0160427807486631	0.00476190476190476	0.00716845878136201	0	0.00541516245487365	0.00113765642775882	0.00411522633744856	0.0175054704595186	0.00182481751824818	0	0
Feature_BugToBugAssociations_a_7_d_1_3	0	0.0013869625520111	0.00146627565982405	0	0.00280112044817927	0	0.0021978021978022	0	0.00308641975308642	0.00192678227360308	0.00277777777777778	0	0.00273224043715847	0.00158730158730159	0.0010752688172043	0.0125	0.00111731843575419	0	0	0	0.00133155792276964	0.00387596899224806	0	0	0	0	0.00561797752808989	0	0.00307692307692308	0.0112994350282486	0.00387596899224806	0	0.000796178343949045	0	0	0	0	0	0.00267379679144385	0	0	0.00411522633744856	0.0144404332129964	0	0.00823045267489712	0.00218818380743982	0.00182481751824818	0.00305810397553517	0
Feature_BugToBugAssociations_a_7_d_1_4	0	0.00416088765603329	0	0.00623052959501558	0.00280112044817927	0	0	0.00919117647058824	0.219135802469136	0.00385356454720617	0.0888888888888889	0.00143061516452074	0	0.019047619047619	0.0010752688172043	0.175	0	0.0567567567567568	0.0107398568019093	0.00130208333333333	0	0.0930232558139535	0	0.00186219739292365	0.0145502645502645	0.0111856823266219	0.0112359550561798	0	0.0123076923076923	0.0282485875706215	0	0.338235294117647	0	0.00727272727272727	0.0244360902255639	0	0	0	0.0748663101604278	0.0166666666666667	0	0	0	0.0489192263936291	0.0576131687242798	0.0306345733041575	0.0127737226277372	0.00611620795107034	0.0192139737991266
Feature_BugToBugAssociations_a_7_d_1_5	0.205128205128205	0.948682385575589	0.846041055718475	0.819314641744548	0.868347338935574	0.924198250728863	0.804395604395604	0.941176470588235	0.469135802469136	0.884393063583815	0.719444444444444	0.811158798283262	0.833333333333333	0.86984126984127	0.863440860215054	0.35	0.932960893854749	0.581081081081081	0.885441527446301	0.717447916666667	0.904127829560586	0.329457364341085	0.926570048309179	0.662942271880819	0.961640211640212	0.608501118568233	0.561797752808989	0.777408637873754	0.756923076923077	0.0112994350282486	0.810077519379845	0.525735294117647	0.944267515923567	0.95	0.909774436090226	0.906593406593407	0.640860215053763	0.744154057771664	0.494652406417112	0.633333333333333	0.573476702508961	0.325102880658436	0.808664259927798	0.688282138794084	0.839506172839506	0.713347921225383	0.764598540145985	0.535168195718654	0.758078602620087
Feature_BugToBugAssociations_a_7_d_1_6	0	0.0221914008321775	0.0234604105571848	0	0.00280112044817927	0.00291545189504373	0	0	0	0	0	0.0429184549356223	0	0.00476190476190476	0.0021505376344086	0	0.00111731843575419	0.0243243243243243	0	0.1015625	0.0386151797603196	0	0	0	0	0.25503355704698	0.0112359550561798	0	0.00615384615384615	0	0.00775193798449612	0	0	0	0	0	0	0.00137551581843191	0.00267379679144385	0.0261904761904762	0.003584229390681	0.0288065843621399	0	0.0910125142207053	0	0.0678336980306346	0.00547445255474453	0.00611620795107034	0.0104803493449782
Feature_BugToBugAssociations_a_7_d_1_7	0.0205128205128205	0	0.0263929618768328	0.00311526479750779	0.0840336134453782	0.021865889212828	0.0153846153846154	0	0.222222222222222	0	0.0416666666666667	0.0214592274678112	0.00819672131147541	0.00793650793650794	0	0.1125	0	0.0135135135135135	0.00954653937947494	0	0	0.00387596899224806	0.0405797101449275	0.167597765363128	0	0	0.0112359550561798	0.00332225913621262	0.00307692307692308	0.169491525423729	0.0193798449612403	0.0110294117647059	0.0262738853503185	0.0154545454545455	0.0056390977443609	0.00470957613814757	0.148387096774194	0.0660247592847318	0.245989304812834	0.178571428571429	0.100358422939068	0.00411522633744856	0.0036101083032491	0.00910125142207053	0.0123456790123457	0.0612691466083151	0	0.180428134556575	0.0646288209606987
Feature_BugToBugAssociations_a_7_d_1_8	0.594871794871795	0.00277392510402219	0.0586510263929619	0.11214953271028	0.00560224089635854	0.00583090379008746	0.118681318681319	0.0275735294117647	0.0493827160493827	0.0732177263969171	0.0416666666666667	0.0958512160228898	0.0792349726775956	0.0111111111111111	0.0634408602150538	0.1	0.041340782122905	0.227027027027027	0.0560859188544153	0.130208333333333	0.0066577896138482	0.472868217054264	0.00483091787439614	0.0837988826815642	0.00264550264550265	0.0536912751677852	0.258426966292135	0.159468438538206	0.113846153846154	0.627118644067797	0.0503875968992248	0.0477941176470588	0.00636942675159236	0.00272727272727273	0.0018796992481203	0.0729984301412873	0.139784946236559	0.165061898211829	0.0588235294117647	0.114285714285714	0.225806451612903	0.506172839506173	0.124548736462094	0.15358361774744	0.00411522633744856	0.037199124726477	0.144160583941606	0.214067278287462	0.117903930131004
Feature_BugToBugAssociations_a_7_d_1_9	0.0102564102564103	0	0.00293255131964809	0.00934579439252336	0.00280112044817927	0.0043731778425656	0.0241758241758242	0.00367647058823529	0.00308641975308642	0.00385356454720617	0.00555555555555556	0.00572246065808298	0.0327868852459016	0.026984126984127	0.0161290322580645	0.0375	0.00335195530726257	0.0513513513513514	0.00835322195704057	0.00651041666666667	0.0213049267643142	0.0116279069767442	0.00386473429951691	0.031657355679702	0.00396825396825397	0.00223713646532438	0.00561797752808989	0.0132890365448505	0.0153846153846154	0.0225988700564972	0.0465116279069767	0.0147058823529412	0.00159235668789809	0.0109090909090909	0	0.00156985871271586	0.0021505376344086	0.00137551581843191	0	0.00476190476190476	0.010752688172043	0.00823045267489712	0.0108303249097473	0	0.00411522633744856	0.0240700218818381	0.00547445255474453	0	0.00698689956331878
Feature_BugToBugAssociations_a_7_d_1_10	0.00512820512820513	0.00832177531206657	0.0175953079178886	0.00623052959501558	0	0	0.0021978021978022	0.00183823529411765	0.00308641975308642	0	0	0.0100143061516452	0.00273224043715847	0.0111111111111111	0.0021505376344086	0.0375	0.00111731843575419	0	0.00119331742243437	0.00130208333333333	0	0.00387596899224806	0.00289855072463768	0.00558659217877095	0	0	0	0.00332225913621262	0.00307692307692308	0	0.00775193798449612	0	0.000796178343949045	0	0.0018796992481203	0.000784929356357928	0	0.00275103163686382	0.00267379679144385	0.00238095238095238	0	0.00411522633744856	0	0.00113765642775882	0.00823045267489712	0	0.00182481751824818	0.00305810397553517	0.00262008733624454
Feature_BugToBugAssociations_a_7_d_1_11	0.0461538461538462	0.00416088765603329	0.00879765395894428	0.0186915887850467	0.0112044817927171	0.00291545189504373	0.0175824175824176	0.00183823529411765	0	0.0250481695568401	0.0777777777777778	0	0.00273224043715847	0.00158730158730159	0.0172043010752688	0.0125	0.00223463687150838	0.00540540540540541	0.00238663484486874	0.0143229166666667	0.00133155792276964	0.0271317829457364	0.0115942028985507	0.00186219739292365	0.00264550264550265	0.00447427293064877	0.0112359550561798	0	0.00615384615384615	0.0282485875706215	0.00387596899224806	0.0183823529411765	0	0.00454545454545455	0.0451127819548872	0.00941915227629513	0.0387096774193548	0.00550206327372765	0.0427807486631016	0.00952380952380952	0.00716845878136201	0.00411522633744856	0.0072202166064982	0.00113765642775882	0.00411522633744856	0.0131291028446389	0.00364963503649635	0.0152905198776758	0.00611353711790393
Feature_BugToBugAssociations_a_7_d_1_12	0.00512820512820513	0	0	0	0.00280112044817927	0.0145772594752187	0.00659340659340659	0.00183823529411765	0.00617283950617284	0.00578034682080925	0.00277777777777778	0.00143061516452074	0.0191256830601093	0.00158730158730159	0	0	0.00446927374301676	0.0027027027027027	0.0035799522673031	0.00651041666666667	0.00133155792276964	0	0	0.0074487895716946	0	0.00223713646532438	0.0337078651685393	0.00332225913621262	0.0430769230769231	0.0112994350282486	0.0116279069767442	0.00367647058823529	0.000796178343949045	0	0	0.000784929356357928	0.0043010752688172	0.00137551581843191	0.00267379679144385	0.00238095238095238	0.003584229390681	0.00411522633744856	0.00180505415162455	0	0.00411522633744856	0.00218818380743982	0.00364963503649635	0.00917431192660551	0.000873362445414847
Feature_BugToBugAssociations_a_7_d_1_13	0.0666666666666667	0	0.00146627565982405	0.0155763239875389	0	0.0043731778425656	0	0.00367647058823529	0.00617283950617284	0	0.00277777777777778	0.00715307582260372	0.00273224043715847	0.0333333333333333	0.0290322580645161	0.125	0.00335195530726257	0.0324324324324324	0.0167064439140811	0.00130208333333333	0.00399467376830892	0.0116279069767442	0.00676328502415459	0.031657355679702	0.00132275132275132	0	0.0561797752808989	0.0132890365448505	0.0307692307692308	0.0621468926553672	0.0232558139534884	0.00735294117647059	0.0143312101910828	0.00272727272727273	0	0.000784929356357928	0.0021505376344086	0.00275103163686382	0.00267379679144385	0.00476190476190476	0	0.00823045267489712	0.0144404332129964	0.00227531285551763	0.00411522633744856	0.00218818380743982	0.0164233576642336	0.0275229357798165	0.011353711790393
Feature_BugToBugAssociations_a_7_d_1_14	0.041025641025641	0.00277392510402219	0.0102639296187683	0.00311526479750779	0.0112044817927171	0.00145772594752187	0.0043956043956044	0.00367647058823529	0.00925925925925926	0	0.00277777777777778	0.00143061516452074	0.00546448087431694	0.00476190476190476	0.0032258064516129	0.025	0.00558659217877095	0.0027027027027027	0.00119331742243437	0.0169270833333333	0.018641810918775	0.00775193798449612	0.00193236714975845	0.00186219739292365	0.00529100529100529	0.0134228187919463	0.0168539325842697	0.0199335548172757	0.00307692307692308	0.0225988700564972	0.0155038759689922	0.0110294117647059	0.00238853503184713	0.00454545454545455	0.0037593984962406	0.00156985871271586	0.0021505376344086	0.00687757909215956	0.0053475935828877	0	0.0573476702508961	0.0205761316872428	0.0072202166064982	0.00227531285551763	0.0329218106995885	0.0196936542669584	0.0072992700729927	0	0.000873362445414847
[truncated: 51 more columns]
