# Supplementary material for: A Bayesian method for detecting pairwise associations in compositional data
Source: PLoS Comput Biol. 2017 Nov 15;13(11):e1005852. doi: 10.1371/journal.pcbi.1005852 (PMC5706738; doi:10.1371/journal.pcbi.1005852)
Supplement: S2 Data — All simulated datasets from sparseDOSSA, as well as the template dataset used. For details on how these were generated, see S2 Text. (ZIP) [file pcbi.1005852.s005.zip › S2_data/sparseDOSSA_posterior_fornix_template_cor_value_-0.3/BugBugMatrixCounts_assoc_d_5.txt]

Feature_BugToBugAssociations_a_7_d_1_1	0	0	2	1	0	0	0	4	5	3	1	5	1	13	0	0	0	1	2	1	1	5	1	8	2	6	0	0	1	2	0	0	11	2	0	0	2	3	1	5	3	3	0	2	2	0	0	1	6
Feature_BugToBugAssociations_a_7_d_1_2	17	4	15	0	0	2	0	2	2	14	1	2	9	0	1	0	1	3	0	8	1	1	1	1	1	12	2	2	2	0	5	1	3	6	1	6	1	2	2	6	1	1	0	7	1	1	0	2	1
Feature_BugToBugAssociations_a_7_d_1_3	2	1	1	1	0	2	1	0	0	2	0	2	0	1	0	0	0	1	0	1	1	1	1	1	1	1	1	0	0	0	2	1	0	0	0	2	2	0	0	1	1	1	1	0	0	1	0	1	0
Feature_BugToBugAssociations_a_7_d_1_4	1	17	35	2	1	0	53	37	18	19	17	0	1	14	17	0	2	4	1	0	40	62	0	0	1	2	4	0	0	0	4	27	6	38	64	1	19	59	0	0	15	39	36	1	0	0	2	0	41
Feature_BugToBugAssociations_a_7_d_1_5	141	278	277	464	1053	202	374	1089	741	1142	402	885	175	476	355	564	222	71	717	92	285	815	90	825	740	251	416	181	401	438	349	664	993	327	162	176	689	693	348	343	157	19	189	969	95	152	875	821	705
Feature_BugToBugAssociations_a_7_d_1_6	0	0	1	0	0	1	0	18	5	26	1	1	32	1	1	0	2	9	85	0	4	0	117	0	94	0	0	0	1	0	0	0	1	0	0	2	8	0	1	7	159	2	0	50	0	0	0	31	45
Feature_BugToBugAssociations_a_7_d_1_7	0	1	2	21	16	3	0	9	19	0	3	60	4	10	8	0	43	18	83	0	2	1	70	8	13	70	1	6	43	27	18	13	0	0	0	20	22	45	64	0	1	6	6	0	16	31	5	1	91
Feature_BugToBugAssociations_a_7_d_1_8	13	53	7	76	39	18	77	32	101	109	7	27	14	15	29	46	33	104	13	67	96	57	15	33	0	0	18	27	135	27	107	8	13	36	0	52	37	1	1	24	21	137	17	8	47	91	74	32	23
Feature_BugToBugAssociations_a_7_d_1_9	2	5	2	0	12	10	5	3	5	0	5	1	3	0	13	13	14	0	1	1	14	8	0	1	0	9	2	9	7	5	1	2	15	9	3	4	2	6	5	6	5	0	1	5	8	11	7	5	2
Feature_BugToBugAssociations_a_7_d_1_10	1	1	0	0	3	1	1	0	1	0	1	3	0	1	1	1	1	0	0	3	1	1	1	0	1	1	7	11	4	1	1	1	0	0	11	7	1	1	1	1	2	5	1	3	3	1	0	0	1
Feature_BugToBugAssociations_a_7_d_1_11	2	3	3	22	3	3	2	8	2	16	4	6	5	14	14	0	2	0	1	1	2	27	0	9	13	12	24	4	27	2	3	18	3	0	8	2	1	2	2	10	2	12	2	0	0	23	2	1	4
Feature_BugToBugAssociations_a_7_d_1_12	5	5	1	0	1	0	8	16	0	1	0	1	1	2	1	0	12	0	8	2	1	2	1	0	1	1	0	0	1	1	1	1	5	1	1	1	1	0	1	1	0	1	10	3	1	5	2	4	0
Feature_BugToBugAssociations_a_7_d_1_13	1	6	4	3	16	2	28	1	0	1	4	0	8	4	2	1	1	2	13	1	0	2	1	2	3	3	4	22	0	3	22	10	0	0	3	0	1	3	0	0	1	1	7	0	1	3	0	1	1
Feature_BugToBugAssociations_a_7_d_1_14	1	5	7	13	10	10	0	2	1	1	2	1	6	1	1	2	8	1	2	2	8	5	10	1	4	2	6	6	1	9	2	4	1	1	1	2	7	5	2	1	2	1	2	2	2	2	9	3	2
[truncated: 51 more columns]
