# Supplementary material for: A Bayesian method for detecting pairwise associations in compositional data
Source: PLoS Comput Biol. 2017 Nov 15;13(11):e1005852. doi: 10.1371/journal.pcbi.1005852 (PMC5706738; doi:10.1371/journal.pcbi.1005852)
Supplement: S2 Data — All simulated datasets from sparseDOSSA, as well as the template dataset used. For details on how these were generated, see S2 Text. (ZIP) [file pcbi.1005852.s005.zip › S2_data/sparseDOSSA_posterior_fornix_template_cor_value_-0.3/BugBugMatrix_assoc_d_99.txt]

Feature_BugToBugAssociations_a_7_d_1_1	0	0	0.00711743772241993	0.00105596620908131	0.0150093808630394	0	0	0	0	0.00154798761609907	0.00268456375838926	0.00701754385964912	0.00363636363636364	0.00259515570934256	0.00251256281407035	0.0139372822299652	0.00212314225053079	0.000947867298578199	0.00161030595813205	0	0.00511073253833049	0	0.00711743772241993	0.00131061598951507	0.000893655049151028	0.0249520153550864	0.0189274447949527	0.016260162601626	0.00278810408921933	0.00101214574898785	0.000814332247557003	0	0.0018348623853211	0	0	0	0.00164473684210526	0.00441826215022091	0	0.0160642570281124	0.00298507462686567	0	0	0.00704225352112676	0.00792253521126761	0.00174672489082969	0.00259067357512953	0.00854700854700855	0
Feature_BugToBugAssociations_a_7_d_1_2	0.00550964187327824	0.00669642857142857	0.00355871886120996	0.00105596620908131	0	0.00324675324675325	0	0.00208116545265349	0	0.00154798761609907	0.00805369127516779	0.00584795321637427	0	0.000865051903114187	0.00251256281407035	0.00348432055749129	0.0106157112526539	0.00947867298578199	0	0	0.00340715502555366	0	0	0.00655307994757536	0.00178731009830206	0	0	0.00813008130081301	0.00557620817843866	0	0.0130293159609121	0.00101112234580384	0.0036697247706422	0.00446428571428571	0	0.00146412884333821	0	0.00147275405007364	0.00529100529100529	0	0.00597014925373134	0	0	0	0.00352112676056338	0.00436681222707424	0.00259067357512953	0.0170940170940171	0.00632911392405063
Feature_BugToBugAssociations_a_7_d_1_3	0	0.00223214285714286	0.00177935943060498	0	0	0.00324675324675325	0.000991080277502478	0.00104058272632674	0	0	0.00134228187919463	0.00116959064327485	0	0	0	0	0.00212314225053079	0.000947867298578199	0.00161030595813205	0.00403225806451613	0.000851788756388416	0	0.0142348754448399	0.00131061598951507	0	0	0.00157728706624606	0.0040650406504065	0.000929368029739777	0.00101214574898785	0	0	0	0	0	0	0.00164473684210526	0.00147275405007364	0	0	0.00149253731343284	0.0021978021978022	0.000874125874125874	0.00352112676056338	0	0.000873362445414847	0	0	0
Feature_BugToBugAssociations_a_7_d_1_4	0.0110192837465565	0.00223214285714286	0.00711743772241993	0	0.00187617260787992	0	0.0386521308225966	0.0676378772112383	0.010536398467433	0.147058823529412	0.0563758389261745	0.0807017543859649	0.0872727272727273	0.00259515570934256	0.00251256281407035	0	0.00424628450106157	0	0.0466988727858293	0	0	0.0153846153846154	0	0.0117955439056356	0.00625558534405719	0.172744721689059	0.00315457413249211	0.0121951219512195	0.016728624535316	0.00303643724696356	0.0350162866449511	0.00202224469160768	0.0798165137614679	0.0535714285714286	0.00904159132007233	0.000732064421669107	0.00164473684210526	0.00294550810014728	0.0264550264550265	0.00401606425702811	0	0.0197802197802198	0	0.00352112676056338	0.000880281690140845	0.000873362445414847	0.16839378238342	0.094017094017094	0
Feature_BugToBugAssociations_a_7_d_1_5	0.743801652892562	0.904017857142857	0.884341637010676	0.939809926082365	0.836772983114446	0.347402597402597	0.825569871159564	0.813735691987513	0.909961685823755	0.80030959752322	0.857718120805369	0.771929824561403	0.225454545454545	0.949826989619377	0.776381909547739	0.766550522648084	0.670912951167728	0.97345971563981	0.719806763285024	0.375	0.868824531516184	0.184615384615385	0.740213523131673	0.90170380078637	0.916890080428954	0.420345489443378	0.921135646687697	0.508130081300813	0.803903345724907	0.926113360323887	0.826547231270358	0.868554095045501	0.803669724770642	0.53125	0.725135623869801	0.841142020497804	0.759868421052632	0.771723122238586	0.206349206349206	0.682730923694779	0.825373134328358	0.69010989010989	0.908216783216783	0.552816901408451	0.966549295774648	0.943231441048035	0.601036269430052	0.128205128205128	0.721518987341772
Feature_BugToBugAssociations_a_7_d_1_6	0	0.00892857142857143	0	0	0	0	0.0188305252725471	0.00208116545265349	0.00191570881226054	0.00464396284829721	0	0.0865497076023392	0.185454545454545	0	0.00251256281407035	0.00348432055749129	0	0	0	0.0120967741935484	0.00425894378194208	0.164102564102564	0	0.0301441677588467	0.0277033065236819	0	0.0110410094637224	0.146341463414634	0.0473977695167286	0	0	0.00101112234580384	0	0	0.0506329113924051	0.0461200585651537	0	0	0	0.104417670682731	0	0.0241758241758242	0.0244755244755245	0	0.00264084507042254	0.00262008733624454	0	0	0
Feature_BugToBugAssociations_a_7_d_1_7	0.0743801652892562	0.0133928571428571	0.00177935943060498	0.00633579725448786	0.0975609756097561	0.0876623376623377	0.000991080277502478	0.00312174817898023	0.0181992337164751	0	0.0214765100671141	0.00467836257309942	0.221818181818182	0.00519031141868512	0.0402010050251256	0.0209059233449477	0.0828025477707006	0.000947867298578199	0	0.00806451612903226	0.0749574105621806	0.00512820512820513	0.117437722419929	0.0209698558322412	0.00714924039320822	0.119001919385797	0.00157728706624606	0.16260162601626	0.00557620817843866	0.00303643724696356	0.0537459283387622	0.0222446916076845	0.00275229357798165	0.232142857142857	0.00180831826401447	0.068814055636896	0.0871710526315789	0.00294550810014728	0.19047619047619	0.108433734939759	0.135820895522388	0.0967032967032967	0.034965034965035	0.200704225352113	0.00176056338028169	0	0	0.170940170940171	0
Feature_BugToBugAssociations_a_7_d_1_8	0.112947658402204	0.0290178571428571	0.0338078291814947	0.0179514255543823	0.0337711069418387	0.451298701298701	0.0971258671952428	0.0905306971904266	0.0459770114942529	0.00309597523219814	0.0241610738255034	0.0327485380116959	0.163636363636364	0.0250865051903114	0.103015075376884	0.104529616724739	0.114649681528662	0.0018957345971564	0.198067632850242	0.403225806451613	0.010221465076661	0.487179487179487	0.0284697508896797	0.0117955439056356	0.0241286863270777	0.224568138195777	0.0220820189274448	0.0691056910569106	0.108736059479554	0.0576923076923077	0.0602605863192182	0.0920121334681496	0.0972477064220184	0.0580357142857143	0.16998191681736	0.0248901903367496	0.0674342105263158	0.19440353460972	0.486772486772487	0.0562248995983936	0.00447761194029851	0.0945054945054945	0.0174825174825175	0.165492957746479	0.00176056338028169	0.0104803493449782	0.145077720207254	0.401709401709402	0.10126582278481
Feature_BugToBugAssociations_a_7_d_1_9	0.00275482093663912	0.00446428571428571	0.0142348754448399	0.00105596620908131	0	0.00974025974025974	0.00693756194251734	0.00832466181061394	0.00478927203065134	0.00309597523219814	0.00939597315436242	0	0.04	0.00432525951557093	0.0201005025125628	0.0174216027874564	0.00212314225053079	0.00568720379146919	0.00322061191626409	0.0282258064516129	0.0119250425894378	0.0666666666666667	0.0142348754448399	0.00131061598951507	0.000893655049151028	0.0230326295585413	0.00473186119873817	0.00813008130081301	0	0	0.00162866449511401	0.00808897876643074	0.0055045871559633	0.0669642857142857	0.0162748643761302	0.00219619326500732	0.00657894736842105	0.00883652430044183	0.0211640211640212	0.00401606425702811	0.00149253731343284	0.0021978021978022	0.00524475524475524	0	0.00176056338028169	0.00960698689956332	0.00259067357512953	0.128205128205128	0.113924050632911
Feature_BugToBugAssociations_a_7_d_1_10	0.00275482093663912	0.00223214285714286	0.00355871886120996	0	0.00187617260787992	0.00649350649350649	0.000991080277502478	0.00312174817898023	0.000957854406130268	0.00154798761609907	0.00536912751677852	0.00116959064327485	0.00727272727272727	0	0	0.00348432055749129	0.00636942675159236	0.000947867298578199	0	0	0	0.0153846153846154	0	0.00524246395806029	0	0.00191938579654511	0.00157728706624606	0	0.000929368029739777	0.00101214574898785	0.000814332247557003	0.00101112234580384	0.000917431192660551	0.00892857142857143	0.00180831826401447	0.00219619326500732	0.00164473684210526	0.00147275405007364	0.0264550264550265	0.00401606425702811	0	0.00879120879120879	0.00174825174825175	0	0	0.000873362445414847	0	0.00854700854700855	0.00632911392405063
Feature_BugToBugAssociations_a_7_d_1_11	0	0.00892857142857143	0.0266903914590747	0.0126715945089757	0.00187617260787992	0.0194805194805195	0	0.00208116545265349	0.0028735632183908	0	0.00671140939597315	0.00584795321637427	0.0181818181818182	0.00259515570934256	0.0050251256281407	0	0.0191082802547771	0.000947867298578199	0.00322061191626409	0.0685483870967742	0.0161839863713799	0.0102564102564103	0.0391459074733096	0.00131061598951507	0	0.00191938579654511	0.00473186119873817	0.032520325203252	0.000929368029739777	0.00202429149797571	0.00407166123778502	0.00101112234580384	0.00458715596330275	0.03125	0.0162748643761302	0.00585651537335286	0.0180921052631579	0.00147275405007364	0.00529100529100529	0.00401606425702811	0.00149253731343284	0.0571428571428571	0.00174825174825175	0.0352112676056338	0.00704225352112676	0.00611353711790393	0.0129533678756477	0.00854700854700855	0.0189873417721519
Feature_BugToBugAssociations_a_7_d_1_12	0.00826446280991736	0.00892857142857143	0	0.00105596620908131	0	0.00324675324675325	0.00495540138751239	0.00312174817898023	0.000957854406130268	0.00309597523219814	0	0	0.0181818181818182	0.000865051903114187	0.0100502512562814	0	0.00424628450106157	0	0.00161030595813205	0.0120967741935484	0	0.00512820512820513	0.00355871886120996	0	0.00893655049151028	0.00383877159309021	0.00473186119873817	0.0040650406504065	0.00371747211895911	0	0.00162866449511401	0.00101112234580384	0	0.00446428571428571	0.00180831826401447	0.000732064421669107	0.0131578947368421	0	0	0.00401606425702811	0.0164179104477612	0	0	0	0.000880281690140845	0	0.0181347150259067	0.00854700854700855	0
Feature_BugToBugAssociations_a_7_d_1_13	0.00550964187327824	0.00669642857142857	0.0142348754448399	0.0168954593453009	0.00375234521575985	0.0649350649350649	0.00198216055500496	0	0.00191570881226054	0.00928792569659443	0.00134228187919463	0.00116959064327485	0.0218181818181818	0.00605536332179931	0.0150753768844221	0.0209059233449477	0.0615711252653928	0.004739336492891	0.0209339774557166	0.0403225806451613	0.000851788756388416	0.0307692307692308	0.0320284697508897	0	0.00446827524575514	0.00767754318618042	0.00157728706624606	0.0040650406504065	0	0.00202429149797571	0	0.00101112234580384	0	0.00892857142857143	0.00180831826401447	0.000732064421669107	0.0378289473684211	0.00294550810014728	0.0105820105820106	0.00803212851405622	0.00298507462686567	0	0.0034965034965035	0.00704225352112676	0.00176056338028169	0.0148471615720524	0.0310880829015544	0.00854700854700855	0.0253164556962025
Feature_BugToBugAssociations_a_7_d_1_14	0.0330578512396694	0.00223214285714286	0.00177935943060498	0.00211193241816262	0.0075046904315197	0.00324675324675325	0.00297324083250743	0.00312174817898023	0.00191570881226054	0.0247678018575851	0.00536912751677852	0.00116959064327485	0.00727272727272727	0	0.0201005025125628	0.0452961672473868	0.0191082802547771	0	0.00322061191626409	0.0483870967741935	0.00340715502555366	0.0153846153846154	0.00355871886120996	0.00655307994757536	0.000893655049151028	0	0.00315457413249211	0.024390243902439	0.00278810408921933	0.00303643724696356	0.00244299674267101	0.00101112234580384	0	0	0.0054249547920434	0.00512445095168375	0.00328947368421053	0.00589101620029455	0.0211640211640212	0.00401606425702811	0.00149253731343284	0.0043956043956044	0.00174825174825175	0.0246478873239437	0.00352112676056338	0.00436681222707424	0.0155440414507772	0.0170940170940171	0.00632911392405063
[truncated: 51 more columns]
