# Supplementary material for: A Bayesian method for detecting pairwise associations in compositional data
Source: PLoS Comput Biol. 2017 Nov 15;13(11):e1005852. doi: 10.1371/journal.pcbi.1005852 (PMC5706738; doi:10.1371/journal.pcbi.1005852)
Supplement: S2 Data — All simulated datasets from sparseDOSSA, as well as the template dataset used. For details on how these were generated, see S2 Text. (ZIP) [file pcbi.1005852.s005.zip › S2_data/sparseDOSSA_posterior_fornix_template_cor_value_-0.3/BugBugMatrix_assoc_d_3.txt]

Feature_BugToBugAssociations_a_7_d_1_1	0	0	0.00281293952180028	0.00131578947368421	0.00411522633744856	0	0.00265957446808511	0	0	0	0	0	0	0	0.0104166666666667	0.00615384615384615	0	0.00348432055749129	0.00540540540540541	0.00161812297734628	0.00114678899082569	0	0.00435729847494553	0.0153374233128834	0	0.0518518518518519	0	0	0	0	0	0.00126422250316056	0	0.027027027027027	0	0.000819000819000819	0.009375	0.00301204819277108	0.0175619834710744	0.0189873417721519	0.00236406619385343	0.00364963503649635	0.00515463917525773	0.00153139356814701	0.00117785630153121	0.0273972602739726	0.00350877192982456	0.0010515247108307	0.0165745856353591
Feature_BugToBugAssociations_a_7_d_1_2	0.00174825174825175	0.0135135135135135	0.00421940928270042	0	0.00411522633744856	0.00112359550561798	0.00265957446808511	0.00213219616204691	0	0	0	0.00416666666666667	0	0.00329489291598023	0.0104166666666667	0.0184615384615385	0.00213219616204691	0	0.027027027027027	0.00647249190938511	0.0172018348623853	0.0176211453744493	0.00544662309368192	0	0	0.0037037037037037	0.0043859649122807	0.00634517766497462	0.00275103163686382	0.000782472613458529	0.00364298724954463	0.00758533501896334	0.00204498977505112	0.00675675675675676	0.00204290091930541	0.00163800163800164	0	0.00903614457831325	0.00103305785123967	0.0506329113924051	0.00118203309692671	0.0291970802919708	0	0.00153139356814701	0.0106007067137809	0.00684931506849315	0.00701754385964912	0	0.0110497237569061
Feature_BugToBugAssociations_a_7_d_1_3	0.00174825174825175	0	0.00140646976090014	0.00131578947368421	0	0.00449438202247191	0	0.00213219616204691	0.00131578947368421	0	0.00704225352112676	0.00416666666666667	0	0	0	0.00307692307692308	0.00426439232409382	0	0.00540540540540541	0.00161812297734628	0.00114678899082569	0	0	0.00306748466257669	0	0.0037037037037037	0.0043859649122807	0	0.00137551581843191	0.00156494522691706	0	0	0.00204498977505112	0.00675675675675676	0.00102145045965271	0	0.003125	0	0.00103305785123967	0	0	0.00364963503649635	0	0.00153139356814701	0	0	0.00175438596491228	0	0.00552486187845304
Feature_BugToBugAssociations_a_7_d_1_4	0.0034965034965035	0	0.00140646976090014	0.00789473684210526	0.0123456790123457	0	0	0.00426439232409382	0.00263157894736842	0.021505376344086	0.0211267605633803	0.0125	0.00297619047619048	0.00823723228995058	0	0.227692307692308	0.00213219616204691	0.0104529616724739	0	0.00485436893203883	0.0997706422018349	0.00110132158590308	0	0.0122699386503067	0.044806517311609	0.0851851851851852	0.043859649122807	0	0.0701513067400275	0.0125195618153365	0.00182149362477231	0	0.0296523517382413	0	0	0.00655200655200655	0	0.274096385542169	0.00309917355371901	0	0.00591016548463357	0	0.0103092783505155	0	0.00471142520612485	0.00684931506849315	0.0491228070175439	0.00210304942166141	0.0441988950276243
Feature_BugToBugAssociations_a_7_d_1_5	0.963286713286713	0.614864864864865	0.694796061884669	0.951315789473684	0.674897119341564	0.782022471910112	0.865691489361702	0.829424307036247	0.803947368421053	0.57258064516129	0.154929577464789	0.625	0.598214285714286	0.813838550247117	0.760416666666667	0.489230769230769	0.611940298507463	0.787456445993031	0.816216216216216	0.915857605177994	0.696100917431193	0.914096916299559	0.873638344226579	0.487730061349693	0.839103869653768	0.281481481481481	0.649122807017544	0.964467005076142	0.674002751031637	0.935837245696401	0.872495446265938	0.77370417193426	0.801635991820041	0.533783783783784	0.933605720122574	0.847665847665848	0.70625	0.587349397590361	0.840909090909091	0.689873417721519	0.975177304964539	0.733576642335766	0.190721649484536	0.889739663093415	0.859835100117786	0.616438356164384	0.67719298245614	0.937960042060988	0.314917127071823
Feature_BugToBugAssociations_a_7_d_1_6	0	0.0135135135135135	0	0	0.218106995884774	0.00224719101123596	0.00265957446808511	0	0	0	0.21830985915493	0	0	0.00329489291598023	0.0208333333333333	0.0153846153846154	0.00213219616204691	0	0.0108108108108108	0.00161812297734628	0	0.00110132158590308	0.0315904139433551	0.165644171779141	0.00203665987780041	0.0037037037037037	0	0	0	0.0172143974960876	0	0.00252844500632111	0	0.0202702702702703	0.00919305413687436	0.00327600327600328	0.0125	0.00602409638554217	0.00103305785123967	0	0	0.0693430656934307	0.0309278350515464	0.0336906584992343	0.0800942285041225	0.00684931506849315	0.0350877192982456	0.0252365930599369	0
Feature_BugToBugAssociations_a_7_d_1_7	0	0.0135135135135135	0.0970464135021097	0.0118421052631579	0.00823045267489712	0.0640449438202247	0.0877659574468085	0	0.00263157894736842	0.00806451612903226	0.179577464788732	0.0958333333333333	0.276785714285714	0.0164744645799012	0	0.00307692307692308	0	0	0.0162162162162162	0	0.0424311926605505	0.0242290748898678	0	0.190184049079755	0.00610997963340122	0.166666666666667	0.166666666666667	0	0.046767537826685	0.000782472613458529	0.0145719489981785	0.11378002528445	0.00613496932515337	0.175675675675676	0.0143003064351379	0.0704340704340704	0.0125	0.0391566265060241	0.0237603305785124	0.136075949367089	0.00118203309692671	0.0291970802919708	0.0670103092783505	0.00306278713629403	0	0.164383561643836	0	0.0010515247108307	0.0607734806629834
Feature_BugToBugAssociations_a_7_d_1_8	0.0157342657342657	0.0472972972972973	0.165963431786217	0.00394736842105263	0.0123456790123457	0.125842696629213	0.0146276595744681	0.127931769722815	0.138157894736842	0.336021505376344	0.383802816901408	0.208333333333333	0.0386904761904762	0.102141680395387	0.0416666666666667	0.144615384615385	0.294243070362473	0.114982578397213	0.0324324324324324	0.0258899676375405	0.119266055045872	0.00550660792951542	0.042483660130719	0.0398773006134969	0.0773930753564155	0.318518518518519	0.0219298245614035	0.0050761421319797	0.163686382393398	0.0117370892018779	0.0865209471766849	0.056890012642225	0.146216768916155	0.0135135135135135	0.0153217568947906	0.0425880425880426	0.18125	0.0150602409638554	0.0919421487603306	0.0158227848101266	0.00118203309692671	0.0802919708029197	0.582474226804124	0.00918836140888208	0.0282685512367491	0.0342465753424658	0.175438596491228	0	0.464088397790055
Feature_BugToBugAssociations_a_7_d_1_9	0.00174825174825175	0.00675675675675676	0.00140646976090014	0.00131578947368421	0.00823045267489712	0.00674157303370787	0.00265957446808511	0.0106609808102345	0.00921052631578947	0.00268817204301075	0	0.00416666666666667	0.00892857142857143	0.0164744645799012	0.0104166666666667	0.0553846153846154	0.00639658848614072	0.0209059233449477	0.00540540540540541	0.0258899676375405	0.00573394495412844	0.0198237885462555	0.014161220043573	0.0122699386503067	0.010183299389002	0.0037037037037037	0.0043859649122807	0.00253807106598985	0.00137551581843191	0.00312989045383412	0.00273224043715847	0.00252844500632111	0.00102249488752556	0.0743243243243243	0.00919305413687436	0.00327600327600328	0.0375	0.0481927710843374	0.00103305785123967	0.0348101265822785	0.00118203309692671	0	0.0103092783505155	0.00306278713629403	0.00117785630153121	0.0410958904109589	0	0	0.0165745856353591
Feature_BugToBugAssociations_a_7_d_1_10	0	0.0337837837837838	0	0	0.00823045267489712	0	0.00265957446808511	0.00213219616204691	0.00526315789473684	0	0.0105633802816901	0.0166666666666667	0.00892857142857143	0.00164744645799012	0.0104166666666667	0.00615384615384615	0.00639658848614072	0	0.00540540540540541	0.00161812297734628	0	0.00220264317180617	0.00108932461873638	0.00306748466257669	0.00203665987780041	0.0037037037037037	0.0350877192982456	0.00380710659898477	0.00275103163686382	0.00469483568075117	0	0	0	0.027027027027027	0.00306435137895812	0.000819000819000819	0.00625	0	0.00103305785123967	0	0	0	0.00515463917525773	0	0	0	0.00350877192982456	0	0
Feature_BugToBugAssociations_a_7_d_1_11	0.00524475524475524	0.0878378378378378	0	0	0	0	0.00265957446808511	0.00639658848614072	0.0197368421052632	0.00806451612903226	0.00704225352112676	0.00416666666666667	0	0	0.0520833333333333	0.00615384615384615	0.0149253731343284	0.00348432055749129	0.0486486486486487	0.00970873786407767	0.00917431192660551	0.00110132158590308	0.00762527233115468	0.0429447852760736	0.0142566191446029	0.0037037037037037	0	0.00126903553299492	0.0233837689133425	0.000782472613458529	0.0145719489981785	0.0278128950695322	0.00511247443762781	0.00675675675675676	0.00204290091930541	0.00327600327600328	0.00625	0.00602409638554217	0.00723140495867769	0.0126582278481013	0.00472813238770686	0.0145985401459854	0.0824742268041237	0.0428790199081164	0	0.0616438356164384	0	0.00315457413249211	0.0110497237569061
Feature_BugToBugAssociations_a_7_d_1_12	0.00174825174825175	0.121621621621622	0.00421940928270042	0.00657894736842105	0.00823045267489712	0.00674157303370787	0	0.00213219616204691	0.00263157894736842	0	0.00704225352112676	0.0166666666666667	0.0476190476190476	0	0	0.00307692307692308	0.0213219616204691	0.00348432055749129	0	0.00323624595469256	0.00114678899082569	0.00330396475770925	0.00108932461873638	0.0122699386503067	0	0.0333333333333333	0	0.00126903553299492	0	0.00234741784037559	0	0.00126422250316056	0.00102249488752556	0.00675675675675676	0.00204290091930541	0	0.00625	0.00602409638554217	0.00103305785123967	0	0	0	0.00515463917525773	0.0107197549770291	0.00471142520612485	0	0.0245614035087719	0.00210304942166141	0.0386740331491713
Feature_BugToBugAssociations_a_7_d_1_13	0	0.00675675675675676	0.0225035161744023	0.00131578947368421	0.00823045267489712	0	0.0106382978723404	0.0106609808102345	0.00921052631578947	0.032258064516129	0.00704225352112676	0.00416666666666667	0.0119047619047619	0.0263591433278418	0	0.0184615384615385	0.00213219616204691	0	0.0162162162162162	0.00161812297734628	0	0.00881057268722467	0.0130718954248366	0.00613496932515337	0.00203665987780041	0.0333333333333333	0.0043859649122807	0.0139593908629442	0.0110041265474553	0.00156494522691706	0.00182149362477231	0.00252844500632111	0.00408997955010225	0	0.00408580183861083	0.00655200655200655	0.015625	0.00301204819277108	0.00103305785123967	0.0284810126582278	0.00591016548463357	0.0291970802919708	0	0	0.00353356890459364	0.0136986301369863	0.00350877192982456	0.0252365930599369	0
Feature_BugToBugAssociations_a_7_d_1_14	0.00524475524475524	0.0405405405405405	0.00421940928270042	0.0131578947368421	0.0329218106995885	0.00674157303370787	0.00531914893617021	0.00213219616204691	0.00526315789473684	0.0188172043010753	0.00352112676056338	0.00416666666666667	0.00595238095238095	0.00823723228995058	0.0833333333333333	0.00307692307692308	0.0319829424307036	0.0557491289198606	0.0108108108108108	0	0.00688073394495413	0.00110132158590308	0.00544662309368192	0.00920245398773006	0.00203665987780041	0.00740740740740741	0.0657894736842105	0.00126903553299492	0.00275103163686382	0.00704225352112676	0.00182149362477231	0.0101137800252845	0.00102249488752556	0.101351351351351	0.00408580183861083	0.0131040131040131	0.003125	0.00301204819277108	0.00826446280991736	0.0126582278481013	0.00118203309692671	0.0072992700729927	0.0103092783505155	0.00306278713629403	0.00588928150765607	0.0205479452054795	0.0192982456140351	0.00210304942166141	0.0165745856353591
[truncated: 51 more columns]
