# Supplementary material for: A Bayesian method for detecting pairwise associations in compositional data
Source: PLoS Comput Biol. 2017 Nov 15;13(11):e1005852. doi: 10.1371/journal.pcbi.1005852 (PMC5706738; doi:10.1371/journal.pcbi.1005852)
Supplement: S2 Data — All simulated datasets from sparseDOSSA, as well as the template dataset used. For details on how these were generated, see S2 Text. (ZIP) [file pcbi.1005852.s005.zip › S2_data/sparseDOSSA_posterior_fornix_template_cor_value_-0.3/BugBugMatrixCounts_assoc_d_88.txt]

Feature_BugToBugAssociations_a_7_d_1_1	1	0	0	0	1	1	8	0	0	2	1	0	2	3	1	0	1	1	3	6	5	0	0	0	0	0	3	1	0	1	8	9	9	3	1	0	2	0	1	1	3	2	1	2	3	5	3	3	1
Feature_BugToBugAssociations_a_7_d_1_2	8	1	2	8	2	8	0	0	1	1	1	2	1	0	1	3	1	3	0	3	5	0	4	1	1	3	1	1	0	1	1	2	3	1	1	1	3	4	0	0	1	1	5	10	1	0	0	9	3
Feature_BugToBugAssociations_a_7_d_1_3	0	1	1	1	0	0	1	0	2	1	1	0	0	0	0	1	1	1	0	1	0	0	1	1	0	0	0	0	0	0	0	0	1	2	0	1	1	1	0	2	1	1	1	1	1	1	1	0	0
Feature_BugToBugAssociations_a_7_d_1_4	0	0	0	7	0	0	53	21	0	0	0	16	1	1	12	8	2	28	0	1	2	1	1	0	12	2	4	0	36	74	1	2	8	0	4	2	1	4	1	2	0	27	6	0	15	5	0	44	0
Feature_BugToBugAssociations_a_7_d_1_5	169	367	21	328	297	73	422	13	1049	124	103	404	190	298	1109	472	119	570	173	135	406	127	169	935	964	985	464	624	877	1065	142	1149	155	348	282	740	596	555	175	195	971	319	646	530	87	308	51	359	312
Feature_BugToBugAssociations_a_7_d_1_6	0	1	0	39	2	17	0	0	17	0	0	0	138	2	1	3	0	1	6	73	0	0	0	0	0	9	0	57	2	44	42	0	0	0	6	52	0	0	0	0	1	0	0	0	89	0	0	0	4
Feature_BugToBugAssociations_a_7_d_1_7	5	21	9	3	1	26	0	0	0	0	3	88	12	85	29	1	69	2	34	30	0	86	31	44	2	1	3	0	2	12	1	12	1	0	33	3	9	4	25	12	1	2	9	1	10	0	49	9	7
Feature_BugToBugAssociations_a_7_d_1_8	4	3	37	45	20	38	72	125	66	4	2	27	14	11	2	4	68	31	34	63	1	11	84	52	51	1	84	91	9	97	24	121	19	23	128	25	1	43	9	28	100	71	114	23	34	72	30	1	5
Feature_BugToBugAssociations_a_7_d_1_9	1	3	6	7	4	0	7	0	4	13	13	2	12	2	8	4	2	2	3	1	3	0	7	2	5	4	6	12	0	3	2	1	4	1	13	18	7	2	0	2	0	7	10	2	12	10	2	5	1
Feature_BugToBugAssociations_a_7_d_1_10	4	0	0	1	1	1	0	1	3	0	2	4	1	2	1	2	2	0	0	0	1	0	1	1	1	0	8	3	6	1	1	0	0	0	3	2	0	1	0	1	0	2	0	3	0	1	0	1	0
Feature_BugToBugAssociations_a_7_d_1_11	3	23	13	1	1	2	4	13	6	6	3	22	12	0	4	2	0	1	2	1	1	0	8	6	5	3	3	0	28	1	7	11	2	2	9	1	4	0	7	0	1	2	15	14	13	3	1	1	3
Feature_BugToBugAssociations_a_7_d_1_12	2	4	4	1	1	2	5	5	0	1	1	4	2	2	1	1	1	0	5	3	0	1	2	0	0	4	6	1	1	5	1	1	12	0	0	1	3	0	2	3	1	1	1	1	0	1	1	0	1
Feature_BugToBugAssociations_a_7_d_1_13	11	12	1	1	0	1	3	1	4	13	0	15	1	4	1	2	3	13	0	4	3	15	6	5	1	1	3	1	3	2	0	1	20	14	3	0	4	13	5	2	7	2	4	7	4	10	13	30	1
Feature_BugToBugAssociations_a_7_d_1_14	8	1	5	1	10	0	2	2	3	13	2	2	4	12	0	3	1	7	1	0	7	2	9	3	9	3	8	1	2	1	13	1	1	4	3	4	4	10	3	9	1	9	7	2	2	0	1	2	4
[truncated: 51 more columns]
