# Supplementary material for: A Bayesian method for detecting pairwise associations in compositional data
Source: PLoS Comput Biol. 2017 Nov 15;13(11):e1005852. doi: 10.1371/journal.pcbi.1005852 (PMC5706738; doi:10.1371/journal.pcbi.1005852)
Supplement: S2 Data — All simulated datasets from sparseDOSSA, as well as the template dataset used. For details on how these were generated, see S2 Text. (ZIP) [file pcbi.1005852.s005.zip › S2_data/sparseDOSSA_posterior_fornix_template_cor_value_-0.3/BugBugMatrixCounts_assoc_d_15.txt]

Feature_BugToBugAssociations_a_7_d_1_1	2	0	0	0	0	4	0	1	1	1	0	6	9	2	1	0	0	3	10	0	1	6	0	1	2	2	1	0	1	3	1	1	5	0	0	0	0	1	5	4	1	2	0	1	2	0	0	0	4
Feature_BugToBugAssociations_a_7_d_1_2	1	6	4	0	0	2	0	5	1	1	2	6	1	0	1	3	16	5	1	0	8	1	4	8	1	1	1	0	2	1	0	2	1	4	6	0	0	0	2	0	0	0	1	5	2	3	4	4	5
Feature_BugToBugAssociations_a_7_d_1_3	1	0	1	1	1	0	1	1	1	1	1	1	0	0	1	0	1	0	1	0	0	1	0	0	1	2	0	1	0	1	0	1	0	0	1	1	4	0	1	1	0	2	1	2	0	1	1	0	0
Feature_BugToBugAssociations_a_7_d_1_4	1	1	0	2	2	1	13	21	4	32	8	8	2	37	0	34	13	24	0	8	76	2	5	5	1	0	28	47	0	2	32	60	77	0	6	49	16	20	0	4	14	1	0	3	1	4	0	0	3
Feature_BugToBugAssociations_a_7_d_1_5	1139	737	191	225	820	1012	358	541	394	226	253	416	448	804	677	704	397	501	615	116	837	451	143	539	479	182	670	713	869	722	496	526	200	1102	1091	450	29	693	80	1032	406	556	139	31	758	673	865	96	208
Feature_BugToBugAssociations_a_7_d_1_6	11	1	0	0	1	0	34	6	0	20	2	0	2	21	28	24	0	0	54	17	0	0	0	32	136	17	60	0	2	3	0	0	0	0	0	0	1	42	0	0	10	0	0	1	7	0	0	0	6
Feature_BugToBugAssociations_a_7_d_1_7	53	78	8	6	25	1	21	0	30	3	11	12	1	7	5	14	2	1	79	37	4	33	19	8	22	12	3	56	6	6	5	5	79	15	3	15	1	0	22	0	3	5	0	21	3	5	1	11	36
Feature_BugToBugAssociations_a_7_d_1_8	13	127	26	60	62	44	32	2	94	29	45	20	70	19	9	20	8	51	121	24	114	20	60	9	32	48	143	99	67	5	5	5	80	41	2	113	4	83	121	33	102	34	2	17	34	1	12	1	44
Feature_BugToBugAssociations_a_7_d_1_9	1	4	10	2	7	2	16	4	9	3	11	2	9	1	1	3	5	1	10	1	1	7	1	1	6	2	2	0	6	0	1	19	1	3	7	2	7	9	9	10	1	1	8	2	0	14	5	1	5
Feature_BugToBugAssociations_a_7_d_1_10	2	6	1	3	4	2	7	3	0	0	1	0	1	1	0	3	0	1	0	0	1	2	3	0	2	0	1	2	1	0	1	0	0	4	6	1	2	2	0	0	0	3	1	3	2	4	1	3	3
Feature_BugToBugAssociations_a_7_d_1_11	1	0	12	22	5	5	1	28	19	3	3	0	1	0	1	2	1	0	5	4	12	3	3	4	16	3	1	0	27	0	17	18	3	1	0	1	22	2	16	0	2	5	3	20	7	1	2	1	1
Feature_BugToBugAssociations_a_7_d_1_12	10	6	1	1	0	0	0	1	1	2	3	1	7	2	0	10	5	0	1	2	3	0	0	10	1	3	13	6	1	2	0	1	0	3	1	0	0	1	3	1	1	0	0	1	1	5	14	16	1
Feature_BugToBugAssociations_a_7_d_1_13	0	15	20	5	0	0	14	2	0	1	3	17	0	0	2	0	9	8	1	1	1	1	6	4	1	0	10	4	0	6	2	1	0	2	3	2	3	1	2	3	0	9	5	2	2	0	1	1	14
Feature_BugToBugAssociations_a_7_d_1_14	1	4	3	5	2	6	0	0	4	1	1	2	1	5	1	3	7	1	7	1	1	2	1	7	5	2	2	1	5	5	1	2	1	8	2	0	3	3	3	1	3	6	6	7	3	9	8	6	6
[truncated: 51 more columns]
