# Supplementary material for: A Bayesian method for detecting pairwise associations in compositional data
Source: PLoS Comput Biol. 2017 Nov 15;13(11):e1005852. doi: 10.1371/journal.pcbi.1005852 (PMC5706738; doi:10.1371/journal.pcbi.1005852)
Supplement: S2 Data — All simulated datasets from sparseDOSSA, as well as the template dataset used. For details on how these were generated, see S2 Text. (ZIP) [file pcbi.1005852.s005.zip › S2_data/sparseDOSSA_posterior_fornix_template_cor_value_-0.3/BugBugMatrixCounts_assoc_d_21.txt]

Feature_BugToBugAssociations_a_7_d_1_1	0	15	1	1	0	1	2	1	0	2	0	0	0	3	4	1	0	0	1	1	2	3	0	2	5	3	1	17	18	0	2	0	0	0	2	0	16	15	1	0	0	1	0	0	1	2	5	21	0
Feature_BugToBugAssociations_a_7_d_1_2	2	5	2	1	3	17	3	9	1	1	3	6	3	1	3	1	5	1	1	0	1	1	2	3	1	0	3	8	0	0	1	13	0	10	1	1	3	0	0	8	3	0	1	3	3	0	13	1	1
Feature_BugToBugAssociations_a_7_d_1_3	1	1	1	1	0	1	0	1	0	2	1	0	0	0	1	1	1	1	0	0	1	2	0	0	0	0	0	1	0	1	0	1	1	0	1	0	0	1	1	0	1	0	0	0	0	0	1	0	1
Feature_BugToBugAssociations_a_7_d_1_4	0	2	11	0	1	0	0	0	0	0	3	5	0	31	12	0	1	18	0	22	2	35	0	1	5	0	1	3	2	2	10	1	1	3	0	1	1	0	8	27	26	15	0	0	19	0	8	2	0
Feature_BugToBugAssociations_a_7_d_1_5	248	201	311	273	587	197	1189	495	700	388	443	1166	471	525	1023	655	406	215	547	596	796	284	713	235	583	194	1144	22	721	28	103	762	674	271	614	214	929	88	94	1205	767	663	1124	90	65	694	124	421	169
Feature_BugToBugAssociations_a_7_d_1_6	33	10	65	1	4	0	0	8	0	0	0	16	1	0	0	1	2	16	34	0	44	1	0	8	0	2	63	0	5	52	9	0	8	7	0	17	3	1	0	0	2	19	17	0	7	11	24	0	0
Feature_BugToBugAssociations_a_7_d_1_7	0	2	32	1	17	1	46	2	1	3	1	39	1	56	1	1	0	11	10	0	35	5	1	8	5	24	9	13	49	7	42	2	1	0	15	63	19	20	23	18	48	2	25	3	0	10	2	95	34
Feature_BugToBugAssociations_a_7_d_1_8	28	29	11	13	44	93	10	9	13	21	93	16	65	15	29	57	4	38	135	40	32	7	14	13	59	31	14	79	84	23	9	100	62	3	5	66	16	13	6	9	52	36	41	101	5	89	2	23	82
Feature_BugToBugAssociations_a_7_d_1_9	4	3	2	18	0	2	2	10	13	2	1	1	0	1	2	6	2	3	3	6	7	3	0	1	1	0	1	1	2	6	2	4	14	1	2	1	15	2	0	4	15	1	0	11	4	1	11	1	18
Feature_BugToBugAssociations_a_7_d_1_10	1	0	1	1	0	0	1	1	1	1	0	3	2	1	9	0	2	1	0	1	3	0	0	0	1	0	1	2	0	0	1	0	5	2	1	0	0	2	0	2	1	2	1	0	1	0	0	0	0
Feature_BugToBugAssociations_a_7_d_1_11	9	2	3	18	1	8	9	9	0	0	3	13	15	2	1	4	3	7	4	5	8	3	1	0	3	3	19	6	2	7	5	4	1	12	23	3	8	7	2	14	13	14	8	11	3	0	26	6	2
Feature_BugToBugAssociations_a_7_d_1_12	2	1	0	1	2	0	1	10	3	0	0	3	3	0	1	1	0	0	2	2	0	4	1	2	13	1	1	10	1	0	0	0	1	0	0	1	0	0	0	1	2	0	0	3	2	4	1	0	0
Feature_BugToBugAssociations_a_7_d_1_13	1	0	4	1	1	1	2	12	1	7	2	5	1	7	10	0	1	1	1	3	24	1	11	1	3	1	11	3	4	25	14	28	1	15	20	11	5	0	10	1	1	5	20	0	2	0	20	12	3
Feature_BugToBugAssociations_a_7_d_1_14	2	2	6	3	14	1	1	1	11	1	0	1	2	0	4	7	10	12	1	2	6	1	5	1	4	4	3	7	2	1	0	0	6	2	1	2	9	14	0	2	1	2	8	4	4	4	0	8	2
[truncated: 51 more columns]
