# Supplementary material for: A Bayesian method for detecting pairwise associations in compositional data
Source: PLoS Comput Biol. 2017 Nov 15;13(11):e1005852. doi: 10.1371/journal.pcbi.1005852 (PMC5706738; doi:10.1371/journal.pcbi.1005852)
Supplement: S2 Data — All simulated datasets from sparseDOSSA, as well as the template dataset used. For details on how these were generated, see S2 Text. (ZIP) [file pcbi.1005852.s005.zip › S2_data/sparseDOSSA_posterior_fornix_template_cor_value_-0.3/BugBugMatrixCounts_assoc_d_86.txt]

Feature_BugToBugAssociations_a_7_d_1_1	1	1	2	1	6	7	1	1	1	0	17	18	0	0	0	2	0	6	6	1	3	0	0	0	1	0	1	6	6	1	3	6	1	0	0	0	2	0	1	9	1	0	2	0	12	17	5	2	0
Feature_BugToBugAssociations_a_7_d_1_2	1	0	4	4	1	1	0	4	1	0	2	1	2	0	16	1	2	1	1	1	0	2	1	1	0	0	0	2	2	1	3	5	1	1	15	1	0	5	1	1	0	0	2	5	0	0	0	13	4
Feature_BugToBugAssociations_a_7_d_1_3	0	1	1	1	3	1	1	1	1	0	0	0	0	1	0	1	1	1	0	0	0	2	1	3	1	1	0	0	0	0	1	1	1	1	1	1	1	0	1	0	0	1	2	0	0	0	0	0	0
Feature_BugToBugAssociations_a_7_d_1_4	7	2	5	4	10	0	0	0	0	4	84	6	3	1	0	21	0	53	1	32	1	1	1	1	1	0	0	60	19	0	27	36	1	14	0	7	4	92	5	80	2	48	1	0	56	1	1	0	0
Feature_BugToBugAssociations_a_7_d_1_5	686	109	518	312	322	142	751	887	100	278	506	308	481	873	184	427	706	734	413	1195	81	331	187	218	597	777	979	745	190	815	320	766	324	149	991	76	158	428	291	641	388	274	837	1090	779	596	99	1059	440
Feature_BugToBugAssociations_a_7_d_1_6	0	0	1	15	41	0	0	0	0	8	0	0	13	4	0	5	0	1	66	0	0	0	0	124	1	50	0	2	103	0	0	3	1	11	0	0	52	36	156	75	0	1	0	16	10	0	138	1	0
Feature_BugToBugAssociations_a_7_d_1_7	35	8	0	5	30	64	4	1	59	15	42	1	2	10	1	5	0	2	0	6	5	20	3	0	2	39	11	54	76	55	47	51	2	16	3	11	44	58	40	3	66	1	93	2	3	5	7	9	9
Feature_BugToBugAssociations_a_7_d_1_8	14	106	14	10	35	36	66	6	105	0	113	3	49	17	71	21	10	25	135	27	34	2	81	14	75	5	24	4	13	17	67	38	24	24	32	128	28	4	93	48	54	54	33	12	6	90	93	6	34
Feature_BugToBugAssociations_a_7_d_1_9	1	4	1	16	1	3	0	5	2	2	3	1	2	1	3	12	7	12	4	18	6	2	7	7	1	6	0	8	6	1	5	7	2	2	12	1	0	0	1	0	7	4	3	4	16	6	11	12	2
Feature_BugToBugAssociations_a_7_d_1_10	1	0	1	0	0	0	4	1	1	0	0	0	2	1	1	2	1	0	1	1	3	3	1	0	1	1	2	0	1	0	0	1	0	3	2	0	5	0	1	0	3	0	2	1	0	1	0	2	1
Feature_BugToBugAssociations_a_7_d_1_11	0	3	13	6	1	2	1	16	21	9	1	9	3	1	3	1	1	14	16	12	4	2	1	3	5	0	1	6	9	26	4	12	16	27	5	7	8	4	4	2	16	0	0	1	4	7	1	0	15
Feature_BugToBugAssociations_a_7_d_1_12	15	0	2	6	1	1	0	1	2	1	0	7	1	1	9	2	3	1	0	0	1	2	2	3	0	2	0	3	4	1	0	1	0	0	2	1	1	1	2	1	1	4	4	0	0	3	3	1	0
Feature_BugToBugAssociations_a_7_d_1_13	21	1	0	0	6	17	1	2	1	0	1	2	0	1	1	0	6	0	0	4	26	10	0	7	1	23	2	0	7	1	0	12	7	16	1	2	0	2	0	9	20	23	1	7	0	0	4	1	3
Feature_BugToBugAssociations_a_7_d_1_14	3	7	5	5	6	6	3	5	11	15	0	10	2	1	1	4	4	2	3	1	1	2	6	8	3	5	8	1	9	3	4	4	3	13	1	1	2	14	5	8	5	1	12	2	2	0	4	9	9
[truncated: 51 more columns]
