# Supplementary material for: A Bayesian method for detecting pairwise associations in compositional data
Source: PLoS Comput Biol. 2017 Nov 15;13(11):e1005852. doi: 10.1371/journal.pcbi.1005852 (PMC5706738; doi:10.1371/journal.pcbi.1005852)
Supplement: S2 Data — All simulated datasets from sparseDOSSA, as well as the template dataset used. For details on how these were generated, see S2 Text. (ZIP) [file pcbi.1005852.s005.zip › S2_data/sparseDOSSA_posterior_fornix_template_cor_value_-0.3/BugBugMatrix_assoc_d_70.txt]

Feature_BugToBugAssociations_a_7_d_1_1	0	0.0227272727272727	0	0.00265957446808511	0.0245398773006135	0.00545454545454545	0.00196850393700787	0	0.0178571428571429	0.0127253446447508	0.00111482720178372	0.00553709856035437	0	0	0.0226130653266332	0	0	0	0	0.00205338809034908	0	0.00647948164146868	0.01171875	0.0250391236306729	0.00161290322580645	0.00186567164179104	0.00444444444444444	0	0	0	0	0	0.00216450216450216	0	0.0123180291153415	0.0377358490566038	0.0197287299630086	0.00294985250737463	0.0025974025974026	0	0.00144927536231884	0	0.00413223140495868	0.0078740157480315	0.0135746606334842	0	0.0066815144766147	0.00122399020807834	0
Feature_BugToBugAssociations_a_7_d_1_2	0.00233100233100233	0	0	0.00265957446808511	0.0122699386503067	0.00181818181818182	0.0118110236220472	0.00598802395209581	0.00595238095238095	0.0095440084835631	0.00445930880713489	0.00332225913621262	0.00373134328358209	0.0112540192926045	0.00753768844221105	0.0022075055187638	0.000910746812386157	0.000896860986547085	0.00262927256792287	0	0.012396694214876	0.00863930885529158	0.00390625	0	0.000806451612903226	0.000932835820895522	0.00444444444444444	0	0.0078740157480315	0.00378787878787879	0.002	0.0036231884057971	0.00216450216450216	0.00283018867924528	0.0156774916013438	0.0235849056603774	0.00369913686806412	0.00589970501474926	0	0.00167926112510495	0.00289855072463768	0	0.00413223140495868	0.0078740157480315	0.0135746606334842	0.00109529025191676	0.00111358574610245	0.00122399020807834	0.00546448087431694
Feature_BugToBugAssociations_a_7_d_1_3	0	0.00568181818181818	0	0.00265957446808511	0.00613496932515337	0.000909090909090909	0	0.0029940119760479	0.00297619047619048	0.00106044538706257	0	0	0	0.00160771704180064	0	0.0022075055187638	0.00182149362477231	0	0.000876424189307625	0	0.00137741046831956	0	0	0.00156494522691706	0.00241935483870968	0	0.00444444444444444	0.00123304562268804	0	0	0.002	0	0.00216450216450216	0.000943396226415094	0	0.00471698113207547	0.00123304562268804	0	0	0	0	0.00108108108108108	0.00413223140495868	0.00393700787401575	0.00452488687782805	0	0.00111358574610245	0	0.00546448087431694
Feature_BugToBugAssociations_a_7_d_1_4	0	0	0	0	0	0	0.094488188976378	0.0179640718562874	0	0.0254506892895016	0.00334448160535117	0.00553709856035437	0.00186567164179104	0.0209003215434084	0.0050251256281407	0	0	0	0.00613496932515337	0.00410677618069815	0.00137741046831956	0	0	0.00625978090766823	0.00161290322580645	0	0	0.0752157829839704	0.0196850393700787	0	0.018	0.00181159420289855	0.0670995670995671	0.00566037735849057	0.0235162374020157	0.0188679245283019	0.0752157829839704	0.0530973451327434	0.012987012987013	0.00335852225020991	0.00144927536231884	0.012972972972973	0.202479338842975	0.311023622047244	0.0316742081447964	0.00219058050383352	0.0044543429844098	0.00489596083231334	0.0983606557377049
Feature_BugToBugAssociations_a_7_d_1_5	0.804195804195804	0.465909090909091	0.893249607535322	0.715425531914894	0.570552147239264	0.911818181818182	0.649606299212598	0.889221556886228	0.851190476190476	0.883351007423118	0.823857302118172	0.830564784053156	0.843283582089552	0.85048231511254	0.855527638190955	0.582781456953642	0.914389799635701	0.886995515695067	0.908851884312007	0.909650924024641	0.932506887052342	0.799136069114471	0.3671875	0.716744913928013	0.959677419354839	0.837686567164179	0.564444444444444	0.704069050554871	0.799212598425197	0.784090909090909	0.864	0.846014492753623	0.636363636363636	0.959433962264151	0.815229563269877	0.650943396226415	0.784217016029593	0.849557522123894	0.631168831168831	0.949622166246851	0.8	0.895135135135135	0.169421487603306	0.21259842519685	0.597285067873303	0.948521358159912	0.785077951002227	0.73561811505508	0.480874316939891
Feature_BugToBugAssociations_a_7_d_1_6	0.0233100233100233	0	0.0172684458398744	0	0.0184049079754601	0.000909090909090909	0.00196850393700787	0	0.00297619047619048	0	0.117056856187291	0.0509413067552602	0	0.0514469453376206	0	0.278145695364238	0.00273224043715847	0.00179372197309417	0.000876424189307625	0.00205338809034908	0	0.019438444924406	0.1953125	0.00625978090766823	0	0	0.0844444444444444	0.00123304562268804	0	0	0	0	0	0.0113207547169811	0	0	0.0838471023427867	0	0	0	0.00144927536231884	0.00216216216216216	0.334710743801653	0.015748031496063	0	0	0	0.0905752753977968	0
Feature_BugToBugAssociations_a_7_d_1_7	0.00233100233100233	0.0909090909090909	0.010989010989011	0.0159574468085106	0.0920245398773006	0.01	0.0708661417322835	0	0.0327380952380952	0.00106044538706257	0.00668896321070234	0.00664451827242525	0.0718283582089552	0.00964630225080386	0.0138190954773869	0.00441501103752759	0.00819672131147541	0	0.0192813321647677	0.0082135523613963	0.00137741046831956	0.0626349892008639	0.1015625	0.0328638497652582	0.0032258064516129	0.00746268656716418	0	0.0702836004932182	0.0708661417322835	0	0.006	0.0452898550724638	0.12987012987013	0.000943396226415094	0.0739081746920493	0.136792452830189	0.0061652281134402	0.0191740412979351	0	0	0.11304347826087	0.0691891891891892	0.0206611570247934	0	0.0633484162895928	0.0120481927710843	0.0478841870824053	0.00244798041615667	0.131147540983607
Feature_BugToBugAssociations_a_7_d_1_8	0.0909090909090909	0.301136363636364	0.0282574568288854	0.212765957446809	0.159509202453988	0.05	0.114173228346457	0.062874251497006	0.0505952380952381	0.0095440084835631	0.0256410256410256	0.0476190476190476	0.0466417910447761	0.00643086816720257	0.0678391959798995	0.0816777041942605	0.0336976320582878	0.0860986547085202	0.00613496932515337	0.0390143737166324	0.012396694214876	0.0777537796976242	0.203125	0.183098591549296	0.0161290322580645	0.130597014925373	0.217777777777778	0.115906288532676	0.0767716535433071	0.125	0.064	0.0434782608695652	0.0692640692640693	0.00283018867924528	0.0503919372900336	0.0235849056603774	0.0135635018495684	0.0398230088495575	0.309090909090909	0.00167926112510495	0.0594202898550725	0.00972972972972973	0.107438016528926	0.409448818897638	0.180995475113122	0.0131434830230011	0.138084632516704	0.140758873929009	0.12568306010929
Feature_BugToBugAssociations_a_7_d_1_9	0.020979020979021	0.0113636363636364	0.00156985871271586	0.00531914893617021	0.0122699386503067	0.00727272727272727	0.0118110236220472	0.0029940119760479	0.00297619047619048	0.00212089077412513	0.00334448160535117	0.00553709856035437	0.000932835820895522	0.00160771704180064	0.0125628140703518	0.033112582781457	0.0145719489981785	0.000896860986547085	0.0166520595968449	0.0123203285420945	0.00413223140495868	0.00431965442764579	0.01171875	0.0140845070422535	0.000806451612903226	0.0083955223880597	0.0266666666666667	0	0.00196850393700787	0.0113636363636364	0.002	0.00181159420289855	0.012987012987013	0.00283018867924528	0.00111982082866741	0.00943396226415094	0.00246609124537608	0.00589970501474926	0.0025974025974026	0.0125944584382872	0.00289855072463768	0.00108108108108108	0.00826446280991736	0.0118110236220472	0.00452488687782805	0.0142387732749179	0.00111358574610245	0.00367197062423501	0.0109289617486339
Feature_BugToBugAssociations_a_7_d_1_10	0.00699300699300699	0	0.00156985871271586	0	0	0.000909090909090909	0.00196850393700787	0	0	0	0.00557413600891862	0.00332225913621262	0.000932835820895522	0	0	0	0.00182149362477231	0.000896860986547085	0	0	0.00413223140495868	0	0	0	0.000806451612903226	0.000932835820895522	0.00444444444444444	0.00369913686806412	0	0.0113636363636364	0.004	0.0126811594202899	0.0108225108225108	0	0	0.00471698113207547	0	0	0	0	0	0.00108108108108108	0	0	0.0135746606334842	0.00219058050383352	0.00111358574610245	0.00122399020807834	0.00546448087431694
Feature_BugToBugAssociations_a_7_d_1_11	0.00466200466200466	0.00568181818181818	0.00313971742543171	0.0132978723404255	0.0245398773006135	0.00363636363636364	0.00196850393700787	0.0029940119760479	0.0148809523809524	0.0265111346765642	0.00222965440356745	0.00996677740863787	0.0130597014925373	0.045016077170418	0.00125628140703518	0.00441501103752759	0.00182149362477231	0.00179372197309417	0.000876424189307625	0.0082135523613963	0.00275482093663912	0.00431965442764579	0.05078125	0.00469483568075117	0.00161290322580645	0.00652985074626866	0	0.00246609124537608	0.00196850393700787	0	0.002	0.0036231884057971	0.025974025974026	0.00188679245283019	0.00223964165733483	0.00943396226415094	0.00246609124537608	0.0191740412979351	0	0.00839630562552477	0.0130434782608696	0.00216216216216216	0.111570247933884	0	0.0588235294117647	0.00109529025191676	0.00111358574610245	0	0.0601092896174863
Feature_BugToBugAssociations_a_7_d_1_12	0.00233100233100233	0.00568181818181818	0.0141287284144427	0.00265957446808511	0.00613496932515337	0	0.00393700787401575	0.00898203592814371	0	0.00212089077412513	0.00334448160535117	0	0.00186567164179104	0	0.00251256281407035	0.00662251655629139	0.00182149362477231	0.0143497757847534	0.00438212094653812	0	0.012396694214876	0	0.0078125	0.00156494522691706	0.000806451612903226	0.00186567164179104	0.0177777777777778	0	0.0118110236220472	0.00757575757575758	0.006	0.0199275362318841	0.00865800865800866	0.00660377358490566	0.00111982082866741	0.00471698113207547	0.00123304562268804	0	0.0363636363636364	0.00251889168765743	0	0	0.00413223140495868	0.0118110236220472	0.0135746606334842	0.00109529025191676	0.00556792873051225	0.00244798041615667	0
Feature_BugToBugAssociations_a_7_d_1_13	0.00466200466200466	0.0284090909090909	0.00784929356357928	0.0106382978723404	0.0552147239263804	0	0.0295275590551181	0.0029940119760479	0.00892857142857143	0.024390243902439	0.00111482720178372	0.0276854928017719	0.0139925373134328	0	0.00251256281407035	0.0022075055187638	0.0100182149362477	0.00179372197309417	0.0227870289219982	0.00205338809034908	0	0.00647948164146868	0.0390625	0.00156494522691706	0	0	0.0177777777777778	0.00739827373612824	0.0078740157480315	0.00378787878787879	0.028	0.0199275362318841	0.0194805194805195	0.00188679245283019	0.00223964165733483	0.0424528301886792	0.00493218249075216	0	0.00519480519480519	0.0151133501259446	0.00144927536231884	0.00108108108108108	0.00413223140495868	0	0	0.00438116100766703	0.00556792873051225	0.0159118727050184	0.0655737704918033
Feature_BugToBugAssociations_a_7_d_1_14	0.0372960372960373	0.0625	0.021978021978022	0.0159574468085106	0.0184049079754601	0.00727272727272727	0.00590551181102362	0.0029940119760479	0.00892857142857143	0.00212089077412513	0.00222965440356745	0.00332225913621262	0.00186567164179104	0.00160771704180064	0.00879396984924623	0.0022075055187638	0.00819672131147541	0.00448430493273543	0.0105170902716915	0.0123203285420945	0.0151515151515152	0.0107991360691145	0.0078125	0.00625978090766823	0.0104838709677419	0.00373134328358209	0.0533333333333333	0.0184956843403206	0.00196850393700787	0.053030303030303	0.002	0.00181159420289855	0.012987012987013	0.00283018867924528	0.00223964165733483	0.0330188679245283	0.00123304562268804	0.00442477876106195	0	0.00503778337531486	0.00289855072463768	0.00432432432432432	0.0247933884297521	0.0078740157480315	0.00452488687782805	0	0.00111358574610245	0	0.0109289617486339
[truncated: 51 more columns]
