# Supplementary material for: A Bayesian method for detecting pairwise associations in compositional data
Source: PLoS Comput Biol. 2017 Nov 15;13(11):e1005852. doi: 10.1371/journal.pcbi.1005852 (PMC5706738; doi:10.1371/journal.pcbi.1005852)
Supplement: S2 Data — All simulated datasets from sparseDOSSA, as well as the template dataset used. For details on how these were generated, see S2 Text. (ZIP) [file pcbi.1005852.s005.zip › S2_data/sparseDOSSA_posterior_fornix_template_cor_value_-0.3/BugBugMatrix_assoc_d_16.txt]

Feature_BugToBugAssociations_a_7_d_1_1	0.0112612612612613	0.00964630225080386	0	0.00470588235294118	0	0.00914634146341463	0.0240963855421687	0.0512820512820513	0	0.0110344827586207	0.00148588410104012	0	0.00268817204301075	0.0171232876712329	0.00114942528735632	0.00497512437810945	0	0.00412087912087912	0.00127877237851662	0	0	0.00687285223367698	0	0.00187441424554827	0.00816326530612245	0.00446428571428571	0.00120627261761158	0.00170648464163823	0.00227272727272727	0.00229885057471264	0	0.0173611111111111	0	0.00519031141868512	0.0151975683890578	0.00452488687782805	0	0.012396694214876	0.00121359223300971	0.00412201154163232	0	0.0194552529182879	0	0.0021978021978022	0.003125	0	0	0	0
Feature_BugToBugAssociations_a_7_d_1_2	0.00225225225225225	0	0.0169491525423729	0	0.0188034188034188	0.00304878048780488	0.0120481927710843	0.00512820512820513	0.00120048019207683	0.00137931034482759	0.00148588410104012	0.00109649122807018	0.00268817204301075	0.0171232876712329	0.00114942528735632	0.0746268656716418	0.0072992700729927	0.00412087912087912	0.00255754475703325	0.00145348837209302	0.00239234449760766	0.013745704467354	0.00162866449511401	0.0028116213683224	0.0163265306122449	0.00446428571428571	0	0.00170648464163823	0.00113636363636364	0.00229885057471264	0	0.00347222222222222	0.0119617224880383	0.0190311418685121	0.0060790273556231	0.00452488687782805	0.00190114068441065	0.00413223140495868	0	0.00329760923330585	0.0139049826187717	0.00389105058365759	0.0157068062827225	0	0.003125	0.00721153846153846	0.00168350168350168	0.00227790432801822	0.00168067226890756
Feature_BugToBugAssociations_a_7_d_1_3	0.00225225225225225	0	0.00188323917137476	0	0.00170940170940171	0	0.00602409638554217	0.00512820512820513	0	0.00137931034482759	0	0.00109649122807018	0	0.00342465753424658	0.00114942528735632	0	0	0	0	0	0.00239234449760766	0.00171821305841924	0.00325732899022801	0	0.00408163265306122	0.00446428571428571	0.00120627261761158	0.00170648464163823	0.00113636363636364	0.00229885057471264	0.00103626943005181	0.00347222222222222	0	0	0.00303951367781155	0	0.00190114068441065	0	0.00121359223300971	0	0.00115874855156431	0.00259403372243839	0	0.0021978021978022	0.003125	0.00240384615384615	0	0.00227790432801822	0.00168067226890756
Feature_BugToBugAssociations_a_7_d_1_4	0	0.189710610932476	0.00376647834274953	0	0.0974358974358974	0.0518292682926829	0.156626506024096	0	0.014405762304922	0.0248275862068966	0.0193164933135215	0.0087719298245614	0	0.00684931506849315	0.00459770114942529	0.00995024875621891	0.00912408759124088	0.00412087912087912	0.0166240409207161	0	0.00239234449760766	0.00171821305841924	0.00325732899022801	0.0449859418931584	0.00816326530612245	0.0223214285714286	0	0.0068259385665529	0	0	0	0	0.00717703349282297	0.00346020761245675	0.033434650455927	0.00904977375565611	0.00950570342205323	0	0	0.00494641384995878	0.0625724217844728	0.00648508430609598	0.0104712041884817	0.00659340659340659	0.046875	0.0216346153846154	0.000841750841750842	0	0
Feature_BugToBugAssociations_a_7_d_1_5	0.896396396396396	0.366559485530547	0.873822975517891	0.764705882352941	0.767521367521368	0.835365853658537	0.253012048192771	0.4	0.758703481392557	0.777931034482759	0.769687964338782	0.835526315789474	0.903225806451613	0.428082191780822	0.788505747126437	0.437810945273632	0.872262773722628	0.796703296703297	0.929667519181586	0.968023255813954	0.880382775119617	0.771477663230241	0.879478827361563	0.89784442361762	0.371428571428571	0.0401785714285714	0.916767189384801	0.708191126279863	0.851136363636364	0.87816091954023	0.847668393782383	0.569444444444444	0.629186602870813	0.579584775086505	0.781155015197568	0.583710407239819	0.828897338403042	0.739669421487603	0.938106796116505	0.93239901071723	0.837775202780996	0.939040207522698	0.68586387434555	0.685714285714286	0.834375	0.882211538461538	0.883838383838384	0.82004555808656	0.905882352941176
Feature_BugToBugAssociations_a_7_d_1_6	0	0	0.0263653483992467	0	0.00341880341880342	0.0426829268292683	0.0180722891566265	0	0.00840336134453781	0	0.00445765230312036	0.00219298245614035	0	0.0684931506849315	0.00229885057471264	0	0.00182481751824818	0	0	0	0	0.00343642611683849	0.0390879478827362	0	0.00408163265306122	0	0.0205066344993969	0.0136518771331058	0	0	0.00621761658031088	0.00347222222222222	0	0	0	0	0	0	0	0	0	0.0012970168612192	0	0	0.05	0.00240384615384615	0	0.00911161731207289	0.00168067226890756
Feature_BugToBugAssociations_a_7_d_1_7	0.0585585585585586	0.0643086816720257	0.00188323917137476	0.0117647058823529	0.00170940170940171	0.0121951219512195	0	0.0153846153846154	0.0180072028811525	0.0303448275862069	0.0668647845468053	0	0.00806451612903226	0.00684931506849315	0.0298850574712644	0.0796019900497512	0.0364963503649635	0.00961538461538462	0.00383631713554987	0.00145348837209302	0	0.0171821305841924	0.00977198697068404	0.0168697282099344	0.0938775510204082	0.165178571428571	0.037394451145959	0	0.00113636363636364	0	0.0352331606217617	0.00694444444444444	0	0.131487889273356	0.074468085106383	0.0565610859728507	0.0304182509505703	0.00413223140495868	0.0194174757281553	0.000824402308326463	0.0590961761297798	0.0155642023346304	0.00523560209424084	0.191208791208791	0.015625	0.0192307692307692	0	0.0683371298405467	0.0352941176470588
Feature_BugToBugAssociations_a_7_d_1_8	0.00225225225225225	0.315112540192926	0.0451977401129944	0.136470588235294	0.0290598290598291	0.00914634146341463	0.313253012048193	0.41025641025641	0.165666266506603	0.137931034482759	0.0653789004457652	0.12390350877193	0.0591397849462366	0.383561643835616	0.126436781609195	0.174129353233831	0.0255474452554745	0.118131868131868	0.0115089514066496	0.0145348837209302	0.0239234449760766	0.163230240549828	0.0309446254071661	0.000937207122774133	0.408163265306122	0.620535714285714	0.0120627261761158	0.244027303754266	0.113636363636364	0.0574712643678161	0.0880829015544041	0.326388888888889	0.255980861244019	0.209342560553633	0.0516717325227964	0.287330316742081	0.0722433460076046	0.0661157024793388	0.0157766990291262	0.0239076669414674	0.0139049826187717	0.00518806744487678	0.261780104712042	0.0747252747252747	0.01875	0.0144230769230769	0.0900673400673401	0.0159453302961276	0.0369747899159664
Feature_BugToBugAssociations_a_7_d_1_9	0.00675675675675676	0.0128617363344051	0.00564971751412429	0.0117647058823529	0.0222222222222222	0.00304878048780488	0.0301204819277108	0.0205128205128205	0.0204081632653061	0	0.00297176820208024	0.0087719298245614	0.00806451612903226	0.0205479452054795	0.00459770114942529	0.0796019900497512	0.00547445255474453	0.00549450549450549	0.0140664961636829	0.00145348837209302	0.0191387559808612	0.00343642611683849	0.00325732899022801	0.00468603561387067	0.0244897959183673	0.00446428571428571	0.00361881785283474	0.00170648464163823	0.00454545454545455	0.0206896551724138	0.0155440414507772	0.0138888888888889	0.00956937799043062	0.0069204152249135	0.00303951367781155	0.0113122171945701	0.00950570342205323	0.0454545454545455	0.00242718446601942	0.000824402308326463	0.00579374275782155	0.0012970168612192	0.00523560209424084	0.0021978021978022	0.009375	0.00961538461538462	0.00589225589225589	0.00227790432801822	0.00336134453781513
Feature_BugToBugAssociations_a_7_d_1_10	0	0	0	0.00235294117647059	0	0	0.00602409638554217	0.00512820512820513	0.00240096038415366	0	0	0	0.00268817204301075	0.00342465753424658	0.00114942528735632	0.00995024875621891	0.00547445255474453	0.00549450549450549	0.00127877237851662	0.00145348837209302	0	0.00171821305841924	0	0.00187441424554827	0	0.00446428571428571	0.00120627261761158	0.00170648464163823	0	0.00229885057471264	0	0.00347222222222222	0	0	0	0.00226244343891403	0	0	0	0	0	0	0	0.0043956043956044	0.003125	0.00480769230769231	0.000841750841750842	0.00227790432801822	0.00168067226890756
Feature_BugToBugAssociations_a_7_d_1_11	0	0	0.00188323917137476	0.0329411764705882	0.0358974358974359	0	0.0602409638554217	0.00512820512820513	0	0.00275862068965517	0.0282317979197623	0.0043859649122807	0	0.023972602739726	0.00344827586206897	0	0.0109489051094891	0.0302197802197802	0.0127877237851662	0	0.0382775119617225	0.0103092783505155	0.0179153094462541	0.0243673851921275	0.0408163265306122	0.0446428571428571	0	0.00170648464163823	0.00909090909090909	0.0160919540229885	0.00103626943005181	0.00347222222222222	0.0550239234449761	0.0397923875432526	0.0288753799392097	0.0180995475113122	0.0152091254752852	0.0371900826446281	0.0121359223300971	0.0131904369332234	0.00115874855156431	0	0	0.0197802197802198	0.00625	0	0.0101010101010101	0	0.00168067226890756
Feature_BugToBugAssociations_a_7_d_1_12	0.0045045045045045	0.0160771704180064	0.00188323917137476	0.0117647058823529	0.00341880341880342	0.0274390243902439	0.0120481927710843	0.00512820512820513	0.00720288115246098	0.00275862068965517	0	0	0.00268817204301075	0.00684931506849315	0.00114942528735632	0.00497512437810945	0.00364963503649635	0	0.00127877237851662	0.00436046511627907	0	0.00171821305841924	0	0.0028116213683224	0	0.0223214285714286	0.00361881785283474	0.00170648464163823	0.00227272727272727	0.00919540229885057	0	0	0	0	0	0.00226244343891403	0.00190114068441065	0.00413223140495868	0.00121359223300971	0.00164880461665293	0.00347624565469293	0.0012970168612192	0.00523560209424084	0.00659340659340659	0	0.0192307692307692	0	0.00911161731207289	0.00168067226890756
Feature_BugToBugAssociations_a_7_d_1_13	0	0.0192926045016077	0.00564971751412429	0.0117647058823529	0.0136752136752137	0	0.0301204819277108	0.0615384615384615	0.00240096038415366	0.00551724137931034	0.0356612184249629	0.0043859649122807	0.00537634408602151	0.00342465753424658	0.0229885057471264	0.119402985074627	0.0127737226277372	0.00961538461538462	0.00383631713554987	0.00726744186046512	0.0263157894736842	0	0.00651465798045603	0.000937207122774133	0.0122448979591837	0.00892857142857143	0.00120627261761158	0.00853242320819113	0.0125	0.00229885057471264	0	0.0451388888888889	0.00956937799043062	0.00173010380622837	0.00151975683890578	0.00678733031674208	0.026615969581749	0.0165289256198347	0.00606796116504854	0.0148392415498763	0.00115874855156431	0.00389105058365759	0	0	0.003125	0.00721153846153846	0	0.0364464692482916	0.00168067226890756
Feature_BugToBugAssociations_a_7_d_1_14	0.0157657657657658	0.00643086816720257	0.0150659133709981	0.0117647058823529	0.00512820512820513	0.00609756097560976	0.0783132530120482	0.0153846153846154	0.00120048019207683	0.00413793103448276	0.00445765230312036	0.00986842105263158	0.00537634408602151	0.0102739726027397	0.0114942528735632	0.00497512437810945	0.00912408759124088	0.0123626373626374	0.00127877237851662	0	0.00478468899521531	0.00343642611683849	0.00488599348534202	0	0.00816326530612245	0.0535714285714286	0.00120627261761158	0.0068259385665529	0.00113636363636364	0.00689655172413793	0.00518134715025907	0.00347222222222222	0.0215311004784689	0.00346020761245675	0.00151975683890578	0.0135746606334842	0.00190114068441065	0.0702479338842975	0.00242718446601942	0	0	0	0.0104712041884817	0.0043956043956044	0.003125	0.00961538461538462	0.00673400673400673	0.0318906605922551	0.00672268907563025
[truncated: 51 more columns]
