# Supplementary material for: A Bayesian method for detecting pairwise associations in compositional data
Source: PLoS Comput Biol. 2017 Nov 15;13(11):e1005852. doi: 10.1371/journal.pcbi.1005852 (PMC5706738; doi:10.1371/journal.pcbi.1005852)
Supplement: S2 Data — All simulated datasets from sparseDOSSA, as well as the template dataset used. For details on how these were generated, see S2 Text. (ZIP) [file pcbi.1005852.s005.zip › S2_data/sparseDOSSA_posterior_fornix_template_cor_value_-0.3/BugBugMatrixCounts_assoc_d_67.txt]

Feature_BugToBugAssociations_a_7_d_1_1	1	2	0	1	0	1	13	0	1	0	3	1	0	0	1	3	1	3	1	3	0	0	5	0	1	0	0	0	10	0	0	2	6	6	2	0	0	0	17	1	0	2	1	1	4	0	18	2	1
Feature_BugToBugAssociations_a_7_d_1_2	0	1	4	2	3	1	3	3	8	1	1	2	1	1	2	0	4	1	15	3	0	1	4	1	14	2	2	3	0	1	3	1	0	1	0	1	4	2	0	1	2	4	2	1	2	2	9	2	4
Feature_BugToBugAssociations_a_7_d_1_3	0	1	0	0	1	1	1	0	0	1	0	0	0	1	1	1	1	1	0	0	0	0	1	1	1	1	1	1	1	0	1	1	1	0	0	1	3	0	1	1	0	1	1	0	0	0	0	0	1
Feature_BugToBugAssociations_a_7_d_1_4	0	80	20	8	0	6	2	1	1	52	1	20	1	46	1	77	8	0	0	4	34	0	1	1	68	0	1	70	38	49	4	0	1	34	6	0	35	1	0	0	1	2	0	6	44	1	0	15	46
Feature_BugToBugAssociations_a_7_d_1_5	1180	77	1091	495	46	666	239	246	269	1050	692	1010	350	850	126	172	492	912	992	1075	615	1150	93	919	294	270	581	49	131	401	179	500	135	346	777	606	686	986	119	685	1177	117	714	856	661	542	600	344	132
Feature_BugToBugAssociations_a_7_d_1_6	2	1	0	20	0	0	0	0	0	103	10	2	1	135	0	20	0	0	0	84	68	3	0	0	0	0	0	0	1	0	0	0	15	0	1	142	0	0	2	0	4	7	8	16	0	0	0	163	0
Feature_BugToBugAssociations_a_7_d_1_7	8	2	3	16	2	4	0	0	19	3	2	1	79	2	2	2	6	4	60	15	24	5	32	60	12	2	27	6	1	6	0	26	0	32	27	3	8	0	3	8	9	93	12	0	8	2	3	12	71
Feature_BugToBugAssociations_a_7_d_1_8	25	15	90	58	64	137	30	26	122	92	4	13	14	91	102	7	60	41	0	1	24	5	25	24	10	6	51	87	51	40	26	3	15	17	7	100	31	60	75	35	39	14	113	55	32	10	43	1	4
Feature_BugToBugAssociations_a_7_d_1_9	1	2	1	0	6	7	10	2	1	0	7	1	0	2	8	0	1	0	2	1	0	2	9	5	3	3	2	5	6	7	4	7	2	1	5	5	7	19	1	6	18	1	10	5	7	5	3	0	2
Feature_BugToBugAssociations_a_7_d_1_10	1	1	0	1	1	1	1	0	2	0	1	2	1	4	1	3	3	1	0	1	1	0	1	1	1	12	2	3	1	11	0	0	0	0	0	1	4	1	0	1	0	0	1	0	1	0	0	1	1
Feature_BugToBugAssociations_a_7_d_1_11	0	0	1	2	2	6	5	0	1	2	0	3	1	0	2	7	1	1	6	3	13	16	0	9	0	6	1	1	2	4	4	14	6	22	1	1	1	1	19	25	13	1	2	3	6	6	2	4	10
Feature_BugToBugAssociations_a_7_d_1_12	2	5	1	1	0	0	1	0	1	3	6	1	0	0	0	0	2	1	1	1	0	1	1	12	0	9	1	1	0	10	0	0	0	0	1	1	1	17	2	0	0	17	3	0	7	0	1	3	1
Feature_BugToBugAssociations_a_7_d_1_13	0	0	2	8	7	1	1	0	0	0	5	4	5	2	7	1	16	11	4	1	1	11	25	5	7	1	1	16	0	4	0	0	0	4	4	0	2	0	16	7	8	0	28	3	4	1	0	0	1
Feature_BugToBugAssociations_a_7_d_1_14	2	1	1	4	2	2	2	1	16	9	1	11	4	3	4	2	2	3	1	0	10	10	17	3	6	5	1	1	5	2	1	4	4	5	3	3	0	2	5	13	1	4	3	1	1	11	13	1	1
[truncated: 51 more columns]
