# Supplementary material for: A Bayesian method for detecting pairwise associations in compositional data
Source: PLoS Comput Biol. 2017 Nov 15;13(11):e1005852. doi: 10.1371/journal.pcbi.1005852 (PMC5706738; doi:10.1371/journal.pcbi.1005852)
Supplement: S2 Data — All simulated datasets from sparseDOSSA, as well as the template dataset used. For details on how these were generated, see S2 Text. (ZIP) [file pcbi.1005852.s005.zip › S2_data/sparseDOSSA_posterior_fornix_template_cor_value_-0.3/BugBugMatrix_assoc_d_51.txt]

Feature_BugToBugAssociations_a_7_d_1_1	0	0	0.00975609756097561	0.0176715176715177	0.0013986013986014	0	0	0	0.00270758122743682	0	0.0024390243902439	0.0114107883817427	0.0147058823529412	0	0	0.0113636363636364	0.00237154150197628	0.00102564102564103	0.00195694716242661	0.00133333333333333	0.0222222222222222	0.00591715976331361	0.00669344042838019	0.00685975609756098	0.00244498777506112	0.00367647058823529	0.00294985250737463	0.00228310502283105	0	0	0.00448430493273543	0.00118764845605701	0	0.00125944584382872	0.00474308300395257	0.00510204081632653	0.0178041543026706	0.00454545454545455	0.003690036900369	0	0.0135135135135135	0.0167130919220056	0.00469483568075117	0.00613496932515337	0.012396694214876	0	0.000923361034164358	0	0
Feature_BugToBugAssociations_a_7_d_1_2	0.00253807106598985	0.00549450549450549	0.0032520325203252	0.00103950103950104	0	0.00288184438040346	0.0017636684303351	0.000969932104752667	0.000902527075812274	0.00452488687782805	0	0	0	0.00745341614906832	0.00328407224958949	0.00378787878787879	0.000790513833992095	0.00205128205128205	0.0117416829745597	0.004	0.0333333333333333	0.0177514792899408	0.00535475234270415	0	0.00244498777506112	0.00367647058823529	0.00294985250737463	0	0	0.00657894736842105	0.00224215246636771	0	0.0026246719160105	0	0	0.00510204081632653	0	0.00454545454545455	0.003690036900369	0.00242424242424242	0.00122850122850123	0.00278551532033426	0	0	0.00826446280991736	0.00739644970414201	0.000923361034164358	0.00666666666666667	0.00209205020920502
Feature_BugToBugAssociations_a_7_d_1_3	0.00253807106598985	0	0	0.00103950103950104	0.0013986013986014	0	0	0	0.000902527075812274	0	0	0	0	0	0	0	0	0	0.00195694716242661	0.00133333333333333	0.0111111111111111	0.00591715976331361	0.00267737617135207	0	0.00244498777506112	0	0.00294985250737463	0	0	0.00328947368421053	0	0	0.0026246719160105	0.00125944584382872	0	0.00510204081632653	0.0029673590504451	0.00151515151515152	0.003690036900369	0	0	0.00139275766016713	0	0.00306748466257669	0	0.0014792899408284	0.000923361034164358	0.00333333333333333	0.00209205020920502
Feature_BugToBugAssociations_a_7_d_1_4	0	0	0.0373983739837398	0.00207900207900208	0.00699300699300699	0	0.0017636684303351	0	0.00180505415162455	0.00226244343891403	0	0.00311203319502075	0.117647058823529	0.0695652173913043	0.0394088669950739	0	0.025296442687747	0.00102564102564103	0.00195694716242661	0.028	0.0444444444444444	0.0118343195266272	0.0187416331994645	0.0640243902439024	0.0831295843520782	0.00367647058823529	0.0147492625368732	0	0.0364583333333333	0	0.0672645739910314	0.00593824228028504	0.0078740157480315	0.00251889168765743	0.000790513833992095	0.204081632653061	0.0415430267062315	0.0106060606060606	0	0.016969696969697	0.0135135135135135	0.00835654596100279	0.00469483568075117	0.00306748466257669	0.107438016528926	0.0014792899408284	0.000923361034164358	0.04	0.00209205020920502
Feature_BugToBugAssociations_a_7_d_1_5	0.573604060913706	0.884615384615385	0.780487804878049	0.75987525987526	0.731468531468531	0.844380403458213	0.786596119929453	0.938894277400582	0.888086642599278	0.667420814479638	0.673170731707317	0.886929460580913	0.411764705882353	0.893167701863354	0.763546798029557	0.71969696969697	0.846640316205534	0.975384615384615	0.7573385518591	0.873333333333333	0.344444444444444	0.668639053254438	0.761713520749665	0.894817073170732	0.82640586797066	0.84375	0.752212389380531	0.570776255707763	0.872395833333333	0.875	0.674887892376682	0.836104513064133	0.732283464566929	0.885390428211587	0.923320158102767	0.61734693877551	0.70326409495549	0.88030303030303	0.719557195571956	0.860606060606061	0.857493857493858	0.809192200557103	0.230046948356808	0.880368098159509	0.62396694214876	0.649408284023669	0.816251154201293	0.413333333333333	0.872384937238494
Feature_BugToBugAssociations_a_7_d_1_6	0.246192893401015	0.0238095238095238	0	0.136174636174636	0.0027972027972028	0	0.0758377425044092	0	0.0153429602888087	0.00452488687782805	0	0.024896265560166	0	0.0062111801242236	0.0114942528735632	0.0340909090909091	0	0	0.136986301369863	0	0	0	0	0.0114329268292683	0.0220048899755501	0	0.0176991150442478	0.372146118721461	0	0.00986842105263158	0	0	0.010498687664042	0.00125944584382872	0	0	0.0029673590504451	0.00303030303030303	0.177121771217712	0	0.0208845208845209	0	0	0	0.012396694214876	0.186390532544379	0.141274238227147	0.0366666666666667	0.0376569037656904
Feature_BugToBugAssociations_a_7_d_1_7	0.0609137055837563	0.00732600732600733	0.016260162601626	0.0280665280665281	0.13006993006993	0	0.0970017636684303	0.0193986420950533	0.00541516245487365	0.167420814479638	0.0170731707317073	0.004149377593361	0	0.00372670807453416	0	0	0.00158102766798419	0	0.00195694716242661	0.004	0.2	0.00591715976331361	0.0481927710843374	0.00228658536585366	0.0097799511002445	0.0165441176470588	0.0147492625368732	0.00684931506849315	0.0364583333333333	0.00657894736842105	0.00224215246636771	0.00831353919239905	0.0026246719160105	0.00881612090680101	0.0300395256916996	0	0.0148367952522255	0.0803030303030303	0.003690036900369	0.016969696969697	0.0491400491400491	0.00417827298050139	0.0469483568075117	0	0.15702479338843	0.0029585798816568	0	0.03	0
Feature_BugToBugAssociations_a_7_d_1_8	0.101522842639594	0.0531135531135531	0.115447154471545	0.0374220374220374	0.0853146853146853	0.103746397694524	0.0158730158730159	0.002909796314258	0.0667870036101083	0.124434389140271	0.236585365853659	0.0487551867219917	0.352941176470588	0	0.100164203612479	0.0568181818181818	0.0782608695652174	0.00512820512820513	0.0391389432485323	0.0533333333333333	0.0444444444444444	0.130177514792899	0.14859437751004	0.0121951219512195	0.00244498777506112	0.101102941176471	0.135693215339233	0.0091324200913242	0.0130208333333333	0.00328947368421053	0.145739910313901	0.130641330166271	0.215223097112861	0.0554156171284635	0.0181818181818182	0.0357142857142857	0.124629080118694	0.00303030303030303	0.0664206642066421	0.063030303030303	0.0196560196560197	0.129526462395543	0.591549295774648	0.0368098159509202	0.0206611570247934	0.113905325443787	0.00461680517082179	0.396666666666667	0.0334728033472803
Feature_BugToBugAssociations_a_7_d_1_9	0.00253807106598985	0.00549450549450549	0.00650406504065041	0.00103950103950104	0.0041958041958042	0.00288184438040346	0.00352733686067019	0.0106692531522793	0.00992779783393502	0.00678733031674208	0.0024390243902439	0.00829875518672199	0.00735294117647059	0.0149068322981366	0.00985221674876847	0.0606060606060606	0.00474308300395257	0.00205128205128205	0.0273972602739726	0	0.0888888888888889	0.0118343195266272	0	0.00533536585365854	0.0342298288508557	0	0.00589970501474926	0.00228310502283105	0.01953125	0.0296052631578947	0.0291479820627803	0.00118764845605701	0	0.00503778337531486	0.00948616600790514	0.0306122448979592	0.00593471810089021	0.00303030303030303	0	0.00121212121212121	0.00368550368550369	0.0125348189415042	0.00469483568075117	0.0122699386503067	0	0.00887573964497041	0.00738688827331487	0.01	0.00209205020920502
Feature_BugToBugAssociations_a_7_d_1_10	0	0.00366300366300366	0.0016260162601626	0	0.0013986013986014	0.00288184438040346	0	0.000969932104752667	0	0.00226244343891403	0	0	0	0	0	0	0.000790513833992095	0	0	0.00133333333333333	0.0111111111111111	0.00591715976331361	0	0	0.00244498777506112	0	0.00589970501474926	0.00228310502283105	0.0104166666666667	0.00657894736842105	0	0.00237529691211401	0.005249343832021	0.00125944584382872	0.00237154150197628	0.00510204081632653	0.0029673590504451	0.00151515151515152	0	0.00121212121212121	0.00368550368550369	0.00139275766016713	0	0.00306748466257669	0.00413223140495868	0.0014792899408284	0.000923361034164358	0.00333333333333333	0.00836820083682008
Feature_BugToBugAssociations_a_7_d_1_11	0	0.00366300366300366	0.00813008130081301	0.00103950103950104	0.0265734265734266	0.00864553314121038	0.0017636684303351	0.00484966052376334	0.000902527075812274	0.00452488687782805	0.0146341463414634	0.00829875518672199	0.0147058823529412	0.00124223602484472	0.0459770114942529	0.0606060606060606	0.0213438735177866	0.00717948717948718	0.00587084148727984	0.0133333333333333	0	0.00591715976331361	0.00401606425702811	0.00228658536585366	0.00488997555012225	0.00367647058823529	0.00294985250737463	0	0.00260416666666667	0	0.0291479820627803	0.00118764845605701	0.0026246719160105	0.00125944584382872	0.00869565217391304	0.0816326530612245	0.0534124629080119	0.00151515151515152	0.003690036900369	0.023030303030303	0.00245700245700246	0	0.028169014084507	0	0	0.0133136094674556	0.00184672206832872	0.00666666666666667	0.00209205020920502
Feature_BugToBugAssociations_a_7_d_1_12	0.00761421319796954	0.00366300366300366	0.00975609756097561	0.00935550935550936	0.0013986013986014	0	0.00529100529100529	0.005819592628516	0.00180505415162455	0.00452488687782805	0	0.0020746887966805	0.0220588235294118	0.00124223602484472	0	0.0113636363636364	0	0	0	0.004	0.0111111111111111	0.0118343195266272	0.00401606425702811	0	0	0.00183823529411765	0	0.00228310502283105	0.00260416666666667	0.00657894736842105	0.0201793721973094	0	0	0.00125944584382872	0	0	0.0029673590504451	0.00151515151515152	0	0.00121212121212121	0.00737100737100737	0.00974930362116992	0.028169014084507	0.00920245398773006	0.0247933884297521	0.00739644970414201	0.00277008310249307	0	0.0251046025104603
Feature_BugToBugAssociations_a_7_d_1_13	0	0.00549450549450549	0	0.00207900207900208	0.0041958041958042	0.0230547550432277	0.00705467372134039	0.0135790494665373	0.0036101083032491	0.00678733031674208	0.0439024390243902	0	0.0441176470588235	0.00124223602484472	0.0246305418719212	0.0227272727272727	0.0173913043478261	0.00512820512820513	0.00978473581213307	0.00133333333333333	0.0777777777777778	0.0769230769230769	0	0	0.00244498777506112	0.0110294117647059	0.0265486725663717	0.0251141552511416	0.00390625	0	0	0.0118764845605701	0.005249343832021	0.035264483627204	0.00158102766798419	0.00510204081632653	0.0029673590504451	0.00303030303030303	0	0.0109090909090909	0.00491400491400491	0.00278551532033426	0.0234741784037559	0.00613496932515337	0.012396694214876	0.00443786982248521	0.0184672206832872	0	0.00836820083682008
Feature_BugToBugAssociations_a_7_d_1_14	0.00253807106598985	0.00366300366300366	0.0113821138211382	0.00311850311850312	0.0027972027972028	0.0115273775216138	0.00352733686067019	0.00193986420950533	0.00180505415162455	0.00452488687782805	0.00975609756097561	0.0020746887966805	0.0147058823529412	0.00124223602484472	0.00164203612479475	0.0189393939393939	0.000790513833992095	0.00102564102564103	0.00391389432485323	0.0146666666666667	0.111111111111111	0.0414201183431953	0	0.00076219512195122	0.00488997555012225	0.0110294117647059	0.0147492625368732	0.00684931506849315	0.00260416666666667	0.0526315789473684	0.0246636771300448	0.00118764845605701	0.0131233595800525	0	0.000790513833992095	0.00510204081632653	0.0237388724035608	0.00151515151515152	0.018450184501845	0.00242424242424242	0.00245700245700246	0.00139275766016713	0.0375586854460094	0.0398773006134969	0.0165289256198347	0.0014792899408284	0.00277008310249307	0.0533333333333333	0.00418410041841004
[truncated: 51 more columns]
