# Supplementary material for: A Bayesian method for detecting pairwise associations in compositional data
Source: PLoS Comput Biol. 2017 Nov 15;13(11):e1005852. doi: 10.1371/journal.pcbi.1005852 (PMC5706738; doi:10.1371/journal.pcbi.1005852)
Supplement: S2 Data — All simulated datasets from sparseDOSSA, as well as the template dataset used. For details on how these were generated, see S2 Text. (ZIP) [file pcbi.1005852.s005.zip › S2_data/sparseDOSSA_posterior_fornix_template_cor_value_-0.3/BugBugMatrix_assoc_d_72.txt]

Feature_BugToBugAssociations_a_7_d_1_1	0	0.019723865877712	0	0.00509337860780985	0.111111111111111	0.00375586854460094	0.0100430416068867	0.0110294117647059	0	0.0064034151547492	0	0.0326086956521739	0.000873362445414847	0	0.00122399020807834	0	0	0	0.00235017626321974	0	0.00353356890459364	0.00158227848101266	0	0.00485436893203883	0	0.0029673590504451	0.00395256916996047	0.00138312586445367	0.0839160839160839	0.00312989045383412	0.00158227848101266	0.00373134328358209	0.000935453695042095	0	0	0	0.0032258064516129	0	0	0.00328947368421053	0.0012453300124533	0.0284090909090909	0.00564971751412429	0.0307017543859649	0	0.01875	0	0.00379506641366224	0
Feature_BugToBugAssociations_a_7_d_1_2	0.00573065902578797	0.0019723865877712	0.00276243093922652	0.00169779286926995	0.0148148148148148	0.00751173708920188	0.00717360114777618	0.00367647058823529	0.00182982616651418	0.00106723585912487	0	0.0108695652173913	0.000873362445414847	0	0.00122399020807834	0.0180412371134021	0.00179533213644524	0	0.00705052878965922	0.0151228733459357	0.0159010600706714	0.0174050632911392	0	0.00485436893203883	0.0121212121212121	0.00890207715133531	0	0.00829875518672199	0.048951048951049	0.00312989045383412	0.00316455696202532	0.00186567164179104	0.000935453695042095	0.00900900900900901	0	0.00155038759689922	0	0.00681818181818182	0	0.00657894736842105	0.0037359900373599	0	0.0112994350282486	0.0043859649122807	0.00261780104712042	0.01875	0.00135135135135135	0.00569259962049336	0
Feature_BugToBugAssociations_a_7_d_1_3	0	0.0019723865877712	0	0.0033955857385399	0	0	0	0.00367647058823529	0	0	0.00510204081632653	0.00271739130434783	0.000873362445414847	0	0.00122399020807834	0.00257731958762887	0	0	0.00117508813160987	0	0.00176678445229682	0.00158227848101266	0	0.00485436893203883	0	0.0029673590504451	0.00395256916996047	0.00276625172890733	0	0.00156494522691706	0	0	0	0	0.00167785234899329	0	0	0.00227272727272727	0	0	0.0012453300124533	0	0.00564971751412429	0.0043859649122807	0.00261780104712042	0.00625	0	0.00189753320683112	0.00143884892086331
Feature_BugToBugAssociations_a_7_d_1_4	0.0315186246418338	0.0019723865877712	0.0262430939226519	0	0.0888888888888889	0.00187793427230047	0.0444763271162123	0.0404411764705882	0	0.0096051227321238	0.0459183673469388	0.0380434782608696	0.0314410480349345	0	0.00122399020807834	0	0.00179533213644524	0	0.0258519388954172	0.00945179584120983	0.00176678445229682	0	0.00109649122807018	0.00485436893203883	0.0212121212121212	0.0148367952522255	0	0	0.00699300699300699	0.00312989045383412	0	0.0447761194029851	0.0308699719363891	0.0296010296010296	0.0134228187919463	0.00155038759689922	0.00806451612903226	0.0136363636363636	0.000852514919011083	0.161184210526316	0.0062266500622665	0	0	0.100877192982456	0.0418848167539267	0	0	0	0.00143884892086331
Feature_BugToBugAssociations_a_7_d_1_5	0.590257879656161	0.877712031558185	0.843922651933702	0.906621392190153	0.451851851851852	0.890140845070423	0.855093256814921	0.393382352941176	0.94327538883806	0.860192102454643	0.474489795918367	0.429347826086957	0.879475982532751	0.416666666666667	0.862913096695226	0.77319587628866	0.834829443447038	0.780847145488029	0.850763807285546	0.792060491493384	0.92756183745583	0.843354430379747	0.816885964912281	0.203883495145631	0.663636363636364	0.881305637982196	0.517786561264822	0.822959889349931	0.615384615384615	0.928012519561815	0.647151898734177	0.738805970149254	0.767072029934518	0.885456885456886	0.823825503355705	0.858914728682171	0.85	0.727272727272727	0.865302642796249	0.697368421052632	0.745952677459527	0.928977272727273	0.361581920903955	0.684210526315789	0.589005235602094	0.45	0.909459459459459	0.844402277039848	0.810071942446043
Feature_BugToBugAssociations_a_7_d_1_6	0	0.019723865877712	0	0.0288624787775891	0.00740740740740741	0.0713615023474178	0	0.455882352941176	0.00457456541628545	0	0	0.342391304347826	0.0235807860262009	0	0.00244798041615667	0.00515463917525773	0	0	0.0787309048178613	0.00378071833648393	0.0123674911660777	0.0126582278481013	0	0	0.00909090909090909	0	0	0.110650069156293	0	0.0234741784037559	0.193037974683544	0.0279850746268657	0.0991580916744621	0	0	0	0.00645161290322581	0	0.00170502983802217	0.0657894736842105	0.0136986301369863	0.00710227272727273	0.0395480225988701	0.0131578947368421	0.00523560209424084	0.175	0	0	0.00143884892086331
Feature_BugToBugAssociations_a_7_d_1_7	0.186246418338109	0.0019723865877712	0.0290055248618785	0.0169779286926995	0.00740740740740741	0.000938967136150235	0.0344332855093257	0.0220588235294118	0.00914913083257091	0.0117395944503735	0.122448979591837	0.00271739130434783	0.0567685589519651	0.325757575757576	0.00979192166462668	0.0927835051546392	0.100538599640934	0.00184162062615101	0.00352526439482961	0.0056710775047259	0.0123674911660777	0.0205696202531646	0.0537280701754386	0.00485436893203883	0	0.0207715133531157	0.00395256916996047	0.004149377593361	0.00699300699300699	0.00312989045383412	0.0110759493670886	0.0876865671641791	0.0121608980355472	0.00386100386100386	0.0453020134228188	0.00930232558139535	0.0241935483870968	0.195454545454545	0.00341005967604433	0.00986842105263158	0.105853051058531	0	0.0677966101694915	0.100877192982456	0.081151832460733	0.0625	0	0	0.0273381294964029
Feature_BugToBugAssociations_a_7_d_1_8	0.151862464183381	0.0532544378698225	0.0580110497237569	0.0152801358234295	0.125925925925926	0.0028169014084507	0.0100430416068867	0.0330882352941176	0.0228728270814273	0.0490928495197439	0.255102040816327	0.108695652173913	0.00174672489082969	0.174242424242424	0.0783353733170135	0.0154639175257732	0.0125673249551167	0.187845303867403	0.00117508813160987	0.120982986767486	0	0.0680379746835443	0.0942982456140351	0.436893203883495	0.2	0.0148367952522255	0.438735177865613	0.00276625172890733	0.125874125874126	0.00156494522691706	0.109177215189873	0.0746268656716418	0.0542563143124415	0.0540540540540541	0.023489932885906	0.0697674418604651	0.0580645161290323	0.0227272727272727	0.109121909633419	0.0230263157894737	0.0946450809464508	0.00142045454545455	0.27683615819209	0.0043859649122807	0.212041884816754	0.08125	0.0405405405405405	0.0607210626185958	0.142446043165468
Feature_BugToBugAssociations_a_7_d_1_9	0.00286532951289398	0.0019723865877712	0.00138121546961326	0.00509337860780985	0.0148148148148148	0.00845070422535211	0.00286944045911047	0.00735294117647059	0.00731930466605672	0.0181430096051227	0.0357142857142857	0	0	0	0.00734394124847001	0.0103092783505155	0.00359066427289048	0.0110497237569061	0.0117508813160987	0.0321361058601134	0.00176678445229682	0.00474683544303797	0.00109649122807018	0.0922330097087379	0.0151515151515152	0.0118694362017804	0	0.0110650069156293	0.048951048951049	0.00469483568075117	0.0126582278481013	0.00373134328358209	0.000935453695042095	0.00128700128700129	0.00671140939597315	0.00930232558139535	0.00806451612903226	0.0113636363636364	0.00596760443307758	0	0.0049813200498132	0.0213068181818182	0.0508474576271186	0.0043859649122807	0.00523560209424084	0.0375	0.0243243243243243	0.00189753320683112	0.00431654676258993
Feature_BugToBugAssociations_a_7_d_1_10	0	0	0.00138121546961326	0.00169779286926995	0	0	0	0.00367647058823529	0.00274473924977127	0.00747065101387407	0.00510204081632653	0	0.000873362445414847	0	0.00244798041615667	0.00257731958762887	0.00179533213644524	0.00368324125230203	0.00235017626321974	0.00189035916824197	0	0	0.00328947368421053	0.0436893203883495	0.00606060606060606	0.0148367952522255	0	0	0	0.00156494522691706	0.00158227848101266	0	0.00374181478016838	0.00257400257400257	0.00838926174496644	0	0	0.00227272727272727	0	0.00328947368421053	0.0012453300124533	0	0	0.0087719298245614	0.00261780104712042	0.00625	0	0.00189753320683112	0.00143884892086331
Feature_BugToBugAssociations_a_7_d_1_11	0	0.00788954635108481	0.0248618784530387	0	0	0.00751173708920188	0	0.0147058823529412	0.000914913083257091	0.0298826040554963	0.00510204081632653	0	0.00262008733624454	0.053030303030303	0.00856793145654835	0.00515463917525773	0.00359066427289048	0.00184162062615101	0.00705052878965922	0.0170132325141777	0.00176678445229682	0.00158227848101266	0.0263157894736842	0.106796116504854	0.0121212121212121	0.00890207715133531	0.00395256916996047	0.0276625172890733	0.048951048951049	0.0140845070422535	0.00632911392405063	0.0111940298507463	0.0205799812909261	0.00386100386100386	0.00671140939597315	0.0217054263565891	0.017741935483871	0	0.00170502983802217	0.00657894736842105	0.0149439601494396	0.00426136363636364	0.0508474576271186	0	0.0418848167539267	0.00625	0.00945945945945946	0	0.00431654676258993
Feature_BugToBugAssociations_a_7_d_1_12	0.0143266475644699	0.00394477317554241	0.0069060773480663	0.0067911714770798	0.00740740740740741	0.00187793427230047	0.0129124820659971	0	0.00182982616651418	0.0032017075773746	0.0204081632653061	0.0244565217391304	0	0.00757575757575758	0.00122399020807834	0.00257731958762887	0.0125673249551167	0.00552486187845304	0.00352526439482961	0	0	0	0	0	0.00606060606060606	0.00593471810089021	0	0	0	0.00312989045383412	0.00791139240506329	0.00373134328358209	0.000935453695042095	0.00772200772200772	0.00503355704697987	0	0.00645161290322581	0.00454545454545455	0.00170502983802217	0	0.0037359900373599	0.00142045454545455	0.0395480225988701	0.0131578947368421	0.00261780104712042	0.0125	0.00675675675675676	0.0113851992409867	0.00143884892086331
Feature_BugToBugAssociations_a_7_d_1_13	0.00859598853868195	0.00394477317554241	0.00276243093922652	0.00169779286926995	0.155555555555556	0.00187793427230047	0.0186513629842181	0	0.00365965233302836	0.00213447171824973	0.00510204081632653	0.00271739130434783	0	0.0151515151515152	0.018359853121175	0.0670103092783505	0.00179533213644524	0	0.00352526439482961	0	0.0106007067137809	0.0174050632911392	0.00109649122807018	0.0825242718446602	0.0393939393939394	0.0118694362017804	0	0.00276625172890733	0	0.00312989045383412	0	0.00186567164179104	0.00748362956033676	0.00257400257400257	0.0486577181208054	0.0232558139534884	0	0.00227272727272727	0.00341005967604433	0.00986842105263158	0	0.00284090909090909	0	0.0043859649122807	0	0.03125	0.0027027027027027	0.0360531309297913	0
Feature_BugToBugAssociations_a_7_d_1_14	0.00859598853868195	0.00394477317554241	0.00276243093922652	0.0067911714770798	0.0148148148148148	0.00187793427230047	0.00430416068866571	0.0110294117647059	0.00182982616651418	0.00106723585912487	0.0255102040816327	0.00543478260869565	0.000873362445414847	0.00757575757575758	0.00367197062423501	0.00515463917525773	0.0251346499102334	0.00736648250460405	0.00117508813160987	0.00189035916824197	0.0106007067137809	0.0110759493670886	0.00219298245614035	0.00970873786407767	0.0151515151515152	0	0.0276679841897233	0.00553250345781466	0.013986013986014	0.00625978090766823	0.00632911392405063	0	0.000935453695042095	0	0.0167785234899329	0.00465116279069767	0.017741935483871	0.0113636363636364	0.00682011935208866	0.0131578947368421	0.0024906600249066	0.00426136363636364	0.0903954802259887	0.0263157894736842	0.0130890052356021	0.09375	0.00540540540540541	0.032258064516129	0.00431654676258993
[truncated: 51 more columns]
