# Supplementary material for: A Bayesian method for detecting pairwise associations in compositional data
Source: PLoS Comput Biol. 2017 Nov 15;13(11):e1005852. doi: 10.1371/journal.pcbi.1005852 (PMC5706738; doi:10.1371/journal.pcbi.1005852)
Supplement: S2 Data — All simulated datasets from sparseDOSSA, as well as the template dataset used. For details on how these were generated, see S2 Text. (ZIP) [file pcbi.1005852.s005.zip › S2_data/sparseDOSSA_posterior_fornix_template_cor_value_-0.3/BugBugMatrixCounts_assoc_d_72.txt]

Feature_BugToBugAssociations_a_7_d_1_1	0	10	0	3	15	4	7	3	0	6	0	12	1	0	1	0	0	0	2	0	2	1	0	1	0	1	1	1	12	2	1	2	1	0	0	0	2	0	0	1	1	20	1	7	0	3	0	2	0
Feature_BugToBugAssociations_a_7_d_1_2	2	1	2	1	2	8	5	1	2	1	0	4	1	0	1	7	1	0	6	8	9	11	0	1	4	3	0	6	7	2	2	1	1	7	0	1	0	3	0	2	3	0	2	1	1	3	1	3	0
Feature_BugToBugAssociations_a_7_d_1_3	0	1	0	2	0	0	0	1	0	0	1	1	1	0	1	1	0	0	1	0	1	1	0	1	0	1	1	2	0	1	0	0	0	0	1	0	0	1	0	0	1	0	1	1	1	1	0	1	1
Feature_BugToBugAssociations_a_7_d_1_4	11	1	19	0	12	2	31	11	0	9	9	14	36	0	1	0	1	0	22	5	1	0	1	1	7	5	0	0	1	2	0	24	33	23	8	1	5	6	1	49	5	0	0	23	16	0	0	0	1
Feature_BugToBugAssociations_a_7_d_1_5	206	445	611	534	61	948	596	107	1031	806	93	158	1007	55	705	300	465	424	724	419	525	533	745	42	219	297	131	595	88	593	409	396	820	688	491	554	527	320	1015	212	599	654	64	156	225	72	673	445	563
Feature_BugToBugAssociations_a_7_d_1_6	0	10	0	17	1	76	0	124	5	0	0	126	27	0	2	2	0	0	67	2	7	8	0	0	3	0	0	80	0	15	122	15	106	0	0	0	4	0	2	20	11	5	7	3	2	28	0	0	1
Feature_BugToBugAssociations_a_7_d_1_7	65	1	21	10	1	1	24	6	10	11	24	1	65	43	8	36	56	1	3	3	7	13	49	1	0	7	1	3	1	2	7	47	13	3	27	6	15	86	4	3	85	0	12	23	31	10	0	0	19
Feature_BugToBugAssociations_a_7_d_1_8	53	27	42	9	17	3	7	9	25	46	50	40	2	23	64	6	7	102	1	64	0	43	86	90	66	5	111	2	18	1	69	40	58	42	14	45	36	10	128	7	76	1	49	1	81	13	30	32	99
Feature_BugToBugAssociations_a_7_d_1_9	1	1	1	3	2	9	2	2	8	17	7	0	0	0	6	4	2	6	10	17	1	3	1	19	5	4	0	8	7	3	8	2	1	1	4	6	5	5	7	0	4	15	9	1	2	6	18	1	3
Feature_BugToBugAssociations_a_7_d_1_10	0	0	1	1	0	0	0	1	3	7	1	0	1	0	2	1	1	2	2	1	0	0	3	9	2	5	0	0	0	1	1	0	4	2	5	0	0	1	0	1	1	0	0	2	1	1	0	1	1
Feature_BugToBugAssociations_a_7_d_1_11	0	4	18	0	0	8	0	4	1	28	1	0	3	7	7	2	2	1	6	9	1	1	24	22	4	3	1	20	7	9	4	6	22	3	4	14	11	0	2	2	12	3	9	0	16	1	7	0	3
Feature_BugToBugAssociations_a_7_d_1_12	5	2	5	4	1	2	9	0	2	3	4	9	0	1	1	1	7	3	3	0	0	0	0	0	2	2	0	0	0	2	5	2	1	6	3	0	4	2	2	0	3	1	7	3	1	2	5	6	1
Feature_BugToBugAssociations_a_7_d_1_13	3	2	2	1	21	2	13	0	4	2	1	1	0	2	15	26	1	0	3	0	6	11	1	17	13	4	0	2	0	2	0	1	8	2	29	15	0	1	4	3	0	2	0	1	0	5	2	19	0
Feature_BugToBugAssociations_a_7_d_1_14	3	2	2	4	2	2	3	3	2	1	5	2	1	1	3	2	14	4	1	1	6	7	2	2	5	0	7	4	2	4	4	0	1	0	10	3	11	5	8	4	2	3	16	6	5	15	4	17	3
[truncated: 51 more columns]
