# Supplementary material for: A Bayesian method for detecting pairwise associations in compositional data
Source: PLoS Comput Biol. 2017 Nov 15;13(11):e1005852. doi: 10.1371/journal.pcbi.1005852 (PMC5706738; doi:10.1371/journal.pcbi.1005852)
Supplement: S2 Data — All simulated datasets from sparseDOSSA, as well as the template dataset used. For details on how these were generated, see S2 Text. (ZIP) [file pcbi.1005852.s005.zip › S2_data/sparseDOSSA_posterior_fornix_template_cor_value_-0.3/BugBugMatrixCounts_assoc_d_14.txt]

Feature_BugToBugAssociations_a_7_d_1_1	0	0	1	0	0	1	3	2	10	1	0	3	2	3	1	6	0	0	0	2	1	1	4	1	0	11	0	0	1	0	0	0	16	1	2	2	2	1	3	0	2	1	3	2	0	0	8	2	1
Feature_BugToBugAssociations_a_7_d_1_2	4	8	1	3	0	8	17	2	2	0	2	1	3	2	9	1	3	1	1	0	0	2	17	2	7	1	13	0	1	0	2	3	2	14	3	4	1	1	5	3	3	0	1	3	0	1	5	1	0
Feature_BugToBugAssociations_a_7_d_1_3	0	1	2	1	1	1	1	3	0	1	0	1	0	0	1	1	1	1	2	0	1	0	1	0	0	1	0	1	1	1	1	2	1	0	0	0	1	0	0	0	1	1	1	0	0	1	2	1	2
Feature_BugToBugAssociations_a_7_d_1_4	0	5	10	64	0	17	1	0	1	1	0	0	0	26	30	11	4	45	1	0	3	84	4	30	12	0	13	3	0	0	14	15	1	0	3	1	1	13	37	3	2	19	2	5	0	17	0	0	73
Feature_BugToBugAssociations_a_7_d_1_5	648	1200	433	929	309	657	571	103	641	432	386	299	487	811	48	984	589	659	315	722	1150	1157	258	667	43	236	456	197	964	456	396	122	1043	1054	478	396	1147	791	605	340	879	128	612	370	328	143	341	91	573
Feature_BugToBugAssociations_a_7_d_1_6	10	3	15	2	0	0	5	0	0	6	0	25	1	0	0	62	12	11	11	5	1	24	0	24	1	0	0	0	117	1	0	0	0	1	0	5	0	5	3	0	0	9	122	1	1	2	2	0	0
Feature_BugToBugAssociations_a_7_d_1_7	69	8	33	16	2	8	7	43	2	13	15	11	21	32	0	2	1	29	0	1	7	4	1	1	5	19	9	84	30	0	29	9	79	0	3	0	67	67	0	36	3	1	85	1	1	23	8	2	0
Feature_BugToBugAssociations_a_7_d_1_8	57	22	23	12	93	41	8	42	64	57	11	1	53	49	100	134	25	106	12	54	5	47	2	8	6	2	24	10	94	61	5	23	1	13	13	8	63	124	13	19	59	17	4	10	76	16	37	6	88
Feature_BugToBugAssociations_a_7_d_1_9	3	1	0	1	17	0	4	0	5	2	3	11	19	4	12	1	1	1	13	4	0	19	16	8	1	2	3	1	7	2	11	1	10	4	16	1	8	3	7	1	3	0	2	2	9	6	1	6	4
Feature_BugToBugAssociations_a_7_d_1_10	1	2	1	5	7	2	0	0	1	0	1	0	0	1	0	2	0	0	2	0	2	0	4	0	2	1	0	0	0	3	3	0	0	10	0	1	2	0	0	2	1	4	0	1	1	0	1	0	1
Feature_BugToBugAssociations_a_7_d_1_11	0	2	8	6	21	10	8	25	2	12	9	3	1	8	9	2	0	5	5	3	1	1	3	2	15	7	10	3	1	5	7	4	18	11	23	3	7	18	5	4	1	3	5	6	1	2	1	17	4
Feature_BugToBugAssociations_a_7_d_1_12	5	1	0	6	0	6	0	0	0	0	1	0	1	1	1	2	2	1	4	3	1	1	0	0	1	1	1	4	17	2	0	2	0	1	0	1	1	1	1	1	4	0	7	1	13	0	4	0	0
Feature_BugToBugAssociations_a_7_d_1_13	3	10	4	5	4	0	0	3	0	4	0	2	2	2	3	15	21	0	14	1	1	0	1	13	0	1	6	0	3	7	1	0	25	1	23	3	2	3	1	9	11	1	2	0	1	6	1	3	0
Feature_BugToBugAssociations_a_7_d_1_14	10	2	1	5	7	7	5	2	11	1	12	3	1	1	0	1	3	1	2	2	4	3	0	0	0	0	1	12	1	1	1	5	11	1	6	3	1	6	8	1	1	0	13	1	3	7	3	10	4
[truncated: 51 more columns]
