# Supplementary material for: A Bayesian method for detecting pairwise associations in compositional data
Source: PLoS Comput Biol. 2017 Nov 15;13(11):e1005852. doi: 10.1371/journal.pcbi.1005852 (PMC5706738; doi:10.1371/journal.pcbi.1005852)
Supplement: S2 Data — All simulated datasets from sparseDOSSA, as well as the template dataset used. For details on how these were generated, see S2 Text. (ZIP) [file pcbi.1005852.s005.zip › S2_data/sparseDOSSA_posterior_fornix_template_cor_value_-0.3/BugBugMatrix_assoc_d_2.txt]

Feature_BugToBugAssociations_a_7_d_1_1	0	0.00546448087431694	0.00254452926208651	0.00257731958762887	0.0016	0	0.00196850393700787	0.0048828125	0	0	0.0127041742286751	0	0	0.000760456273764259	0.0101195952161914	0.0034443168771527	0	0.00836431226765799	0.00757575757575758	0	0.0199004975124378	0.00353356890459364	0.00170794192997438	0.00479616306954436	0.00166944908180301	0.0125260960334029	0	0.0040650406504065	0.0526315789473684	0	0	0	0	0.000892060660124889	0.0017905102954342	0.0114942528735632	0.00219298245614035	0	0.00647249190938511	0.00465116279069767	0	0.000952380952380952	0.000902527075812274	0	0.000953288846520496	0.00169779286926995	0.00296150049358342	0	0
Feature_BugToBugAssociations_a_7_d_1_2	0.00155763239875389	0.0109289617486339	0.00127226463104326	0.00257731958762887	8e-04	0.00137551581843191	0	0.0048828125	0.00221729490022173	0	0.00362976406533575	0.0140845070422535	0.00930232558139535	0	0.00183992640294388	0.00114810562571757	0	0	0.00252525252525253	0.000911577028258888	0	0.0176678445229682	0.00512382578992314	0.00479616306954436	0.00166944908180301	0.00417536534446764	0.0128205128205128	0	0.0175438596491228	0.00327868852459016	0.0233812949640288	0	0.00115074798619102	0	0.000895255147717099	0.149425287356322	0	0.00476947535771065	0.0226537216828479	0.00465116279069767	0.00588235294117647	0.000952380952380952	0.000902527075812274	0.0143884892086331	0	0.0067911714770798	0	0	0.00300751879699248
Feature_BugToBugAssociations_a_7_d_1_3	0	0	0	0	8e-04	0	0.000984251968503937	0	0.00221729490022173	0.00130378096479791	0	0.0140845070422535	0.00465116279069767	0	0	0	0	0	0.00252525252525253	0	0	0.00353356890459364	0	0	0.00166944908180301	0	0.00320512820512821	0.0040650406504065	0.0087719298245614	0.00163934426229508	0	0.000860585197934596	0.00230149597238205	0	0.000895255147717099	0.0114942528735632	0.00219298245614035	0.00158982511923688	0.00323624595469256	0	0.00588235294117647	0.000952380952380952	0.000902527075812274	0.00719424460431655	0.000953288846520496	0.000848896434634975	0.000987166831194472	0.000874125874125874	0
Feature_BugToBugAssociations_a_7_d_1_4	0	0.174863387978142	0.0661577608142494	0.00257731958762887	0.0664	0.0123796423658872	0	0	0.00665188470066519	0	0.00362976406533575	0.0140845070422535	0.148837209302326	0.000760456273764259	0.00367985280588776	0	0.00140745953553835	0.000929368029739777	0.00757575757575758	0	0	0.049469964664311	0.00085397096498719	0	0.0467445742904841	0.00208768267223382	0.00320512820512821	0.308943089430894	0.0087719298245614	0	0.00359712230215827	0	0	0.0214094558429973	0	0.0229885057471264	0	0.0397456279809221	0	0.0651162790697674	0	0.000952380952380952	0.000902527075812274	0.115107913669065	0.0324118207816969	0.00933786078098472	0.00987166831194472	0.0122377622377622	0.00451127819548872
Feature_BugToBugAssociations_a_7_d_1_5	0.813084112149533	0.551912568306011	0.908396946564885	0.86340206185567	0.7808	0.792297111416781	0.815944881889764	0.97265625	0.707317073170732	0.8748370273794	0.921960072595281	0.323943661971831	0.693023255813954	0.908745247148289	0.868445262189512	0.907003444316877	0.825475017593244	0.824349442379182	0.638888888888889	0.947128532360984	0.666666666666667	0.378091872791519	0.908625106746371	0.788968824940048	0.772954924874791	0.860125260960334	0.733974358974359	0.382113821138211	0.245614035087719	0.926229508196721	0.888489208633094	0.875215146299484	0.857307249712313	0.935771632471008	0.918531781557744	0.229885057471264	0.791666666666667	0.90302066772655	0.621359223300971	0.853488372093023	0.711764705882353	0.88	0.905234657039711	0.410071942446043	0.821734985700667	0.943972835314092	0.967423494570582	0.863636363636364	0.866165413533835
Feature_BugToBugAssociations_a_7_d_1_6	0	0	0	0	0.0864	0.00275103163686382	0.00492125984251968	0	0.024390243902439	0	0.000907441016333938	0.126760563380282	0.00465116279069767	0	0.000919963201471941	0	0.0928923293455313	0.0195167286245353	0.00252525252525253	0	0	0.441696113074205	0.00512382578992314	0	0	0	0	0	0	0	0.00179856115107914	0.000860585197934596	0	0	0.0017905102954342	0.0344827586206897	0.0197368421052632	0	0.0129449838187702	0	0	0	0	0	0	0	0.00592300098716683	0.00437062937062937	0
Feature_BugToBugAssociations_a_7_d_1_7	0.00623052959501558	0.0655737704918033	0.00127226463104326	0.0077319587628866	0.0072	0.00137551581843191	0.00590551181102362	0.0009765625	0.177383592017738	0.0677966101694915	0.00907441016333938	0.0140845070422535	0.027906976744186	0.000760456273764259	0.0174793008279669	0.00114810562571757	0.0126671358198452	0.0669144981412639	0.101010101010101	0.0237010027347311	0.00995024875621891	0.00353356890459364	0.0614859094790777	0.0839328537170264	0.00166944908180301	0.0981210855949896	0.0352564102564103	0.0975609756097561	0.254385964912281	0.00327868852459016	0.00539568345323741	0.0344234079173838	0.00690448791714614	0.00624442462087422	0.0053715308863026	0.0689655172413793	0.0394736842105263	0.0127186009538951	0.213592233009709	0.00232558139534884	0	0.0828571428571429	0.000902527075812274	0.0431654676258993	0.00381315538608198	0	0.00296150049358342	0.0113636363636364	0.00150375939849624
Feature_BugToBugAssociations_a_7_d_1_8	0.163551401869159	0.0327868852459016	0.00763358778625954	0.0618556701030928	0.0176	0.140302613480055	0.133858267716535	0.00390625	0.057649667405765	0.0091264667535854	0.0263157894736842	0.267605633802817	0.0186046511627907	0.0768060836501901	0.0680772769089236	0.0585533869115959	0.0513722730471499	0.0752788104089219	0.191919191919192	0.0072926162260711	0.261194029850746	0.0212014134275618	0	0.0815347721822542	0.115191986644407	0.00626304801670146	0.0769230769230769	0.0528455284552846	0.175438596491228	0.00819672131147541	0.0683453237410072	0.0783132530120482	0.103567318757192	0.00356824264049955	0.0492390331244405	0.0689655172413793	0.120614035087719	0.00476947535771065	0.00323624595469256	0.0186046511627907	0.111764705882353	0.0123809523809524	0.055956678700361	0.115107913669065	0.119161105815062	0.0195246179966044	0.00394866732477789	0.0367132867132867	0.0466165413533835
Feature_BugToBugAssociations_a_7_d_1_9	0.00311526479750779	0.0765027322404372	0.00254452926208651	0.0154639175257732	0.0064	0.00275103163686382	0.00295275590551181	0	0.00221729490022173	0.00521512385919166	0.014519056261343	0.183098591549296	0.0325581395348837	0.000760456273764259	0.00183992640294388	0.00114810562571757	0.00281491907107671	0.00185873605947955	0	0.00638103919781222	0	0.00353356890459364	0.00170794192997438	0.00239808153477218	0.00333889816360601	0.0104384133611691	0.00320512820512821	0.016260162601626	0.0087719298245614	0.00491803278688525	0.00179856115107914	0	0	0.00356824264049955	0.0026857654431513	0.0689655172413793	0.0043859649122807	0.00317965023847377	0.0129449838187702	0.00465116279069767	0	0.00952380952380952	0.00270758122743682	0.0143884892086331	0.00857959961868446	0.00848896434634975	0.000987166831194472	0.0113636363636364	0.0075187969924812
Feature_BugToBugAssociations_a_7_d_1_10	0.00155763239875389	0	0.00254452926208651	0.00515463917525773	0	0.00137551581843191	0.000984251968503937	0.0029296875	0.00221729490022173	0.00130378096479791	0.00181488203266788	0.0140845070422535	0.00930232558139535	0	0.000919963201471941	0	0.000703729767769177	0.000929368029739777	0	0.00182315405651778	0	0	0	0.00479616306954436	0	0	0.00320512820512821	0	0.0087719298245614	0.00163934426229508	0	0	0.00575373993095512	0.00178412132024978	0.0017905102954342	0.0229885057471264	0.00219298245614035	0	0	0.00930232558139535	0.0352941176470588	0.0019047619047619	0	0	0	0.00169779286926995	0.000987166831194472	0.000874125874125874	0.00300751879699248
Feature_BugToBugAssociations_a_7_d_1_11	0.00623052959501558	0.0601092896174863	0.00127226463104326	0.0360824742268041	0.016	0.0233837689133425	0.0137795275590551	0.0029296875	0.00221729490022173	0.00391134289439374	0.000907441016333938	0	0.00930232558139535	0.00228136882129278	0.000919963201471941	0.0218140068886338	0.000703729767769177	0	0.00505050505050505	0.00546946216955333	0.0174129353233831	0.0141342756183746	0.00085397096498719	0	0.00166944908180301	0.00417536534446764	0	0.0609756097560976	0.0087719298245614	0.039344262295082	0.00359712230215827	0.00516351118760757	0.0126582278481013	0.00535236396074933	0.000895255147717099	0.218390804597701	0	0.00317965023847377	0.0647249190938511	0.0255813953488372	0.0176470588235294	0.00476190476190476	0.00180505415162455	0.00719424460431655	0.000953288846520496	0.00424448217317487	0.00197433366238894	0.0227272727272727	0.0360902255639098
Feature_BugToBugAssociations_a_7_d_1_12	0	0.00546448087431694	0.00127226463104326	0	8e-04	0	0	0	0.00221729490022173	0.0104302477183833	0.00272232304900181	0	0	0	0.000919963201471941	0.00114810562571757	0.000703729767769177	0.000929368029739777	0.00505050505050505	0	0	0.0424028268551237	0.00512382578992314	0.00479616306954436	0	0	0.00961538461538462	0	0.0263157894736842	0.00327868852459016	0	0.000860585197934596	0.00345224395857307	0.0124888492417484	0.00716204118173679	0.0114942528735632	0.00657894736842105	0.00794912559618442	0	0	0.0294117647058824	0.0019047619047619	0.000902527075812274	0.0359712230215827	0.00190657769304099	0.00254668930390492	0.000987166831194472	0.000874125874125874	0
Feature_BugToBugAssociations_a_7_d_1_13	0.00311526479750779	0.00546448087431694	0	0	0.0128	0.00137551581843191	0.0177165354330709	0.005859375	0.0110864745011086	0.00782268578878748	0	0.0140845070422535	0.0372093023255814	0.00608365019011407	0.0183992640294388	0.0034443168771527	0.00844475721323012	0	0.0101010101010101	0.00182315405651778	0.0174129353233831	0.00353356890459364	0.00085397096498719	0.0215827338129496	0.0383973288814691	0	0.092948717948718	0.024390243902439	0.087719298245614	0.00655737704918033	0.00179856115107914	0.00258175559380379	0.00575373993095512	0	0.0053715308863026	0.0114942528735632	0.0043859649122807	0.00476947535771065	0.029126213592233	0.00697674418604651	0.0352941176470588	0.00285714285714286	0.0270758122743682	0.201438848920863	0	0	0	0.0218531468531469	0.0225563909774436
Feature_BugToBugAssociations_a_7_d_1_14	0.00155763239875389	0.0109289617486339	0.00508905852417303	0.00257731958762887	0.0024	0.0206327372764787	0.000984251968503937	0.0009765625	0.00221729490022173	0.0182529335071708	0.00181488203266788	0.0140845070422535	0.00465116279069767	0.00304182509505703	0.00643974241030359	0.00114810562571757	0.00281491907107671	0.000929368029739777	0.0252525252525253	0.00546946216955333	0.00746268656716418	0.0176678445229682	0.0085397096498719	0.00239808153477218	0.015025041736227	0.00208768267223382	0.0256410256410256	0.0487804878048781	0.0964912280701754	0.00163934426229508	0.00179856115107914	0.00172117039586919	0.00115074798619102	0.00892060660124889	0.0035810205908684	0.0689655172413793	0.00657894736842105	0.014308426073132	0.00970873786407767	0.00465116279069767	0.0470588235294118	0	0.00180505415162455	0.0359712230215827	0.00953288846520496	0.000848896434634975	0.000987166831194472	0.0131118881118881	0.00902255639097744
[truncated: 51 more columns]
