# Supplementary material for: A Bayesian method for detecting pairwise associations in compositional data
Source: PLoS Comput Biol. 2017 Nov 15;13(11):e1005852. doi: 10.1371/journal.pcbi.1005852 (PMC5706738; doi:10.1371/journal.pcbi.1005852)
Supplement: S2 Data — All simulated datasets from sparseDOSSA, as well as the template dataset used. For details on how these were generated, see S2 Text. (ZIP) [file pcbi.1005852.s005.zip › S2_data/sparseDOSSA_posterior_fornix_template_cor_value_-0.3/BugBugMatrix_assoc_d_56.txt]

Feature_BugToBugAssociations_a_7_d_1_1	0	0.00264550264550265	0.0022271714922049	0	0.0201342281879195	0.0222222222222222	0	0	0.00583090379008746	0	0	0.00323624595469256	0.00673400673400673	0.00110987791342952	0.00118483412322275	0	0.00387596899224806	0.00704934541792548	0	0.00185185185185185	0	0.00219298245614035	0.00959692898272553	0	0.0821917808219178	0	0	0.00153609831029186	0.004	0.00578703703703704	0.0173611111111111	0.0107015457788347	0	0.000817661488143908	0	0.00119904076738609	0.0170454545454545	0	0.012701100762066	0.00159489633173844	0	0.00196850393700787	0	0.00254452926208651	0	0	0.00709219858156028	0.00164203612479475	0.0108695652173913
Feature_BugToBugAssociations_a_7_d_1_2	0	0.00529100529100529	0.0022271714922049	0	0.00671140939597315	0.0037037037037037	0.00276243093922652	0	0.00291545189504373	0.00480769230769231	0.00970873786407767	0	0.00168350168350168	0.00665926748057714	0	0.00341296928327645	0	0	0.00175131348511384	0.0037037037037037	0.00446428571428571	0.00219298245614035	0	0.00275482093663912	0.0136986301369863	0	0.00898876404494382	0.00153609831029186	0.012	0	0.0243055555555556	0	0.00490196078431373	0.00408830744071954	0.00159489633173844	0.00239808153477218	0	0.00881057268722467	0.000846740050804403	0.00478468899521531	0.00389105058365759	0.0196850393700787	0.00349040139616056	0.00763358778625954	0.00756756756756757	0.00641711229946524	0.00177304964539007	0.000821018062397373	0.0407608695652174
Feature_BugToBugAssociations_a_7_d_1_3	0	0.00264550264550265	0	0	0	0.0037037037037037	0.00276243093922652	0	0	0.00480769230769231	0	0.00323624595469256	0	0.00110987791342952	0.00118483412322275	0.00341296928327645	0.00387596899224806	0	0	0.00185185185185185	0	0	0.00191938579654511	0.00275482093663912	0.0045662100456621	0.0037037037037037	0.00224719101123596	0	0.004	0	0	0.00118906064209275	0	0.000817661488143908	0.00159489633173844	0	0.0113636363636364	0.00220264317180617	0.000846740050804403	0	0	0	0	0	0	0	0	0	0
Feature_BugToBugAssociations_a_7_d_1_4	0.0583524027459954	0	0	0	0.00671140939597315	0	0.124309392265193	0.0327868852459016	0.0174927113702624	0	0.00485436893203883	0.0226537216828479	0.153198653198653	0.00221975582685905	0.00829383886255924	0.0204778156996587	0.0271317829457364	0.0745216515609265	0.00175131348511384	0.00185185185185185	0	0.0043859649122807	0.0134357005758157	0.0909090909090909	0	0	0.21123595505618	0.0307219662058372	0.004	0.00115740740740741	0	0	0.00490196078431373	0	0.00159489633173844	0.0491606714628297	0.00568181818181818	0	0	0	0	0	0	0.0114503816793893	0.00432432432432432	0.0053475935828877	0.00177304964539007	0.000821018062397373	0.0353260869565217
Feature_BugToBugAssociations_a_7_d_1_5	0.757437070938215	0.888888888888889	0.812917594654788	0.892508143322476	0.651006711409396	0.451851851851852	0.743093922651934	0.845628415300546	0.918367346938776	0.6875	0.700647249190938	0.614886731391586	0.742424242424242	0.961154273029967	0.691943127962085	0.863481228668942	0.647286821705426	0.775427995971803	0.961471103327496	0.642592592592593	0.754464285714286	0.708333333333333	0.683301343570058	0.785123966942149	0.251141552511416	0.477777777777778	0.586516853932584	0.907834101382488	0.916	0.809027777777778	0.875	0.909631391200951	0.71078431372549	0.939493049877351	0.832535885167464	0.835731414868106	0.278409090909091	0.779735682819383	0.902624894157494	0.830940988835726	0.614785992217899	0.874015748031496	0.933682373472949	0.862595419847328	0.918918918918919	0.841711229946524	0.783687943262411	0.808702791461412	0.853260869565217
Feature_BugToBugAssociations_a_7_d_1_6	0.0011441647597254	0.0185185185185185	0.0155902004454343	0	0	0.407407407407407	0.00552486187845304	0.00136612021857923	0	0.00480769230769231	0.247572815533981	0.0194174757281553	0	0	0.169431279620853	0	0	0.00100704934541793	0	0	0	0	0.00383877159309021	0	0	0	0	0	0	0	0.00694444444444444	0	0	0.00327064595257563	0.0398724082934609	0.00119904076738609	0.00568181818181818	0.0198237885462555	0.0177815410668925	0.0127591706539075	0	0	0.00174520069808028	0	0	0	0.00177304964539007	0.0320197044334975	0.00815217391304348
Feature_BugToBugAssociations_a_7_d_1_7	0.0091533180778032	0	0.0556792873051225	0.00325732899022801	0	0.0259259259259259	0.0469613259668508	0.0109289617486339	0	0.00480769230769231	0.00647249190938511	0.0970873786407767	0.0269360269360269	0	0.037914691943128	0	0.00387596899224806	0.081570996978852	0.00437828371278459	0.17037037037037	0.00446428571428571	0.0723684210526316	0.0998080614203455	0.0110192837465565	0.0182648401826484	0	0.0112359550561798	0.0122887864823349	0.004	0.037037037037037	0.00347222222222222	0.00356718192627824	0.0245098039215686	0.000817661488143908	0.00318979266347687	0.0155875299760192	0.494318181818182	0.127753303964758	0.000846740050804403	0.114832535885167	0.120622568093385	0.0177165354330709	0.00174520069808028	0.044529262086514	0.0432432432432432	0	0.0230496453900709	0.0755336617405583	0.0271739130434783
Feature_BugToBugAssociations_a_7_d_1_8	0.160183066361556	0.0185185185185185	0.0378619153674833	0.0651465798045603	0.12751677852349	0.0518518518518519	0.0497237569060773	0.069672131147541	0.00291545189504373	0.168269230769231	0.0194174757281553	0.223300970873786	0.0202020202020202	0.00998890122086571	0.033175355450237	0.0102389078498294	0.224806201550388	0.0221550855991944	0.0113835376532399	0.127777777777778	0.0491071428571429	0.153508771929825	0.142034548944338	0.0413223140495868	0.4337899543379	0.392592592592593	0.130337078651685	0.0199692780337942	0.016	0.106481481481481	0.03125	0.00594530321046373	0.0882352941176471	0.0343417825020442	0.105263157894737	0.079136690647482	0.113636363636364	0.0242290748898678	0.0541913632514818	0.0127591706539075	0.136186770428016	0.0137795275590551	0.031413612565445	0.0521628498727735	0.00972972972972973	0.128342245989305	0.108156028368794	0.0714285714285714	0
Feature_BugToBugAssociations_a_7_d_1_9	0.0022883295194508	0.0423280423280423	0.0200445434298441	0.00325732899022801	0.0738255033557047	0.0037037037037037	0.00276243093922652	0.00819672131147541	0.00291545189504373	0	0.00323624595469256	0.00323624595469256	0.0117845117845118	0.00443951165371809	0.00947867298578199	0.00341296928327645	0.0271317829457364	0.00100704934541793	0.00262697022767075	0.0037037037037037	0.0223214285714286	0	0.0115163147792706	0.00550964187327824	0.0639269406392694	0.0555555555555556	0.0112359550561798	0.00614439324116743	0.008	0.00347222222222222	0.00347222222222222	0.0107015457788347	0.0294117647058824	0.000817661488143908	0.00318979266347687	0.00359712230215827	0.00568181818181818	0.00220264317180617	0.000846740050804403	0.00159489633173844	0.0194552529182879	0.0236220472440945	0.00523560209424084	0.00254452926208651	0	0.00106951871657754	0.0177304964539007	0.00164203612479475	0.00271739130434783
Feature_BugToBugAssociations_a_7_d_1_10	0.0022883295194508	0.00529100529100529	0	0.00325732899022801	0	0	0.00276243093922652	0.00136612021857923	0.00291545189504373	0	0	0	0.00168350168350168	0.00221975582685905	0	0.00341296928327645	0.00387596899224806	0.00302114803625378	0.00262697022767075	0	0.0133928571428571	0	0.00191938579654511	0.00550964187327824	0.0045662100456621	0.00740740740740741	0.00224719101123596	0	0	0	0	0	0.00980392156862745	0.000817661488143908	0	0.00119904076738609	0.00568181818181818	0	0	0.00318979266347687	0.0116731517509728	0	0.00174520069808028	0.00127226463104326	0.00108108108108108	0.00106951871657754	0	0.000821018062397373	0.00543478260869565
Feature_BugToBugAssociations_a_7_d_1_11	0.0011441647597254	0.00529100529100529	0.0022271714922049	0.0162866449511401	0.0402684563758389	0.0185185185185185	0.0110497237569061	0	0.00583090379008746	0.0240384615384615	0.00485436893203883	0.00323624595469256	0.00336700336700337	0.00887902330743618	0.0272511848341232	0.068259385665529	0.0542635658914729	0.0241691842900302	0.0122591943957968	0.0351851851851852	0.111607142857143	0.0131578947368421	0.0230326295585413	0.00275482093663912	0.0593607305936073	0.00740740740740741	0.0224719101123595	0	0.016	0.00115740740740741	0.0104166666666667	0.0202140309155767	0.0784313725490196	0.00572363041700736	0.00637958532695375	0	0.0227272727272727	0.013215859030837	0.00423370025402202	0.00797448165869218	0	0.0354330708661417	0.0087260034904014	0.00381679389312977	0.00540540540540541	0.0117647058823529	0.0301418439716312	0.00164203612479475	0.00271739130434783
Feature_BugToBugAssociations_a_7_d_1_12	0.0011441647597254	0.00529100529100529	0.0022271714922049	0	0.00671140939597315	0.0111111111111111	0	0.00819672131147541	0.0291545189504373	0	0	0.00323624595469256	0.00505050505050505	0.00110987791342952	0.00829383886255924	0	0	0.00100704934541793	0	0.00740740740740741	0.00892857142857143	0.00219298245614035	0	0.0137741046831956	0	0.0037037037037037	0	0.0138248847926267	0.008	0.00462962962962963	0	0.00475624256837099	0	0.000817661488143908	0.00159489633173844	0	0	0	0.00169348010160881	0.00318979266347687	0	0.00196850393700787	0.00349040139616056	0.0089058524173028	0	0.00106951871657754	0	0.000821018062397373	0.00815217391304348
Feature_BugToBugAssociations_a_7_d_1_13	0.0045766590389016	0.00264550264550265	0.0400890868596882	0.00651465798045603	0.00671140939597315	0	0.00276243093922652	0.0109289617486339	0.0087463556851312	0.0865384615384615	0	0.00323624595469256	0.0252525252525253	0	0.00710900473933649	0.0238907849829352	0.00387596899224806	0.0080563947633434	0.000875656742556918	0.00185185185185185	0	0.0109649122807018	0.00767754318618042	0.0275482093663912	0.0091324200913242	0.0148148148148148	0.0112359550561798	0.00153609831029186	0.004	0.03125	0.0138888888888889	0.0261593341260404	0.0196078431372549	0.00654129190515127	0.00159489633173844	0.00239808153477218	0	0.00220264317180617	0.00169348010160881	0.00478468899521531	0.0817120622568093	0.00393700787401575	0.00349040139616056	0	0.00432432432432432	0.00213903743315508	0.00709219858156028	0.000821018062397373	0.00271739130434783
Feature_BugToBugAssociations_a_7_d_1_14	0.0022883295194508	0.00264550264550265	0.0089086859688196	0.00977198697068404	0.0604026845637584	0	0.00552486187845304	0.0109289617486339	0.00291545189504373	0.0144230769230769	0.00323624595469256	0.00323624595469256	0.00168350168350168	0.00110987791342952	0.004739336492891	0	0	0.00100704934541793	0.000875656742556918	0.00185185185185185	0.03125	0.0307017543859649	0.00191938579654511	0.0110192837465565	0.0593607305936073	0.037037037037037	0.00224719101123596	0.00460829493087558	0.004	0	0.0138888888888889	0.00713436385255648	0.0294117647058824	0.00163532297628782	0.00159489633173844	0.00839328537170264	0.0397727272727273	0.0198237885462555	0.00169348010160881	0.00159489633173844	0.0116731517509728	0.0078740157480315	0.00523560209424084	0.00254452926208651	0.00540540540540541	0.00106951871657754	0.0177304964539007	0.00328407224958949	0.00271739130434783
[truncated: 51 more columns]
