# Supplementary material for: A Bayesian method for detecting pairwise associations in compositional data
Source: PLoS Comput Biol. 2017 Nov 15;13(11):e1005852. doi: 10.1371/journal.pcbi.1005852 (PMC5706738; doi:10.1371/journal.pcbi.1005852)
Supplement: S2 Data — All simulated datasets from sparseDOSSA, as well as the template dataset used. For details on how these were generated, see S2 Text. (ZIP) [file pcbi.1005852.s005.zip › S2_data/sparseDOSSA_posterior_fornix_template_cor_value_-0.3/BugBugMatrix_assoc_d_79.txt]

Feature_BugToBugAssociations_a_7_d_1_1	0	0.0225	0.00662251655629139	0.00084530853761623	0.0235849056603774	0	0.0067001675041876	0.0338983050847458	0.0185185185185185	0	0.00264084507042254	0	0.000783085356303837	0.0067476383265857	0.00403225806451613	0.00809716599190283	0	0.00246913580246914	0	0.00102774922918808	0.00472813238770686	0	0.00120918984280532	0.00590318772136954	0.00173310225303293	0.000905797101449275	0.00869565217391304	0	0.000843881856540084	0	0.00153374233128834	0.00341296928327645	0.00460829493087558	0.00135685210312076	0.00188679245283019	0.0008110300081103	0.0178571428571429	0	0.0208333333333333	0	0.0015552099533437	0.000917431192660551	0	0.00591715976331361	0	0.00997506234413965	0.00193050193050193	0.0625	0
Feature_BugToBugAssociations_a_7_d_1_2	0.00206185567010309	0.0025	0.0198675496688742	0.00084530853761623	0.0283018867924528	0.00975609756097561	0.0033500837520938	0.00847457627118644	0.00462962962962963	0.00694444444444444	0.00176056338028169	0.00709219858156028	0.00234925606891151	0	0	0.00404858299595142	0.00173010380622837	0.00246913580246914	0.0187265917602996	0.00719424460431655	0.0307328605200946	0	0.00725513905683192	0.00472255017709563	0.000866551126516464	0.00181159420289855	0.11304347826087	0.00628930817610063	0.00337552742616034	0.00115740740740741	0.00613496932515337	0	0.0138248847926267	0	0.00188679245283019	0	0.00487012987012987	0.0032258064516129	0	0.0087173100871731	0	0.0036697247706422	0.000837520938023451	0	0.0131926121372032	0.000831255195344971	0	0.0243055555555556	0.00480769230769231
Feature_BugToBugAssociations_a_7_d_1_3	0	0.0025	0	0.00084530853761623	0.00471698113207547	0.0048780487804878	0.0016750418760469	0	0.0138888888888889	0	0	0	0.000783085356303837	0	0.00403225806451613	0.00404858299595142	0	0	0.00749063670411985	0	0	0.00431965442764579	0.00120918984280532	0	0	0	0.0173913043478261	0.00157232704402516	0	0	0	0.00170648464163823	0	0.00135685210312076	0	0.0008110300081103	0.00324675324675325	0.0010752688172043	0	0	0	0	0.000837520938023451	0.00591715976331361	0.00263852242744063	0.000831255195344971	0	0.00347222222222222	0
Feature_BugToBugAssociations_a_7_d_1_4	0.0185567010309278	0	0	0	0.113207547169811	0.0926829268292683	0.0552763819095477	0.0677966101694915	0.0833333333333333	0	0.0176056338028169	0.00709219858156028	0.000783085356303837	0.00134952766531714	0	0	0	0.00740740740740741	0.149812734082397	0	0	0.0755939524838013	0	0.0460448642266824	0.0155979202772964	0.0588768115942029	0.0434782608695652	0.00157232704402516	0.00253164556962025	0.00462962962962963	0	0	0.0138248847926267	0.0067842605156038	0.00943396226415094	0	0	0	0	0.0012453300124533	0.00622083981337481	0.0036697247706422	0	0.00591715976331361	0	0	0	0.0451388888888889	0
Feature_BugToBugAssociations_a_7_d_1_5	0.851546391752577	0.82	0.768211920529801	0.817413355874894	0.325471698113208	0.385365853658537	0.775544388609715	0.491525423728814	0.458333333333333	0.717592592592593	0.901408450704225	0.638297872340426	0.866875489428348	0.823211875843455	0.842741935483871	0.842105263157895	0.970588235294118	0.612345679012346	0.531835205992509	0.935251798561151	0.768321513002364	0.710583153347732	0.915356711003628	0.769775678866588	0.954939341421144	0.861413043478261	0.6	0.844339622641509	0.877637130801688	0.877314814814815	0.915644171779141	0.706484641638225	0.811059907834101	0.963364993215739	0.647169811320755	0.899432278994323	0.668831168831169	0.939784946236559	0.661458333333333	0.769613947696139	0.88646967340591	0.791743119266055	0.934673366834171	0.224852071005917	0.902374670184697	0.884455527847049	0.824324324324324	0.298611111111111	0.598557692307692
Feature_BugToBugAssociations_a_7_d_1_6	0.00412371134020619	0.0525	0	0.101437024513948	0.00943396226415094	0.0780487804878049	0.0016750418760469	0.00847457627118644	0	0.134259259259259	0.0536971830985915	0	0	0	0	0	0	0.00246913580246914	0.131086142322097	0	0.0685579196217494	0	0.0205562273276904	0	0	0.00452898550724638	0	0	0.0135021097046414	0.0625	0.00613496932515337	0	0.0184331797235023	0	0.0584905660377358	0	0.00487012987012987	0	0	0	0.00933125972006221	0.124770642201835	0.016750418760469	0.0118343195266272	0	0	0.00386100386100386	0	0.0384615384615385
Feature_BugToBugAssociations_a_7_d_1_7	0.0185567010309278	0.015	0.0463576158940397	0.00253592561284869	0.0471698113207547	0.00975609756097561	0.0787269681742044	0.0423728813559322	0	0.0486111111111111	0.00264084507042254	0.0141843971631206	0.0642129992169146	0.0715249662618084	0	0	0.000865051903114187	0.0493827160493827	0	0.00411099691675231	0	0.00647948164146868	0.00967351874244256	0.00826446280991736	0	0.0625	0.0173913043478261	0.00157232704402516	0.0337552742616034	0	0.0153374233128834	0.0238907849829352	0.0276497695852535	0	0.00566037735849057	0.0413625304136253	0.0827922077922078	0.0021505376344086	0.0260416666666667	0.0772104607721046	0.0139968895800933	0.0238532110091743	0.0251256281407035	0.00591715976331361	0.00263852242744063	0.00249376558603491	0.00965250965250965	0.0173611111111111	0.0432692307692308
Feature_BugToBugAssociations_a_7_d_1_8	0.0515463917525773	0.0025	0.0397350993377483	0.0464919695688926	0.391509433962264	0.239024390243902	0.033500837520938	0.135593220338983	0.37962962962963	0.0532407407407407	0.00176056338028169	0.205673758865248	0.0477682067345341	0.0796221322537112	0.0483870967741935	0.0202429149797571	0.00173010380622837	0.264197530864198	0.0711610486891386	0.0205549845837616	0.0472813238770686	0.181425485961123	0.0120918984280532	0.144037780401417	0.0103986135181976	0.0036231884057971	0	0.0691823899371069	0.0607594936708861	0.0428240740740741	0.0122699386503067	0.24061433447099	0.0230414746543779	0.00542740841248304	0.249056603773585	0.0356853203568532	0.173701298701299	0.0279569892473118	0.09375	0.112079701120797	0.0653188180404355	0.0422018348623853	0.0142378559463987	0.467455621301775	0.0474934036939314	0.0881130507065669	0.102316602316602	0.40625	0.276442307692308
Feature_BugToBugAssociations_a_7_d_1_9	0.00824742268041237	0.0025	0.033112582781457	0.00169061707523246	0.0330188679245283	0.0048780487804878	0.0050251256281407	0.127118644067797	0.00462962962962963	0.00462962962962963	0.000880281690140845	0.00709219858156028	0.000783085356303837	0.0107962213225371	0.0443548387096774	0.0607287449392713	0.00346020761245675	0.00987654320987654	0.052434456928839	0.00411099691675231	0.00472813238770686	0	0.0060459492140266	0.012987012987013	0.00693240901213172	0.000905797101449275	0.0434782608695652	0.00786163522012579	0.00168776371308017	0.00347222222222222	0.00306748466257669	0.00170648464163823	0.00460829493087558	0.00949796472184532	0.00188679245283019	0.0016220600162206	0	0.00752688172043011	0.0104166666666667	0.0037359900373599	0.0046656298600311	0.000917431192660551	0.000837520938023451	0.0532544378698225	0.0079155672823219	0.00166251039068994	0.00193050193050193	0.00694444444444444	0.0216346153846154
Feature_BugToBugAssociations_a_7_d_1_10	0.00412371134020619	0	0.0463576158940397	0	0	0	0	0.00847457627118644	0.00462962962962963	0	0.000880281690140845	0.00709219858156028	0	0	0	0	0.000865051903114187	0.00246913580246914	0.0112359550561798	0	0.00236406619385343	0.00215982721382289	0	0.00118063754427391	0	0.000905797101449275	0.0521739130434783	0	0	0.00115740740740741	0.00460122699386503	0.00341296928327645	0.00460829493087558	0	0	0	0	0.0021505376344086	0.0208333333333333	0.0087173100871731	0.0031104199066874	0	0.0016750418760469	0.0236686390532544	0	0.00166251039068994	0.00579150579150579	0.0138888888888889	0.00240384615384615
Feature_BugToBugAssociations_a_7_d_1_11	0.00206185567010309	0.0075	0.0132450331125828	0.0194420963651733	0	0.0146341463414634	0.0268006700167504	0.00847457627118644	0.00925925925925926	0.00462962962962963	0.000880281690140845	0.0851063829787234	0.00469851213782302	0.00539811066126856	0.0161290322580645	0	0.0103806228373702	0.0148148148148148	0	0.0102774922918808	0.0283687943262411	0.00215982721382289	0.0217654171704958	0.00118063754427391	0.00433275563258232	0.00181159420289855	0.00869565217391304	0.0424528301886792	0.000843881856540084	0	0	0.00511945392491468	0.0506912442396313	0.00135685210312076	0.0132075471698113	0.0186536901865369	0.0162337662337662	0.0010752688172043	0.0104166666666667	0.0012453300124533	0.0015552099533437	0.000917431192660551	0.000837520938023451	0.0532544378698225	0.00263852242744063	0.0058187863674148	0.00772200772200772	0.0694444444444444	0.00961538461538462
Feature_BugToBugAssociations_a_7_d_1_12	0.00206185567010309	0.0275	0.00662251655629139	0.00084530853761623	0.0188679245283019	0.0048780487804878	0.0016750418760469	0.0254237288135593	0.00462962962962963	0	0.000880281690140845	0	0.000783085356303837	0	0.0161290322580645	0	0.000865051903114187	0.00493827160493827	0.0149812734082397	0.0123329907502569	0.00236406619385343	0.00215982721382289	0.00362756952841596	0.00118063754427391	0.00433275563258232	0	0	0.00628930817610063	0.00421940928270042	0.00578703703703704	0.00613496932515337	0	0.00460829493087558	0	0.00188679245283019	0.0008110300081103	0	0	0	0.0099626400996264	0.0015552099533437	0.000917431192660551	0	0.0591715976331361	0.0105540897097625	0	0.00193050193050193	0.0208333333333333	0
Feature_BugToBugAssociations_a_7_d_1_13	0.0206185567010309	0.02	0	0	0	0.136585365853659	0.0016750418760469	0.0169491525423729	0.00462962962962963	0.0115740740740741	0.0140845070422535	0.0141843971631206	0.00548159749412686	0	0.0161290322580645	0.0404858299595142	0.000865051903114187	0.00987654320987654	0.00749063670411985	0	0.0425531914893617	0.0151187904967603	0.00120918984280532	0	0	0.000905797101449275	0.0782608695652174	0.0141509433962264	0	0	0.0153374233128834	0	0.0184331797235023	0.0067842605156038	0.00188679245283019	0	0	0.010752688172043	0.130208333333333	0	0.0015552099533437	0.0055045871559633	0.000837520938023451	0.0650887573964497	0.00527704485488127	0.00332502078137988	0.0386100386100386	0.0104166666666667	0.00480769230769231
Feature_BugToBugAssociations_a_7_d_1_14	0.0164948453608247	0.025	0.0198675496688742	0.00760777683854607	0.00471698113207547	0.0195121951219512	0.00837520938023451	0.0254237288135593	0.0138888888888889	0.0185185185185185	0.000880281690140845	0.0141843971631206	0.00469851213782302	0.00134952766531714	0.00806451612903226	0.0202429149797571	0.00865051903114187	0.0172839506172839	0.00374531835205993	0.00513874614594039	0	0	0	0.00472255017709563	0.000866551126516464	0.00181159420289855	0.0173913043478261	0.00471698113207547	0.000843881856540084	0.00115740740740741	0.0138036809815951	0.0136518771331058	0.00460829493087558	0.00407055630936228	0.00754716981132075	0.0008110300081103	0.0275974025974026	0.0043010752688172	0.0260416666666667	0.0074719800747198	0.0046656298600311	0.000917431192660551	0.0033500837520938	0.0177514792899408	0.00527704485488127	0.000831255195344971	0.00193050193050193	0.0208333333333333	0
[truncated: 51 more columns]
