# Supplementary material for: A Bayesian method for detecting pairwise associations in compositional data
Source: PLoS Comput Biol. 2017 Nov 15;13(11):e1005852. doi: 10.1371/journal.pcbi.1005852 (PMC5706738; doi:10.1371/journal.pcbi.1005852)
Supplement: S2 Data — All simulated datasets from sparseDOSSA, as well as the template dataset used. For details on how these were generated, see S2 Text. (ZIP) [file pcbi.1005852.s005.zip › S2_data/sparseDOSSA_posterior_fornix_template_cor_value_-0.3/BugBugMatrixCounts_assoc_d_10.txt]

Feature_BugToBugAssociations_a_7_d_1_1	0	1	4	2	3	11	0	0	2	0	0	0	0	1	0	0	0	2	2	1	2	1	1	0	0	0	2	0	0	1	0	0	0	15	5	0	0	2	1	1	5	4	2	0	2	1	2	5	1
Feature_BugToBugAssociations_a_7_d_1_2	1	5	6	0	1	2	1	1	2	5	0	1	3	1	1	5	4	1	1	4	1	16	1	8	13	8	1	0	0	1	0	8	1	7	1	1	0	0	4	0	15	1	0	0	4	9	1	0	0
Feature_BugToBugAssociations_a_7_d_1_3	1	1	1	0	1	1	0	0	1	0	1	0	0	1	1	0	1	1	0	1	0	1	0	1	0	1	0	2	1	0	1	0	0	1	2	0	0	1	1	0	0	4	1	1	1	1	2	0	1
Feature_BugToBugAssociations_a_7_d_1_4	0	1	0	1	1	0	2	13	6	0	0	25	1	36	0	1	11	14	25	22	12	37	2	0	0	2	75	9	1	57	4	2	24	0	0	22	17	0	9	0	0	0	0	45	0	13	6	4	4
Feature_BugToBugAssociations_a_7_d_1_5	184	136	1037	632	1011	1191	1205	1007	102	138	114	671	146	298	540	586	80	881	162	1206	873	232	1181	265	130	588	917	394	528	247	106	340	1019	507	415	998	98	226	72	605	295	160	167	565	876	99	705	183	421
Feature_BugToBugAssociations_a_7_d_1_6	13	0	0	78	36	5	0	2	1	0	0	4	0	0	0	1	0	0	2	0	13	0	139	5	39	16	0	1	54	1	8	4	0	140	7	0	0	0	14	41	2	1	1	19	84	0	0	0	1
Feature_BugToBugAssociations_a_7_d_1_7	5	30	2	88	2	38	30	13	0	7	31	22	1	1	1	3	15	18	67	11	48	0	9	0	40	21	1	1	79	0	9	3	18	27	1	3	2	16	36	51	47	0	25	2	61	17	24	26	20
Feature_BugToBugAssociations_a_7_d_1_8	75	52	40	14	9	1	9	1	32	44	112	5	22	42	35	1	1	21	0	1	11	92	29	1	130	16	16	27	55	13	3	116	21	5	19	12	120	69	10	34	34	30	123	12	24	7	16	17	57
Feature_BugToBugAssociations_a_7_d_1_9	2	5	1	3	18	0	2	2	8	0	0	0	6	8	1	0	9	1	3	0	2	10	3	7	1	1	11	4	7	8	7	0	0	11	10	4	19	9	1	1	4	7	7	1	2	18	1	9	14
Feature_BugToBugAssociations_a_7_d_1_10	0	1	1	0	0	1	5	0	3	1	8	8	1	0	2	1	0	1	2	0	0	0	1	2	3	1	2	2	3	0	1	1	1	0	2	1	2	1	0	4	1	0	2	2	1	1	2	2	3
Feature_BugToBugAssociations_a_7_d_1_11	0	4	3	27	1	12	2	1	1	0	2	0	3	2	26	7	1	4	6	1	4	5	4	0	0	1	0	5	2	1	1	13	2	2	0	8	2	11	4	8	2	1	2	8	1	1	1	1	3
Feature_BugToBugAssociations_a_7_d_1_12	8	0	0	0	3	5	0	2	1	1	6	1	8	0	0	1	4	1	6	0	0	5	5	1	6	2	4	4	1	1	0	1	0	2	2	0	3	1	0	4	4	1	0	2	12	1	1	2	0
Feature_BugToBugAssociations_a_7_d_1_13	3	25	1	0	1	11	6	2	0	0	2	12	7	4	11	2	20	26	1	25	8	0	0	26	6	9	17	0	1	15	14	4	1	0	0	5	4	3	2	11	16	2	6	15	2	27	11	3	9
Feature_BugToBugAssociations_a_7_d_1_14	2	5	6	2	12	1	2	0	9	4	14	5	5	1	1	3	3	0	10	1	2	1	8	6	1	3	3	1	2	4	1	11	5	5	1	2	11	2	7	9	4	3	3	4	1	3	3	7	2
[truncated: 51 more columns]
