# Supplementary material for: A Bayesian method for detecting pairwise associations in compositional data
Source: PLoS Comput Biol. 2017 Nov 15;13(11):e1005852. doi: 10.1371/journal.pcbi.1005852 (PMC5706738; doi:10.1371/journal.pcbi.1005852)
Supplement: S2 Data — All simulated datasets from sparseDOSSA, as well as the template dataset used. For details on how these were generated, see S2 Text. (ZIP) [file pcbi.1005852.s005.zip › S2_data/sparseDOSSA_posterior_fornix_template_cor_value_-0.3/BugBugMatrix_assoc_d_85.txt]

Feature_BugToBugAssociations_a_7_d_1_1	0	0	0.00540540540540541	0.00221238938053097	0.00410677618069815	0	0.00561167227833894	0.011441647597254	0.00261437908496732	0.000862068965517241	0.0220994475138122	0	0.00336134453781513	0	0.00377358490566038	0.0112359550561798	0.00320512820512821	0	0.00458715596330275	0	0.00761421319796954	0.0216049382716049	0	0	0.0257510729613734	0	0.0115131578947368	0.0447761194029851	0	0.010989010989011	0.0404040404040404	0.0114942528735632	0.00175746924428822	0	0	0.00136798905608755	0.00219298245614035	0.00172711571675302	0.00320512820512821	0.00117508813160987	0	0	0.00178890876565295	0.00943396226415094	0	0.00201409869083585	0.00900900900900901	0	0.00578034682080925
Feature_BugToBugAssociations_a_7_d_1_2	0.00114810562571757	0.00348432055749129	0.00540540540540541	0.00221238938053097	0.0184804928131417	0.0171730515191546	0.00785634118967452	0	0.00130718954248366	0.000862068965517241	0.00276243093922652	0.0027027027027027	0.00168067226890756	0	0.0150943396226415	0.0224719101123595	0.00320512820512821	0.00209643605870021	0.00917431192660551	0.000916590284142988	0.0050761421319797	0.00617283950617284	0.000949667616334283	0.00316455696202532	0.00429184549356223	0	0.0115131578947368	0.00497512437810945	0.00277777777777778	0	0.0303030303030303	0.00229885057471264	0.0105448154657293	0	0.00136986301369863	0.0027359781121751	0	0.0120898100172712	0.00641025641025641	0	0.00512820512820513	0.00732600732600733	0	0.00754716981132075	0.0016366612111293	0.00201409869083585	0.0900900900900901	0.00138504155124654	0
Feature_BugToBugAssociations_a_7_d_1_3	0	0.00348432055749129	0	0	0.00205338809034908	0.00132100396301189	0.00112233445566779	0	0	0.000862068965517241	0	0.00135135135135135	0	0	0	0.00561797752808989	0.00320512820512821	0	0	0	0	0	0.000949667616334283	0.00316455696202532	0	0	0	0	0.00277777777777778	0	0.00505050505050505	0	0.00175746924428822	0.00497512437810945	0	0.00136798905608755	0	0	0	0	0.00512820512820513	0.00366300366300366	0.00178890876565295	0.00377358490566038	0.0016366612111293	0	0.00900900900900901	0.00138504155124654	0.00385356454720617
Feature_BugToBugAssociations_a_7_d_1_4	0.0218140068886338	0.00348432055749129	0.0216216216216216	0.00221238938053097	0	0.0132100396301189	0.00224466891133558	0.011441647597254	0.0130718954248366	0.00689655172413793	0.0635359116022099	0.0027027027027027	0.0638655462184874	0.0211640211640212	0.060377358490566	0.286516853932584	0.0128205128205128	0.138364779874214	0.00152905198776758	0.00458295142071494	0.00634517766497462	0.00308641975308642	0.00189933523266857	0.00632911392405063	0.00429184549356223	0	0.0690789473684211	0.00497512437810945	0.0138888888888889	0	0.0303030303030303	0.0666666666666667	0	0.0248756218905473	0.00684931506849315	0.0027359781121751	0.00328947368421053	0.0552677029360967	0.0256410256410256	0	0.0974358974358974	0	0.0161001788908766	0.00377358490566038	0.0360065466448445	0.0201409869083585	0	0.00277008310249307	0.00578034682080925
Feature_BugToBugAssociations_a_7_d_1_5	0.841561423650976	0.763066202090592	0.464864864864865	0.754424778761062	0.804928131416838	0.898282694848085	0.928170594837261	0.727688787185355	0.934640522875817	0.927586206896552	0.668508287292818	0.771621621621622	0.835294117647059	0.121693121693122	0.811320754716981	0.466292134831461	0.871794871794872	0.29979035639413	0.937308868501529	0.879926672777269	0.955583756345178	0.873456790123457	0.962013295346629	0.775316455696203	0.515021459227468	0.246305418719212	0.787828947368421	0.402985074626866	0.327777777777778	0.604395604395604	0.47979797979798	0.868965517241379	0.92091388400703	0.711442786069652	0.823287671232877	0.886456908344733	0.887061403508772	0.735751295336788	0.907051282051282	0.669800235017626	0.2	0.873626373626374	0.792486583184258	0.758490566037736	0.890343698854337	0.907351460221551	0.504504504504504	0.894736842105263	0.645472061657033
Feature_BugToBugAssociations_a_7_d_1_6	0	0.0348432055749129	0.243243243243243	0.0132743362831858	0	0	0	0	0	0	0	0	0	0.555555555555556	0.030188679245283	0.050561797752809	0	0.270440251572327	0	0	0	0.00308641975308642	0	0	0.00429184549356223	0.45320197044335	0	0	0.316666666666667	0.010989010989011	0.0757575757575758	0.00229885057471264	0.00351493848857645	0.00497512437810945	0	0.00136798905608755	0.00109649122807018	0	0	0.139835487661575	0	0	0	0.00377358490566038	0	0	0.0810810810810811	0	0
Feature_BugToBugAssociations_a_7_d_1_7	0.00459242250287026	0	0.102702702702703	0.00663716814159292	0.108829568788501	0.00528401585204756	0	0.0091533180778032	0.00130718954248366	0.00689655172413793	0.00828729281767956	0.127027027027027	0.0403361344537815	0.0105820105820106	0.00377358490566038	0	0.0224358974358974	0.010482180293501	0.00305810397553517	0.0659945004582951	0.0050761421319797	0.00308641975308642	0.00284900284900285	0.0443037974683544	0.0686695278969957	0.00985221674876847	0.0427631578947368	0.00497512437810945	0.00277777777777778	0.197802197802198	0.00505050505050505	0.00459770114942529	0.00175746924428822	0.00497512437810945	0.00684931506849315	0.00410396716826265	0.0142543859649123	0.0293609671848014	0	0.0446533490011751	0	0.0384615384615385	0.0161001788908766	0.00377358490566038	0	0	0	0.0166204986149584	0.146435452793834
Feature_BugToBugAssociations_a_7_d_1_8	0.101033295063146	0.118466898954704	0.0486486486486487	0.141592920353982	0.00205338809034908	0.00132100396301189	0.0392817059483726	0.19908466819222	0.0104575163398693	0.0517241379310345	0.196132596685083	0.0472972972972973	0.0168067226890756	0.169312169312169	0.00377358490566038	0.0393258426966292	0.0496794871794872	0.262054507337526	0.00305810397553517	0.0403299725022915	0.00126903553299492	0.00617283950617284	0.0113960113960114	0.0727848101265823	0.313304721030043	0.152709359605911	0.0575657894736842	0.412935323383085	0.294444444444444	0.0549450549450549	0.202020202020202	0.00229885057471264	0.015817223198594	0.054726368159204	0.106849315068493	0.0820793433652531	0.0767543859649123	0.117443868739206	0.0256410256410256	0.112808460634548	0.543589743589744	0.0238095238095238	0.143112701252236	0.124528301886792	0.0490998363338789	0.0352467270896274	0.00900900900900901	0.0609418282548476	0.163776493256262
Feature_BugToBugAssociations_a_7_d_1_9	0.0206659012629162	0.00696864111498258	0.00540540540540541	0	0.00410677618069815	0.0105680317040951	0.00112233445566779	0.011441647597254	0.0143790849673203	0	0	0.00540540540540541	0.00168067226890756	0.0264550264550265	0.0339622641509434	0.050561797752809	0	0.00419287211740042	0.0122324159021407	0.00366636113657195	0.00634517766497462	0.0123456790123457	0.00379867046533713	0.00632911392405063	0.0128755364806867	0.00985221674876847	0.00986842105263158	0.0348258706467662	0	0.0769230769230769	0.0555555555555556	0.00459770114942529	0.00878734622144113	0.0696517412935323	0.010958904109589	0.00136798905608755	0.00548245614035088	0.0241796200345423	0.0128205128205128	0.0082256169212691	0.00512820512820513	0.021978021978022	0.0178890876565295	0.00754716981132075	0.00490998363338789	0.00100704934541793	0.036036036036036	0.00138504155124654	0.00192678227360308
Feature_BugToBugAssociations_a_7_d_1_10	0.00114810562571757	0.0209059233449477	0.0378378378378378	0.00442477876106195	0.00205338809034908	0.00132100396301189	0.00112233445566779	0	0.00130718954248366	0	0	0	0.00168067226890756	0.0211640211640212	0.00754716981132075	0.0112359550561798	0	0.00209643605870021	0	0.000916590284142988	0	0.00617283950617284	0.000949667616334283	0.00316455696202532	0.00429184549356223	0	0	0.00497512437810945	0.00277777777777778	0	0.00505050505050505	0	0.00351493848857645	0.00995024875621891	0.00821917808219178	0.00136798905608755	0	0	0.00320512820512821	0.00235017626321974	0.0307692307692308	0	0.00178890876565295	0.00188679245283019	0.00654664484451719	0	0.00900900900900901	0.00138504155124654	0
Feature_BugToBugAssociations_a_7_d_1_11	0.00574052812858783	0.0278745644599303	0.00540540540540541	0.0154867256637168	0.0143737166324435	0.0369881109643329	0.00448933782267116	0	0.00392156862745098	0.000862068965517241	0.00552486187845304	0.00810810810810811	0.00672268907563025	0.0476190476190476	0.0150943396226415	0.00561797752808989	0.0240384615384615	0.00209643605870021	0.0122324159021407	0.000916590284142988	0	0.00925925925925926	0.0104463437796771	0.00949367088607595	0.0128755364806867	0.103448275862069	0.00164473684210526	0.00995024875621891	0.0138888888888889	0.032967032967033	0	0.0114942528735632	0.0105448154657293	0.0895522388059701	0.00273972602739726	0.00547195622435021	0.00657894736842105	0.00345423143350604	0	0.00117508813160987	0.0205128205128205	0.00549450549450549	0.00178890876565295	0.039622641509434	0.0016366612111293	0.0100704934541793	0	0.00138504155124654	0
Feature_BugToBugAssociations_a_7_d_1_12	0.00114810562571757	0.00348432055749129	0.0108108108108108	0.0287610619469027	0.00205338809034908	0	0.00448933782267116	0.0068649885583524	0.0143790849673203	0.00172413793103448	0.00276243093922652	0.0027027027027027	0	0.00529100529100529	0	0.00561797752808989	0	0	0	0.000916590284142988	0.00380710659898477	0.00617283950617284	0	0.00316455696202532	0	0.00492610837438424	0.00164473684210526	0.0199004975124378	0	0.010989010989011	0.00505050505050505	0	0	0.00497512437810945	0	0.00136798905608755	0.00109649122807018	0.0155440414507772	0.00641025641025641	0.00470035252643948	0	0	0.0035778175313059	0.00377358490566038	0.00327332242225859	0	0.144144144144144	0.00831024930747922	0.00192678227360308
Feature_BugToBugAssociations_a_7_d_1_13	0.00114810562571757	0	0.0432432432432432	0.00442477876106195	0.0102669404517454	0.00396301188903567	0.00336700336700337	0.011441647597254	0.00261437908496732	0.00172413793103448	0.00828729281767956	0.0297297297297297	0.0235294117647059	0.0158730158730159	0.0150943396226415	0.0393258426966292	0.00480769230769231	0.00628930817610063	0.00764525993883792	0	0.00380710659898477	0.0432098765432099	0.000949667616334283	0.0569620253164557	0	0.00985221674876847	0	0.0149253731343284	0.0138888888888889	0	0.0606060606060606	0.0183908045977011	0.015817223198594	0.00497512437810945	0.0219178082191781	0.00136798905608755	0	0.00172711571675302	0.00641025641025641	0.00117508813160987	0.0512820512820513	0.0164835164835165	0	0.0188679245283019	0.0016366612111293	0.0201409869083585	0.027027027027027	0.00554016620498615	0.0211946050096339
Feature_BugToBugAssociations_a_7_d_1_14	0	0.0139372822299652	0.00540540540540541	0.0243362831858407	0.026694045174538	0.0105680317040951	0.00112233445566779	0.011441647597254	0	0	0.0220994475138122	0.00135135135135135	0.00504201680672269	0.00529100529100529	0	0.00561797752808989	0.00480769230769231	0.00209643605870021	0.00917431192660551	0.00183318056828598	0.0050761421319797	0.00617283950617284	0.00379867046533713	0.0158227848101266	0.0343347639484979	0.00985221674876847	0.00657894736842105	0.0398009950248756	0.00833333333333333	0	0.00505050505050505	0.00689655172413793	0.00527240773286467	0.0149253731343284	0.010958904109589	0.00683994528043776	0.00219298245614035	0.00345423143350604	0.00320512820512821	0.0141010575793184	0.041025641025641	0.00915750915750916	0.0035778175313059	0.0132075471698113	0.00327332242225859	0.00201409869083585	0.0810810810810811	0.00415512465373961	0.00385356454720617
[truncated: 51 more columns]
