# Supplementary material for: A Bayesian method for detecting pairwise associations in compositional data
Source: PLoS Comput Biol. 2017 Nov 15;13(11):e1005852. doi: 10.1371/journal.pcbi.1005852 (PMC5706738; doi:10.1371/journal.pcbi.1005852)
Supplement: S2 Data — All simulated datasets from sparseDOSSA, as well as the template dataset used. For details on how these were generated, see S2 Text. (ZIP) [file pcbi.1005852.s005.zip › S2_data/sparseDOSSA_posterior_fornix_template_cor_value_-0.3/BugBugMatrixCounts_assoc_d_92.txt]

Feature_BugToBugAssociations_a_7_d_1_1	0	2	0	1	0	0	2	1	2	2	1	7	0	0	0	0	4	0	2	0	2	2	1	7	6	2	5	2	1	1	2	6	2	2	3	0	0	3	1	0	12	4	9	6	1	1	0	1	1
Feature_BugToBugAssociations_a_7_d_1_2	0	2	1	1	0	0	2	1	3	2	14	2	2	0	0	2	9	1	1	4	2	1	0	1	0	3	0	2	2	5	3	3	0	5	4	0	11	4	1	1	1	0	3	1	10	2	4	4	3
Feature_BugToBugAssociations_a_7_d_1_3	0	0	0	0	2	0	1	1	0	1	0	0	1	1	2	1	1	0	1	0	0	0	1	1	1	0	0	1	1	0	1	0	1	0	0	1	1	1	0	1	1	0	0	1	1	0	1	1	2
Feature_BugToBugAssociations_a_7_d_1_4	0	1	17	2	6	0	58	1	1	0	16	3	2	0	7	71	18	0	3	64	2	14	17	1	1	0	2	1	0	0	0	2	0	1	1	59	0	7	3	0	1	9	5	2	0	4	1	0	48
Feature_BugToBugAssociations_a_7_d_1_5	584	798	479	224	258	499	249	365	725	505	982	193	386	98	83	108	632	224	61	915	643	335	47	428	200	123	120	309	1096	486	195	834	308	126	304	405	240	313	990	1067	188	619	210	154	482	793	1200	228	171
Feature_BugToBugAssociations_a_7_d_1_6	0	0	19	3	0	8	0	0	3	132	2	0	109	4	2	24	82	90	0	14	75	19	6	9	33	0	3	0	0	0	10	2	1	2	0	0	0	0	0	3	0	11	14	3	0	0	0	0	0
Feature_BugToBugAssociations_a_7_d_1_7	1	42	0	0	2	0	63	2	22	10	25	23	57	40	1	22	15	0	22	2	14	3	1	77	0	4	4	3	0	10	5	1	1	34	1	28	8	19	0	10	39	0	3	3	9	22	15	1	12
Feature_BugToBugAssociations_a_7_d_1_8	39	16	50	18	29	126	90	4	43	5	29	28	19	128	6	13	0	107	36	68	111	70	9	15	65	42	17	84	2	28	123	35	72	20	55	4	36	4	17	17	5	4	2	54	108	137	0	131	117
Feature_BugToBugAssociations_a_7_d_1_9	4	3	3	9	1	2	1	6	8	1	10	5	1	3	0	1	2	6	6	2	2	4	4	16	4	6	3	2	2	1	1	3	19	6	4	2	2	5	0	2	3	19	3	3	9	8	14	3	3
Feature_BugToBugAssociations_a_7_d_1_10	0	0	0	0	1	1	0	0	1	2	0	1	1	7	1	0	0	0	0	4	0	1	0	2	0	0	0	1	0	1	1	1	0	3	1	2	0	0	0	3	0	0	0	1	0	0	1	0	0
Feature_BugToBugAssociations_a_7_d_1_11	3	5	2	1	19	16	9	10	7	6	11	0	1	2	2	10	2	2	1	1	0	0	26	1	7	0	2	0	15	12	0	27	1	10	0	4	3	8	1	15	1	2	13	3	22	3	10	1	11
Feature_BugToBugAssociations_a_7_d_1_12	0	0	8	2	0	1	0	0	1	1	8	0	0	0	7	0	0	0	8	5	12	2	3	0	1	0	9	1	0	0	0	0	1	1	2	2	6	3	1	0	1	2	0	4	0	2	1	0	0
Feature_BugToBugAssociations_a_7_d_1_13	4	1	2	11	20	1	4	2	0	3	15	11	2	3	3	0	0	0	1	0	0	1	2	4	1	3	1	4	2	5	1	0	3	9	2	1	5	2	19	6	9	0	8	18	3	2	5	27	0
Feature_BugToBugAssociations_a_7_d_1_14	4	5	1	2	1	1	2	1	1	4	7	3	4	6	2	0	3	8	1	2	1	1	1	1	1	16	2	8	5	2	8	2	12	3	2	1	4	2	2	2	1	10	2	3	12	4	7	8	8
[truncated: 51 more columns]
