# Supplementary material for: A Bayesian method for detecting pairwise associations in compositional data
Source: PLoS Comput Biol. 2017 Nov 15;13(11):e1005852. doi: 10.1371/journal.pcbi.1005852 (PMC5706738; doi:10.1371/journal.pcbi.1005852)
Supplement: S2 Data — All simulated datasets from sparseDOSSA, as well as the template dataset used. For details on how these were generated, see S2 Text. (ZIP) [file pcbi.1005852.s005.zip › S2_data/sparseDOSSA_posterior_fornix_template_cor_value_-0.3/BugBugMatrixCounts_assoc_d_36.txt]

Feature_BugToBugAssociations_a_7_d_1_1	0	1	9	1	16	8	0	1	0	1	0	1	1	2	0	0	1	1	2	0	7	0	4	1	4	1	4	1	0	0	0	0	0	1	3	0	22	3	0	0	0	1	0	2	0	1	0	1	0
Feature_BugToBugAssociations_a_7_d_1_2	0	0	6	4	0	2	2	6	2	1	1	2	3	3	8	1	0	4	2	3	0	0	2	0	2	5	0	9	1	1	3	4	2	0	0	3	0	0	5	1	2	4	0	2	3	1	3	1	3
Feature_BugToBugAssociations_a_7_d_1_3	0	0	0	0	0	0	0	1	2	1	0	0	0	0	0	1	0	0	0	0	0	1	0	0	2	0	0	1	0	1	1	0	0	0	0	0	0	0	1	0	0	1	0	2	0	1	2	0	0
Feature_BugToBugAssociations_a_7_d_1_4	1	0	83	0	0	0	12	66	2	87	0	4	1	1	2	2	0	57	70	17	0	0	1	44	0	0	2	55	0	0	70	0	6	1	12	1	12	22	1	5	1	55	79	2	8	1	4	1	1
Feature_BugToBugAssociations_a_7_d_1_5	917	484	534	229	1202	800	334	131	693	223	1119	710	588	173	190	1122	602	114	839	314	447	179	41	773	296	852	1040	1145	203	454	839	123	295	585	547	933	1044	771	265	662	362	336	286	865	613	77	711	775	399
Feature_BugToBugAssociations_a_7_d_1_6	0	21	4	4	0	2	1	152	0	1	0	0	0	0	108	0	3	0	0	12	0	0	10	1	4	0	0	1	26	2	83	1	4	20	0	2	1	77	0	18	3	4	14	0	6	58	0	0	10
Feature_BugToBugAssociations_a_7_d_1_7	1	67	49	11	12	1	0	6	3	5	69	0	22	66	12	11	89	3	41	1	11	66	51	9	1	1	1	15	26	38	4	16	2	1	37	0	2	2	1	0	4	76	2	29	16	5	36	14	0
Feature_BugToBugAssociations_a_7_d_1_8	75	50	11	3	13	121	68	85	95	126	23	108	26	64	33	16	20	4	17	9	64	69	79	69	61	92	8	1	91	86	15	95	41	3	8	2	57	4	53	17	17	7	4	128	5	142	66	15	4
Feature_BugToBugAssociations_a_7_d_1_9	2	2	7	2	2	7	6	3	6	1	8	11	2	2	1	4	1	4	4	2	3	0	2	1	3	10	1	0	3	6	7	12	3	1	6	11	6	3	5	10	1	2	1	1	3	2	10	2	19
Feature_BugToBugAssociations_a_7_d_1_10	1	2	1	0	0	1	0	1	0	1	0	1	1	1	10	0	0	0	2	1	1	1	0	1	0	1	2	1	1	1	2	0	0	0	0	1	0	1	4	4	0	4	2	2	1	4	1	4	1
Feature_BugToBugAssociations_a_7_d_1_11	0	17	5	1	16	0	6	2	1	4	0	1	11	11	27	0	0	5	5	20	3	0	2	25	0	2	19	9	3	4	10	6	10	6	10	2	28	1	1	17	3	12	8	7	1	2	4	3	5
Feature_BugToBugAssociations_a_7_d_1_12	1	0	1	1	1	0	0	0	1	1	2	2	7	0	0	9	4	5	0	0	2	2	2	0	6	2	3	2	0	0	1	1	2	2	0	7	1	1	1	2	1	1	4	2	0	2	1	9	1
Feature_BugToBugAssociations_a_7_d_1_13	0	0	0	1	24	2	6	1	4	23	26	1	21	9	1	5	4	2	4	7	3	1	15	10	14	9	24	17	21	10	2	3	12	1	26	5	13	1	0	3	3	1	1	3	4	7	3	1	0
Feature_BugToBugAssociations_a_7_d_1_14	0	1	0	2	1	11	4	0	3	5	2	11	1	10	9	2	7	0	2	10	1	3	4	2	10	5	1	11	5	2	11	7	4	6	8	1	1	0	3	5	7	2	1	3	2	2	2	2	4
[truncated: 51 more columns]
