# Supplementary material for: A Bayesian method for detecting pairwise associations in compositional data
Source: PLoS Comput Biol. 2017 Nov 15;13(11):e1005852. doi: 10.1371/journal.pcbi.1005852 (PMC5706738; doi:10.1371/journal.pcbi.1005852)
Supplement: S2 Data — All simulated datasets from sparseDOSSA, as well as the template dataset used. For details on how these were generated, see S2 Text. (ZIP) [file pcbi.1005852.s005.zip › S2_data/sparseDOSSA_posterior_fornix_template_cor_value_-0.3/BugBugMatrix_assoc_d_95.txt]

Feature_BugToBugAssociations_a_7_d_1_1	0	0	0.00970873786407767	0.0319634703196347	0.00709939148073022	0.0129366106080207	0	0.00112485939257593	0.00262123197903014	0.00532859680284192	0.00179856115107914	0.00203252032520325	0	0.00381315538608198	0.00840336134453781	0.0131147540983607	0.00102249488752556	0	0.00530035335689046	0.00636942675159236	0.00828729281767956	0	0.00934579439252336	0	0	0	0	0.00188679245283019	0.00649878147847279	0.00166389351081531	0.00183150183150183	0	0.0045662100456621	0.0138888888888889	0.0087463556851312	0.00294985250737463	0	0.00551724137931034	0.0230769230769231	0.00301204819277108	0	0.0209205020920502	0.0388059701492537	0	0.0168067226890756	0	0.00272479564032698	0.00512820512820513	0.000848896434634975
Feature_BugToBugAssociations_a_7_d_1_2	0.00394477317554241	0.00733752620545073	0.116504854368932	0.00228310502283105	0	0.00129366106080207	0	0	0.00131061598951507	0.00177619893428064	0.00179856115107914	0.00101626016260163	0.0145985401459854	0.00476644423260248	0	0.0131147540983607	0	0.00138312586445367	0	0.0191082802547771	0	0	0.00233644859813084	0	0	0.00947867298578199	0.00281293952180028	0.0150943396226415	0.00243704305442729	0.00499168053244592	0.00183150183150183	0.00302114803625378	0.0045662100456621	0.00347222222222222	0.0174927113702624	0.00589970501474926	0.00237529691211401	0	0.0346153846153846	0.00602409638554217	0	0	0.00298507462686567	0.00187617260787992	0.00420168067226891	0.00250417362270451	0.00454132606721163	0.0358974358974359	0.00169779286926995
Feature_BugToBugAssociations_a_7_d_1_3	0	0	0.00970873786407767	0.00684931506849315	0	0.00258732212160414	0	0	0	0.00177619893428064	0	0	0.00145985401459854	0.000953288846520496	0.0336134453781513	0.00327868852459016	0.00102249488752556	0	0.00353356890459364	0.00318471337579618	0.00276243093922652	0.00443458980044346	0.00233644859813084	0	0.00107296137339056	0.000947867298578199	0	0	0	0	0.00183150183150183	0.00302114803625378	0	0.00347222222222222	0	0.00589970501474926	0.00237529691211401	0.00137931034482759	0.00769230769230769	0.00301204819277108	0	0	0	0	0	0	0	0	0
Feature_BugToBugAssociations_a_7_d_1_4	0	0.0146750524109015	0	0.00684931506849315	0.0050709939148073	0.019404915912031	0.110619469026549	0	0.00655307994757536	0.142095914742451	0	0.00813008130081301	0.00291970802919708	0.000953288846520496	0	0	0.0245398773006135	0.0401106500691563	0.0123674911660777	0.232484076433121	0.19060773480663	0.0266075388026608	0	0.00860585197934595	0	0.0672985781990521	0.0914205344585091	0.109433962264151	0.00731112916328188	0.00166389351081531	0.00732600732600733	0.0694864048338369	0.146118721461187	0.09375	0.00291545189504373	0.0294985250737463	0.00712589073634204	0.00137931034482759	0.00384615384615385	0.0602409638554217	0.0046583850931677	0.00627615062761506	0	0	0.0756302521008403	0	0.000908265213442325	0.0615384615384615	0.000848896434634975
Feature_BugToBugAssociations_a_7_d_1_5	0.897435897435897	0.944444444444444	0.174757281553398	0.60958904109589	0.931034482758621	0.844760672703752	0.632743362831858	0.935883014623172	0.885976408912189	0.706927175843694	0.928057553956835	0.910569105691057	0.864233576642336	0.880838894184938	0.445378151260504	0.59672131147541	0.835378323108384	0.817427385892116	0.752650176678445	0.560509554140127	0.339779005524862	0.572062084257206	0.866822429906542	0.838209982788296	0.907725321888412	0.843601895734597	0.732770745428973	0.650943396226415	0.938261575954509	0.915141430948419	0.668498168498168	0.670694864048338	0.45662100456621	0.385416666666667	0.387755102040816	0.578171091445428	0.688836104513064	0.828965517241379	0.788461538461538	0.783132530120482	0.639751552795031	0.705020920502092	0.713432835820896	0.924953095684803	0.596638655462185	0.923205342237062	0.941871026339691	0.656410256410256	0.883701188455008
Feature_BugToBugAssociations_a_7_d_1_6	0.0019723865877712	0	0	0	0.0243407707910751	0.00388098318240621	0	0.00112485939257593	0.0144167758846658	0.00355239786856128	0.00359712230215827	0	0	0	0.00840336134453781	0.00655737704918033	0	0.0442600276625173	0	0.0668789808917197	0.38121546961326	0.082039911308204	0.00233644859813084	0	0	0.0113744075829384	0.00421940928270042	0	0	0	0.0860805860805861	0.0574018126888218	0.0045662100456621	0.00347222222222222	0	0.0825958702064897	0.0950118764845606	0	0.00384615384615385	0	0	0.0397489539748954	0	0	0	0.013355592654424	0	0	0.0882852292020374
Feature_BugToBugAssociations_a_7_d_1_7	0.00394477317554241	0.00524109014675052	0	0.207762557077626	0.00811359026369168	0	0.00442477876106195	0.00112485939257593	0.00262123197903014	0.088809946714032	0.00359712230215827	0	0.0598540145985401	0.0305052430886559	0.0168067226890756	0.226229508196721	0.0695296523517382	0.0221300138312586	0	0	0	0.155210643015521	0.0373831775700935	0.0103270223752151	0	0.0360189573459716	0.0126582278481013	0.111320754716981	0.00649878147847279	0.00166389351081531	0.00732600732600733	0.126888217522659	0.0273972602739726	0.0347222222222222	0.204081632653061	0.0383480825958702	0.0166270783847981	0.0731034482758621	0	0.00301204819277108	0.111801242236025	0.0334728033472803	0.00298507462686567	0.0225140712945591	0.00420168067226891	0.011686143572621	0.00544959128065395	0.0769230769230769	0.000848896434634975
Feature_BugToBugAssociations_a_7_d_1_8	0.0374753451676529	0.00314465408805031	0.368932038834951	0.0730593607305936	0.0141987829614604	0.100905562742561	0.154867256637168	0.0438695163104612	0.0681520314547838	0.0142095914742451	0.0197841726618705	0.0477642276422764	0.00583941605839416	0.0543374642516683	0.327731092436975	0.0131147540983607	0.0582822085889571	0.0525587828492393	0.206713780918728	0.0923566878980892	0.0552486187845304	0.0931263858093126	0.0467289719626168	0.113597246127367	0.0332618025751073	0.0218009478672986	0.105485232067511	0.0811320754716981	0.0276198212835093	0.0515806988352745	0.195970695970696	0.00604229607250755	0.251141552511416	0.402777777777778	0.346938775510204	0.156342182890855	0.121140142517815	0.016551724137931	0.0153846153846154	0.102409638554217	0.190993788819876	0.184100418410042	0.11044776119403	0.0196998123827392	0.23109243697479	0.0308848080133556	0.0290644868301544	0.0666666666666667	0.00848896434634975
Feature_BugToBugAssociations_a_7_d_1_9	0	0.0010482180293501	0.0776699029126214	0.0205479452054795	0	0.00388098318240621	0.00442477876106195	0.00112485939257593	0.00131061598951507	0.00177619893428064	0.00359712230215827	0.00711382113821138	0.00145985401459854	0	0.00840336134453781	0.0360655737704918	0	0.016597510373444	0.00353356890459364	0	0.00552486187845304	0	0.00233644859813084	0.00172117039586919	0.00321888412017167	0.000947867298578199	0.00421940928270042	0.00566037735849057	0.000812347684809098	0.00665557404326123	0.00183150183150183	0.00302114803625378	0.0639269406392694	0.0208333333333333	0.0087463556851312	0.0383480825958702	0	0	0.0115384615384615	0.0120481927710843	0.0046583850931677	0.00209205020920502	0.0358208955223881	0	0.00420168067226891	0.00166944908180301	0	0.0512820512820513	0.00424448217317487
Feature_BugToBugAssociations_a_7_d_1_10	0.00591715976331361	0.00209643605870021	0	0	0	0.00129366106080207	0.0132743362831858	0	0	0	0	0.00203252032520325	0.00145985401459854	0.000953288846520496	0.00840336134453781	0	0.00102249488752556	0	0.00176678445229682	0	0.00276243093922652	0	0	0.00172117039586919	0	0.0028436018957346	0.00140646976090014	0	0	0	0.00366300366300366	0.00302114803625378	0.0136986301369863	0	0	0	0	0.00137931034482759	0.00769230769230769	0.00301204819277108	0.0031055900621118	0	0.00298507462686567	0.000938086303939962	0.00420168067226891	0.000834724540901503	0.000908265213442325	0.00512820512820513	0.0033955857385399
Feature_BugToBugAssociations_a_7_d_1_11	0.0019723865877712	0.0136268343815514	0	0.0251141552511416	0.00202839756592292	0	0.0353982300884956	0.00112485939257593	0.00917431192660551	0.0230905861456483	0.00179856115107914	0.00508130081300813	0.0321167883211679	0.0123927550047664	0.0672268907563025	0.0622950819672131	0.00102249488752556	0.00138312586445367	0.0123674911660777	0	0.00276243093922652	0.0509977827050998	0.00700934579439252	0.00516351118760757	0.00429184549356223	0.0028436018957346	0.0281293952180028	0.00754716981132075	0.0016246953696182	0.00499168053244592	0.00183150183150183	0	0	0	0.0087463556851312	0.0501474926253687	0.0190023752969121	0.0358620689655172	0.0461538461538462	0.0120481927710843	0.0326086956521739	0.00418410041841004	0.017910447761194	0	0	0.00333889816360601	0.0036330608537693	0.0102564102564103	0.0033955857385399
Feature_BugToBugAssociations_a_7_d_1_12	0.00394477317554241	0.00209643605870021	0.0194174757281553	0.0091324200913242	0.00101419878296146	0	0.00442477876106195	0.00112485939257593	0	0.0088809946714032	0.00179856115107914	0	0.00145985401459854	0	0	0.00655737704918033	0.00102249488752556	0	0	0.0127388535031847	0.00276243093922652	0	0.00233644859813084	0.00860585197934595	0.00643776824034335	0	0.00140646976090014	0	0	0.00332778702163062	0.00366300366300366	0.0513595166163142	0	0.00347222222222222	0	0.00294985250737463	0.00237529691211401	0.00137931034482759	0	0	0.0015527950310559	0.00209205020920502	0.017910447761194	0.0159474671669794	0.00840336134453781	0.00250417362270451	0	0.00512820512820513	0
Feature_BugToBugAssociations_a_7_d_1_13	0.0157790927021696	0.00314465408805031	0.135922330097087	0.00228310502283105	0.00608519269776876	0.00646830530401035	0.0132743362831858	0	0	0.00177619893428064	0.026978417266187	0.0040650406504065	0.00437956204379562	0.00571973307912297	0.00840336134453781	0	0.00204498977505112	0.00276625172890733	0	0	0	0.0133037694013304	0.00467289719626168	0.00688468158347676	0.0300429184549356	0.0018957345971564	0.0112517580872011	0.00188679245283019	0.00406173842404549	0.00499168053244592	0.0146520146520147	0.00302114803625378	0.0273972602739726	0.0277777777777778	0.00291545189504373	0	0.0403800475059382	0.023448275862069	0.0576923076923077	0.00301204819277108	0.0077639751552795	0	0.0477611940298507	0.0075046904315197	0.0378151260504202	0.00333889816360601	0	0.00512820512820513	0.000848896434634975
Feature_BugToBugAssociations_a_7_d_1_14	0.0276134122287968	0.00314465408805031	0.087378640776699	0.0045662100456621	0.00101419878296146	0.00258732212160414	0.0265486725663717	0.0134983127109111	0.00786369593709043	0	0.00719424460431655	0.0121951219512195	0.0102189781021898	0.00476644423260248	0.0672268907563025	0.0229508196721311	0.00511247443762781	0.00138312586445367	0.00176678445229682	0.00636942675159236	0.00828729281767956	0.00221729490022173	0.0163551401869159	0.00516351118760757	0.0139484978540773	0.000947867298578199	0.00421940928270042	0.0150943396226415	0.00487408610885459	0.00332778702163062	0.00366300366300366	0.00302114803625378	0	0.00694444444444444	0.0116618075801749	0.00884955752212389	0.00475059382422803	0.0110344827586207	0	0.00903614457831325	0.0031055900621118	0.00209205020920502	0.00895522388059702	0.00656660412757974	0.0168067226890756	0.00667779632721202	0.0108991825613079	0.0205128205128205	0.0033955857385399
[truncated: 51 more columns]
