# Supplementary material for: A Bayesian method for detecting pairwise associations in compositional data
Source: PLoS Comput Biol. 2017 Nov 15;13(11):e1005852. doi: 10.1371/journal.pcbi.1005852 (PMC5706738; doi:10.1371/journal.pcbi.1005852)
Supplement: S2 Data — All simulated datasets from sparseDOSSA, as well as the template dataset used. For details on how these were generated, see S2 Text. (ZIP) [file pcbi.1005852.s005.zip › S2_data/sparseDOSSA_posterior_fornix_template_cor_value_-0.3/BugBugMatrixCounts_assoc_d_31.txt]

Feature_BugToBugAssociations_a_7_d_1_1	0	4	1	1	3	6	1	7	0	1	0	1	0	1	0	0	3	0	4	2	1	0	1	0	4	0	2	0	3	4	3	0	0	3	2	1	3	4	2	1	0	0	2	4	4	0	0	0	2
Feature_BugToBugAssociations_a_7_d_1_2	0	1	0	5	0	7	0	1	2	3	0	6	0	0	1	0	2	1	4	2	2	6	0	0	3	3	0	1	0	0	2	1	2	4	2	1	14	2	2	8	0	0	1	2	2	0	11	0	2
Feature_BugToBugAssociations_a_7_d_1_3	1	1	0	1	0	0	1	0	1	0	0	0	0	0	0	0	1	0	0	1	1	1	1	1	1	2	1	0	1	1	0	0	0	1	0	1	1	0	1	1	1	1	0	0	0	0	1	1	0
Feature_BugToBugAssociations_a_7_d_1_4	4	18	3	8	60	5	3	2	0	0	3	34	1	78	1	4	0	15	28	0	1	0	4	12	16	10	9	1	42	10	5	0	2	24	0	0	17	44	1	22	0	2	2	0	0	1	40	0	0
Feature_BugToBugAssociations_a_7_d_1_5	407	627	477	196	300	773	1076	641	962	294	355	1133	588	181	508	107	727	257	714	900	1204	410	371	181	229	98	911	332	97	136	129	479	456	404	141	425	375	238	542	202	464	870	220	31	162	269	565	676	409
Feature_BugToBugAssociations_a_7_d_1_6	1	21	4	1	67	1	0	1	0	1	0	0	1	1	0	15	0	5	163	0	0	15	0	14	21	0	0	4	140	38	1	0	0	0	0	48	0	81	2	81	0	28	3	1	4	0	50	0	106
Feature_BugToBugAssociations_a_7_d_1_7	31	0	16	12	53	23	0	0	11	9	1	32	25	0	14	0	0	38	21	83	85	35	1	1	18	50	4	29	0	0	0	24	2	1	9	7	0	8	0	19	0	3	4	30	15	7	45	10	13
Feature_BugToBugAssociations_a_7_d_1_8	50	14	42	144	49	92	2	68	2	17	64	10	72	45	99	123	16	4	143	1	69	15	1	11	84	3	28	28	26	106	27	5	105	4	19	4	17	36	18	25	116	31	26	28	71	87	95	81	81
Feature_BugToBugAssociations_a_7_d_1_9	11	13	9	1	1	8	2	7	6	0	2	1	2	5	2	0	0	2	4	1	0	12	14	6	4	20	19	0	10	15	3	3	3	0	0	6	4	2	13	3	2	0	1	2	3	0	1	1	6
Feature_BugToBugAssociations_a_7_d_1_10	2	1	2	0	1	1	1	1	1	1	1	2	5	1	2	0	2	1	1	2	1	1	1	1	11	7	1	2	1	0	0	3	1	1	0	0	0	2	0	3	5	2	1	1	1	3	2	1	0
Feature_BugToBugAssociations_a_7_d_1_11	6	1	1	26	22	10	1	0	1	1	0	0	0	12	2	7	12	1	14	2	1	1	9	1	0	13	2	5	2	1	2	2	0	18	7	1	7	0	13	8	3	0	0	0	1	0	2	1	1
Feature_BugToBugAssociations_a_7_d_1_12	12	1	2	0	0	0	9	1	2	0	1	5	2	4	2	0	0	1	0	1	1	0	2	4	1	0	0	3	0	4	0	0	0	4	3	0	1	2	1	1	1	15	6	0	3	17	0	14	0
Feature_BugToBugAssociations_a_7_d_1_13	6	3	1	0	0	13	0	2	0	1	1	7	4	2	11	12	23	1	1	7	1	1	10	2	1	3	2	9	5	4	2	3	27	2	3	2	24	1	1	1	12	1	1	0	1	1	0	6	1
Feature_BugToBugAssociations_a_7_d_1_14	8	3	0	6	7	2	0	6	3	14	4	9	4	16	4	3	1	9	10	0	1	11	1	1	1	1	1	2	2	8	5	1	2	5	6	3	3	6	1	1	2	2	1	15	11	2	1	2	2
[truncated: 51 more columns]
