# Supplementary material for: A Bayesian method for detecting pairwise associations in compositional data
Source: PLoS Comput Biol. 2017 Nov 15;13(11):e1005852. doi: 10.1371/journal.pcbi.1005852 (PMC5706738; doi:10.1371/journal.pcbi.1005852)
Supplement: S2 Data — All simulated datasets from sparseDOSSA, as well as the template dataset used. For details on how these were generated, see S2 Text. (ZIP) [file pcbi.1005852.s005.zip › S2_data/sparseDOSSA_posterior_fornix_template_cor_value_-0.3/BugBugMatrixCounts_assoc_d_94.txt]

Feature_BugToBugAssociations_a_7_d_1_1	1	1	1	5	4	1	0	0	0	1	3	1	1	0	16	0	3	0	1	0	1	3	1	1	7	0	0	1	2	2	4	1	4	1	0	1	0	1	3	2	13	8	4	2	5	0	1	2	9
Feature_BugToBugAssociations_a_7_d_1_2	0	2	2	7	0	2	1	6	1	1	1	0	1	1	4	3	0	2	6	5	1	0	1	5	1	0	0	1	1	0	3	5	2	8	2	4	10	5	1	1	1	0	3	0	3	1	1	0	1
Feature_BugToBugAssociations_a_7_d_1_3	1	1	1	2	0	1	1	0	0	0	1	0	0	1	1	0	0	1	1	1	1	1	1	0	0	0	1	0	0	0	1	0	1	1	1	1	1	1	1	1	1	1	1	1	0	1	1	1	1
Feature_BugToBugAssociations_a_7_d_1_4	0	0	0	2	1	21	3	0	6	1	13	43	0	0	7	38	0	0	0	0	0	0	1	1	1	0	2	2	28	2	10	0	3	24	58	2	13	0	0	3	20	20	2	6	7	38	0	7	27
Feature_BugToBugAssociations_a_7_d_1_5	132	845	44	184	841	91	603	986	430	898	1062	237	699	63	173	1126	380	1109	90	37	248	62	127	999	1110	704	64	629	611	532	286	1093	228	97	402	936	611	865	702	130	738	153	120	576	900	136	249	311	74
Feature_BugToBugAssociations_a_7_d_1_6	0	1	0	0	2	0	0	12	0	2	1	27	12	2	5	18	0	0	5	0	21	5	79	0	19	7	20	0	4	2	0	45	6	2	9	42	0	37	3	3	9	8	80	0	0	73	7	25	17
Feature_BugToBugAssociations_a_7_d_1_7	58	29	15	0	9	2	16	1	23	7	0	8	76	0	0	2	45	4	14	27	0	9	0	6	20	52	17	2	3	1	3	31	69	10	82	21	12	11	11	57	0	18	5	54	0	1	0	42	1
Feature_BugToBugAssociations_a_7_d_1_8	3	29	47	91	137	84	32	39	143	7	29	49	108	52	84	38	88	43	2	76	13	6	93	54	12	32	72	31	5	103	12	72	49	32	115	6	58	55	63	13	111	10	10	140	21	22	144	129	1
Feature_BugToBugAssociations_a_7_d_1_9	1	6	7	14	1	0	2	1	6	13	1	0	3	5	8	4	1	9	10	7	2	3	2	6	6	11	2	4	3	10	3	7	2	1	0	11	3	2	0	1	12	1	1	2	3	8	16	0	4
Feature_BugToBugAssociations_a_7_d_1_10	1	1	0	0	0	2	0	0	3	0	1	0	1	0	1	1	2	2	1	1	0	0	1	1	1	1	3	1	1	1	1	1	2	1	1	3	0	2	0	0	0	1	3	0	1	1	0	1	0
Feature_BugToBugAssociations_a_7_d_1_11	1	1	22	18	1	0	1	3	0	6	7	3	5	2	0	1	1	1	4	0	9	12	9	9	15	1	10	15	2	14	6	2	1	4	8	2	0	9	1	13	21	0	1	1	1	11	1	2	3
Feature_BugToBugAssociations_a_7_d_1_12	7	0	2	6	2	2	1	5	8	0	1	2	1	7	3	3	6	0	0	11	4	4	1	2	2	6	0	0	1	0	1	10	4	0	0	3	9	7	5	3	1	0	1	5	4	3	1	0	3
Feature_BugToBugAssociations_a_7_d_1_13	3	0	3	18	12	4	1	5	0	0	1	2	1	2	1	8	3	1	2	3	1	4	1	0	3	1	29	11	2	4	0	0	1	1	3	3	5	7	3	6	1	0	6	18	2	0	17	1	3
Feature_BugToBugAssociations_a_7_d_1_14	1	5	4	3	2	7	12	6	1	0	4	14	1	2	2	2	2	16	12	2	14	2	9	0	2	2	1	1	2	0	1	6	3	0	1	5	5	1	3	2	1	3	0	3	5	1	1	0	3
[truncated: 51 more columns]
