# Supplementary material for: A Bayesian method for detecting pairwise associations in compositional data
Source: PLoS Comput Biol. 2017 Nov 15;13(11):e1005852. doi: 10.1371/journal.pcbi.1005852 (PMC5706738; doi:10.1371/journal.pcbi.1005852)
Supplement: S2 Data — All simulated datasets from sparseDOSSA, as well as the template dataset used. For details on how these were generated, see S2 Text. (ZIP) [file pcbi.1005852.s005.zip › S2_data/sparseDOSSA_posterior_fornix_template_cor_value_-0.3/BugBugMatrixCounts_assoc_d_8.txt]

Feature_BugToBugAssociations_a_7_d_1_1	0	2	14	10	0	0	1	0	2	6	2	2	0	4	1	1	2	1	1	8	0	0	0	2	6	10	1	0	1	1	0	2	1	2	0	1	21	2	2	1	0	0	1	7	0	1	0	1	16
Feature_BugToBugAssociations_a_7_d_1_2	0	3	4	0	1	2	6	2	1	3	5	1	7	0	1	1	1	6	6	8	1	0	1	4	1	1	2	4	7	12	1	2	1	5	0	3	4	5	0	8	2	5	1	2	0	1	0	1	4
Feature_BugToBugAssociations_a_7_d_1_3	1	1	1	1	0	1	0	1	1	3	1	1	1	1	2	1	0	0	0	1	2	0	1	0	1	1	0	1	1	0	1	0	1	1	1	0	0	2	0	1	1	0	0	1	1	1	0	0	1
Feature_BugToBugAssociations_a_7_d_1_4	25	9	15	3	1	14	1	19	7	1	0	0	0	1	16	0	1	1	49	43	0	58	0	23	27	0	27	1	5	4	4	0	0	39	9	27	1	0	2	1	55	0	22	0	7	2	4	1	0
Feature_BugToBugAssociations_a_7_d_1_5	212	331	773	486	119	667	575	889	124	29	223	373	473	50	18	328	195	718	621	38	64	889	549	194	768	908	424	431	1070	571	458	345	109	209	528	795	231	110	1073	66	203	624	564	430	82	168	749	451	389
Feature_BugToBugAssociations_a_7_d_1_6	0	0	0	1	136	3	0	41	1	6	0	6	0	30	61	1	0	0	1	0	0	0	14	25	17	0	3	0	0	1	1	6	3	1	0	0	4	30	0	5	0	3	104	12	0	142	36	6	0
Feature_BugToBugAssociations_a_7_d_1_7	1	14	2	27	0	12	1	51	27	4	52	1	9	35	5	0	12	56	3	2	0	0	2	14	2	51	4	32	5	2	2	2	5	0	43	80	3	1	9	0	46	0	81	4	58	22	32	4	0
Feature_BugToBugAssociations_a_7_d_1_8	14	35	95	7	51	17	41	13	28	59	11	8	11	48	36	102	37	11	112	14	70	86	2	61	16	87	22	2	14	5	46	67	4	34	90	14	42	26	68	1	6	7	55	3	23	45	37	45	118
Feature_BugToBugAssociations_a_7_d_1_9	3	9	1	4	3	1	5	0	6	1	1	1	5	2	11	5	1	1	2	0	17	17	4	4	4	0	3	18	1	3	11	7	12	19	2	2	0	0	1	18	14	6	1	8	0	1	3	12	1
Feature_BugToBugAssociations_a_7_d_1_10	1	2	2	1	2	0	1	1	0	1	1	0	4	0	3	4	1	0	3	0	2	3	0	1	0	1	4	1	5	0	0	0	3	1	0	0	0	0	0	3	1	3	1	2	0	1	0	0	1
Feature_BugToBugAssociations_a_7_d_1_11	8	0	1	0	5	5	1	2	1	19	3	3	1	4	0	2	9	7	0	1	16	5	6	1	3	0	0	6	1	7	3	5	0	15	0	15	3	23	1	13	10	3	1	2	3	6	22	3	3
Feature_BugToBugAssociations_a_7_d_1_12	1	5	5	3	1	1	1	9	0	4	1	12	0	1	1	1	0	3	1	10	0	3	1	1	0	4	2	0	9	2	0	2	2	1	2	1	7	0	0	1	0	9	2	8	2	0	3	0	0
Feature_BugToBugAssociations_a_7_d_1_13	2	9	3	2	9	1	1	2	3	13	0	2	3	1	2	18	6	12	3	8	13	1	3	0	2	4	1	2	28	3	16	4	5	5	3	21	8	11	19	1	1	2	1	3	2	9	0	4	4
Feature_BugToBugAssociations_a_7_d_1_14	7	4	0	3	2	1	2	2	9	15	1	9	6	7	2	13	8	8	0	2	1	1	5	1	3	0	1	3	1	5	8	16	11	0	7	2	1	9	3	3	11	2	4	11	2	5	2	12	4
[truncated: 51 more columns]
