# Supplementary material for: A Bayesian method for detecting pairwise associations in compositional data
Source: PLoS Comput Biol. 2017 Nov 15;13(11):e1005852. doi: 10.1371/journal.pcbi.1005852 (PMC5706738; doi:10.1371/journal.pcbi.1005852)
Supplement: S2 Data — All simulated datasets from sparseDOSSA, as well as the template dataset used. For details on how these were generated, see S2 Text. (ZIP) [file pcbi.1005852.s005.zip › S2_data/sparseDOSSA_posterior_fornix_template_cor_value_-0.3/BugBugMatrixCounts_assoc_d_30.txt]

Feature_BugToBugAssociations_a_7_d_1_1	1	1	2	1	0	1	5	1	8	0	4	9	5	3	6	20	1	2	2	4	8	1	1	0	2	0	0	6	8	0	11	1	16	7	0	9	2	0	0	5	5	0	1	1	2	1	0	0	1
Feature_BugToBugAssociations_a_7_d_1_2	0	0	2	2	6	2	1	1	4	4	0	2	9	9	1	1	0	1	1	0	0	0	0	1	2	1	4	1	3	1	6	2	2	1	1	5	0	1	2	1	0	0	3	1	3	3	2	4	0
Feature_BugToBugAssociations_a_7_d_1_3	0	1	0	0	1	1	0	1	0	0	1	0	1	1	0	1	1	1	1	1	1	0	1	0	0	0	0	1	0	0	0	0	1	0	1	0	1	1	1	2	1	1	0	2	1	0	1	1	0
Feature_BugToBugAssociations_a_7_d_1_4	23	4	7	4	1	21	0	8	1	16	10	3	13	1	13	2	9	0	94	0	1	68	60	4	1	2	6	87	4	6	0	7	0	2	5	4	1	1	0	1	0	0	0	33	2	1	6	0	4
Feature_BugToBugAssociations_a_7_d_1_5	712	112	208	159	264	235	570	657	544	650	1061	481	107	1165	545	534	93	245	1172	907	644	927	972	602	835	853	189	189	937	160	1096	802	631	943	160	234	81	511	206	197	53	582	58	118	677	121	622	591	211
Feature_BugToBugAssociations_a_7_d_1_6	6	0	2	1	3	6	0	6	0	0	2	0	1	0	1	0	22	1	0	0	1	3	5	1	3	0	0	0	1	33	10	76	0	0	2	23	153	0	2	4	131	13	25	0	1	0	1	0	0
Feature_BugToBugAssociations_a_7_d_1_7	1	0	3	4	0	0	19	1	52	1	25	91	6	4	91	0	1	14	1	23	7	1	24	11	13	61	2	2	11	41	20	1	0	14	2	0	2	1	27	0	17	44	2	6	1	0	25	14	22
Feature_BugToBugAssociations_a_7_d_1_8	81	131	11	12	30	111	18	86	9	107	54	5	1	52	131	17	10	22	3	63	143	18	11	12	15	3	25	63	4	2	22	17	98	131	94	23	52	27	14	32	38	135	96	3	13	44	12	15	115
Feature_BugToBugAssociations_a_7_d_1_9	14	2	5	2	0	2	16	1	2	13	9	3	16	9	1	7	8	1	3	2	1	6	2	5	1	2	2	4	2	9	14	1	10	1	5	6	7	18	1	9	3	12	10	9	8	4	4	4	8
Feature_BugToBugAssociations_a_7_d_1_10	1	0	3	4	2	0	0	0	0	1	0	1	1	0	0	1	1	1	0	0	12	0	0	0	1	1	0	0	0	1	1	0	0	0	0	0	3	1	1	0	0	0	1	0	1	1	0	0	3
Feature_BugToBugAssociations_a_7_d_1_11	3	0	2	9	3	6	24	1	0	2	3	0	0	2	3	5	0	7	6	10	8	1	7	16	18	1	1	4	4	5	2	2	12	1	0	1	0	9	1	1	0	7	1	23	5	10	1	1	1
Feature_BugToBugAssociations_a_7_d_1_12	3	8	0	0	0	1	3	1	0	2	2	12	4	0	1	0	4	1	1	6	0	3	1	4	0	2	1	0	4	0	1	0	1	2	10	6	2	0	11	0	0	8	1	5	2	1	1	2	3
Feature_BugToBugAssociations_a_7_d_1_13	2	3	26	1	0	4	1	18	21	8	1	10	4	0	0	2	0	8	3	12	12	2	1	1	7	5	1	1	1	0	3	2	3	11	1	0	12	5	0	1	24	15	1	4	2	0	6	6	20
Feature_BugToBugAssociations_a_7_d_1_14	5	1	1	1	0	1	4	0	9	6	5	6	2	2	7	3	7	5	0	7	3	3	5	1	1	1	4	2	1	5	2	3	2	4	0	1	2	4	5	9	3	9	1	2	1	4	4	3	2
[truncated: 51 more columns]
