# Supplementary material for: A Bayesian method for detecting pairwise associations in compositional data
Source: PLoS Comput Biol. 2017 Nov 15;13(11):e1005852. doi: 10.1371/journal.pcbi.1005852 (PMC5706738; doi:10.1371/journal.pcbi.1005852)
Supplement: S2 Data — All simulated datasets from sparseDOSSA, as well as the template dataset used. For details on how these were generated, see S2 Text. (ZIP) [file pcbi.1005852.s005.zip › S2_data/sparseDOSSA_posterior_fornix_template_cor_value_-0.3/BugBugMatrix_assoc_d_103.txt]

Feature_BugToBugAssociations_a_7_d_1_1	0	0	0.0122358175750834	0.00206185567010309	0	0.02	0.00112359550561798	0	0	0.00829875518672199	0	0.00411522633744856	0.00404040404040404	0.00340136054421769	0	0	0	0	0.00384615384615385	0.00266666666666667	0.00168067226890756	0.0033500837520938	0.00249376558603491	0.00657894736842105	0	0.00186219739292365	0.0050125313283208	0.025974025974026	0	0	0	0	0	0.0100671140939597	0.00478850758180367	0.00208550573514077	0	0.00531914893617021	0.00985221674876847	0.00401606425702811	0	0.0267379679144385	0	0.00234192037470726	0.00925925925925926	0	0.00529100529100529	0.014760147601476	0.002909796314258
Feature_BugToBugAssociations_a_7_d_1_2	0.00497512437810945	0.00418410041841004	0	0.00206185567010309	0.0186608122941822	0	0.00224719101123596	0	0	0.016597510373444	0.0394088669950739	0.0123456790123457	0.00808080808080808	0.0170068027210884	0.000909918107370337	0.00318471337579618	0.00177462289263532	0.0115163147792706	0.00769230769230769	0.00355555555555556	0.000840336134453782	0.0016750418760469	0	0.00109649122807018	0.00725952813067151	0	0.0025062656641604	0.0194805194805195	0	0.0135746606334842	0.0227272727272727	0.00246913580246914	0.00970873786407767	0.00335570469798658	0	0.00104275286757039	0.00417536534446764	0.00265957446808511	0.00738916256157635	0	0.00353982300884956	0.00802139037433155	0.00276243093922652	0.00234192037470726	0	0.0659340659340659	0.0158730158730159	0.00738007380073801	0.005819592628516
Feature_BugToBugAssociations_a_7_d_1_3	0.00497512437810945	0	0	0	0	0.00333333333333333	0.00224719101123596	0	0	0	0	0.00823045267489712	0.00202020202020202	0	0	0.00106157112526539	0.000887311446317658	0	0.00192307692307692	0	0	0	0.00249376558603491	0.00109649122807018	0	0	0	0	0.0015527950310559	0.00150829562594268	0	0.00246913580246914	0.00323624595469256	0	0	0	0	0	0.00492610837438424	0.00200803212851406	0	0	0.00276243093922652	0.00234192037470726	0.00231481481481481	0.00549450549450549	0	0.003690036900369	0.000969932104752667
Feature_BugToBugAssociations_a_7_d_1_4	0	0.00418410041841004	0.0867630700778643	0.00103092783505155	0.00329308452250274	0.00333333333333333	0.00449438202247191	0.155172413793103	0.00617283950617284	0.103734439834025	0.00492610837438424	0	0.175757575757576	0.00170068027210884	0	0.0520169851380042	0	0.00191938579654511	0	0	0.00420168067226891	0.00251256281407035	0.00249376558603491	0.0208333333333333	0.00362976406533575	0.0297951582867784	0	0	0.113354037267081	0.00150829562594268	0.0136363636363636	0.00246913580246914	0.00323624595469256	0.0738255033557047	0	0.00208550573514077	0.0709812108559499	0.00265957446808511	0	0	0.0592920353982301	0.018716577540107	0	0.00234192037470726	0	0.021978021978022	0.0317460317460317	0.003690036900369	0.00193986420950533
Feature_BugToBugAssociations_a_7_d_1_5	0.497512437810945	0.518828451882845	0.707452725250278	0.905154639175258	0.942919868276619	0.63	0.949438202247191	0.63448275862069	0.382716049382716	0.612033195020747	0.74384236453202	0.423868312757202	0.709090909090909	0.930272108843537	0.969062784349409	0.798301486199575	0.834960070984916	0.930902111324376	0.875	0.923555555555556	0.872268907563025	0.948073701842546	0.658354114713217	0.924342105263158	0.851179673321234	0.70391061452514	0.62406015037594	0.512987012987013	0.638198757763975	0.829562594268477	0.622727272727273	0.74320987654321	0.517799352750809	0.523489932885906	0.863527533918595	0.717413972888425	0.768267223382046	0.847517730496454	0.504926108374384	0.716867469879518	0.854867256637168	0.740641711229946	0.864640883977901	0.822014051522248	0.909722222222222	0.307692307692308	0.708994708994709	0.88929889298893	0.791464597478177
Feature_BugToBugAssociations_a_7_d_1_6	0	0.0209205020920502	0.00444938820912125	0.00412371134020619	0.0021953896816685	0.0566666666666667	0	0.0137931034482759	0.0524691358024691	0	0.140394088669951	0.415637860082305	0.00202020202020202	0.00680272108843537	0	0.054140127388535	0	0	0	0.000888888888888889	0.00336134453781513	0	0	0.0197368421052632	0.00362976406533575	0	0.087719298245614	0	0	0	0	0.00246913580246914	0	0	0.0263367916999202	0.155370177267987	0.058455114822547	0.00620567375886525	0.130541871921182	0.0180722891566265	0	0	0.00276243093922652	0.00234192037470726	0.00694444444444444	0	0.0105820105820106	0	0.104752667313288
Feature_BugToBugAssociations_a_7_d_1_7	0.36318407960199	0.0878661087866109	0.0367074527252503	0.0391752577319588	0	0.0133333333333333	0.0101123595505618	0.0344827586206897	0.216049382716049	0.190871369294606	0.00492610837438424	0.0246913580246914	0.0222222222222222	0	0.00363967242948135	0.00955414012738853	0.000887311446317658	0.00575815738963532	0.0365384615384615	0.008	0.0126050420168067	0.0033500837520938	0.00249376558603491	0	0.0344827586206897	0.11731843575419	0.145363408521303	0.331168831168831	0.12888198757764	0.0965309200603318	0.259090909090909	0	0.029126213592233	0.0100671140939597	0.0295291300877893	0.0114702815432742	0.0668058455114822	0.00443262411347518	0.00246305418719212	0.0863453815261044	0.0132743362831858	0.0828877005347594	0.0801104972375691	0.0281030444964871	0.00231481481481481	0.417582417582418	0.100529100529101	0.025830258302583	0
Feature_BugToBugAssociations_a_7_d_1_8	0.0248756218905473	0.284518828451883	0.14349276974416	0	0.013172338090011	0.183333333333333	0.0123595505617978	0.0103448275862069	0.246913580246914	0.016597510373444	0.0467980295566502	0.0329218106995885	0.0222222222222222	0.00680272108843537	0.00909918107370337	0.0424628450106157	0.104702750665484	0	0.0153846153846154	0.0408888888888889	0.0983193277310924	0.0268006700167504	0.256857855361596	0.0142543859649123	0.0653357531760436	0.0949720670391061	0.0150375939849624	0.025974025974026	0.062111801242236	0.00150829562594268	0.00454545454545455	0.148148148148148	0.310679611650485	0.308724832214765	0.0638467677573823	0.0938477580813347	0	0.12145390070922	0.238916256157635	0.112449799196787	0.0646017699115044	0.0294117647058824	0.00276243093922652	0.114754098360656	0.0324074074074074	0.0274725274725275	0.0105820105820106	0.003690036900369	0.0708050436469447
Feature_BugToBugAssociations_a_7_d_1_9	0.0199004975124378	0.0167364016736402	0.00111234705228031	0.00412371134020619	0.00109769484083425	0.03	0.00112359550561798	0.0310344827586207	0.0216049382716049	0.00829875518672199	0.00246305418719212	0.00411522633744856	0.00202020202020202	0.00340136054421769	0.00727934485896269	0.0116772823779193	0.000887311446317658	0.0345489443378119	0.0211538461538462	0.00888888888888889	0.00168067226890756	0.0067001675041876	0.0224438902743142	0.00109649122807018	0.00181488203266788	0.00186219739292365	0.0025062656641604	0	0.0077639751552795	0.00603318250377074	0.0272727272727273	0.00493827160493827	0.00647249190938511	0	0.00239425379090184	0.00208550573514077	0.00626304801670146	0.000886524822695035	0.00246305418719212	0.00200803212851406	0	0	0.0193370165745856	0.00234192037470726	0.00694444444444444	0.00549450549450549	0.00529100529100529	0.022140221402214	0
Feature_BugToBugAssociations_a_7_d_1_10	0.0199004975124378	0.00418410041841004	0	0	0.00109769484083425	0	0.00224719101123596	0.00344827586206897	0.00308641975308642	0.0020746887966805	0.00492610837438424	0	0.00202020202020202	0.00170068027210884	0.000909918107370337	0	0	0	0	0	0	0	0.00249376558603491	0	0.00181488203266788	0	0.0075187969924812	0	0.0046583850931677	0	0	0.00493827160493827	0.00323624595469256	0.00671140939597315	0	0.00104275286757039	0.00417536534446764	0	0	0.00200803212851406	0	0.00267379679144385	0	0.00234192037470726	0.0115740740740741	0.00549450549450549	0.00529100529100529	0.00738007380073801	0.000969932104752667
Feature_BugToBugAssociations_a_7_d_1_11	0	0.0167364016736402	0	0.00206185567010309	0.00329308452250274	0.0133333333333333	0.00449438202247191	0.0103448275862069	0.0493827160493827	0.012448132780083	0.00246305418719212	0.0288065843621399	0.0222222222222222	0	0.00181983621474067	0.0148619957537155	0.0239574090505768	0.00959692898272553	0.00769230769230769	0.00622222222222222	0.00168067226890756	0	0.0124688279301746	0	0.0217785843920145	0.0037243947858473	0.0701754385964912	0.00649350649350649	0.0124223602484472	0.00150829562594268	0	0.037037037037037	0.00323624595469256	0	0.00159616919393456	0.00104275286757039	0.0146137787056367	0.000886524822695035	0.061576354679803	0.0160642570281124	0.00442477876106195	0.0668449197860963	0	0.00702576112412178	0.00925925925925926	0	0.0529100529100529	0.003690036900369	0.0164888457807953
Feature_BugToBugAssociations_a_7_d_1_12	0.00497512437810945	0.0125523012552301	0.00333704115684093	0.00206185567010309	0.00109769484083425	0	0.00112359550561798	0.00344827586206897	0	0.012448132780083	0.00246305418719212	0.0123456790123457	0.0101010101010101	0.00170068027210884	0.000909918107370337	0.00106157112526539	0.000887311446317658	0.00191938579654511	0.00576923076923077	0.00355555555555556	0.000840336134453782	0.0016750418760469	0.0124688279301746	0.00328947368421053	0	0	0.0075187969924812	0	0.0015527950310559	0.00754147812971342	0.0272727272727273	0	0.0517799352750809	0.0201342281879195	0.00558659217877095	0.00625651720542232	0.00417536534446764	0.00177304964539007	0.00985221674876847	0.00200803212851406	0	0	0.00552486187845304	0.00702576112412178	0.00231481481481481	0.021978021978022	0	0.003690036900369	0
Feature_BugToBugAssociations_a_7_d_1_13	0.0298507462686567	0	0.00333704115684093	0.0309278350515464	0.00878155872667398	0.0333333333333333	0.00224719101123596	0.096551724137931	0.00308641975308642	0.00829875518672199	0.00492610837438424	0.0123456790123457	0.00606060606060606	0.0187074829931973	0.00272975432211101	0.00212314225053079	0.0257320319432121	0	0.00384615384615385	0.00177777777777778	0	0.000837520938023451	0.0199501246882793	0.0043859649122807	0.00725952813067151	0.0260707635009311	0.0300751879699248	0.0194805194805195	0.0062111801242236	0.0301659125188537	0.00909090909090909	0.0395061728395062	0.0485436893203883	0.0369127516778524	0	0	0	0.00177304964539007	0.00738916256157635	0.00803212851405622	0	0.0213903743315508	0.0165745856353591	0	0.00231481481481481	0.0494505494505494	0	0	0.00193986420950533
Feature_BugToBugAssociations_a_7_d_1_14	0.0298507462686567	0.0292887029288703	0.00111234705228031	0.00721649484536083	0.00439077936333699	0.0133333333333333	0.00674157303370787	0.00689655172413793	0.0185185185185185	0.00829875518672199	0.00246305418719212	0.0205761316872428	0.0121212121212121	0.00850340136054422	0.00363967242948135	0.00955414012738853	0.00532386867790594	0.00383877159309021	0.0211538461538462	0	0.00252100840336134	0.0050251256281407	0.00498753117206983	0.00328947368421053	0.00181488203266788	0.0204841713221601	0.0025062656641604	0.0584415584415584	0.0232919254658385	0.0105580693815988	0.0136363636363636	0.0123456790123457	0.0129449838187702	0.00671140939597315	0.00239425379090184	0.00625651720542232	0.00208768267223382	0.00443262411347518	0.0197044334975369	0.0301204819277108	0	0.00267379679144385	0.00276243093922652	0.00468384074941452	0.00462962962962963	0.0714285714285714	0.0529100529100529	0.014760147601476	0.00193986420950533
[truncated: 51 more columns]
