# Supplementary material for: A Bayesian method for detecting pairwise associations in compositional data
Source: PLoS Comput Biol. 2017 Nov 15;13(11):e1005852. doi: 10.1371/journal.pcbi.1005852 (PMC5706738; doi:10.1371/journal.pcbi.1005852)
Supplement: S2 Data — All simulated datasets from sparseDOSSA, as well as the template dataset used. For details on how these were generated, see S2 Text. (ZIP) [file pcbi.1005852.s005.zip › S2_data/sparseDOSSA_posterior_fornix_template_cor_value_-0.3/BugBugMatrix_assoc_d_48.txt]

Feature_BugToBugAssociations_a_7_d_1_1	0.0064034151547492	0.00233644859813084	0.00228310502283105	0	0	0.00515463917525773	0	0.00151285930408472	0	0	0.000946969696969697	0.00301204819277108	0.00476190476190476	0.00814663951120163	0.000820344544708778	0	0	0.000929368029739777	0.00956937799043062	0.0036231884057971	0.00333704115684093	0	0.0029585798816568	0.0018957345971564	0	0.0036231884057971	0	0	0	0.0043859649122807	0.00510204081632653	0.00591715976331361	0.00597609561752988	0.00115874855156431	0	0	0.0029382957884427	0.000823045267489712	0.00757575757575758	0.001230012300123	0	0.00444444444444444	0.0171919770773639	0.00546448087431694	0	0.00987654320987654	0.00813008130081301	0	0
Feature_BugToBugAssociations_a_7_d_1_2	0	0.00233644859813084	0	0.00164203612479475	0	0.00171821305841924	0	0	0.00719424460431655	0	0.000946969696969697	0.00301204819277108	0.00476190476190476	0.00203665987780041	0	0.00224215246636771	0.00306278713629403	0.00836431226765799	0	0.0181159420289855	0.00222469410456062	0.00103092783505155	0.0029585798816568	0.000947867298578199	0.00571428571428571	0	0	0	0.03125	0.00219298245614035	0.0459183673469388	0.0769230769230769	0.00796812749003984	0.00115874855156431	0.00212765957446809	0	0	0.000823045267489712	0.0151515151515152	0.001230012300123	0.0100334448160535	0	0	0	0.00164473684210526	0.00740740740740741	0.0040650406504065	0.00835073068893528	0.00171526586620926
Feature_BugToBugAssociations_a_7_d_1_3	0	0.00467289719626168	0.00228310502283105	0	0.00139470013947001	0.00171821305841924	0	0	0	0	0	0	0	0.00203665987780041	0	0	0	0	0.00478468899521531	0.0036231884057971	0.00111234705228031	0	0.0014792899408284	0	0	0	0.00232558139534884	0	0.00625	0	0.00510204081632653	0.0118343195266272	0.00199203187250996	0	0	0.00280898876404494	0.000979431929480901	0.000823045267489712	0.00757575757575758	0	0	0	0.00286532951289398	0.0109289617486339	0.00164473684210526	0	0.0040650406504065	0.00208768267223382	0.000857632933104631
Feature_BugToBugAssociations_a_7_d_1_4	0.0117395944503735	0.00233644859813084	0.00228310502283105	0.00492610837438424	0	0.115120274914089	0.02	0.00151285930408472	0.0107913669064748	0.000796178343949045	0.00378787878787879	0.231927710843373	0.00952380952380952	0	0.00410172272354389	0.00672645739910314	0.0137825421133231	0.00743494423791822	0.062200956937799	0	0.00111234705228031	0.00103092783505155	0.0029585798816568	0.000947867298578199	0.00857142857142857	0.0253623188405797	0.0209302325581395	0.0109090909090909	0	0.037280701754386	0.00510204081632653	0	0.125498007968127	0.0625724217844728	0.00425531914893617	0.00280898876404494	0	0.00164609053497942	0.00757575757575758	0.001230012300123	0.0100334448160535	0.00222222222222222	0.0257879656160458	0.0218579234972678	0.0657894736842105	0.0518518518518519	0	0.116910229645094	0.0574614065180103
Feature_BugToBugAssociations_a_7_d_1_5	0.772678762006403	0.644859813084112	0.748858447488584	0.729064039408867	0.753138075313807	0.525773195876289	0.865	0.960665658093797	0.464028776978417	0.932324840764331	0.957386363636364	0.602409638554217	0.39047619047619	0.908350305498982	0.863002461033634	0.753363228699552	0.877488514548239	0.955390334572491	0.296650717703349	0.369565217391304	0.885428253615128	0.939175257731959	0.890532544378698	0.948815165876777	0.477142857142857	0.579710144927536	0.795348837209302	0.901818181818182	0.74375	0.618421052631579	0.142857142857143	0.834319526627219	0.687250996015936	0.816917728852839	0.682978723404255	0.785112359550562	0.900097943192948	0.896296296296296	0.848484848484849	0.88929889298893	0.805183946488294	0.631111111111111	0.424068767908309	0.639344262295082	0.674342105263158	0.738271604938272	0.768292682926829	0.805845511482255	0.897084048027444
Feature_BugToBugAssociations_a_7_d_1_6	0.0651013874066169	0.00233644859813084	0.0159817351598174	0.0164203612479475	0	0.214776632302405	0	0	0	0.00796178343949045	0	0	0	0	0.0877768662838392	0.015695067264574	0	0	0	0	0.00333704115684093	0	0.0014792899408284	0	0.288571428571429	0.0072463768115942	0.0348837209302326	0	0	0.214912280701754	0	0	0	0	0.0127659574468085	0.00280898876404494	0	0.0065843621399177	0	0	0	0	0	0	0.0213815789473684	0.00987654320987654	0	0	0.000857632933104631
Feature_BugToBugAssociations_a_7_d_1_7	0.0384204909284952	0.00233644859813084	0.0844748858447489	0.00328407224958949	0.0864714086471409	0.0618556701030928	0.0375	0.00907715582450832	0.0215827338129496	0.00159235668789809	0.0151515151515152	0.0271084337349398	0	0	0.00574241181296144	0.20627802690583	0.00765696784073507	0.00836431226765799	0.416267942583732	0.177536231884058	0.0745272525027809	0.0278350515463918	0.0355029585798817	0.00947867298578199	0.0714285714285714	0.0072463768115942	0.0186046511627907	0.0218181818181818	0.06875	0.0087719298245614	0.173469387755102	0.0177514792899408	0	0.00926998841251448	0.00212765957446809	0.11376404494382	0.0019588638589618	0.000823045267489712	0.00757575757575758	0.013530135301353	0.0551839464882943	0.0977777777777778	0.134670487106017	0.0819672131147541	0.133223684210526	0.0246913580246914	0.00813008130081301	0	0
Feature_BugToBugAssociations_a_7_d_1_8	0.0853788687299893	0.217289719626168	0.114155251141553	0.221674876847291	0.149232914923291	0.0292096219931271	0.005	0.0211800302571861	0.446043165467626	0.0485668789808917	0.00378787878787879	0.0240963855421687	0.509523809523809	0.0264765784114053	0.0270713699753897	0	0.0581929555895865	0.00557620817843866	0.129186602870813	0.278985507246377	0.0100111234705228	0.0123711340206186	0.0014792899408284	0.0199052132701422	0.0885714285714286	0.333333333333333	0.109302325581395	0.0181818181818182	0.01875	0.0767543859649123	0.505102040816326	0	0.139442231075697	0.0718424101969873	0.238297872340426	0.0547752808988764	0.0607247796278159	0.0724279835390946	0.0151515151515152	0.0762607626076261	0.0802675585284281	0.233333333333333	0.335243553008596	0.202185792349727	0.0444078947368421	0.120987654320988	0.154471544715447	0.00835073068893528	0.0248713550600343
Feature_BugToBugAssociations_a_7_d_1_9	0.016008537886873	0.00934579439252336	0.00228310502283105	0.00164203612479475	0.00557880055788006	0.00171821305841924	0.01	0.00151285930408472	0.0215827338129496	0.00318471337579618	0.00473484848484848	0.0271084337349398	0.00952380952380952	0.0162932790224033	0.00328137817883511	0.00224215246636771	0.00306278713629403	0.00278810408921933	0.00956937799043062	0.0289855072463768	0	0.00927835051546392	0.0177514792899408	0.00758293838862559	0.00285714285714286	0.0072463768115942	0.00465116279069767	0.00363636363636364	0.0375	0.0175438596491228	0.00510204081632653	0.00591715976331361	0.00199203187250996	0.00926998841251448	0.0148936170212766	0.00702247191011236	0.000979431929480901	0.00329218106995885	0.0454545454545455	0.00492004920049201	0.00501672240802676	0.00444444444444444	0	0.00546448087431694	0	0.00246913580246914	0.00813008130081301	0.0375782881002088	0.00771869639794168
Feature_BugToBugAssociations_a_7_d_1_10	0	0.00467289719626168	0	0.00164203612479475	0.00139470013947001	0.00343642611683849	0.0025	0	0.00359712230215827	0.000796178343949045	0	0.00602409638554217	0.00476190476190476	0.00407331975560081	0	0.00224215246636771	0.00306278713629403	0.000929368029739777	0	0.0108695652173913	0	0.00103092783505155	0	0.000947867298578199	0.00571428571428571	0.0072463768115942	0.00232558139534884	0.00363636363636364	0.00625	0.00219298245614035	0.00510204081632653	0	0.00199203187250996	0.00115874855156431	0.00212765957446809	0	0	0.00164609053497942	0	0.001230012300123	0.00668896321070234	0.00222222222222222	0	0	0.00328947368421053	0.00246913580246914	0.00813008130081301	0.00417536534446764	0.00257289879931389
Feature_BugToBugAssociations_a_7_d_1_11	0.00213447171824973	0.0397196261682243	0.0045662100456621	0.00164203612479475	0	0.00343642611683849	0.035	0	0.00719424460431655	0.000796178343949045	0.000946969696969697	0.0572289156626506	0	0.00203665987780041	0.00164068908941756	0	0.00153139356814701	0	0.0191387559808612	0.072463768115942	0.00556173526140156	0.00103092783505155	0.0029585798816568	0.0018957345971564	0.0428571428571429	0.0108695652173913	0.00465116279069767	0.0109090909090909	0.01875	0.0109649122807018	0.0408163265306122	0.0355029585798817	0.0179282868525896	0.0173812282734647	0.00638297872340425	0.0182584269662921	0.0019588638589618	0	0.0227272727272727	0.003690036900369	0.0142140468227425	0.00888888888888889	0.0515759312320917	0.0327868852459016	0.0460526315789474	0	0	0.00835073068893528	0
Feature_BugToBugAssociations_a_7_d_1_12	0.00106723585912487	0	0.00228310502283105	0.0114942528735632	0.00139470013947001	0.013745704467354	0.0025	0.00302571860816944	0	0	0.000946969696969697	0.00602409638554217	0	0.0264765784114053	0.00492206726825267	0.00448430493273543	0.0107197549770291	0	0	0.0036231884057971	0.00667408231368187	0.00412371134020619	0.00443786982248521	0.000947867298578199	0.00285714285714286	0.0072463768115942	0	0	0.0125	0	0.0153061224489796	0.00591715976331361	0	0	0.00638297872340425	0.00702247191011236	0.000979431929480901	0.000823045267489712	0	0.001230012300123	0	0	0.00286532951289398	0	0.00657894736842105	0.00493827160493827	0.0284552845528455	0.00208768267223382	0.00257289879931389
Feature_BugToBugAssociations_a_7_d_1_13	0.00106723585912487	0.0420560747663551	0.0159817351598174	0.00492610837438424	0	0.0154639175257732	0.02	0	0	0.00238853503184713	0.00568181818181818	0	0.0666666666666667	0.00203665987780041	0.000820344544708778	0.00224215246636771	0.00612557427258806	0.00743494423791822	0.0478468899521531	0.0217391304347826	0.00333704115684093	0.00206185567010309	0.0103550295857988	0.00568720379146919	0	0	0.00232558139534884	0.0145454545454545	0.0125	0	0	0.00591715976331361	0.00796812749003984	0.00231749710312862	0.00425531914893617	0.00280898876404494	0.0146914789422135	0.00329218106995885	0.00757575757575758	0.001230012300123	0.0108695652173913	0.00666666666666667	0.00286532951289398	0	0.00164473684210526	0.00987654320987654	0.0040650406504065	0.00208768267223382	0.00428816466552316
Feature_BugToBugAssociations_a_7_d_1_14	0	0.0257009345794393	0.0045662100456621	0.00164203612479475	0.00139470013947001	0.00687285223367698	0.0025	0.00151285930408472	0.0179856115107914	0.00159235668789809	0.00568181818181818	0.0120481927710843	0	0.00203665987780041	0.000820344544708778	0.00448430493273543	0.0153139356814701	0.00278810408921933	0.00478468899521531	0.0108695652173913	0.00333704115684093	0.00103092783505155	0.0251479289940828	0.000947867298578199	0.00571428571428571	0.0108695652173913	0.00465116279069767	0.0145454545454545	0.04375	0.00657894736842105	0.0510204081632653	0	0.00199203187250996	0.00695249130938586	0.0234042553191489	0.00280898876404494	0.0146914789422135	0.0106995884773663	0.0151515151515152	0.00492004920049201	0.00250836120401338	0.00888888888888889	0.00286532951289398	0	0	0.0172839506172839	0.0040650406504065	0.00417536534446764	0
[truncated: 51 more columns]
