# Supplementary material for: A Bayesian method for detecting pairwise associations in compositional data
Source: PLoS Comput Biol. 2017 Nov 15;13(11):e1005852. doi: 10.1371/journal.pcbi.1005852 (PMC5706738; doi:10.1371/journal.pcbi.1005852)
Supplement: S2 Data — All simulated datasets from sparseDOSSA, as well as the template dataset used. For details on how these were generated, see S2 Text. (ZIP) [file pcbi.1005852.s005.zip › S2_data/sparseDOSSA_posterior_fornix_template_cor_value_-0.3/BugBugMatrixCounts_assoc_d_71.txt]

Feature_BugToBugAssociations_a_7_d_1_1	0	0	1	4	3	2	3	2	0	2	3	1	0	1	2	1	0	1	0	0	0	0	3	1	14	18	0	4	2	2	0	1	0	3	2	0	1	1	14	0	1	3	4	0	0	2	1	0	0
Feature_BugToBugAssociations_a_7_d_1_2	1	1	0	1	1	7	0	1	5	0	4	3	0	0	1	5	2	2	0	0	4	4	6	10	0	1	2	9	1	2	0	1	1	1	1	1	1	0	3	4	12	1	1	0	1	17	5	0	2
Feature_BugToBugAssociations_a_7_d_1_3	0	0	0	0	0	1	1	0	0	1	1	3	0	1	1	0	1	2	1	0	1	0	1	1	1	2	0	1	2	1	2	0	0	0	1	1	1	1	1	1	1	1	1	1	1	0	2	1	2
Feature_BugToBugAssociations_a_7_d_1_4	1	16	52	0	9	53	3	8	1	1	0	0	0	1	21	45	1	1	30	1	2	0	0	31	48	0	1	62	2	7	12	5	21	27	25	34	1	4	7	83	3	17	0	3	23	4	19	13	25
Feature_BugToBugAssociations_a_7_d_1_5	703	427	679	507	1060	83	542	575	125	408	421	33	1205	755	982	664	19	77	138	732	737	567	434	298	535	42	452	47	196	963	51	285	236	752	395	113	59	755	264	110	84	571	990	38	538	775	239	254	332
Feature_BugToBugAssociations_a_7_d_1_6	0	0	30	10	0	0	49	0	16	0	1	0	0	7	0	3	5	2	2	48	6	0	7	88	0	0	3	0	3	0	0	0	28	0	11	14	0	108	1	2	0	13	0	1	48	1	102	19	0
Feature_BugToBugAssociations_a_7_d_1_7	52	60	49	0	25	9	59	70	3	22	61	37	71	27	37	35	1	4	11	8	3	18	78	1	18	4	19	31	3	4	19	17	32	3	49	9	20	58	25	0	16	8	44	15	9	1	26	77	40
Feature_BugToBugAssociations_a_7_d_1_8	1	119	33	117	13	7	143	29	72	83	29	45	7	15	9	12	52	46	49	87	76	127	42	63	2	106	135	32	15	13	29	59	18	12	72	25	15	123	14	20	9	13	56	4	18	2	5	17	2
Feature_BugToBugAssociations_a_7_d_1_9	1	10	1	18	11	1	1	1	13	2	7	0	1	3	5	6	17	9	17	2	7	16	12	1	1	2	2	1	2	8	3	1	1	15	2	3	7	1	8	3	1	7	2	2	0	2	14	1	1
Feature_BugToBugAssociations_a_7_d_1_10	3	2	0	1	0	0	2	2	1	1	0	1	2	0	0	0	1	0	0	1	1	1	0	1	0	0	6	0	0	0	2	0	1	4	2	4	1	1	7	1	2	0	1	1	1	1	1	1	6
Feature_BugToBugAssociations_a_7_d_1_11	2	7	16	8	2	3	11	4	1	1	2	0	0	0	5	3	0	0	7	5	7	4	1	4	0	1	0	1	1	1	0	3	17	5	2	17	14	7	21	5	12	0	0	20	20	1	9	13	10
Feature_BugToBugAssociations_a_7_d_1_12	0	0	1	6	4	1	1	3	6	1	1	5	1	3	0	8	0	0	2	0	1	0	0	3	6	0	3	3	1	9	0	1	4	1	1	0	2	1	1	4	0	3	3	1	0	5	3	0	1
Feature_BugToBugAssociations_a_7_d_1_13	3	0	0	6	1	4	10	20	1	0	3	5	6	2	6	3	1	5	7	7	2	20	1	4	0	13	1	28	10	0	25	5	7	2	1	2	0	13	19	0	2	5	0	0	3	2	4	1	7
Feature_BugToBugAssociations_a_7_d_1_14	0	2	1	2	1	8	1	3	9	10	11	6	4	2	1	2	1	0	15	1	5	8	2	2	6	1	3	4	8	1	3	1	3	1	1	1	2	3	2	5	0	4	3	5	0	2	4	1	5
[truncated: 51 more columns]
