# Supplementary material for: A Bayesian method for detecting pairwise associations in compositional data
Source: PLoS Comput Biol. 2017 Nov 15;13(11):e1005852. doi: 10.1371/journal.pcbi.1005852 (PMC5706738; doi:10.1371/journal.pcbi.1005852)
Supplement: S2 Data — All simulated datasets from sparseDOSSA, as well as the template dataset used. For details on how these were generated, see S2 Text. (ZIP) [file pcbi.1005852.s005.zip › S2_data/sparseDOSSA_posterior_fornix_template_cor_value_-0.3/BugBugMatrixCounts_assoc_d_38.txt]

Feature_BugToBugAssociations_a_7_d_1_1	1	2	0	0	0	0	0	1	2	4	0	0	1	5	5	6	0	3	2	1	0	1	3	5	1	4	1	0	15	10	0	0	3	0	1	0	4	0	0	1	0	4	14	1	0	0	1	0	0
Feature_BugToBugAssociations_a_7_d_1_2	1	1	1	0	8	2	1	2	1	2	1	1	1	1	1	1	0	1	3	3	2	0	14	4	6	3	0	1	4	5	1	0	1	0	0	0	1	2	0	5	4	1	1	2	1	0	1	2	6
Feature_BugToBugAssociations_a_7_d_1_3	0	0	1	0	0	1	0	1	0	1	1	1	1	0	0	0	0	0	0	0	1	2	1	1	0	1	0	1	0	1	3	1	1	0	0	1	1	0	1	0	1	1	1	1	0	0	1	1	0
Feature_BugToBugAssociations_a_7_d_1_4	0	0	5	94	0	0	53	1	3	4	10	0	0	2	0	0	1	24	0	0	0	1	0	0	7	1	3	34	10	0	0	6	25	0	0	4	0	0	0	30	5	24	46	6	16	2	3	80	0
Feature_BugToBugAssociations_a_7_d_1_5	181	1152	782	299	219	506	69	184	141	790	58	529	951	994	941	1044	816	1007	262	646	131	184	269	207	125	803	222	936	286	940	47	84	123	619	383	316	303	167	1194	822	121	371	578	163	315	495	76	449	1123
Feature_BugToBugAssociations_a_7_d_1_6	0	0	0	2	1	5	24	61	0	9	1	0	59	0	7	3	2	4	27	16	39	3	0	6	0	3	99	50	1	0	7	0	0	0	0	37	0	0	0	51	43	1	6	10	7	5	6	0	3
Feature_BugToBugAssociations_a_7_d_1_7	0	0	13	36	29	16	16	3	0	2	6	20	81	0	1	4	54	20	36	5	36	2	7	26	0	32	17	27	0	1	0	3	29	55	48	29	16	3	68	62	8	0	2	3	68	3	16	49	3
Feature_BugToBugAssociations_a_7_d_1_8	76	67	5	3	9	21	7	15	38	112	23	8	96	2	87	5	141	73	1	52	29	38	3	32	113	91	32	10	56	4	22	37	102	48	71	4	20	3	78	9	52	140	2	40	37	10	28	20	5
Feature_BugToBugAssociations_a_7_d_1_9	12	19	1	2	0	0	2	4	2	4	1	0	1	17	1	5	6	16	1	3	3	1	2	2	0	1	1	9	6	1	5	4	4	3	0	1	7	1	3	1	14	1	5	0	0	3	3	0	14
Feature_BugToBugAssociations_a_7_d_1_10	0	1	0	2	3	3	1	3	0	1	2	1	0	1	0	1	0	0	2	2	1	1	1	1	0	2	1	0	0	0	1	0	0	3	0	1	0	0	2	1	0	1	1	1	1	2	3	1	0
Feature_BugToBugAssociations_a_7_d_1_11	3	20	11	0	15	1	2	10	10	0	1	0	0	1	2	0	3	1	6	15	12	5	0	6	0	0	0	4	1	10	13	7	17	12	0	3	20	16	16	3	23	8	6	0	6	8	21	3	8
Feature_BugToBugAssociations_a_7_d_1_12	2	0	0	2	4	2	5	1	0	2	2	9	4	1	2	2	2	1	0	1	1	0	5	1	1	3	9	0	1	2	1	1	1	7	2	3	4	1	0	5	1	1	1	1	0	2	2	2	1
Feature_BugToBugAssociations_a_7_d_1_13	26	10	7	5	13	3	1	1	2	0	22	3	3	10	6	0	5	0	12	0	6	0	7	7	2	0	1	1	4	17	0	2	8	1	1	1	6	2	10	0	1	0	20	3	0	0	29	14	0
Feature_BugToBugAssociations_a_7_d_1_14	4	1	0	2	3	0	11	2	15	7	7	2	9	5	10	1	3	1	1	9	3	3	17	4	2	2	5	1	0	7	4	1	2	9	5	5	3	11	1	0	1	0	0	5	2	7	1	4	4
[truncated: 51 more columns]
