# Supplementary material for: A Bayesian method for detecting pairwise associations in compositional data
Source: PLoS Comput Biol. 2017 Nov 15;13(11):e1005852. doi: 10.1371/journal.pcbi.1005852 (PMC5706738; doi:10.1371/journal.pcbi.1005852)
Supplement: S2 Data — All simulated datasets from sparseDOSSA, as well as the template dataset used. For details on how these were generated, see S2 Text. (ZIP) [file pcbi.1005852.s005.zip › S2_data/sparseDOSSA_posterior_fornix_template_cor_value_-0.3/BugBugMatrix_assoc_d_1.txt]

Feature_BugToBugAssociations_a_7_d_1_1	0	0.00149700598802395	0	0.00722543352601156	0	0	0.00233100233100233	0	0.00235017626321974	0	0.00127226463104326	0	0	0.00204918032786885	0.0069204152249135	0.00203252032520325	0.00239808153477218	0.0222222222222222	0.00539083557951483	0	0	0	0	0	0.0100671140939597	0.00212765957446809	0.0223752151462995	0	0.0021551724137931	0	0.00834202294056309	0.0140625	0.029023746701847	0	0	0	0	0.00146842878120411	0.000865800865800866	0.012720156555773	0.011142061281337	0.00126903553299492	0.00510204081632653	0	0	0	0	0.00687285223367698	0
Feature_BugToBugAssociations_a_7_d_1_2	0.00464037122969838	0.000748502994011976	0.00152439024390244	0.00289017341040462	0	0	0.00155400155400155	0.0215827338129496	0.0082256169212691	0.00155763239875389	0.00127226463104326	0.00714285714285714	0.0124223602484472	0.00204918032786885	0.0069204152249135	0.00203252032520325	0.0407673860911271	0.0037037037037037	0.00808625336927224	0.048	0.00829875518672199	0.00837988826815642	0.0218978102189781	0.00104058272632674	0.0201342281879195	0.00425531914893617	0.00688468158347676	0.0191693290734824	0.0150862068965517	0.0209267563527653	0.00104275286757039	0.0046875	0.00527704485488127	0	0.00194552529182879	0	0.00918367346938776	0	0.000865800865800866	0.000978473581213307	0.000928505106778087	0.0177664974619289	0.00510204081632653	0	0.0040650406504065	0.00448430493273543	0.0049079754601227	0.00343642611683849	0.00662251655629139
Feature_BugToBugAssociations_a_7_d_1_3	0	0.000748502994011976	0	0	0.00290697674418605	0	0	0	0	0	0.00127226463104326	0.00357142857142857	0.0031055900621118	0	0.00346020761245675	0.00203252032520325	0	0.00740740740740741	0.000898472596585804	0	0.0020746887966805	0.00837988826815642	0	0.00104058272632674	0	0.00212765957446809	0.00172117039586919	0.00638977635782748	0.0021551724137931	0.00149476831091181	0	0.0015625	0	0.00862068965517241	0	0.00231481481481481	0.00102040816326531	0.00146842878120411	0	0.000978473581213307	0	0.00380710659898477	0.00170068027210884	0.0010515247108307	0	0.00448430493273543	0	0	0.0132450331125828
Feature_BugToBugAssociations_a_7_d_1_4	0.00464037122969838	0.0426646706586826	0.00457317073170732	0	0	0.0062780269058296	0.000777000777000777	0	0.0470035252643948	0.000778816199376947	0	0.00357142857142857	0	0.00204918032786885	0.027681660899654	0.00609756097560976	0	0.0037037037037037	0.00628930817610063	0	0.0580912863070539	0.0810055865921788	0.0583941605839416	0.0374609781477627	0.177852348993289	0.187234042553191	0.0327022375215146	0.00958466453674121	0.0021551724137931	0.0478325859491779	0.00938477580813347	0	0.00263852242744063	0.241379310344828	0.0136186770428016	0.0231481481481481	0.00204081632653061	0	0.032034632034632	0	0.00185701021355617	0	0	0.00210304942166141	0.00813008130081301	0	0.00368098159509202	0.00343642611683849	0.0927152317880795
Feature_BugToBugAssociations_a_7_d_1_5	0.712296983758701	0.76122754491018	0.774390243902439	0.855491329479769	0.822674418604651	0.820627802690583	0.867909867909868	0.866187050359712	0.904817861339601	0.877725856697819	0.938931297709924	0.7	0.767080745341615	0.483606557377049	0.771626297577855	0.792682926829268	0.592326139088729	0.52962962962963	0.920035938903863	0.744	0.649377593360996	0.650837988826816	0.445255474452555	0.919875130072841	0.453020134228188	0.704255319148936	0.845094664371773	0.712460063897764	0.816810344827586	0.638266068759342	0.934306569343066	0.9640625	0.464379947229551	0.241379310344828	0.922178988326848	0.865740740740741	0.845918367346939	0.856093979441997	0.865800865800866	0.886497064579256	0.855153203342618	0.937817258883249	0.731292517006803	0.817034700315457	0.357723577235772	0.515695067264574	0.939877300613497	0.573883161512027	0.33112582781457
Feature_BugToBugAssociations_a_7_d_1_6	0	0.119011976047904	0	0	0.00581395348837209	0.0188340807174888	0.0815850815850816	0	0.00235017626321974	0.0210280373831776	0.0089058524173028	0.128571428571429	0	0.233606557377049	0.013840830449827	0.0365853658536585	0	0.137037037037037	0	0.004	0.012448132780083	0	0	0	0.0100671140939597	0	0	0.00958466453674121	0.0021551724137931	0.142002989536622	0	0	0.266490765171504	0	0	0	0.00306122448979592	0	0.0398268398268398	0	0	0	0	0.00736067297581493	0.24390243902439	0	0.00368098159509202	0.013745704467354	0
Feature_BugToBugAssociations_a_7_d_1_7	0.00696055684454756	0.0127245508982036	0.00762195121951219	0.0375722543352601	0.00290697674418605	0.0331838565022422	0.0178710178710179	0.0920863309352518	0.0199764982373678	0.0677570093457944	0.00127226463104326	0.0785714285714286	0.127329192546584	0.157786885245902	0.0865051903114187	0.0995934959349594	0.103117505995204	0.162962962962963	0.00449236298292902	0.116	0.0228215767634855	0.142458100558659	0.0072992700729927	0.00936524453694069	0.023489932885906	0	0	0.0830670926517572	0	0.00747384155455904	0.00208550573514077	0	0.0949868073878628	0	0.0136186770428016	0.0115740740740741	0.0428571428571429	0.0205580029368576	0.012987012987013	0.0410958904109589	0	0.00634517766497462	0.139455782312925	0.0651945320715037	0.207317073170732	0.345291479820628	0.0049079754601227	0.0446735395189003	0.105960264900662
Feature_BugToBugAssociations_a_7_d_1_8	0.208816705336427	0.0396706586826347	0.18140243902439	0.0520231213872832	0.13953488372093	0.116591928251121	0.0170940170940171	0.00287769784172662	0.00117508813160987	0.0233644859813084	0.0178117048346056	0.0142857142857143	0.0341614906832298	0.0471311475409836	0.0311418685121107	0.0101626016260163	0.151079136690647	0.0148148148148148	0.0377358490566038	0.008	0.20954356846473	0.0111731843575419	0.262773722627737	0.0166493236212279	0.211409395973154	0.0361702127659574	0.00860585197934595	0.00638977635782748	0.107758620689655	0.0956651718983558	0.0208550573514077	0	0.0659630606860158	0.344827586206897	0.0214007782101167	0.00462962962962963	0.0857142857142857	0.092511013215859	0.0303030303030303	0.0234833659491194	0.107706592386258	0.00126903553299492	0.0510204081632653	0.0967402733964248	0.101626016260163	0.0582959641255605	0.0282208588957055	0.213058419243986	0.158940397350993
Feature_BugToBugAssociations_a_7_d_1_9	0.00928074245939675	0.00149700598802395	0.00457317073170732	0.00144508670520231	0.00290697674418605	0.00179372197309417	0.000777000777000777	0	0.00117508813160987	0.00155763239875389	0.0139949109414758	0.00357142857142857	0.0062111801242236	0.00614754098360656	0.013840830449827	0	0	0.00740740740740741	0.0107816711590297	0.028	0.0020746887966805	0.0474860335195531	0.0875912408759124	0.00208116545265349	0.023489932885906	0.0297872340425532	0.00516351118760757	0.0543130990415335	0.0021551724137931	0.0149476831091181	0.00104275286757039	0	0.0263852242744063	0.00862068965517241	0.00778210116731518	0.00694444444444444	0	0	0.000865800865800866	0.00195694716242661	0.0139275766016713	0.00253807106598985	0.0306122448979592	0.00315457413249211	0.016260162601626	0	0.0049079754601227	0.0103092783505155	0
Feature_BugToBugAssociations_a_7_d_1_10	0.00232018561484919	0	0.00152439024390244	0.00144508670520231	0.00290697674418605	0	0.000777000777000777	0.00431654676258993	0	0	0.00127226463104326	0.0107142857142857	0.0062111801242236	0	0.00346020761245675	0.0040650406504065	0	0.0037037037037037	0	0.016	0.0020746887966805	0.00279329608938547	0.0145985401459854	0.00208116545265349	0.00335570469798658	0	0.00172117039586919	0.00638977635782748	0.0021551724137931	0.00149476831091181	0	0.0015625	0.00527704485488127	0	0.00194552529182879	0.00231481481481481	0	0.00146842878120411	0	0	0.000928505106778087	0	0.00170068027210884	0	0.0040650406504065	0.0134529147982063	0.00122699386503067	0	0.0397350993377483
Feature_BugToBugAssociations_a_7_d_1_11	0	0.0157185628742515	0.0152439024390244	0.00144508670520231	0.00290697674418605	0.000896860986547085	0.00466200466200466	0.00719424460431655	0.0082256169212691	0.00155763239875389	0.00381679389312977	0.00357142857142857	0.0248447204968944	0.055327868852459	0.0311418685121107	0.0365853658536585	0.0671462829736211	0.0888888888888889	0.000898472596585804	0.012	0.0145228215767635	0	0.0510948905109489	0.00104058272632674	0.0369127516778524	0.025531914893617	0.00516351118760757	0.0159744408945687	0.040948275862069	0.0104633781763827	0.0072992700729927	0.0046875	0.00527704485488127	0.137931034482759	0.00194552529182879	0.00925925925925926	0.00102040816326531	0.00881057268722467	0.012987012987013	0.0136986301369863	0.000928505106778087	0.0126903553299492	0.00170068027210884	0	0.0203252032520325	0	0.0049079754601227	0.0893470790378007	0.172185430463576
Feature_BugToBugAssociations_a_7_d_1_12	0.00232018561484919	0.000748502994011976	0	0.00144508670520231	0.00581395348837209	0	0.000777000777000777	0.00143884892086331	0	0.00155763239875389	0.00508905852417303	0	0.0031055900621118	0	0	0	0.00239808153477218	0	0.00359389038634322	0.004	0.0103734439834025	0.0418994413407821	0.0072992700729927	0.00104058272632674	0.00671140939597315	0	0.00344234079173838	0	0.0021551724137931	0.00597907324364723	0	0.0015625	0.00263852242744063	0	0.00972762645914397	0.0115740740740741	0.00714285714285714	0	0	0.000978473581213307	0.00464252553389044	0	0	0.00210304942166141	0.024390243902439	0.0224215246636771	0	0	0
Feature_BugToBugAssociations_a_7_d_1_13	0.0324825986078886	0.000748502994011976	0.00152439024390244	0.0303468208092486	0.00290697674418605	0.000896860986547085	0.00155400155400155	0.00143884892086331	0.00352526439482961	0.000778816199376947	0	0.0178571428571429	0.0093167701863354	0	0	0.0040650406504065	0.0383693045563549	0.0111111111111111	0.000898472596585804	0	0.0020746887966805	0.00279329608938547	0.0364963503649635	0.00208116545265349	0.0134228187919463	0.00638297872340425	0.0516351118760757	0.0575079872204473	0	0.0104633781763827	0.0104275286757039	0.00625	0.00263852242744063	0.00862068965517241	0.00389105058365759	0.0509259259259259	0.00102040816326531	0.0146842878120411	0.000865800865800866	0.0117416829745597	0.00185701021355617	0.0126903553299492	0.0153061224489796	0.00420609884332282	0.00813008130081301	0.00896860986547085	0.00122699386503067	0.00343642611683849	0.0596026490066225
Feature_BugToBugAssociations_a_7_d_1_14	0.0162412993039443	0.0029940119760479	0.00762195121951219	0.00867052023121387	0.00872093023255814	0.000896860986547085	0.00233100233100233	0.00287769784172662	0.00117508813160987	0.00233644859813084	0.00508905852417303	0.0285714285714286	0.0062111801242236	0.0102459016393443	0.00346020761245675	0.0040650406504065	0.00239808153477218	0.00740740740740741	0.000898472596585804	0.02	0.00622406639004149	0.00279329608938547	0.0072992700729927	0.00624349635796046	0.0100671140939597	0.00212765957446809	0.0154905335628227	0.0191693290734824	0.00431034482758621	0.00298953662182362	0.00521376433785193	0.0015625	0.029023746701847	0.00862068965517241	0.00194552529182879	0.0115740740740741	0.00102040816326531	0.00293685756240822	0.0025974025974026	0.00587084148727984	0.000928505106778087	0.00380710659898477	0.0170068027210884	0.0010515247108307	0.0040650406504065	0.0269058295964126	0.00245398773006135	0.0378006872852234	0.0198675496688742
[truncated: 51 more columns]
