# Supplementary material for: A Bayesian method for detecting pairwise associations in compositional data
Source: PLoS Comput Biol. 2017 Nov 15;13(11):e1005852. doi: 10.1371/journal.pcbi.1005852 (PMC5706738; doi:10.1371/journal.pcbi.1005852)
Supplement: S2 Data — All simulated datasets from sparseDOSSA, as well as the template dataset used. For details on how these were generated, see S2 Text. (ZIP) [file pcbi.1005852.s005.zip › S2_data/sparseDOSSA_posterior_fornix_template_cor_value_-0.3/BugBugMatrix_assoc_d_54.txt]

Feature_BugToBugAssociations_a_7_d_1_1	0	0	0.0189075630252101	0.00694444444444444	0.00189753320683112	0.00429645542427497	0.00409276944065484	0	0	0.00219298245614035	0.00581395348837209	0.0136752136752137	0.0178571428571429	0.00221975582685905	0	0.00178890876565295	0.0310192023633678	0	0	0	0.0602006688963211	0.0153846153846154	0.00165289256198347	0.00224215246636771	0	0.00164744645799012	0.00728155339805825	0	0.00174520069808028	0.0024330900243309	0.00943396226415094	0	0.0043859649122807	0	0.00244498777506112	0	0.00177304964539007	0.00613496932515337	0.0167095115681234	0	0.000798084596967279	0	0	0	0	0.00324675324675325	0.00642054574638844	0	0
Feature_BugToBugAssociations_a_7_d_1_2	0.00294117647058824	0.0102040816326531	0.00210084033613445	0.00694444444444444	0.00189753320683112	0.0182599355531686	0.00136425648021828	0.0101010101010101	0	0	0.00290697674418605	0.00512820512820513	0.03125	0	0.00170648464163823	0.00268336314847943	0	0.00558213716108453	0.0014367816091954	0	0.00334448160535117	0.0423076923076923	0	0.00112107623318386	0.0115384615384615	0	0.00485436893203883	0	0.00174520069808028	0.0194647201946472	0.00943396226415094	0.00123762376237624	0.00219298245614035	0	0.00488997555012225	0.01	0.00797872340425532	0	0.0051413881748072	0.0222672064777328	0.000798084596967279	0.00446428571428571	0	0.00190114068441065	0.00490196078431373	0.025974025974026	0.00642054574638844	0.00687285223367698	0.00619195046439629
Feature_BugToBugAssociations_a_7_d_1_3	0	0.00510204081632653	0	0.00347222222222222	0.00189753320683112	0	0.00136425648021828	0.00202020202020202	0	0.00219298245614035	0.00581395348837209	0.00170940170940171	0	0	0	0	0	0	0	0.000816326530612245	0.00334448160535117	0.00384615384615385	0.00165289256198347	0.00112107623318386	0	0.00164744645799012	0	0.00112485939257593	0.00174520069808028	0	0.00943396226415094	0.00123762376237624	0.00219298245614035	0	0.00122249388753056	0	0	0.00306748466257669	0.0012853470437018	0	0	0.00223214285714286	0	0.00190114068441065	0.00490196078431373	0	0.00160513643659711	0.00343642611683849	0.00309597523219814
Feature_BugToBugAssociations_a_7_d_1_4	0	0	0	0.00694444444444444	0.0891840607210626	0.00966702470461869	0.0736698499317872	0.00202020202020202	0.000899280575539568	0.00219298245614035	0.00290697674418605	0.00341880341880342	0	0	0.00170648464163823	0.000894454382826476	0.00147710487444609	0.000797448165869219	0.00574712643678161	0.000816326530612245	0.00334448160535117	0.115384615384615	0.00495867768595041	0.015695067264574	0	0	0.029126213592233	0.0168728908886389	0	0.0072992700729927	0.0188679245283019	0.00618811881188119	0.0153508771929825	0.0115511551155116	0.0317848410757946	0	0	0.0797546012269939	0.0437017994858612	0.062753036437247	0.000798084596967279	0	0.0170940170940171	0	0.132352941176471	0.00162337662337662	0.0642054574638844	0.013745704467354	0.108359133126935
Feature_BugToBugAssociations_a_7_d_1_5	0.785294117647059	0.469387755102041	0.756302521008403	0.527777777777778	0.774193548387097	0.903329752953813	0.890859481582537	0.892929292929293	0.946942446043165	0.81359649122807	0.729651162790698	0.767521367521368	0.571428571428571	0.876803551609323	0.955631399317406	0.9391771019678	0.883308714918759	0.834928229665072	0.850574712643678	0.850612244897959	0.498327759197324	0.269230769230769	0.899173553719008	0.788116591928251	0.711538461538462	0.726523887973641	0.713592233009709	0.763779527559055	0.856893542757417	0.875912408759124	0.69811320754717	0.941831683168317	0.778508771929825	0.952970297029703	0.919315403422983	0.916	0.946808510638298	0.337423312883436	0.870179948586118	0.637651821862348	0.885873902633679	0.647321428571429	0.730769230769231	0.532319391634981	0.431372549019608	0.907467532467532	0.558587479935794	0.77319587628866	0.495356037151703
Feature_BugToBugAssociations_a_7_d_1_6	0.0470588235294118	0	0	0.232638888888889	0.0417457305502846	0	0	0	0	0.0043859649122807	0	0.0153846153846154	0.0267857142857143	0	0	0.00178890876565295	0	0	0	0.0661224489795918	0.193979933110368	0	0.00165289256198347	0.128923766816144	0	0.00329489291598023	0.00485436893203883	0.015748031496063	0	0	0	0	0.00657894736842105	0.00165016501650165	0.00244498777506112	0	0	0.134969325153374	0.0038560411311054	0.0728744939271255	0	0	0.0170940170940171	0.0608365019011407	0	0	0.136436597110754	0.103092783505155	0.00309597523219814
Feature_BugToBugAssociations_a_7_d_1_7	0.0205882352941176	0.0306122448979592	0.0504201680672269	0	0.00569259962049336	0.0171858216970999	0.00272851296043656	0.0282828282828283	0.00449640287769784	0.00219298245614035	0.0930232558139535	0.124786324786325	0.165178571428571	0.0377358490566038	0.0127986348122867	0.00983899821109123	0	0.0478468899521531	0.0028735632183908	0.00408163265306122	0.0133779264214047	0.35	0.00165289256198347	0.00112107623318386	0.00384615384615385	0.00164744645799012	0.00970873786407767	0.031496062992126	0.0802792321116928	0.0024330900243309	0.0754716981132075	0	0	0	0.00855745721271394	0.003	0.00620567375886525	0.263803680981595	0.012853470437018	0.00404858299595142	0.00478850758180367	0.00446428571428571	0.047008547008547	0.17680608365019	0.21078431372549	0.0357142857142857	0.14446227929374	0.013745704467354	0.00619195046439629
Feature_BugToBugAssociations_a_7_d_1_8	0.0323529411764706	0.331632653061224	0.0903361344537815	0.121527777777778	0.0227703984819734	0.0107411385606874	0.0150068212824011	0.00404040404040404	0.0377697841726619	0.153508771929825	0.145348837209302	0.0222222222222222	0.120535714285714	0.0665926748057714	0.00170648464163823	0.00983899821109123	0.0428360413589365	0.0925039872408294	0.0761494252873563	0.0579591836734694	0.133779264214047	0.130769230769231	0.0495867768595041	0.0168161434977578	0.205769230769231	0.219110378912685	0.174757281553398	0.138357705286839	0.0226876090750436	0.0097323600973236	0.0283018867924528	0.0235148514851485	0.155701754385965	0.00165016501650165	0.00366748166259169	0.041	0.00443262411347518	0.0920245398773006	0.0347043701799486	0.115384615384615	0.0734237829209896	0.305803571428571	0.102564102564103	0.134980988593156	0.166666666666667	0.00974025974025974	0.0674157303370786	0.0171821305841924	0.235294117647059
Feature_BugToBugAssociations_a_7_d_1_9	0.00588235294117647	0.0918367346938776	0.00630252100840336	0.00694444444444444	0.00189753320683112	0.0193340494092374	0.00136425648021828	0.0141414141414141	0.000899280575539568	0.0043859649122807	0	0.00170940170940171	0.0178571428571429	0.00332963374028857	0.00511945392491468	0.0152057245080501	0.0265878877400295	0.00478468899521531	0.0272988505747126	0.00408163265306122	0.0434782608695652	0	0.00661157024793388	0.00336322869955157	0.025	0.00658978583196046	0.0266990291262136	0.00112485939257593	0.0139616055846422	0.0097323600973236	0.0283018867924528	0.00618811881188119	0.0241228070175439	0.00495049504950495	0.00122249388753056	0.007	0	0.0429447852760736	0	0.0283400809716599	0.00718276137270551	0.00223214285714286	0.00854700854700855	0.0190114068441065	0	0.00649350649350649	0.00160513643659711	0.0343642611683849	0.0154798761609907
Feature_BugToBugAssociations_a_7_d_1_10	0.0147058823529412	0	0.00210084033613445	0.0104166666666667	0.00189753320683112	0	0.00272851296043656	0.00202020202020202	0.00179856115107914	0.00219298245614035	0	0.00170940170940171	0	0	0.000853242320819113	0.000894454382826476	0.00147710487444609	0.000797448165869219	0.0014367816091954	0.00163265306122449	0	0	0.00165289256198347	0	0.00384615384615385	0	0.00728155339805825	0	0.00174520069808028	0.0024330900243309	0	0	0.00219298245614035	0.000825082508250825	0.00122249388753056	0	0	0	0	0.00404858299595142	0	0.0111607142857143	0	0.0171102661596958	0	0	0.00160513643659711	0.013745704467354	0.00619195046439629
Feature_BugToBugAssociations_a_7_d_1_11	0.00882352941176471	0.0204081632653061	0.0504201680672269	0.0520833333333333	0	0	0	0.0242424242424242	0	0	0	0.0341880341880342	0	0.00221975582685905	0.0068259385665529	0.00715563506261181	0.00738552437223043	0.00318979266347687	0.0301724137931034	0.00163265306122449	0.00334448160535117	0.00384615384615385	0.0165289256198347	0.0269058295964126	0.00384615384615385	0.00164744645799012	0.0121359223300971	0.0236220472440945	0.012216404886562	0.0024330900243309	0.0471698113207547	0.00495049504950495	0.00219298245614035	0.00247524752475248	0.0171149144254279	0.011	0.0141843971631206	0.0122699386503067	0.0012853470437018	0.034412955465587	0.00399042298483639	0.00669642857142857	0.0512820512820513	0.00760456273764259	0.00490196078431373	0.00811688311688312	0.00160513643659711	0.0103092783505155	0.0402476780185759
Feature_BugToBugAssociations_a_7_d_1_12	0.0323529411764706	0.0102040816326531	0	0.0208333333333333	0.00379506641366224	0.00107411385606874	0	0.0101010101010101	0.00359712230215827	0.00219298245614035	0.00290697674418605	0.00170940170940171	0.00446428571428571	0	0.000853242320819113	0	0.00295420974889217	0	0	0.00326530612244898	0.020066889632107	0.00384615384615385	0.00165289256198347	0	0.00961538461538462	0.00164744645799012	0	0	0.00349040139616056	0	0.00943396226415094	0.00123762376237624	0.00219298245614035	0	0.00366748166259169	0.005	0	0.0214723926380368	0	0.00202429149797571	0	0.00446428571428571	0.0128205128205128	0.0304182509505703	0.00980392156862745	0.00162337662337662	0	0	0
Feature_BugToBugAssociations_a_7_d_1_13	0.00588235294117647	0	0.00210084033613445	0	0.0493358633776091	0.0161117078410312	0.00682128240109141	0.00606060606060606	0.00269784172661871	0.0043859649122807	0.00290697674418605	0.00170940170940171	0.03125	0.00998890122086571	0.00426621160409556	0.00983899821109123	0.00147710487444609	0.00956937799043062	0	0.000816326530612245	0.020066889632107	0.0576923076923077	0.00495867768595041	0.00224215246636771	0.00769230769230769	0.028006589785832	0.00485436893203883	0	0.00174520069808028	0.0462287104622871	0.0471698113207547	0.0111386138613861	0.00219298245614035	0.0123762376237624	0.00122249388753056	0.007	0.00975177304964539	0	0	0.00404858299595142	0.0167597765363128	0.00223214285714286	0.00427350427350427	0.00380228136882129	0.0245098039215686	0	0.00321027287319422	0.00343642611683849	0.0557275541795666
Feature_BugToBugAssociations_a_7_d_1_14	0.0441176470588235	0.0306122448979592	0.0210084033613445	0.00347222222222222	0.00379506641366224	0	0	0.00404040404040404	0.000899280575539568	0.00657894736842105	0.00872093023255814	0.00512820512820513	0.0133928571428571	0.00110987791342952	0.00853242320819113	0.000894454382826476	0.00147710487444609	0	0.00431034482758621	0.00816326530612245	0.00334448160535117	0.00769230769230769	0.00826446280991736	0.0123318385650224	0.0173076923076923	0.00823723228995058	0.00485436893203883	0.0078740157480315	0.00174520069808028	0.0218978102189781	0.0188679245283019	0.00247524752475248	0.00219298245614035	0.0115511551155116	0.00122249388753056	0	0.00886524822695036	0.00613496932515337	0.0102827763496144	0.0121457489878543	0.00558659217877095	0.00892857142857143	0.00854700854700855	0.0133079847908745	0.00980392156862745	0	0.00642054574638844	0.00687285223367698	0.0247678018575851
[truncated: 51 more columns]
