# Supplementary material for: A Bayesian method for detecting pairwise associations in compositional data
Source: PLoS Comput Biol. 2017 Nov 15;13(11):e1005852. doi: 10.1371/journal.pcbi.1005852 (PMC5706738; doi:10.1371/journal.pcbi.1005852)
Supplement: S2 Data — All simulated datasets from sparseDOSSA, as well as the template dataset used. For details on how these were generated, see S2 Text. (ZIP) [file pcbi.1005852.s005.zip › S2_data/sparseDOSSA_posterior_fornix_template_cor_value_-0.3/BugBugMatrix_assoc_d_96.txt]

Feature_BugToBugAssociations_a_7_d_1_1	0.00177619893428064	0	0.0050251256281407	0.00285442435775452	0.00424328147100424	0.0016025641025641	0.00419111483654652	0.00144508670520231	0	0.00796812749003984	0	0.00147058823529412	0.00156985871271586	0.0170648464163823	0.00598802395209581	0.00194552529182879	0.00163934426229508	0.0289017341040462	0.00332225913621262	0	0	0.00323101777059774	0	0.00126422250316056	0	0.0269058295964126	0	0	0	0.0029806259314456	0.00158730158730159	0	0.00214592274678112	0.00104166666666667	0	0.0277777777777778	0.00754716981132075	0	0.003690036900369	0	0	0.00871839581517001	0.0411522633744856	0.00954653937947494	0	0.00402144772117962	0	0.00267379679144385	0.00190294957183635
Feature_BugToBugAssociations_a_7_d_1_2	0	0.0009765625	0.0050251256281407	0.00666032350142721	0.0141442715700141	0	0.00167644593461861	0.00144508670520231	0.00151515151515152	0.00132802124833997	0	0.00588235294117647	0.00313971742543171	0.0102389078498294	0.00598802395209581	0	0	0	0.0199335548172757	0.00153139356814701	0.037593984962406	0.0145395799676898	0.00425531914893617	0.00126422250316056	0	0.00448430493273543	0.004	0.0123456790123457	0.00606060606060606	0.00745156482861401	0.00952380952380952	0.0495356037151703	0.00107296137339056	0	0.00234192037470726	0.00427350427350427	0.000943396226415094	0.00153609831029186	0	0.00376411543287327	0.0017825311942959	0.000871839581517001	0.00823045267489712	0.00715990453460621	0.00574241181296144	0.00268096514745308	0.0174563591022444	0.00267379679144385	0.000951474785918173
Feature_BugToBugAssociations_a_7_d_1_3	0.00177619893428064	0	0	0.000951474785918173	0	0	0.000838222967309304	0	0	0.00132802124833997	0.00122850122850123	0.00147058823529412	0.00156985871271586	0	0	0	0.00245901639344262	0.00578034682080925	0.00332225913621262	0	0.0075187969924812	0.00323101777059774	0	0.00126422250316056	0	0	0.002	0	0.00606060606060606	0	0.00158730158730159	0.00309597523219814	0.00107296137339056	0.00208333333333333	0.00234192037470726	0.00213675213675214	0	0	0.011070110701107	0.00125470514429109	0.0035650623885918	0.000871839581517001	0.00411522633744856	0.00238663484486874	0.00246103363412633	0.00134048257372654	0	0	0.000951474785918173
Feature_BugToBugAssociations_a_7_d_1_4	0.0834813499111901	0.0380859375	0.0150753768844221	0	0	0.0416666666666667	0.0477787091366303	0	0.00454545454545455	0.00531208499335989	0.00122850122850123	0.00441176470588235	0.0172684458398744	0	0	0.00778210116731518	0.0549180327868852	0.0809248554913295	0.0365448504983389	0	0.0075187969924812	0.00323101777059774	0.00851063829787234	0.0505689001264222	0	0.062780269058296	0	0.0864197530864197	0.0606060606060606	0.0014903129657228	0	0.00309597523219814	0	0.0208333333333333	0.00234192037470726	0.061965811965812	0	0.00460829493087558	0.011070110701107	0.00878293601003764	0.0106951871657754	0.027898866608544	0	0	0.0615258408531583	0.046916890080429	0.00498753117206983	0.0320855614973262	0.000951474785918173
Feature_BugToBugAssociations_a_7_d_1_5	0.692717584369449	0.9130859375	0.708542713567839	0.764034253092293	0.896746817538897	0.793269230769231	0.917015926236379	0.895953757225434	0.875757575757576	0.909694555112882	0.898034398034398	0.788235294117647	0.836734693877551	0.825938566552901	0.155688622754491	0.764591439688716	0.835245901639344	0.127167630057803	0.338870431893688	0.957120980091884	0.646616541353383	0.890145395799677	0.693617021276596	0.901390644753477	0.92520035618878	0.309417040358744	0.72	0.432098765432099	0.563636363636364	0.810730253353204	0.903174603174603	0.739938080495356	0.784334763948498	0.783333333333333	0.674473067915691	0.805555555555556	0.916037735849057	0.849462365591398	0.542435424354244	0.924717691342534	0.853832442067736	0.911072362685266	0.316872427983539	0.704057279236277	0.860541427399508	0.7828418230563	0.86284289276808	0.449197860962567	0.840152235965747
Feature_BugToBugAssociations_a_7_d_1_6	0	0.0029296875	0.110552763819095	0.0599429115128449	0	0	0.00502933780385583	0	0.0257575757575758	0.00796812749003984	0.0515970515970516	0.00294117647058824	0.0298273155416013	0.0170648464163823	0	0	0	0	0.0730897009966777	0.0107197549770291	0	0	0.0127659574468085	0	0.000890471950133571	0.174887892376682	0.006	0.0987654320987654	0.00606060606060606	0.0208643815201192	0	0.0123839009287926	0.0128755364806867	0	0	0	0.00188679245283019	0	0.00738007380073801	0	0.0053475935828877	0	0.0288065843621399	0.0405727923627685	0	0.0563002680965147	0.0773067331670823	0.163101604278075	0
Feature_BugToBugAssociations_a_7_d_1_7	0.0905861456483126	0.013671875	0.0050251256281407	0	0	0.118589743589744	0.00167644593461861	0	0.0106060606060606	0.00132802124833997	0.00122850122850123	0.0897058823529412	0.00470957613814757	0.0068259385665529	0.251497005988024	0.0369649805447471	0.00327868852459016	0.260115606936416	0.0564784053156146	0	0.0150375939849624	0.0678513731825525	0.051063829787234	0.0101137800252845	0.00712377560106857	0	0	0.185185185185185	0.0242424242424242	0.114754098360656	0.0365079365079365	0.00619195046439629	0.00751072961373391	0.0354166666666667	0.163934426229508	0.00213675213675214	0.00471698113207547	0.0199692780337942	0.040590405904059	0.027603513174404	0.0677361853832442	0.01743679163034	0.1440329218107	0.00477326968973747	0.014766201804758	0.0804289544235925	0.00997506234413965	0.0267379679144385	0.0399619410085633
Feature_BugToBugAssociations_a_7_d_1_8	0.0603907637655417	0.0166015625	0.0351758793969849	0.135109419600381	0.0636492220650637	0.00961538461538462	0.00251466890192791	0.0447976878612717	0.0696969696969697	0.047808764940239	0.015970515970516	0.0794117647058823	0.0784929356357928	0.0614334470989761	0.455089820359281	0.130350194552529	0.0877049180327869	0.352601156069364	0.378737541528239	0.00306278713629403	0.0075187969924812	0.00161550888529887	0.114893617021277	0.0252844500632111	0.0409617097061443	0.322869955156951	0.23	0.0123456790123457	0.115151515151515	0.0163934426229508	0.0174603174603175	0.0309597523219814	0.143776824034335	0.148958333333333	0.063231850117096	0.0598290598290598	0.0566037735849057	0.10752688172043	0.210332103321033	0.00627352572145546	0.0071301247771836	0.013077593722755	0.395061728395062	0.205250596658711	0.00328137817883511	0.00670241286863271	0.00249376558603491	0.27807486631016	0.0913415794481446
Feature_BugToBugAssociations_a_7_d_1_9	0.0106571936056838	0.00390625	0.0150753768844221	0.00570884871550904	0.00141442715700141	0.00320512820512821	0.00419111483654652	0.00433526011560694	0.00454545454545455	0.00398406374501992	0.00245700245700246	0.00735294117647059	0.00156985871271586	0	0.0119760479041916	0	0.00901639344262295	0.104046242774566	0.0498338870431894	0.00306278713629403	0.0601503759398496	0.00323101777059774	0.0382978723404255	0.00379266750948167	0.00534283170080142	0.00896860986547085	0.012	0.0617283950617284	0.0181818181818182	0.0029806259314456	0.0111111111111111	0.0495356037151703	0.00965665236051502	0	0.0281030444964871	0.0192307692307692	0.000943396226415094	0.00307219662058372	0.0664206642066421	0	0.017825311942959	0.002615518744551	0.0246913580246914	0.00715990453460621	0.014766201804758	0.00938337801608579	0.00498753117206983	0.0240641711229947	0.00570884871550904
Feature_BugToBugAssociations_a_7_d_1_10	0.00532859680284192	0.001953125	0	0	0	0	0	0.00144508670520231	0	0	0.00122850122850123	0.00147058823529412	0.00156985871271586	0.0136518771331058	0.00598802395209581	0.00583657587548638	0.000819672131147541	0	0.00996677740863787	0.00459418070444104	0.0150375939849624	0.00161550888529887	0.00425531914893617	0	0.00356188780053428	0.00448430493273543	0.008	0.0246913580246914	0.00606060606060606	0.0014903129657228	0.00317460317460317	0.00309597523219814	0.00107296137339056	0	0	0	0	0	0.00738007380073801	0.00250941028858218	0	0	0	0	0.000820344544708778	0	0	0.00267379679144385	0.000951474785918173
Feature_BugToBugAssociations_a_7_d_1_11	0.0106571936056838	0.005859375	0	0.0180780209324453	0	0	0.00251466890192791	0.0144508670520231	0	0.00664010624169987	0.00122850122850123	0	0.00941915227629513	0.0102389078498294	0	0.0330739299610895	0	0.00578034682080925	0.00332225913621262	0.00153139356814701	0.0827067669172932	0.00484652665589661	0.00851063829787234	0	0.0106856634016028	0.00448430493273543	0	0.0246913580246914	0.163636363636364	0.0029806259314456	0	0.065015479876161	0.00536480686695279	0.00104166666666667	0.0351288056206089	0.0106837606837607	0.000943396226415094	0.00153609831029186	0.0701107011070111	0.00125470514429109	0.0106951871657754	0.004359197907585	0.00411522633744856	0.00477326968973747	0	0.00536193029490617	0	0	0.000951474785918173
Feature_BugToBugAssociations_a_7_d_1_12	0	0.0009765625	0.0050251256281407	0.000951474785918173	0.00424328147100424	0.00801282051282051	0.000838222967309304	0.00433526011560694	0.00454545454545455	0	0.00368550368550369	0.00147058823529412	0.00156985871271586	0.0273037542662116	0	0.00778210116731518	0	0.0289017341040462	0.0166112956810631	0	0.0075187969924812	0	0.0297872340425532	0.00252844500632111	0.000890471950133571	0.00896860986547085	0.002	0	0	0.0014903129657228	0.00793650793650794	0	0.00429184549356223	0.00104166666666667	0	0	0.000943396226415094	0	0.003690036900369	0	0	0.000871839581517001	0.00411522633744856	0.00238663484486874	0.0123051681706317	0	0.00249376558603491	0.0053475935828877	0.00951474785918173
Feature_BugToBugAssociations_a_7_d_1_13	0.0426287744227353	0	0.0603015075376884	0.000951474785918173	0.00141442715700141	0.00801282051282051	0.000838222967309304	0.0202312138728324	0.00151515151515152	0.00132802124833997	0.0110565110565111	0.0147058823529412	0.00627943485086342	0.0068259385665529	0.0239520958083832	0.0116731517509728	0.00327868852459016	0.00578034682080925	0.00664451827242525	0.00459418070444104	0.0977443609022556	0.00484652665589661	0.0127659574468085	0.00126422250316056	0.00267141585040071	0.00448430493273543	0.002	0.037037037037037	0.00606060606060606	0.00447093889716841	0.00317460317460317	0.0123839009287926	0.0257510729613734	0.00520833333333333	0.00702576112412178	0.00213675213675214	0	0.00614439324116743	0.022140221402214	0.0238393977415307	0.0035650623885918	0.00697471665213601	0.0288065843621399	0	0.0213289581624282	0.00268096514745308	0	0	0.00285442435775452
Feature_BugToBugAssociations_a_7_d_1_14	0	0.001953125	0.0351758793969849	0.00475737392959087	0.0141442715700141	0.016025641025641	0.010896898575021	0.0115606936416185	0.00151515151515152	0.00531208499335989	0.0110565110565111	0.00147058823529412	0.00627943485086342	0.00341296928327645	0.0838323353293413	0	0.00163934426229508	0	0.00332225913621262	0.0137825421133231	0.0150375939849624	0.00161550888529887	0.0212765957446809	0.00126422250316056	0.00267141585040071	0.0672645739910314	0.014	0.0246913580246914	0.0242424242424242	0.0119225037257824	0.00476190476190476	0.0247678018575851	0.00107296137339056	0.00104166666666667	0.0210772833723653	0.00427350427350427	0.00943396226415094	0.00614439324116743	0.003690036900369	0	0.017825311942959	0.00523103748910201	0	0.0119331742243437	0.00246103363412633	0.00134048257372654	0.0174563591022444	0.0133689839572193	0.00380589914367269
[truncated: 51 more columns]
