# Supplementary material for: A Bayesian method for detecting pairwise associations in compositional data
Source: PLoS Comput Biol. 2017 Nov 15;13(11):e1005852. doi: 10.1371/journal.pcbi.1005852 (PMC5706738; doi:10.1371/journal.pcbi.1005852)
Supplement: S2 Data — All simulated datasets from sparseDOSSA, as well as the template dataset used. For details on how these were generated, see S2 Text. (ZIP) [file pcbi.1005852.s005.zip › S2_data/sparseDOSSA_posterior_fornix_template_cor_value_-0.3/BugBugMatrix_assoc_d_88.txt]

Feature_BugToBugAssociations_a_7_d_1_1	0.00462962962962963	0	0	0	0.00294117647058824	0.00591715976331361	0.0138648180242634	0	0	0.0112359550561798	0.00757575757575758	0	0.00512820512820513	0.00710900473933649	0.000854700854700855	0	0.0037037037037037	0.00151515151515152	0.0114942528735632	0.0186915887850467	0.0115207373271889	0	0	0	0	0	0.00505902192242833	0.00126262626262626	0	0.000765110941086458	0.0329218106995885	0.00687022900763359	0.0382978723404255	0.00753768844221105	0.00205761316872428	0	0.0031496062992126	0	0.0043859649122807	0.00389105058365759	0.00275735294117647	0.00448430493273543	0.00122100122100122	0.00335570469798658	0.011070110701107	0.0120192307692308	0.0197368421052632	0.00646551724137931	0.00292397660818713
Feature_BugToBugAssociations_a_7_d_1_2	0.037037037037037	0.0022883295194508	0.0202020202020202	0.018058690744921	0.00588235294117647	0.0473372781065089	0	0	0.000865800865800866	0.00561797752808989	0.00757575757575758	0.00341296928327645	0.00256410256410256	0	0.000854700854700855	0.00592885375494071	0.0037037037037037	0.00454545454545455	0	0.00934579439252336	0.0115207373271889	0	0.0123839009287926	0.000952380952380952	0.000951474785918173	0.00295275590551181	0.00168634064080944	0.00126262626262626	0	0.000765110941086458	0.00411522633744856	0.00152671755725191	0.0127659574468085	0.00251256281407035	0.00205761316872428	0.00117647058823529	0.0047244094488189	0.00627943485086342	0	0	0.000919117647058824	0.00224215246636771	0.00610500610500611	0.0167785234899329	0.003690036900369	0	0	0.0193965517241379	0.0087719298245614
Feature_BugToBugAssociations_a_7_d_1_3	0	0.0022883295194508	0.0101010101010101	0.00225733634311512	0	0	0.00173310225303293	0	0.00173160173160173	0.00561797752808989	0.00757575757575758	0	0	0	0	0.00197628458498024	0.0037037037037037	0.00151515151515152	0	0.00311526479750779	0	0	0.00309597523219814	0.000952380952380952	0	0	0	0	0	0	0	0	0.00425531914893617	0.0050251256281407	0	0.00117647058823529	0.0015748031496063	0.00156985871271586	0	0.00778210116731518	0.000919117647058824	0.00224215246636771	0.00122100122100122	0.00167785234899329	0.003690036900369	0.00240384615384615	0.00657894736842105	0	0
Feature_BugToBugAssociations_a_7_d_1_4	0	0	0	0.0158013544018059	0	0	0.0918544194107452	0.116022099447514	0	0	0	0.0273037542662116	0.00256410256410256	0.0023696682464455	0.0102564102564103	0.0158102766798419	0.00740740740740741	0.0424242424242424	0	0.00311526479750779	0.00460829493087558	0.00411522633744856	0.00309597523219814	0	0.0114176974310181	0.00196850393700787	0.00674536256323777	0	0.0372670807453416	0.0566182096403979	0.00411522633744856	0.00152671755725191	0.0340425531914894	0	0.00823045267489712	0.00235294117647059	0.0015748031496063	0.00627943485086342	0.0043859649122807	0.00778210116731518	0	0.0605381165919283	0.00732600732600733	0	0.0553505535055351	0.0120192307692308	0	0.0948275862068965	0
Feature_BugToBugAssociations_a_7_d_1_5	0.782407407407407	0.839816933638444	0.212121212121212	0.740406320541761	0.873529411764706	0.431952662721893	0.731369150779896	0.0718232044198895	0.908225108225108	0.696629213483146	0.78030303030303	0.689419795221843	0.487179487179487	0.706161137440758	0.947863247863248	0.932806324110672	0.440740740740741	0.863636363636364	0.662835249042146	0.420560747663551	0.935483870967742	0.522633744855967	0.523219814241486	0.89047619047619	0.917221693625119	0.969488188976378	0.782462057335582	0.787878787878788	0.907867494824017	0.814843152257077	0.584362139917695	0.877099236641221	0.659574468085106	0.874371859296482	0.580246913580247	0.870588235294118	0.938582677165354	0.8712715855573	0.767543859649123	0.75875486381323	0.892463235294118	0.7152466367713	0.788766788766789	0.889261744966443	0.321033210332103	0.740384615384615	0.335526315789474	0.773706896551724	0.912280701754386
Feature_BugToBugAssociations_a_7_d_1_6	0	0.0022883295194508	0	0.0880361173814898	0.00588235294117647	0.100591715976331	0	0	0.0147186147186147	0	0	0	0.353846153846154	0.004739336492891	0.000854700854700855	0.00592885375494071	0	0.00151515151515152	0.0229885057471264	0.227414330218069	0	0	0	0	0	0.00885826771653543	0	0.071969696969697	0.0020703933747412	0.0336648814078041	0.172839506172839	0	0	0	0.0123456790123457	0.0611764705882353	0	0	0	0	0.000919117647058824	0	0	0	0.328413284132841	0	0	0	0.0116959064327485
Feature_BugToBugAssociations_a_7_d_1_7	0.0231481481481481	0.0480549199084668	0.0909090909090909	0.00677200902934537	0.00294117647058824	0.153846153846154	0	0	0	0	0.0227272727272727	0.150170648464164	0.0307692307692308	0.201421800947867	0.0247863247863248	0.00197628458498024	0.255555555555556	0.00303030303030303	0.130268199233716	0.0934579439252336	0	0.353909465020576	0.0959752321981424	0.0419047619047619	0.00190294957183635	0.000984251968503937	0.00505902192242833	0	0.0020703933747412	0.00918133129303749	0.00411522633744856	0.00916030534351145	0.00425531914893617	0	0.0679012345679012	0.00352941176470588	0.0141732283464567	0.00627943485086342	0.109649122807018	0.0466926070038911	0.000919117647058824	0.00448430493273543	0.010989010989011	0.00167785234899329	0.03690036900369	0	0.322368421052632	0.0193965517241379	0.0204678362573099
Feature_BugToBugAssociations_a_7_d_1_8	0.0185185185185185	0.0068649885583524	0.373737373737374	0.101580135440181	0.0588235294117647	0.224852071005917	0.124783362218371	0.69060773480663	0.0571428571428571	0.0224719101123595	0.0151515151515152	0.0460750853242321	0.0358974358974359	0.0260663507109005	0.00170940170940171	0.00790513833992095	0.251851851851852	0.046969696969697	0.130268199233716	0.196261682242991	0.00230414746543779	0.0452674897119342	0.260061919504644	0.0495238095238095	0.0485252140818268	0.000984251968503937	0.141652613827993	0.11489898989899	0.0093167701863354	0.0742157612853864	0.0987654320987654	0.0923664122137405	0.0808510638297872	0.0577889447236181	0.263374485596708	0.0294117647058824	0.0015748031496063	0.0675039246467818	0.0394736842105263	0.108949416342412	0.0919117647058824	0.159192825112108	0.139194139194139	0.0385906040268456	0.125461254612546	0.173076923076923	0.197368421052632	0.0021551724137931	0.0146198830409357
Feature_BugToBugAssociations_a_7_d_1_9	0.00462962962962963	0.0068649885583524	0.0606060606060606	0.0158013544018059	0.0117647058823529	0	0.0121317157712305	0	0.00346320346320346	0.0730337078651685	0.0984848484848485	0.00341296928327645	0.0307692307692308	0.004739336492891	0.00683760683760684	0.00790513833992095	0.00740740740740741	0.00303030303030303	0.0114942528735632	0.00311526479750779	0.00691244239631336	0	0.021671826625387	0.0019047619047619	0.00475737392959087	0.00393700787401575	0.0101180438448567	0.0151515151515152	0	0.00229533282325937	0.00823045267489712	0.000763358778625954	0.0170212765957447	0.00251256281407035	0.0267489711934156	0.0211764705882353	0.0110236220472441	0.00313971742543171	0	0.00778210116731518	0	0.015695067264574	0.0122100122100122	0.00335570469798658	0.044280442804428	0.0240384615384615	0.0131578947368421	0.0107758620689655	0.00292397660818713
Feature_BugToBugAssociations_a_7_d_1_10	0.0185185185185185	0	0	0.00225733634311512	0.00294117647058824	0.00591715976331361	0	0.00552486187845304	0.0025974025974026	0	0.0151515151515152	0.0068259385665529	0.00256410256410256	0.004739336492891	0.000854700854700855	0.00395256916996047	0.00740740740740741	0	0	0	0.00230414746543779	0	0.00309597523219814	0.000952380952380952	0.000951474785918173	0	0.0134907251264755	0.00378787878787879	0.0062111801242236	0.000765110941086458	0.00411522633744856	0	0	0	0.00617283950617284	0.00235294117647059	0	0.00156985871271586	0	0.00389105058365759	0	0.00448430493273543	0	0.00503355704697987	0	0.00240384615384615	0	0.0021551724137931	0
Feature_BugToBugAssociations_a_7_d_1_11	0.0138888888888889	0.0526315789473684	0.131313131313131	0.00225733634311512	0.00294117647058824	0.0118343195266272	0.00693240901213172	0.0718232044198895	0.00519480519480519	0.0337078651685393	0.0227272727272727	0.037542662116041	0.0307692307692308	0	0.00341880341880342	0.00395256916996047	0	0.00151515151515152	0.00766283524904215	0.00311526479750779	0.00230414746543779	0	0.0247678018575851	0.00571428571428571	0.00475737392959087	0.00295275590551181	0.00505902192242833	0	0.0289855072463768	0.000765110941086458	0.0288065843621399	0.0083969465648855	0.00851063829787234	0.0050251256281407	0.0185185185185185	0.00117647058823529	0.0062992125984252	0	0.0307017543859649	0	0.000919117647058824	0.00448430493273543	0.0183150183150183	0.023489932885906	0.0479704797047971	0.00721153846153846	0.00657894736842105	0.0021551724137931	0.0087719298245614
Feature_BugToBugAssociations_a_7_d_1_12	0.00925925925925926	0.0091533180778032	0.0404040404040404	0.00225733634311512	0.00294117647058824	0.0118343195266272	0.00866551126516464	0.0276243093922652	0	0.00561797752808989	0.00757575757575758	0.0068259385665529	0.00512820512820513	0.004739336492891	0.000854700854700855	0.00197628458498024	0.0037037037037037	0	0.0191570881226054	0.00934579439252336	0	0.00411522633744856	0.00619195046439629	0	0	0.00393700787401575	0.0101180438448567	0.00126262626262626	0.0010351966873706	0.00382555470543229	0.00411522633744856	0.000763358778625954	0.051063829787234	0	0	0.00117647058823529	0.0047244094488189	0	0.0087719298245614	0.0116731517509728	0.000919117647058824	0.00224215246636771	0.00122100122100122	0.00167785234899329	0	0.00240384615384615	0.00657894736842105	0	0.00292397660818713
Feature_BugToBugAssociations_a_7_d_1_13	0.0509259259259259	0.0274599542334096	0.0101010101010101	0.00225733634311512	0	0.00591715976331361	0.00519930675909879	0.00552486187845304	0.00346320346320346	0.0730337078651685	0	0.0255972696245734	0.00256410256410256	0.00947867298578199	0.000854700854700855	0.00395256916996047	0.0111111111111111	0.0196969696969697	0	0.0124610591900312	0.00691244239631336	0.0617283950617284	0.0185758513931889	0.00476190476190476	0.000951474785918173	0.000984251968503937	0.00505902192242833	0.00126262626262626	0.0031055900621118	0.00153022188217292	0	0.000763358778625954	0.0851063829787234	0.0351758793969849	0.00617283950617284	0	0.0062992125984252	0.0204081632653061	0.0219298245614035	0.00778210116731518	0.00643382352941176	0.00448430493273543	0.00488400488400488	0.011744966442953	0.014760147601476	0.0240384615384615	0.0855263157894737	0.0646551724137931	0.00292397660818713
Feature_BugToBugAssociations_a_7_d_1_14	0.037037037037037	0.0022883295194508	0.0505050505050505	0.00225733634311512	0.0294117647058824	0	0.00346620450606586	0.0110497237569061	0.0025974025974026	0.0730337078651685	0.0151515151515152	0.00341296928327645	0.0102564102564103	0.028436018957346	0	0.00592885375494071	0.0037037037037037	0.0106060606060606	0.00383141762452107	0	0.0161290322580645	0.00823045267489712	0.0278637770897833	0.00285714285714286	0.00856327307326356	0.00295275590551181	0.0134907251264755	0.00126262626262626	0.0020703933747412	0.000765110941086458	0.0534979423868313	0.000763358778625954	0.00425531914893617	0.0100502512562814	0.00617283950617284	0.00470588235294118	0.0062992125984252	0.0156985871271586	0.0131578947368421	0.0350194552529183	0.000919117647058824	0.0201793721973094	0.00854700854700855	0.00335570469798658	0.00738007380073801	0	0.00657894736842105	0.00431034482758621	0.0116959064327485
[truncated: 51 more columns]
