# Supplementary material for: A Bayesian method for detecting pairwise associations in compositional data
Source: PLoS Comput Biol. 2017 Nov 15;13(11):e1005852. doi: 10.1371/journal.pcbi.1005852 (PMC5706738; doi:10.1371/journal.pcbi.1005852)
Supplement: S2 Data — All simulated datasets from sparseDOSSA, as well as the template dataset used. For details on how these were generated, see S2 Text. (ZIP) [file pcbi.1005852.s005.zip › S2_data/sparseDOSSA_posterior_fornix_template_cor_value_-0.3/BugBugMatrix_assoc_d_73.txt]

Feature_BugToBugAssociations_a_7_d_1_1	0.00902527075812274	0.0224137931034483	0	0	0	0	0.0060313630880579	0	0.00184842883548983	0.0199430199430199	0.00106269925611052	0.000945179584120983	0	0.00448430493273543	0.00186219739292365	0.0035799522673031	0.00455580865603645	0.00523560209424084	0	0.00454545454545455	0.00598802395209581	0.0108225108225108	0.016260162601626	0.00187617260787992	0.00218579234972678	0.00110864745011086	0	0.0381679389312977	0	0.00221975582685905	0.00746268656716418	0.0051413881748072	0.222222222222222	0	0	0.0212765957446809	0.0434782608695652	0	0	0.0205479452054795	0.0410628019323672	0	0	0	0	0	0	0.00841622035195103	0.00249376558603491
Feature_BugToBugAssociations_a_7_d_1_2	0.00180505415162455	0.00344827586206897	0.00873362445414847	0.00831600831600832	0.00347222222222222	0	0.00241254523522316	0.00848356309650053	0.011090573012939	0.00142450142450142	0.00318809776833156	0.00850661625708885	0.025	0.00896860986547085	0	0.00119331742243437	0	0.031413612565445	0.00483870967741936	0.00454545454545455	0	0	0.016260162601626	0.00281425891181989	0.00218579234972678	0.00332594235033259	0.002002002002002	0.0381679389312977	0	0.00110987791342952	0	0.0282776349614396	0.0158730158730159	0.00214592274678112	0.00649350649350649	0.0141843971631206	0.00869565217391304	0	0	0	0.0120772946859903	0	0.0551724137931034	0	0.0024330900243309	0	0.00335946248600224	0	0.00124688279301746
Feature_BugToBugAssociations_a_7_d_1_3	0.00180505415162455	0.00172413793103448	0.00145560407569141	0.00207900207900208	0.00347222222222222	0.000949667616334283	0.00120627261761158	0	0.00184842883548983	0	0	0.000945179584120983	0	0	0	0.00119331742243437	0	0	0.00161290322580645	0	0	0.00216450216450216	0.00813008130081301	0	0.00109289617486339	0	0.001001001001001	0.00381679389312977	0.003690036900369	0	0.00746268656716418	0.0051413881748072	0.0158730158730159	0.00107296137339056	0.00324675324675325	0	0.00434782608695652	0.00301204819277108	0.00581395348837209	0.00684931506849315	0.00241545893719807	0.00152439024390244	0	0.000830564784053156	0	0.00129366106080207	0.00111982082866741	0.000765110941086458	0
Feature_BugToBugAssociations_a_7_d_1_4	0.036101083032491	0.00862068965517241	0.00873362445414847	0.00415800415800416	0.00694444444444444	0	0.00120627261761158	0.0265111346765642	0	0	0.0988310308182784	0.0775047258979206	0.0375	0.00448430493273543	0	0	0.00569476082004556	0.0785340314136126	0	0.109090909090909	0.467065868263473	0.0108225108225108	0.113821138211382	0.000938086303939962	0.00109289617486339	0	0.018018018018018	0.0114503816793893	0.018450184501845	0.0177580466148724	0.0149253731343284	0	0	0.00858369098712446	0.012987012987013	0.0425531914893617	0	0.108433734939759	0	0.00684931506849315	0.0072463768115942	0	0	0.000830564784053156	0.0097323600973236	0.0892626131953428	0	0	0.00872817955112219
Feature_BugToBugAssociations_a_7_d_1_5	0.768953068592058	0.922413793103448	0.844250363901019	0.852390852390852	0.444444444444444	0.84045584045584	0.787696019300362	0.928950159066808	0.674676524953789	0.925925925925926	0.701381509032944	0.776937618147448	0.616666666666667	0.336322869955157	0.866852886405959	0.889021479713604	0.945330296127563	0.643979057591623	0.924193548387097	0.477272727272727	0.161676646706587	0.794372294372294	0.682926829268293	0.827392120075047	0.909289617486339	0.954545454545455	0.955955955955956	0.49618320610687	0.800738007380074	0.882352941176471	0.485074626865672	0.817480719794344	0.571428571428571	0.958154506437768	0.876623376623377	0.312056737588652	0.378260869565217	0.61144578313253	0.354651162790698	0.767123287671233	0.876811594202899	0.815548780487805	0.724137931034483	0.914451827242525	0.813868613138686	0.752910737386805	0.90481522956327	0.854628921193573	0.901496259351621
Feature_BugToBugAssociations_a_7_d_1_6	0	0	0	0.0852390852390852	0.00347222222222222	0	0.0784077201447527	0.00106044538706257	0.184842883548983	0	0.144527098831031	0	0.0208333333333333	0.121076233183857	0.00558659217877095	0.0560859188544153	0	0	0	0	0.00598802395209581	0	0	0	0	0	0.002002002002002	0.129770992366412	0	0	0.186567164179104	0	0	0.00107296137339056	0	0	0	0.0150602409638554	0.0232558139534884	0	0	0.0746951219512195	0.00344827586206897	0	0.103406326034063	0	0	0.00612088752869166	0.00997506234413965
Feature_BugToBugAssociations_a_7_d_1_7	0.0595667870036101	0.00689655172413793	0.0669577874818049	0.00207900207900208	0	0.0864197530864197	0.097708082026538	0.00848356309650053	0.0351201478743068	0.0156695156695157	0.0106269925611052	0.0803402646502836	0.0166666666666667	0.0717488789237668	0.0232774674115456	0	0.00113895216400911	0.0471204188481675	0.00806451612903226	0.0318181818181818	0.00598802395209581	0.0173160173160173	0	0.074108818011257	0.00765027322404372	0.0110864745011086	0.001001001001001	0.0458015267175573	0.003690036900369	0.00887902330743618	0	0.06426735218509	0	0.00751072961373391	0.00324675324675325	0.439716312056738	0.239130434782609	0.0813253012048193	0.226744186046512	0	0.00241545893719807	0.00457317073170732	0.00689655172413793	0.00249169435215947	0.00851581508515815	0.104786545924968	0.0291153415453527	0.0221882172915073	0.0236907730673317
Feature_BugToBugAssociations_a_7_d_1_8	0.0776173285198556	0	0.0422125181950509	0.0207900207900208	0.486111111111111	0.0398860398860399	0.014475271411339	0.00106044538706257	0.0739371534195934	0.0256410256410256	0.0170031880977683	0.0283553875236295	0.229166666666667	0.412556053811659	0.0763500931098696	0.0381861575178998	0.00797266514806378	0.0261780104712042	0.0290322580645161	0.268181818181818	0.293413173652695	0.101731601731602	0.040650406504065	0.0600375234521576	0.059016393442623	0.0221729490022173	0.00600600600600601	0.217557251908397	0.11070110701107	0.0521642619311876	0.201492537313433	0.0205655526992288	0.0317460317460317	0.00321888412017167	0.051948051948052	0.00709219858156028	0.273913043478261	0.150602409638554	0.290697674418605	0.0410958904109589	0.0169082125603865	0.0472560975609756	0.106896551724138	0.0755813953488372	0.0194647201946472	0.0206985769728331	0.013437849944009	0.0811017597551645	0.027431421446384
Feature_BugToBugAssociations_a_7_d_1_9	0	0	0.00145560407569141	0.0103950103950104	0.00347222222222222	0.00379867046533713	0	0.0169671261930011	0.00184842883548983	0.00427350427350427	0.0138150903294368	0.0103969754253308	0.0125	0.0134529147982063	0.000931098696461825	0.00119331742243437	0.0113895216400911	0.00523560209424084	0.0032258064516129	0.0363636363636364	0.0239520958083832	0.00216450216450216	0	0	0.00437158469945355	0.00110864745011086	0.002002002002002	0	0.003690036900369	0.0199778024417314	0.0298507462686567	0.0077120822622108	0.0317460317460317	0.00321888412017167	0.00649350649350649	0.0425531914893617	0.00434782608695652	0.00301204819277108	0.0406976744186047	0.00684931506849315	0.0120772946859903	0.0198170731707317	0.0137931034482759	0.000830564784053156	0.0109489051094891	0	0.00559910414333707	0.0130068859984698	0
Feature_BugToBugAssociations_a_7_d_1_10	0.00180505415162455	0.00172413793103448	0.00727802037845706	0.00207900207900208	0.00347222222222222	0.000949667616334283	0.00361881785283474	0.00106044538706257	0.00184842883548983	0	0.00106269925611052	0.000945179584120983	0.0208333333333333	0.00448430493273543	0	0.00119331742243437	0	0.0104712041884817	0.0032258064516129	0.00454545454545455	0	0	0	0.00187617260787992	0	0.00110864745011086	0	0.00381679389312977	0	0	0	0	0.0317460317460317	0.00214592274678112	0	0.0141843971631206	0.00434782608695652	0.00301204819277108	0.00581395348837209	0.0136986301369863	0	0.00304878048780488	0.0137931034482759	0.000830564784053156	0.00121654501216545	0.00517464424320828	0	0.000765110941086458	0.00124688279301746
Feature_BugToBugAssociations_a_7_d_1_11	0	0.00517241379310345	0.00145560407569141	0.00623700623700624	0.0104166666666667	0.0227920227920228	0.00361881785283474	0.0063626723223754	0.00739371534195933	0	0	0.0103969754253308	0.0125	0.0179372197309417	0.00279329608938547	0.00119331742243437	0.00911161731207289	0.0104712041884817	0.00645161290322581	0.0272727272727273	0.00598802395209581	0.00216450216450216	0.040650406504065	0.00375234521575985	0.00546448087431694	0.00332594235033259	0.00700700700700701	0.00381679389312977	0.022140221402214	0.00110987791342952	0.00746268656716418	0.0154241645244216	0.0158730158730159	0.00107296137339056	0.00324675324675325	0.00709219858156028	0	0.0150602409638554	0.0174418604651163	0.102739726027397	0.00241545893719807	0.00152439024390244	0.0344827586206897	0.000830564784053156	0.0231143552311436	0.0103492884864166	0.0100783874580067	0.00306044376434583	0.00748129675810474
Feature_BugToBugAssociations_a_7_d_1_12	0.0252707581227437	0.0120689655172414	0.0101892285298399	0	0	0	0.00120627261761158	0	0.00369685767097967	0.0056980056980057	0.00637619553666312	0.00283553875236295	0.00416666666666667	0	0.000931098696461825	0.00238663484486874	0.0113895216400911	0	0.00161290322580645	0.00454545454545455	0.0119760479041916	0.00216450216450216	0.016260162601626	0.00562851782363977	0.00109289617486339	0	0.002002002002002	0	0.014760147601476	0	0	0	0.0317460317460317	0.00536480686695279	0	0.00709219858156028	0.0391304347826087	0	0.00581395348837209	0	0.0144927536231884	0.00457317073170732	0	0	0.00364963503649635	0.00129366106080207	0.00223964165733483	0.000765110941086458	0.00124688279301746
Feature_BugToBugAssociations_a_7_d_1_13	0.0162454873646209	0	0.00582241630276565	0.00623700623700624	0.03125	0.000949667616334283	0.00120627261761158	0	0	0	0.00212539851222104	0.000945179584120983	0	0	0.015828677839851	0.0035799522673031	0.00341685649202733	0.136125654450262	0.00967741935483871	0.0136363636363636	0.0119760479041916	0.0541125541125541	0.032520325203252	0.0159474671669794	0.00109289617486339	0	0.002002002002002	0.00763358778625954	0.014760147601476	0.0122086570477248	0.0447761194029851	0.0077120822622108	0.0158730158730159	0.00107296137339056	0.0357142857142857	0.0638297872340425	0.00434782608695652	0	0.0174418604651163	0.0273972602739726	0.00241545893719807	0.0228658536585366	0.00344827586206897	0.00166112956810631	0.00121654501216545	0.00129366106080207	0.0212765957446809	0.000765110941086458	0.00748129675810474
Feature_BugToBugAssociations_a_7_d_1_14	0.00180505415162455	0.0155172413793103	0.00145560407569141	0	0.00347222222222222	0.00379867046533713	0.00120627261761158	0.00106044538706257	0.00184842883548983	0.00142450142450142	0	0.000945179584120983	0.00416666666666667	0.00448430493273543	0.00558659217877095	0.00119331742243437	0	0.00523560209424084	0.00806451612903226	0.0181818181818182	0.00598802395209581	0.00216450216450216	0.032520325203252	0.00562851782363977	0.00546448087431694	0.00221729490022173	0.001001001001001	0.00381679389312977	0.00738007380073801	0.00221975582685905	0.0149253731343284	0.0282776349614396	0.0158730158730159	0.00536480686695279	0	0.0283687943262411	0	0.00903614457831325	0.0116279069767442	0.00684931506849315	0.00966183574879227	0.00457317073170732	0.0379310344827586	0.00166112956810631	0.0024330900243309	0.0129366106080207	0.00895856662933931	0.00841622035195103	0.00748129675810474
[truncated: 51 more columns]
