# Supplementary material for: A Bayesian method for detecting pairwise associations in compositional data
Source: PLoS Comput Biol. 2017 Nov 15;13(11):e1005852. doi: 10.1371/journal.pcbi.1005852 (PMC5706738; doi:10.1371/journal.pcbi.1005852)
Supplement: S2 Data — All simulated datasets from sparseDOSSA, as well as the template dataset used. For details on how these were generated, see S2 Text. (ZIP) [file pcbi.1005852.s005.zip › S2_data/sparseDOSSA_posterior_fornix_template_cor_value_-0.3/BugBugMatrix_assoc_d_59.txt]

Feature_BugToBugAssociations_a_7_d_1_1	0.000946969696969697	0	0	0.00292397660818713	0.00707547169811321	0.00126103404791929	0.0158102766798419	0.000920810313075506	0.00526315789473684	0.0145228215767635	0.0166666666666667	0.00193986420950533	0.00202429149797571	0.0189125295508274	0.00101214574898785	0.00127551020408163	0.00164880461665293	0	0	0	0.01	0	0.00118343195266272	0.0175953079178886	0	0.0258899676375405	0.0179640718562874	0.00413223140495868	0.000767459708365311	0	0.0264026402640264	0.00340136054421769	0.00706713780918728	0	0.00859598853868195	0	0.00431034482758621	0.00354609929078014	0	0	0.00609756097560976	0.000839630562552477	0.0026525198938992	0.000850340136054422	0.00377358490566038	0	0.00163934426229508	0.000999000999000999	0.00865800865800866
Feature_BugToBugAssociations_a_7_d_1_2	0.00189393939393939	0.00164744645799012	0.00471698113207547	0.0263157894736842	0	0	0.00131752305665349	0.000920810313075506	0.0315789473684211	0	0	0.00193986420950533	0.00202429149797571	0.00236406619385343	0.00404858299595142	0.0038265306122449	0.00659521846661171	0.00385356454720617	0.0162790697674419	0.00571428571428571	0.005	0	0	0	0.0311111111111111	0.00323624595469256	0.00598802395209581	0.00826446280991736	0	0.00854700854700855	0.0231023102310231	0.00680272108843537	0.00706713780918728	0	0.0200573065902579	0	0	0.00354609929078014	0.00239234449760766	0.00192678227360308	0.0213414634146341	0.00251889168765743	0	0.00595238095238095	0.0264150943396226	0.00102669404517454	0.00819672131147541	0.000999000999000999	0.012987012987013
Feature_BugToBugAssociations_a_7_d_1_3	0.000946969696969697	0.00164744645799012	0.00471698113207547	0.00292397660818713	0.00235849056603774	0	0.00131752305665349	0	0	0	0	0.000969932104752667	0	0	0.00101214574898785	0	0	0	0	0.00571428571428571	0.005	0.00625	0	0.00293255131964809	0	0.00161812297734628	0	0	0.000767459708365311	0.00427350427350427	0.0033003300330033	0	0.00353356890459364	0.0011441647597254	0.00286532951289398	0	0	0.00354609929078014	0	0	0.00304878048780488	0.000839630562552477	0.0026525198938992	0.000850340136054422	0.00377358490566038	0.00205338809034908	0.00163934426229508	0.000999000999000999	0.00216450216450216
Feature_BugToBugAssociations_a_7_d_1_4	0	0.00164744645799012	0.00471698113207547	0	0.0919811320754717	0.00378310214375788	0.0434782608695652	0.000920810313075506	0.00526315789473684	0.045643153526971	0.00833333333333333	0	0	0.00472813238770686	0.00303643724696356	0.00127551020408163	0.0156636438582028	0	0.0813953488372093	0.0114285714285714	0	0.025	0	0.00293255131964809	0	0.0161812297734628	0.0179640718562874	0.00413223140495868	0.0291634689178818	0.00427350427350427	0.0033003300330033	0.00340136054421769	0.00706713780918728	0	0	0.00306748466257669	0	0.00709219858156028	0.155502392344498	0.0491329479768786	0.0182926829268293	0.00167926112510495	0.0185676392572944	0	0.030188679245283	0	0.0540983606557377	0	0
Feature_BugToBugAssociations_a_7_d_1_5	0.950757575757576	0.909390444810544	0.212264150943396	0.733918128654971	0.712264150943396	0.899117276166457	0.866930171277997	0.935543278084715	0.531578947368421	0.591286307053942	0.566666666666667	0.876818622696411	0.659919028340081	0.848699763593381	0.955465587044534	0.94515306122449	0.896125309150866	0.959537572254335	0.861627906976744	0.148571428571429	0.6	0.7375	0.712426035502959	0.721407624633431	0.644444444444444	0.705501618122977	0.508982035928144	0.87603305785124	0.914044512663085	0.35042735042735	0.739273927392739	0.772108843537415	0.409893992932862	0.91304347826087	0.873925501432665	0.733128834355828	0.765804597701149	0.734042553191489	0.700956937799043	0.732177263969171	0.716463414634146	0.839630562552477	0.551724137931034	0.884353741496599	0.769811320754717	0.844969199178645	0.724590163934426	0.915084915084915	0.904761904761905
Feature_BugToBugAssociations_a_7_d_1_6	0	0	0	0.140350877192982	0.00471698113207547	0	0.0210803689064559	0	0.00526315789473684	0.130705394190871	0.2	0.000969932104752667	0.0546558704453441	0.0118203309692671	0.0242914979757085	0	0	0.000963391136801541	0	0.0114285714285714	0.065	0	0.0497041420118343	0.0527859237536657	0.0133333333333333	0.0679611650485437	0	0	0	0.337606837606838	0.033003300330033	0	0	0	0.0171919770773639	0.0107361963190184	0	0	0	0.0674373795761079	0.0182926829268293	0	0.00530503978779841	0	0.0490566037735849	0.00718685831622177	0	0	0
Feature_BugToBugAssociations_a_7_d_1_7	0.00662878787878788	0	0.30188679245283	0	0.0943396226415094	0.073139974779319	0	0	0.131578947368421	0.0020746887966805	0	0.000969932104752667	0.034412955465587	0.00236406619385343	0	0.0038265306122449	0	0.00192678227360308	0	0.00571428571428571	0.185	0.003125	0.0769230769230769	0.0791788856304985	0	0.00485436893203883	0.029940119760479	0	0.00460475825019187	0.00427350427350427	0.122112211221122	0.0612244897959184	0.137809187279152	0.0022883295194508	0	0.0398773006134969	0.0172413793103448	0.0709219858156028	0.0956937799043062	0.010597302504817	0.11280487804878	0.056255247691016	0.175066312997347	0.00340136054421769	0	0.00308008213552361	0.00655737704918033	0.033966033966034	0.012987012987013
Feature_BugToBugAssociations_a_7_d_1_8	0.0160984848484848	0.042833607907743	0.410377358490566	0.0263157894736842	0.00707547169811321	0.00252206809583859	0.0316205533596838	0.0451197053406998	0.110526315789474	0.145228215767635	0.0166666666666667	0.078564500484966	0.206477732793522	0.0567375886524823	0.00202429149797571	0.00510204081632653	0.0478153338829349	0.023121387283237	0.013953488372093	0.657142857142857	0.035	0.165625	0.111242603550296	0.0527859237536657	0.168888888888889	0.145631067961165	0.281437125748503	0.0495867768595041	0.0391404451266309	0.14957264957265	0.0033003300330033	0.0986394557823129	0.286219081272085	0.0240274599542334	0.00286532951289398	0.180981595092025	0.195402298850575	0.0886524822695035	0.00956937799043062	0.120423892100193	0.0701219512195122	0.0839630562552477	0.185676392572944	0.0833333333333333	0.0490566037735849	0.107802874743326	0.157377049180328	0.014985014985015	0.0324675324675325
Feature_BugToBugAssociations_a_7_d_1_9	0.00284090909090909	0.00164744645799012	0.0235849056603774	0.0233918128654971	0.0330188679245283	0.00504413619167718	0.00263504611330698	0.00460405156537753	0.0631578947368421	0.00622406639004149	0.05	0.017458777885548	0.00202429149797571	0.0401891252955083	0.00101214574898785	0.0102040816326531	0.00577081615828524	0.00289017341040462	0.00232558139534884	0.0114285714285714	0.005	0.034375	0.00118343195266272	0.00879765395894428	0.0844444444444444	0.00809061488673139	0.0359281437125748	0.00413223140495868	0.00306983883346124	0.0384615384615385	0	0.00340136054421769	0.0671378091872792	0.0068649885583524	0.0114613180515759	0	0.00574712643678161	0.0106382978723404	0.00239234449760766	0.0144508670520231	0.00304878048780488	0	0.0371352785145889	0.0110544217687075	0	0.0082135523613963	0.00655737704918033	0	0.00216450216450216
Feature_BugToBugAssociations_a_7_d_1_10	0.000946969696969697	0.00329489291598023	0.00471698113207547	0	0.00235849056603774	0.00126103404791929	0.00131752305665349	0.000920810313075506	0	0.0020746887966805	0	0	0	0	0.00202429149797571	0.00127551020408163	0	0.000963391136801541	0.00116279069767442	0	0.01	0.003125	0.00118343195266272	0.00293255131964809	0.00444444444444444	0	0.0179640718562874	0	0.000767459708365311	0.00854700854700855	0	0	0.00353356890459364	0.0011441647597254	0	0.00306748466257669	0	0.0212765957446809	0	0.000963391136801541	0	0.00251889168765743	0.0026525198938992	0.00170068027210884	0.00377358490566038	0.00205338809034908	0	0	0
Feature_BugToBugAssociations_a_7_d_1_11	0.000946969696969697	0.00329489291598023	0.0188679245283019	0.0292397660818713	0.0259433962264151	0.00252206809583859	0.00658761528326746	0.00276243093922652	0.0631578947368421	0.024896265560166	0.125	0.000969932104752667	0.0263157894736842	0.00236406619385343	0.00101214574898785	0	0.023083264633141	0.00289017341040462	0.00116279069767442	0.0742857142857143	0.005	0.003125	0.0201183431952663	0.0469208211143695	0.0133333333333333	0.00161812297734628	0.029940119760479	0.0165289256198347	0.00230237912509593	0.00854700854700855	0.0132013201320132	0.00340136054421769	0.0318021201413428	0.0240274599542334	0.0171919770773639	0	0.0014367816091954	0.0283687943262411	0.0119617224880383	0.000963391136801541	0.00304878048780488	0.00755667506297229	0.0026525198938992	0.00255102040816327	0.00754716981132075	0.00718685831622177	0.00163934426229508	0.002997002997003	0.00432900432900433
Feature_BugToBugAssociations_a_7_d_1_12	0.000946969696969697	0	0	0	0.00471698113207547	0.00630517023959647	0.00131752305665349	0.000920810313075506	0	0.00622406639004149	0.00833333333333333	0	0.00202429149797571	0.00945626477541371	0.00303643724696356	0	0	0.00289017341040462	0.00232558139534884	0.00571428571428571	0.005	0.003125	0.00828402366863905	0	0	0.00323624595469256	0.0179640718562874	0.00413223140495868	0.000767459708365311	0.0213675213675214	0.0231023102310231	0	0	0.0011441647597254	0.00286532951289398	0.00153374233128834	0.0014367816091954	0	0.00239234449760766	0	0.00914634146341463	0	0	0.00510204081632653	0.030188679245283	0.00205338809034908	0.0147540983606557	0.000999000999000999	0
Feature_BugToBugAssociations_a_7_d_1_13	0.00757575757575758	0.0329489291598023	0.00471698113207547	0.0116959064327485	0.00471698113207547	0.00252206809583859	0.00527009222661397	0.000920810313075506	0.0368421052631579	0.016597510373444	0	0.00387972841901067	0.00404858299595142	0	0	0.0267857142857143	0.00164880461665293	0	0.0174418604651163	0	0.02	0.003125	0.00473372781065089	0	0.0266666666666667	0.0113268608414239	0.029940119760479	0.00413223140495868	0.00383729854182655	0.00427350427350427	0.0066006600660066	0.0408163265306122	0.0212014134275618	0.0205949656750572	0.0229226361031519	0.00613496932515337	0.0028735632183908	0.0141843971631206	0.00956937799043062	0	0.0152439024390244	0.00251889168765743	0	0	0	0.0102669404517454	0.0180327868852459	0.025974025974026	0.012987012987013
Feature_BugToBugAssociations_a_7_d_1_14	0.00946969696969697	0.00164744645799012	0.00943396226415094	0.00292397660818713	0.00943396226415094	0.00252206809583859	0.00131752305665349	0.00644567219152855	0.0157894736842105	0.0145228215767635	0.00833333333333333	0.0155189136760427	0.00607287449392713	0.00236406619385343	0.00202429149797571	0.00127551020408163	0.00164880461665293	0.000963391136801541	0.00232558139534884	0.0628571428571429	0.05	0.015625	0.0130177514792899	0.0117302052785924	0.0133333333333333	0.00485436893203883	0.00598802395209581	0.0289256198347107	0.000767459708365311	0.0598290598290598	0.0033003300330033	0.00680272108843537	0.0176678445229682	0.005720823798627	0.0200573065902579	0.0214723926380368	0.00574712643678161	0.0141843971631206	0.00956937799043062	0.00192678227360308	0.00304878048780488	0.00167926112510495	0.0159151193633952	0.000850340136054422	0.0264150943396226	0.00410677618069815	0.00491803278688525	0.002997002997003	0.00649350649350649
[truncated: 51 more columns]
