# Supplementary material for: A Bayesian method for detecting pairwise associations in compositional data
Source: PLoS Comput Biol. 2017 Nov 15;13(11):e1005852. doi: 10.1371/journal.pcbi.1005852 (PMC5706738; doi:10.1371/journal.pcbi.1005852)
Supplement: S2 Data — All simulated datasets from sparseDOSSA, as well as the template dataset used. For details on how these were generated, see S2 Text. (ZIP) [file pcbi.1005852.s005.zip › S2_data/sparseDOSSA_posterior_fornix_template_cor_value_-0.3/BugBugMatrix_assoc_d_22.txt]

Feature_BugToBugAssociations_a_7_d_1_1	0	0.00247524752475248	0.0115532734274711	0.0022075055187638	0.00074794315632012	0.00462249614791988	0.00226244343891403	0.00265957446808511	0.033203125	0.0146137787056367	0.0120481927710843	0.00696055684454756	0.00162074554294976	0	0.00769230769230769	0.00363636363636364	0.00166666666666667	0.0357142857142857	0.0119225037257824	0.0102040816326531	0	0	0.00257731958762887	0.0457516339869281	0.00280898876404494	0.00149253731343284	0.0622222222222222	0	0	0	0.051948051948052	0	0.00235294117647059	0.00389863547758285	0.0113753877973113	0.00460829493087558	0.00481540930979133	0.0144230769230769	0	0	0.00467289719626168	0.00340136054421769	0	0.00185873605947955	0	0	0.0103806228373702	0	0.00766871165644172
Feature_BugToBugAssociations_a_7_d_1_2	0.000927643784786642	0.00577557755775578	0	0.0022075055187638	0.00224382946896036	0	0.00226244343891403	0	0.001953125	0.0146137787056367	0.00547645125958379	0	0.00162074554294976	0.00307062436028659	0.00256410256410256	0.00727272727272727	0.00333333333333333	0	0.0014903129657228	0.0476190476190476	0.00165837479270315	0.00899550224887556	0.0077319587628866	0.0065359477124183	0	0.00149253731343284	0.00888888888888889	0.00363636363636364	0.00952380952380952	0.00157232704402516	0.00432900432900433	0.00105485232067511	0	0.00194931773879142	0.00206825232678387	0	0.00160513643659711	0.00240384615384615	0.00793650793650794	0	0.0373831775700935	0.00113378684807256	0.00204081632653061	0.00371747211895911	0	0.0209059233449477	0.00346020761245675	0.00900900900900901	0.00153374233128834
Feature_BugToBugAssociations_a_7_d_1_3	0	0	0	0	0	0	0.00226244343891403	0	0.001953125	0.00208768267223382	0	0	0.000810372771474878	0	0.00512820512820513	0.00181818181818182	0.00166666666666667	0.00357142857142857	0.0014903129657228	0.00340136054421769	0.00165837479270315	0	0.00257731958762887	0.0065359477124183	0.000702247191011236	0.00149253731343284	0.00444444444444444	0.00363636363636364	0.0285714285714286	0.00157232704402516	0.00865800865800866	0.00105485232067511	0	0	0.00103412616339193	0.00460829493087558	0	0.00240384615384615	0.00793650793650794	0	0	0	0	0	0.00268096514745308	0	0	0.00225225225225225	0.00153374233128834
Feature_BugToBugAssociations_a_7_d_1_4	0.000927643784786642	0.000825082508250825	0.00128369704749679	0.00883002207505519	0.00074794315632012	0.0323574730354391	0.0475113122171946	0.183510638297872	0.03125	0.00417536534446764	0.0646221248630887	0.00232018561484919	0	0.00614124872057318	0.00769230769230769	0	0.0216666666666667	0.0321428571428571	0.00596125186289121	0.054421768707483	0	0.0239880059970015	0	0.00326797385620915	0	0.0447761194029851	0	0.0181818181818182	0	0.00314465408805031	0.012987012987013	0	0.0658823529411765	0.00292397660818713	0.00413650465356774	0.00460829493087558	0.0417335473515249	0.0456730769230769	0	0	0	0	0.036734693877551	0.111524163568773	0	0	0	0	0.00153374233128834
Feature_BugToBugAssociations_a_7_d_1_5	0.977736549165121	0.963696369636964	0.903722721437741	0.841059602649007	0.884816753926702	0.855161787365177	0.771493212669683	0.502659574468085	0.734375	0.409185803757829	0.825848849945235	0.839907192575406	0.920583468395462	0.858751279426817	0.792307692307692	0.787272727272727	0.841666666666667	0.357142857142857	0.845007451564829	0.261904761904762	0.721393034825871	0.680659670164918	0.319587628865979	0.774509803921569	0.82935393258427	0.759701492537313	0.488888888888889	0.661818181818182	0.247619047619048	0.89622641509434	0.493506493506494	0.868143459915612	0.821176470588235	0.782651072124756	0.956566701137539	0.221198156682028	0.669341894060995	0.53125	0.638888888888889	0.876056338028169	0.224299065420561	0.95578231292517	0.916326530612245	0.847583643122677	0.780160857908847	0.341463414634146	0.913494809688581	0.81981981981982	0.909509202453988
Feature_BugToBugAssociations_a_7_d_1_6	0.000927643784786642	0	0	0	0.00448765893792072	0	0.0248868778280543	0.0132978723404255	0.005859375	0.336116910229645	0.0427163198247536	0.0580046403712297	0	0.00409416581371546	0.00256410256410256	0	0.00666666666666667	0.075	0	0	0.0033167495854063	0.00599700149925037	0.291237113402062	0.00326797385620915	0.0617977528089888	0	0	0.00363636363636364	0	0	0	0	0.00705882352941176	0	0.00103412616339193	0.188940092165899	0	0.0168269230769231	0	0.0169014084507042	0	0	0	0	0.0187667560321716	0.428571428571429	0	0.00225225225225225	0.00460122699386503
Feature_BugToBugAssociations_a_7_d_1_7	0.000927643784786642	0.00165016501650165	0.0410783055198973	0.0242825607064018	0.00149588631264024	0.0446841294298921	0	0.0372340425531915	0.017578125	0.0626304801670146	0	0.0116009280742459	0.0137763371150729	0.0358239508700102	0.0820512820512821	0.0254545454545455	0.0333333333333333	0.157142857142857	0.00745156482861401	0.0476190476190476	0.0497512437810945	0.0989505247376312	0.00515463917525773	0	0.00280898876404494	0.00149253731343284	0.0177777777777778	0.112727272727273	0.304761904761905	0.0125786163522013	0.194805194805195	0.0759493670886076	0.0164705882352941	0.0847953216374269	0.0062047569803516	0.115207373271889	0.00642054574638844	0.0336538461538462	0.00396825396825397	0.0835680751173709	0.0186915887850467	0.0124716553287982	0	0.00371747211895911	0.0402144772117962	0.132404181184669	0.00346020761245675	0	0.0368098159509202
Feature_BugToBugAssociations_a_7_d_1_8	0.000927643784786642	0.0107260726072607	0.0179717586649551	0.0816777041942605	0.0777860882572924	0.012326656394453	0.110859728506787	0.223404255319149	0.09375	0.081419624217119	0.00328587075575027	0.0324825986078886	0.0324149108589951	0.0573183213920164	0.0692307692307692	0.136363636363636	0.0566666666666667	0.239285714285714	0.117734724292101	0.41156462585034	0.134328358208955	0.122938530734633	0.335051546391753	0.0326797385620915	0.0849719101123595	0.144776119402985	0.297777777777778	0.0218181818181818	0.142857142857143	0.0628930817610063	0.168831168831169	0.0232067510548523	0.0423529411764706	0.107212475633528	0	0.271889400921659	0.195826645264847	0.326923076923077	0.285714285714286	0.00375586854460094	0.616822429906542	0.00453514739229025	0.0204081632653061	0.00185873605947955	0.109919571045576	0.00348432055749129	0.027681660899654	0.13963963963964	0.0230061349693252
Feature_BugToBugAssociations_a_7_d_1_9	0	0.00577557755775578	0.0102695763799743	0	0.00224382946896036	0.00462249614791988	0.00904977375565611	0.00797872340425532	0.009765625	0	0.00985761226725082	0.0185614849187935	0.000810372771474878	0.00614124872057318	0.00256410256410256	0.00181818181818182	0.00333333333333333	0.00357142857142857	0.0014903129657228	0.00340136054421769	0.00829187396351575	0.00899550224887556	0.0077319587628866	0.0359477124183007	0.00140449438202247	0	0.0266666666666667	0.0109090909090909	0	0.00786163522012579	0.012987012987013	0.020042194092827	0.0164705882352941	0.0087719298245614	0.0093071354705274	0.00460829493087558	0.00160513643659711	0.00240384615384615	0.00396825396825397	0.00469483568075117	0.014018691588785	0.00113378684807256	0.00612244897959184	0.00743494423791822	0.0187667560321716	0.0139372822299652	0.0069204152249135	0.00225225225225225	0.00153374233128834
Feature_BugToBugAssociations_a_7_d_1_10	0	0	0	0.00662251655629139	0	0	0.00226244343891403	0.00265957446808511	0.001953125	0.00208768267223382	0	0	0.00162074554294976	0.00307062436028659	0	0.00181818181818182	0	0.00357142857142857	0	0	0	0.00149925037481259	0	0.00326797385620915	0.000702247191011236	0	0	0.0109090909090909	0.0380952380952381	0	0.00865800865800866	0.00105485232067511	0	0.00292397660818713	0.00103412616339193	0.00460829493087558	0.00160513643659711	0.00721153846153846	0.00793650793650794	0.000938967136150235	0	0	0.00612244897959184	0.00371747211895911	0.00268096514745308	0.0209059233449477	0.0069204152249135	0.00225225225225225	0.00153374233128834
Feature_BugToBugAssociations_a_7_d_1_11	0.000927643784786642	0.00907590759075908	0	0	0.00822737471952132	0	0.00904977375565611	0.0212765957446809	0.0546875	0.00417536534446764	0.00328587075575027	0.00928074245939675	0.0137763371150729	0.0122824974411464	0.00769230769230769	0.00909090909090909	0.01	0.0678571428571429	0.0014903129657228	0.0952380952380952	0.00497512437810945	0.00449775112443778	0.00257731958762887	0.00980392156862745	0.0077247191011236	0.00597014925373134	0	0.00363636363636364	0.0285714285714286	0.00157232704402516	0.0173160173160173	0.00632911392405063	0.0188235294117647	0	0.00103412616339193	0.0184331797235023	0	0.00240384615384615	0.00396825396825397	0	0.0327102803738318	0.00566893424036281	0	0.00929368029739777	0.0160857908847185	0.00348432055749129	0.0069204152249135	0	0.00153374233128834
Feature_BugToBugAssociations_a_7_d_1_12	0.00371057513914657	0	0.00770218228498074	0.0022075055187638	0.00149588631264024	0.00154083204930663	0	0	0.001953125	0.0375782881002088	0	0.00232018561484919	0	0.00102354145342886	0.00512820512820513	0.00545454545454545	0	0.00714285714285714	0.0014903129657228	0.0102040816326531	0.0066334991708126	0.00749625187406297	0.0128865979381443	0.00326797385620915	0.00210674157303371	0.00149253731343284	0.08	0.00363636363636364	0.00952380952380952	0.00471698113207547	0.012987012987013	0.00105485232067511	0.00235294117647059	0.00292397660818713	0.0031023784901758	0.0368663594470046	0.0160513643659711	0.00240384615384615	0.00396825396825397	0.0028169014084507	0.0186915887850467	0	0.00204081632653061	0	0.00268096514745308	0.0104529616724739	0.013840830449827	0.00675675675675676	0.00460122699386503
Feature_BugToBugAssociations_a_7_d_1_13	0.0102040816326531	0	0.00256739409499358	0.0264900662251656	0.0149588631264024	0.0400616332819723	0.00904977375565611	0.00265957446808511	0.001953125	0.0271398747390397	0.0219058050383352	0.0162412993039443	0.00891410048622366	0.00307062436028659	0.00512820512820513	0.0127272727272727	0.00666666666666667	0.00357142857142857	0.0029806259314456	0.0340136054421769	0.0480928689883914	0.0269865067466267	0.0077319587628866	0.0228758169934641	0.00491573033707865	0.0358208955223881	0.00888888888888889	0.101818181818182	0.142857142857143	0.00157232704402516	0.00865800865800866	0.00105485232067511	0.00470588235294118	0.00194931773879142	0.00206825232678387	0.105990783410138	0.0465489566613162	0.00961538461538462	0.00396825396825397	0	0.00934579439252336	0.00680272108843537	0.00612244897959184	0.00371747211895911	0	0.0104529616724739	0.00346020761245675	0.00225225225225225	0
Feature_BugToBugAssociations_a_7_d_1_14	0.00278293135435993	0	0.00385109114249037	0.00441501103752759	0.00074794315632012	0.00462249614791988	0.00904977375565611	0.00265957446808511	0.009765625	0.00417536534446764	0.0109529025191676	0.00232018561484919	0.00405186385737439	0.00921187308085977	0.0102564102564103	0.00727272727272727	0.0133333333333333	0.0142857142857143	0.0014903129657228	0.0204081632653061	0.0199004975124378	0.00899550224887556	0.00515463917525773	0.0522875816993464	0.000702247191011236	0.00149253731343284	0.00444444444444444	0.0436363636363636	0.0476190476190476	0.00628930817610063	0.00432900432900433	0.00105485232067511	0.00235294117647059	0	0.00103412616339193	0.0184331797235023	0.014446227929374	0.00240384615384615	0.0317460317460317	0.0112676056338028	0.0233644859813084	0.0090702947845805	0.00408163265306122	0.00557620817843866	0.00804289544235925	0.0139372822299652	0.00346020761245675	0.0135135135135135	0.00460122699386503
[truncated: 51 more columns]
