# Supplementary material for: A Bayesian method for detecting pairwise associations in compositional data
Source: PLoS Comput Biol. 2017 Nov 15;13(11):e1005852. doi: 10.1371/journal.pcbi.1005852 (PMC5706738; doi:10.1371/journal.pcbi.1005852)
Supplement: S2 Data — All simulated datasets from sparseDOSSA, as well as the template dataset used. For details on how these were generated, see S2 Text. (ZIP) [file pcbi.1005852.s005.zip › S2_data/sparseDOSSA_posterior_fornix_template_cor_value_-0.3/BugBugMatrix_assoc_d_64.txt]

Feature_BugToBugAssociations_a_7_d_1_1	0	0.00099403578528827	0.0116279069767442	0.0164271047227926	0.0240963855421687	0.0125	0	0.00186915887850467	0.00495662949194548	0.0033003300330033	0	0.0034965034965035	0	0	0	0	0.00160771704180064	0	0.000950570342205323	0.00513573000733676	0.0136736554238833	0.00784313725490196	0.0130548302872063	0.0106100795755968	0	0	0.0311526479750779	0	0.00409276944065484	0.00176056338028169	0	0	0	0.00204918032786885	0	0	0.0159798149705635	0.00233100233100233	0.00956429330499469	0	0	0	0	0.00181159420289855	0.0119047619047619	0	0	0	0
Feature_BugToBugAssociations_a_7_d_1_2	0.0025974025974026	0	0.00872093023255814	0.00205338809034908	0.0120481927710843	0	0.00114025085518814	0.0280373831775701	0	0.000825082508250825	0.072463768115942	0.0174825174825175	0.00325732899022801	0	0.0120481927710843	0.0118152524167562	0.00160771704180064	0.00865051903114187	0	0.000733675715333822	0.00455788514129444	0.0117647058823529	0.00522193211488251	0.00397877984084881	0.00667779632721202	0	0	0.00744416873449132	0.00954979536152797	0.000880281690140845	0.0151515151515152	0.0138248847926267	0.00491803278688525	0	0	0	0.00252312867956266	0.0174825174825175	0.00106269925611052	0.00364520048602673	0	0.0015748031496063	0.0124688279301746	0.0072463768115942	0.0158730158730159	0	0.021551724137931	0.001230012300123	0.0013531799729364
Feature_BugToBugAssociations_a_7_d_1_3	0	0	0.00290697674418605	0.00205338809034908	0	0.00625	0.00228050171037628	0	0.00123915737298637	0	0	0.0034965034965035	0	0	0.00401606425702811	0.00107411385606874	0	0	0.000950570342205323	0	0	0	0.00261096605744125	0	0	0.0010752688172043	0.00311526479750779	0.00248138957816377	0	0	0.00216450216450216	0.00921658986175115	0.00163934426229508	0.00204918032786885	0.00261780104712042	0.000956937799043062	0	0.00116550116550117	0	0.00121506682867558	0.00735294117647059	0	0.00249376558603491	0.00181159420289855	0.0158730158730159	0.0155642023346304	0	0.001230012300123	0.0013531799729364
Feature_BugToBugAssociations_a_7_d_1_4	0.0303030303030303	0.00298210735586481	0.101744186046512	0	0.114457831325301	0.00625	0.0342075256556442	0.162616822429907	0	0.0033003300330033	0.00483091787439614	0.0104895104895105	0.00488599348534202	0.0108303249097473	0.00401606425702811	0.00107411385606874	0.0112540192926045	0.00346020761245675	0	0	0.056517775752051	0.00392156862745098	0.00261096605744125	0.0013262599469496	0	0	0.0809968847352025	0.0297766749379653	0.00409276944065484	0.0633802816901408	0.201298701298701	0.00460829493087558	0.121311475409836	0	0.0968586387434555	0	0.0176619007569386	0	0.00212539851222104	0	0.00735294117647059	0.0220472440944882	0.0124688279301746	0.125	0.0158730158730159	0.0466926070038911	0.00431034482758621	0	0.0013531799729364
Feature_BugToBugAssociations_a_7_d_1_5	0.832900432900433	0.914512922465209	0.552325581395349	0.655030800821355	0.620481927710843	0.45625	0.85290763968073	0.471028037383178	0.924411400247832	0.908415841584158	0.51207729468599	0.590909090909091	0.864820846905538	0.888086642599278	0.51004016064257	0.937701396348013	0.861736334405145	0.55363321799308	0.931558935361217	0.876742479823918	0.873290793072015	0.505882352941176	0.744125326370757	0.802387267904509	0.904841402337229	0.888172043010753	0.644859813084112	0.506203473945409	0.896316507503411	0.886443661971831	0.569264069264069	0.576036866359447	0.673770491803279	0.625	0.714659685863874	0.948325358851675	0.92094196804037	0.874125874125874	0.863974495217853	0.826245443499392	0.661764705882353	0.943307086614173	0.875311720698254	0.668478260869565	0.619047619047619	0.607003891050584	0.603448275862069	0.953259532595326	0.88362652232747
Feature_BugToBugAssociations_a_7_d_1_6	0	0	0.0261627906976744	0.147843942505133	0	0.1	0.00456100342075257	0	0	0.000825082508250825	0.00966183574879227	0.013986013986014	0.00162866449511401	0.00180505415162455	0.0562248995983936	0.00214822771213749	0.0305466237942122	0	0.00475285171102662	0	0	0.0117647058823529	0.0234986945169713	0.0119363395225464	0.00166944908180301	0.00752688172043011	0.0186915887850467	0.377171215880893	0.0477489768076398	0	0	0	0	0.0614754098360656	0.0104712041884817	0	0.00504625735912532	0.00116550116550117	0.00106269925611052	0	0.0147058823529412	0	0	0	0.00793650793650794	0.00778210116731518	0	0	0
Feature_BugToBugAssociations_a_7_d_1_7	0.00952380952380952	0.00099403578528827	0.223837209302326	0	0.0120481927710843	0.04375	0.00228050171037628	0.00747663551401869	0.0111524163568773	0.00165016501650165	0.0676328502415459	0.0314685314685315	0.0211726384364821	0.0162454873646209	0.172690763052209	0.0214822771213749	0.0321543408360129	0.133217993079585	0.0133079847908745	0.0117388114453412	0.00820419325432999	0.172549019607843	0.0339425587467363	0.0477453580901857	0.00166944908180301	0	0.00311526479750779	0.00248138957816377	0	0.00880281690140845	0.119047619047619	0.0184331797235023	0.0934426229508197	0.00819672131147541	0.00261780104712042	0	0.00588730025231287	0.0174825174825175	0.048884165781084	0	0.0220588235294118	0.0125984251968504	0.0124688279301746	0.0108695652173913	0.00793650793650794	0.0778210116731518	0.189655172413793	0.002460024600246	0.0297699594046008
Feature_BugToBugAssociations_a_7_d_1_8	0.102164502164502	0.0536779324055666	0.00290697674418605	0.141683778234086	0.156626506024096	0.18125	0.0524515393386545	0.242990654205607	0.0421313506815366	0.066006600660066	0.222222222222222	0.272727272727273	0.0928338762214984	0.0487364620938628	0.0843373493975904	0.0139634801288937	0.00643086816720257	0.245674740484429	0.0152091254752852	0.099046221570066	0.0355515041020966	0.235294117647059	0.0913838120104439	0.0729442970822281	0.0584307178631052	0.0946236559139785	0.0747663551401869	0.00496277915632754	0	0.0184859154929577	0.0562770562770563	0.285714285714286	0.0639344262295082	0.239754098360656	0.130890052356021	0.0105263157894737	0.0227081581160639	0.0745920745920746	0.0233793836344315	0.14823815309842	0.125	0.0031496062992126	0.00498753117206983	0.13768115942029	0.234126984126984	0.0700389105058366	0.0172413793103448	0.00615006150061501	0.0351826792963464
Feature_BugToBugAssociations_a_7_d_1_9	0.00173160173160173	0.00894632206759443	0.0174418604651163	0.0184804928131417	0.00602409638554217	0.00625	0.00912200684150513	0.00186915887850467	0	0.00742574257425743	0.0531400966183575	0	0.00488599348534202	0.00180505415162455	0.00401606425702811	0	0.00160771704180064	0.0259515570934256	0.00190114068441065	0.000733675715333822	0.00182315405651778	0.0156862745098039	0.00522193211488251	0.019893899204244	0.00667779632721202	0.0032258064516129	0.0623052959501558	0.0347394540942928	0.00136425648021828	0.00616197183098592	0.00649350649350649	0.00921658986175115	0.00163934426229508	0.0286885245901639	0.00785340314136126	0.00287081339712919	0.00420521446593776	0	0.0138150903294368	0.00607533414337789	0.0147058823529412	0.0031496062992126	0	0.00905797101449275	0.00793650793650794	0.00389105058365759	0.0129310344827586	0.020910209102091	0.0054127198917456
Feature_BugToBugAssociations_a_7_d_1_10	0.000865800865800866	0	0.00290697674418605	0	0	0.03125	0.00228050171037628	0.00186915887850467	0.00123915737298637	0	0	0.0384615384615385	0.00162866449511401	0.0126353790613718	0.00803212851405622	0.00107411385606874	0.00160771704180064	0.00865051903114187	0	0	0	0.00784313725490196	0	0	0.00500834724540901	0	0.00934579439252336	0	0.00136425648021828	0.00352112676056338	0.00216450216450216	0.00460829493087558	0.00163934426229508	0.00204918032786885	0.00261780104712042	0	0	0	0	0.00121506682867558	0.0294117647058824	0.0015748031496063	0.0174563591022444	0.00181159420289855	0.00396825396825397	0.0466926070038911	0	0	0.0040595399188092
Feature_BugToBugAssociations_a_7_d_1_11	0.000865800865800866	0.00298210735586481	0.0116279069767442	0.00616016427104723	0.0120481927710843	0.00625	0.0216647662485747	0.00373831775700935	0.00495662949194548	0	0.00483091787439614	0	0	0.0108303249097473	0.00803212851405622	0.00107411385606874	0.045016077170418	0.00865051903114187	0.0218631178707224	0	0.000911577028258888	0.0196078431372549	0.0600522193211488	0.00663129973474801	0.00333889816360601	0.0010752688172043	0.00311526479750779	0.00248138957816377	0.00272851296043656	0.00176056338028169	0.00216450216450216	0.032258064516129	0.00819672131147541	0.0122950819672131	0.0261780104712042	0.0267942583732057	0.00252312867956266	0.00932400932400932	0.0116896918172157	0.00243013365735115	0.0808823529411765	0.0047244094488189	0.0224438902743142	0.0108695652173913	0.00396825396825397	0.0739299610894942	0.120689655172414	0.00984009840098401	0.0121786197564276
Feature_BugToBugAssociations_a_7_d_1_12	0.0025974025974026	0	0.00581395348837209	0.00205338809034908	0.0120481927710843	0.0125	0.00456100342075257	0.011214953271028	0.00247831474597274	0.000825082508250825	0	0.00699300699300699	0.00325732899022801	0.00180505415162455	0.0160642570281124	0.00107411385606874	0.00160771704180064	0.00173010380622837	0.00190114068441065	0.00146735143066764	0	0	0.00261096605744125	0.0013262599469496	0.010016694490818	0	0.0249221183800623	0.00248138957816377	0.00136425648021828	0.000880281690140845	0	0.00460829493087558	0	0.0184426229508197	0.00261780104712042	0.000956937799043062	0	0	0.00106269925611052	0	0.0294117647058824	0.0047244094488189	0.00498753117206983	0.0072463768115942	0.00793650793650794	0.00389105058365759	0.00431034482758621	0.001230012300123	0
Feature_BugToBugAssociations_a_7_d_1_13	0.0155844155844156	0.0139165009940358	0	0.00205338809034908	0.00602409638554217	0.125	0.00456100342075257	0.0523364485981308	0.00495662949194548	0.00412541254125413	0.0144927536231884	0	0	0.00541516245487365	0.112449799196787	0.00537056928034372	0	0.00173010380622837	0.000950570342205323	0.00440205429200293	0.000911577028258888	0.00392156862745098	0.0156657963446475	0.0013262599469496	0	0.0021505376344086	0.00311526479750779	0	0.0259208731241473	0.00704225352112676	0.0194805194805195	0.00460829493087558	0.00819672131147541	0	0	0	0	0	0.00743889479277365	0.00121506682867558	0.00735294117647059	0.0015748031496063	0.0324189526184539	0.0144927536231884	0	0.0389105058365759	0.00862068965517241	0.003690036900369	0.0054127198917456
Feature_BugToBugAssociations_a_7_d_1_14	0.000865800865800866	0.00099403578528827	0.0319767441860465	0.00616016427104723	0.0240963855421687	0.0125	0.00798175598631699	0.0149532710280374	0.00247831474597274	0.0033003300330033	0.0386473429951691	0.0104895104895105	0.00162866449511401	0.00180505415162455	0.00803212851405622	0.00214822771213749	0.00482315112540193	0.00865051903114187	0.00665399239543726	0	0.00455788514129444	0.00392156862745098	0	0.019893899204244	0.00166944908180301	0.0021505376344086	0.0404984423676012	0.0297766749379653	0.00545702592087312	0.000880281690140845	0.00649350649350649	0.0368663594470046	0.0213114754098361	0	0.00261780104712042	0.00956937799043062	0.00252312867956266	0.00233100233100233	0.0159404888416578	0.00972053462940462	0	0.0015748031496063	0.00249376558603491	0.0036231884057971	0.0476190476190476	0.00778210116731518	0.0172413793103448	0	0.020297699594046
[truncated: 51 more columns]
