# Supplementary material for: A Bayesian method for detecting pairwise associations in compositional data
Source: PLoS Comput Biol. 2017 Nov 15;13(11):e1005852. doi: 10.1371/journal.pcbi.1005852 (PMC5706738; doi:10.1371/journal.pcbi.1005852)
Supplement: S2 Data — All simulated datasets from sparseDOSSA, as well as the template dataset used. For details on how these were generated, see S2 Text. (ZIP) [file pcbi.1005852.s005.zip › S2_data/sparseDOSSA_posterior_fornix_template_cor_value_-0.3/BugBugMatrixCounts_assoc_d_9.txt]

Feature_BugToBugAssociations_a_7_d_1_1	0	0	1	0	0	0	1	0	2	3	0	2	2	5	1	2	0	1	2	0	0	1	0	0	1	2	6	3	2	1	1	3	0	2	5	0	1	12	1	17	1	2	1	7	0	2	0	1	0
Feature_BugToBugAssociations_a_7_d_1_2	1	0	0	0	5	7	1	0	2	4	4	8	3	0	1	1	0	3	7	0	12	1	0	1	1	0	4	1	1	1	0	5	2	0	1	2	1	10	2	0	1	17	2	6	4	2	1	2	1
Feature_BugToBugAssociations_a_7_d_1_3	0	0	1	0	1	1	0	1	1	0	2	1	0	0	1	1	0	0	0	1	1	1	0	1	1	0	1	1	1	1	1	2	0	0	1	0	1	0	1	0	1	1	1	0	0	0	1	1	0
Feature_BugToBugAssociations_a_7_d_1_4	16	1	21	3	1	18	94	4	8	1	2	27	12	1	3	5	1	39	2	37	0	71	36	10	7	0	0	5	9	22	3	6	0	2	11	3	7	4	10	5	0	1	69	26	9	49	4	0	1
Feature_BugToBugAssociations_a_7_d_1_5	794	1081	598	534	1076	255	391	131	47	226	311	159	696	534	406	70	1005	741	744	317	477	284	495	841	863	573	431	534	129	247	401	474	845	491	475	976	140	738	1168	338	131	388	202	929	644	101	259	899	914
Feature_BugToBugAssociations_a_7_d_1_6	1	0	0	0	7	1	0	0	2	2	0	2	1	58	0	0	0	21	34	1	0	76	0	2	0	0	0	0	12	0	19	6	0	1	117	0	0	19	1	58	77	23	0	31	1	0	32	2	58
Feature_BugToBugAssociations_a_7_d_1_7	2	19	30	4	1	1	84	34	1	35	3	4	4	1	10	52	1	33	8	8	48	1	47	0	20	2	10	48	0	7	16	16	15	0	1	26	16	33	2	48	7	0	11	8	58	61	0	32	2
Feature_BugToBugAssociations_a_7_d_1_8	91	56	38	34	7	13	3	2	4	93	4	131	22	94	5	21	14	3	130	113	103	28	45	20	56	128	64	51	88	13	40	25	37	8	62	38	4	0	121	112	52	4	108	65	15	138	3	4	51
Feature_BugToBugAssociations_a_7_d_1_9	1	1	4	1	6	19	13	6	2	5	1	3	5	2	2	3	5	0	5	1	1	1	17	7	2	7	3	14	1	1	1	4	3	2	2	6	1	3	3	1	5	5	1	1	2	0	3	1	16
Feature_BugToBugAssociations_a_7_d_1_10	1	5	3	1	3	3	1	1	1	0	2	2	0	0	0	4	1	6	0	1	0	2	1	1	0	1	0	0	1	1	0	0	4	1	0	2	1	0	0	2	0	0	1	1	0	1	0	0	2
Feature_BugToBugAssociations_a_7_d_1_11	0	2	18	2	0	1	25	1	6	5	0	9	0	0	0	4	23	0	3	3	1	16	25	22	19	21	14	1	5	1	4	1	15	25	17	3	14	4	24	5	14	6	5	3	0	17	3	1	1
Feature_BugToBugAssociations_a_7_d_1_12	2	4	1	5	4	2	1	1	2	14	2	8	1	12	4	2	1	9	2	0	5	1	3	0	0	0	3	2	1	11	1	2	2	1	1	1	9	3	6	1	0	0	1	6	1	0	0	3	5
Feature_BugToBugAssociations_a_7_d_1_13	4	26	5	4	1	6	4	8	0	7	23	0	3	25	8	0	2	0	0	2	3	5	5	5	13	11	2	15	1	15	0	2	11	7	6	3	2	2	7	0	3	3	1	0	1	6	14	6	7
Feature_BugToBugAssociations_a_7_d_1_14	1	4	4	3	2	12	12	3	3	2	3	12	2	7	2	1	4	3	1	6	2	1	0	2	2	3	2	1	0	2	0	1	6	1	2	2	2	2	2	4	4	1	0	3	1	3	3	1	7
[truncated: 51 more columns]
