# Supplementary material for: A Bayesian method for detecting pairwise associations in compositional data
Source: PLoS Comput Biol. 2017 Nov 15;13(11):e1005852. doi: 10.1371/journal.pcbi.1005852 (PMC5706738; doi:10.1371/journal.pcbi.1005852)
Supplement: S2 Data — All simulated datasets from sparseDOSSA, as well as the template dataset used. For details on how these were generated, see S2 Text. (ZIP) [file pcbi.1005852.s005.zip › S2_data/sparseDOSSA_posterior_fornix_template_cor_value_-0.3/BugBugMatrixCounts_assoc_d_62.txt]

Feature_BugToBugAssociations_a_7_d_1_1	0	1	1	1	1	0	0	1	3	0	0	1	1	0	0	1	1	2	0	7	1	0	2	0	3	2	6	0	0	0	0	2	3	1	3	0	16	0	4	1	1	0	4	0	1	6	1	3	0
Feature_BugToBugAssociations_a_7_d_1_2	0	8	4	5	1	1	0	7	3	2	2	3	2	5	4	0	0	2	10	9	1	3	0	3	3	2	5	1	4	1	4	0	1	1	0	4	3	2	1	1	1	9	1	0	0	2	3	2	0
Feature_BugToBugAssociations_a_7_d_1_3	1	0	1	1	0	0	1	2	1	0	0	0	1	0	1	1	1	0	1	1	1	1	1	1	1	1	0	0	0	1	1	1	1	0	0	0	1	1	0	1	1	1	1	0	1	0	0	0	1
Feature_BugToBugAssociations_a_7_d_1_4	4	0	58	1	1	62	13	1	1	15	0	1	1	2	3	6	1	1	0	0	20	2	9	2	26	11	0	30	0	0	47	1	2	13	0	16	23	20	20	10	36	7	1	5	1	1	0	68	0
Feature_BugToBugAssociations_a_7_d_1_5	345	150	701	222	867	596	117	11	361	54	741	524	1189	980	1110	357	258	437	87	425	632	264	300	476	361	719	591	1079	228	509	723	338	353	199	218	566	413	848	814	615	138	821	516	425	296	253	680	162	376
Feature_BugToBugAssociations_a_7_d_1_6	2	1	7	5	96	8	67	11	6	2	6	0	1	1	37	14	0	0	0	96	4	11	4	0	3	5	0	1	41	55	0	16	86	0	0	7	0	0	0	0	1	0	14	0	1	1	2	2	0
Feature_BugToBugAssociations_a_7_d_1_7	1	2	3	6	37	36	35	6	1	19	0	71	18	6	1	7	32	10	1	33	17	1	76	61	3	30	2	8	5	9	14	24	62	0	56	4	2	1	23	1	73	0	16	2	15	8	8	0	0
Feature_BugToBugAssociations_a_7_d_1_8	36	6	14	62	7	38	33	4	18	28	25	5	1	1	31	54	15	64	15	96	43	14	26	94	37	121	11	41	23	10	3	8	67	76	43	49	17	41	20	31	56	7	119	61	94	27	14	79	22
Feature_BugToBugAssociations_a_7_d_1_9	4	4	0	0	2	1	7	13	3	4	2	4	3	2	3	4	2	2	3	4	0	1	1	6	1	1	3	2	0	0	1	2	4	0	5	0	3	5	2	0	11	6	18	1	1	1	6	4	16
Feature_BugToBugAssociations_a_7_d_1_10	1	1	1	2	3	1	0	2	1	1	4	1	1	9	1	0	2	0	1	0	2	1	0	1	0	0	1	2	3	4	0	0	1	1	5	3	1	0	0	1	0	1	0	1	1	2	5	0	2
Feature_BugToBugAssociations_a_7_d_1_11	0	0	2	1	3	4	1	0	18	2	7	3	4	25	2	3	2	14	1	0	5	13	4	3	7	1	3	5	3	6	1	10	1	2	1	3	14	1	2	3	1	0	2	0	2	1	4	0	2
Feature_BugToBugAssociations_a_7_d_1_12	12	12	8	6	0	1	1	1	0	5	1	4	0	1	1	1	0	1	1	1	1	1	1	3	4	1	0	3	0	0	0	1	0	0	0	1	3	3	1	2	2	0	6	13	2	3	3	4	0
Feature_BugToBugAssociations_a_7_d_1_13	1	17	1	0	1	1	1	3	0	2	26	12	1	15	0	1	12	0	0	4	4	0	0	2	4	0	11	2	2	18	2	19	13	0	0	1	5	5	5	28	22	0	4	7	0	3	0	5	4
Feature_BugToBugAssociations_a_7_d_1_14	6	3	1	3	3	9	7	5	0	2	4	0	2	1	16	12	9	11	0	3	5	1	2	5	1	1	2	6	11	4	8	4	4	1	4	7	2	1	3	0	3	3	2	14	0	2	1	1	2
[truncated: 51 more columns]
