# Supplementary material for: A Bayesian method for detecting pairwise associations in compositional data
Source: PLoS Comput Biol. 2017 Nov 15;13(11):e1005852. doi: 10.1371/journal.pcbi.1005852 (PMC5706738; doi:10.1371/journal.pcbi.1005852)
Supplement: S2 Data — All simulated datasets from sparseDOSSA, as well as the template dataset used. For details on how these were generated, see S2 Text. (ZIP) [file pcbi.1005852.s005.zip › S2_data/sparseDOSSA_posterior_fornix_template_cor_value_-0.3/BugBugMatrixCounts_assoc_d_37.txt]

Feature_BugToBugAssociations_a_7_d_1_1	1	5	1	0	0	17	1	1	2	5	0	19	9	0	1	1	10	0	2	0	2	1	8	1	1	1	3	1	0	2	3	1	0	0	0	3	1	1	1	9	0	1	0	0	0	1	5	0	1
Feature_BugToBugAssociations_a_7_d_1_2	0	0	6	1	4	1	0	0	1	5	0	1	1	0	15	0	1	3	1	7	10	1	1	0	2	1	1	3	0	3	5	11	11	1	2	2	1	2	2	2	11	5	3	1	0	2	3	4	0
Feature_BugToBugAssociations_a_7_d_1_3	0	0	0	0	1	1	1	1	2	0	1	1	0	0	1	1	1	1	0	0	1	0	0	1	1	1	0	1	1	1	1	1	1	0	0	1	1	1	1	1	1	1	0	0	0	1	0	0	1
Feature_BugToBugAssociations_a_7_d_1_4	5	0	3	1	0	0	2	2	10	16	8	6	4	1	0	0	4	1	0	0	15	0	37	0	7	0	0	0	1	2	0	0	5	1	5	4	12	2	0	39	0	2	32	1	2	2	2	34	6
Feature_BugToBugAssociations_a_7_d_1_5	1188	832	577	115	336	67	170	334	418	333	182	392	847	293	989	300	404	722	305	609	702	571	799	802	888	162	572	707	16	64	154	226	716	896	259	151	1030	198	935	237	733	860	632	559	151	189	262	254	136
Feature_BugToBugAssociations_a_7_d_1_6	2	19	0	0	2	0	0	0	0	0	2	2	1	3	83	1	0	3	31	0	0	0	36	18	0	25	0	0	0	0	14	1	0	0	0	5	1	0	16	83	0	3	4	0	13	0	0	6	1
Feature_BugToBugAssociations_a_7_d_1_7	3	62	2	2	9	4	0	1	0	5	1	38	67	2	8	3	4	25	44	1	76	2	26	5	60	0	27	1	30	29	1	25	40	17	16	3	31	23	0	11	57	1	4	16	1	0	1	4	3
Feature_BugToBugAssociations_a_7_d_1_8	16	77	19	43	70	89	51	95	3	65	6	56	11	76	16	51	74	16	131	0	20	7	18	49	33	2	7	9	46	26	72	3	2	22	13	1	5	3	10	72	63	109	13	19	26	108	74	55	29
Feature_BugToBugAssociations_a_7_d_1_9	0	0	13	1	6	17	1	8	5	15	2	1	16	3	12	7	1	4	7	2	4	0	11	11	7	3	19	9	1	6	6	7	9	16	19	1	1	7	6	9	0	7	2	5	2	1	1	13	14
Feature_BugToBugAssociations_a_7_d_1_10	0	1	2	3	2	1	0	1	2	1	0	0	2	3	1	0	1	11	0	1	0	0	0	0	2	3	0	2	0	2	0	1	5	1	2	1	1	0	0	1	1	2	1	0	3	1	4	7	0
Feature_BugToBugAssociations_a_7_d_1_11	20	5	2	23	0	1	12	28	24	24	0	5	12	0	6	1	0	0	9	2	1	2	1	3	6	4	2	6	2	1	13	2	0	2	2	1	0	11	1	4	1	1	2	4	2	4	3	3	4
Feature_BugToBugAssociations_a_7_d_1_12	0	1	3	2	1	6	0	1	0	8	4	1	1	1	3	3	3	1	8	7	1	9	0	2	2	4	1	1	5	2	0	1	0	3	1	0	3	2	1	1	0	3	2	0	1	1	4	1	0
Feature_BugToBugAssociations_a_7_d_1_13	0	3	3	1	2	2	0	19	13	7	4	0	1	0	8	15	3	1	0	5	10	0	11	17	1	1	3	3	2	12	4	5	3	13	3	3	1	7	1	4	1	30	4	1	15	3	1	1	1
Feature_BugToBugAssociations_a_7_d_1_14	1	0	1	6	2	4	9	6	1	1	0	8	1	0	0	6	1	2	6	4	8	2	1	5	1	6	4	16	0	2	2	2	2	1	4	9	7	3	6	4	7	2	1	1	1	1	1	2	1
[truncated: 51 more columns]
