# Supplementary material for: A Bayesian method for detecting pairwise associations in compositional data
Source: PLoS Comput Biol. 2017 Nov 15;13(11):e1005852. doi: 10.1371/journal.pcbi.1005852 (PMC5706738; doi:10.1371/journal.pcbi.1005852)
Supplement: S2 Data — All simulated datasets from sparseDOSSA, as well as the template dataset used. For details on how these were generated, see S2 Text. (ZIP) [file pcbi.1005852.s005.zip › S2_data/sparseDOSSA_posterior_fornix_template_cor_value_-0.3/BugBugMatrix_assoc_d_53.txt]

Feature_BugToBugAssociations_a_7_d_1_1	0.0035650623885918	0.00353982300884956	0.0515222482435597	0.00166389351081531	0	0	0.00159235668789809	0.00107642626480086	0	0	0.00462107208872458	0	0	0	0	0	0	0.000869565217391304	0.00201816347124117	0.00367647058823529	0.0134228187919463	0.00641025641025641	0.00261096605744125	0.00323624595469256	0.0202020202020202	0.0016025641025641	0	0.00115606936416185	0.00510204081632653	0.00894854586129754	0	0	0	0.00336700336700337	0.000796178343949045	0	0.0075046904315197	0	0	0	0	0.0029585798816568	0.00167785234899329	0.00635930047694754	0.00484652665589661	0	0.0195121951219512	0.0173913043478261	0
Feature_BugToBugAssociations_a_7_d_1_2	0.0017825311942959	0.0123893805309735	0.00468384074941452	0.00166389351081531	0.00557103064066852	0	0.00159235668789809	0	0.00175131348511384	0.00411522633744856	0.0055452865064695	0.00162337662337662	0.001085776330076	0.00423728813559322	0	0	0.00186219739292365	0.000869565217391304	0	0	0.00671140939597315	0.00641025641025641	0.0182767624020888	0.00323624595469256	0.0101010101010101	0.0016025641025641	0.004149377593361	0	0.00255102040816327	0.00447427293064877	0.00098135426889107	0	0.00103734439834025	0.00336700336700337	0.00398089171974522	0.021978021978022	0	0	0.00680272108843537	0.00418410041841004	0.00671140939597315	0.00887573964497041	0	0.00317965023847377	0	0.0572916666666667	0.0048780487804878	0.00579710144927536	0.00290697674418605
Feature_BugToBugAssociations_a_7_d_1_3	0.0017825311942959	0	0.00234192037470726	0	0.00278551532033426	0	0	0.00107642626480086	0	0.00411522633744856	0.000924214417744917	0	0	0	0.00278551532033426	0	0	0.000869565217391304	0	0.00367647058823529	0	0.0128205128205128	0	0.00647249190938511	0.0101010101010101	0	0.00829875518672199	0.00115606936416185	0.00255102040816327	0.00223713646532438	0	0.00269541778975741	0	0	0	0	0	0.000938086303939962	0	0.00209205020920502	0	0	0.00167785234899329	0	0	0.00520833333333333	0.00975609756097561	0	0
Feature_BugToBugAssociations_a_7_d_1_4	0.0017825311942959	0.0212389380530973	0	0.00831946755407654	0.0417827298050139	0.135084427767355	0.00557324840764331	0	0.010507880910683	0	0.0341959334565619	0.025974025974026	0	0.00847457627118644	0.00278551532033426	0.0153846153846154	0.0204841713221601	0.00521739130434783	0.00201816347124117	0.0147058823529412	0.0268456375838926	0.346153846153846	0.0234986945169713	0.239482200647249	0	0.0144230769230769	0.004149377593361	0.0346820809248555	0	0.00894854586129754	0	0	0.00829875518672199	0.0505050505050505	0.000796178343949045	0	0.00187617260787992	0.00656660412757974	0.1859410430839	0	0.00536912751677852	0	0.00167785234899329	0.0254372019077901	0.0113085621970921	0.416666666666667	0.00975609756097561	0.0463768115942029	0.0116279069767442
Feature_BugToBugAssociations_a_7_d_1_5	0.828877005347594	0.948672566371681	0.559718969555035	0.628951747088186	0.81058495821727	0.645403377110694	0.886146496815287	0.876210979547901	0.936952714535902	0.798353909465021	0.914972273567468	0.896103896103896	0.893593919652552	0.764830508474576	0.545961002785515	0.858974358974359	0.761638733705773	0.909565217391304	0.821392532795156	0.676470588235294	0.580536912751678	0.269230769230769	0.660574412532637	0.249190938511327	0.757575757575758	0.873397435897436	0.228215767634855	0.853179190751445	0.581632653061224	0.894854586129754	0.980372914622179	0.665768194070081	0.940871369294606	0.555555555555556	0.939490445859873	0.846153846153846	0.656660412757974	0.935272045028143	0.609977324263039	0.817991631799163	0.669798657718121	0.751479289940828	0.790268456375839	0.802861685214626	0.946688206785137	0.161458333333333	0.297560975609756	0.701449275362319	0.718023255813954
Feature_BugToBugAssociations_a_7_d_1_6	0	0	0	0.0665557404326123	0	0.0225140712945591	0.0565286624203822	0.0602798708288482	0	0	0.000924214417744917	0	0.0271444082519001	0.0190677966101695	0.0222841225626741	0	0.0446927374301676	0.00434782608695652	0.00100908173562059	0.0404411764705882	0.26510067114094	0.243589743589744	0.00261096605744125	0.0420711974110032	0.0101010101010101	0.00480769230769231	0.174273858921162	0.00578034682080925	0	0.00223713646532438	0	0.129380053908356	0.00103734439834025	0.0471380471380471	0	0	0.0825515947467167	0.00469043151969981	0.0748299319727891	0	0.061744966442953	0	0.00838926174496644	0.00794912559618442	0.00161550888529887	0.151041666666667	0	0.115942028985507	0
Feature_BugToBugAssociations_a_7_d_1_7	0.0017825311942959	0	0.0304449648711944	0.104825291181364	0.00835654596100279	0.00187617260787992	0.0151273885350318	0.00538213132400431	0.0175131348511384	0	0.011090573012939	0.0194805194805195	0.011943539630836	0.00423728813559322	0.00835654596100279	0.0102564102564103	0	0	0.00403632694248234	0.0551470588235294	0.00335570469798658	0	0.010443864229765	0.00323624595469256	0.0101010101010101	0.0304487179487179	0.0705394190871369	0.00115606936416185	0.114795918367347	0.0246085011185682	0.00294406280667321	0.129380053908356	0.00103734439834025	0.148148148148148	0.0262738853503185	0.00366300366300366	0.0600375234521576	0.000938086303939962	0.00226757369614512	0.106694560669456	0.0442953020134228	0.0029585798816568	0.00671140939597315	0	0.00565428109854604	0	0.136585365853659	0.00869565217391304	0.061046511627907
Feature_BugToBugAssociations_a_7_d_1_8	0.126559714795009	0.00353982300884956	0.325526932084309	0.141430948419301	0.0696378830083565	0.131332082551595	0.0127388535031847	0.0473627556512379	0.00525394045534151	0.0699588477366255	0.00277264325323475	0.0227272727272727	0.0445168295331162	0.129237288135593	0.37883008356546	0.00769230769230769	0.128491620111732	0.0469565217391304	0.141271442986882	0.165441176470588	0.023489932885906	0.0448717948717949	0.216710182767624	0.381877022653722	0.0202020202020202	0.0256410256410256	0.477178423236515	0.0312138728323699	0.204081632653061	0.0223713646532438	0.00294406280667321	0.00539083557951483	0.0103734439834025	0.0976430976430976	0.00636942675159236	0.0879120879120879	0.163227016885553	0.0365853658536585	0.0793650793650794	0.0481171548117155	0.183892617449664	0.144970414201183	0.172818791946309	0.14308426073132	0.0169628432956381	0.0104166666666667	0.439024390243902	0.0463768115942029	0.113372093023256
Feature_BugToBugAssociations_a_7_d_1_9	0.0017825311942959	0.00176991150442478	0.00234192037470726	0.0149750415973378	0.00557103064066852	0.00562851782363977	0.0103503184713376	0	0.00875656742556918	0.0123456790123457	0.000924214417744917	0.00487012987012987	0.00325732899022801	0.00635593220338983	0.00278551532033426	0.041025641025641	0.00558659217877095	0.00695652173913044	0.0161453077699294	0.0110294117647059	0.0469798657718121	0.0192307692307692	0	0.0453074433656958	0.0101010101010101	0.00641025641025641	0	0.0104046242774566	0.00510204081632653	0.00223713646532438	0.00196270853778214	0.00539083557951483	0	0.0202020202020202	0.000796178343949045	0.0146520146520147	0.00187617260787992	0.00187617260787992	0.0204081632653061	0.00627615062761506	0.00268456375838926	0.029585798816568	0.00503355704697987	0	0.00484652665589661	0.0104166666666667	0.0048780487804878	0.0318840579710145	0.0552325581395349
Feature_BugToBugAssociations_a_7_d_1_10	0.0017825311942959	0	0	0.00166389351081531	0.0139275766016713	0.0150093808630394	0.000796178343949045	0	0	0	0.00184842883548983	0.00487012987012987	0.001085776330076	0.0127118644067797	0.00278551532033426	0	0.0037243947858473	0	0	0.00735294117647059	0	0.0128205128205128	0.031331592689295	0	0	0.00320512820512821	0.012448132780083	0.00115606936416185	0.00255102040816327	0.0111856823266219	0.00098135426889107	0.00539083557951483	0.00103734439834025	0.00673400673400673	0.000796178343949045	0	0.00375234521575985	0.00281425891181989	0.00226757369614512	0.00209205020920502	0.00134228187919463	0.0029585798816568	0.00167785234899329	0	0	0.0260416666666667	0	0.00289855072463768	0.00290697674418605
Feature_BugToBugAssociations_a_7_d_1_11	0.0017825311942959	0.00176991150442478	0.0117096018735363	0.00166389351081531	0.00278551532033426	0.0225140712945591	0	0.00322927879440258	0.00350262697022767	0.065843621399177	0.0129390018484288	0.0146103896103896	0.00325732899022801	0.00635593220338983	0.0194986072423398	0.0230769230769231	0.00186219739292365	0.00782608695652174	0.00201816347124117	0.00367647058823529	0.00335570469798658	0.00641025641025641	0.02088772845953	0.0129449838187702	0.0606060606060606	0.0016025641025641	0	0.0173410404624277	0.00510204081632653	0	0	0.045822102425876	0.029045643153527	0.0269360269360269	0.000796178343949045	0.00732600732600733	0.0168855534709193	0.000938086303939962	0.00453514739229025	0	0.0147651006711409	0.0325443786982249	0.00335570469798658	0.00317965023847377	0.00323101777059774	0.145833333333333	0	0.00289855072463768	0.00872093023255814
Feature_BugToBugAssociations_a_7_d_1_12	0.0017825311942959	0	0.00234192037470726	0.00166389351081531	0.00278551532033426	0.00562851782363977	0.00238853503184713	0.00215285252960172	0.00175131348511384	0	0	0.00324675324675325	0	0	0	0.00256410256410256	0	0.00869565217391304	0.00605449041372351	0.0110294117647059	0.0134228187919463	0.00641025641025641	0	0	0	0.00641025641025641	0.004149377593361	0.0092485549132948	0.0433673469387755	0	0.00588812561334642	0	0.0020746887966805	0	0.00159235668789809	0.00732600732600733	0.00375234521575985	0.000938086303939962	0	0.00418410041841004	0.00402684563758389	0.00591715976331361	0.00167785234899329	0.00158982511923688	0	0	0.0292682926829268	0	0
Feature_BugToBugAssociations_a_7_d_1_13	0.0249554367201426	0.00353982300884956	0.00234192037470726	0.0249584026622296	0.011142061281337	0	0.00636942675159236	0.00107642626480086	0.00700525394045534	0.00411522633744856	0.000924214417744917	0.00162337662337662	0	0.0190677966101695	0.00278551532033426	0.0358974358974359	0.00186219739292365	0.00173913043478261	0.00100908173562059	0	0	0.0192307692307692	0.00783289817232376	0.00647249190938511	0.0202020202020202	0.0288461538461538	0.016597510373444	0.0323699421965318	0.00255102040816327	0.0111856823266219	0.00294406280667321	0	0.0020746887966805	0.0336700336700337	0.00636942675159236	0	0	0.00656660412757974	0.0090702947845805	0.00209205020920502	0	0.0118343195266272	0.00167785234899329	0.00317965023847377	0.00484652665589661	0.015625	0.0390243902439024	0.0173913043478261	0.0203488372093023
Feature_BugToBugAssociations_a_7_d_1_14	0.0017825311942959	0.00353982300884956	0.00702576112412178	0.00166389351081531	0.0250696378830084	0.0150093808630394	0.000796178343949045	0.00215285252960172	0.00700525394045534	0.0411522633744856	0.00831792975970425	0.00487012987012987	0.0141150922909881	0.0254237288135593	0.011142061281337	0.00512820512820513	0.0297951582867784	0.00608695652173913	0.00302724520686176	0.00735294117647059	0.0167785234899329	0.00641025641025641	0.00522193211488251	0.00647249190938511	0.0707070707070707	0.0016025641025641	0	0.00115606936416185	0.0306122448979592	0.00671140939597315	0.00098135426889107	0.0107816711590297	0.00311203319502075	0.00673400673400673	0.0119426751592357	0.010989010989011	0.00187617260787992	0.00187617260787992	0.00453514739229025	0.00627615062761506	0.00536912751677852	0.00591715976331361	0.00335570469798658	0.00317965023847377	0	0	0.00975609756097561	0.00289855072463768	0.00581395348837209
[truncated: 51 more columns]
