# Supplementary material for: A Bayesian method for detecting pairwise associations in compositional data
Source: PLoS Comput Biol. 2017 Nov 15;13(11):e1005852. doi: 10.1371/journal.pcbi.1005852 (PMC5706738; doi:10.1371/journal.pcbi.1005852)
Supplement: S2 Data — All simulated datasets from sparseDOSSA, as well as the template dataset used. For details on how these were generated, see S2 Text. (ZIP) [file pcbi.1005852.s005.zip › S2_data/sparseDOSSA_posterior_fornix_template_cor_value_-0.3/BugBugMatrix_assoc_d_62.txt]

Feature_BugToBugAssociations_a_7_d_1_1	0	0.0048780487804878	0.00124688279301746	0.00317460317460317	0.000978473581213307	0	0	0.0149253731343284	0.00721153846153846	0	0	0.00158982511923688	0.000816326530612245	0	0	0.00216919739696312	0.00298507462686567	0.00367647058823529	0	0.0103092783505155	0.00135869565217391	0	0.00469483568075117	0	0.0066079295154185	0.00223463687150838	0.0094488188976378	0	0	0	0	0.00469483568075117	0.00501672240802676	0.00340136054421769	0.00895522388059702	0	0.0318091451292246	0	0.00446927374301676	0.00144092219020173	0.00289017341040462	0	0.00568181818181818	0	0.00240963855421687	0.0193548387096774	0.00137551581843191	0.00909090909090909	0
Feature_BugToBugAssociations_a_7_d_1_2	0	0.0390243902439024	0.00498753117206983	0.0158730158730159	0.000978473581213307	0.00131926121372032	0	0.104477611940299	0.00721153846153846	0.0147058823529412	0.00244498777506112	0.00476947535771065	0.00163265306122449	0.00477099236641221	0.00330578512396694	0	0	0.00367647058823529	0.0833333333333333	0.0132547864506627	0.00135869565217391	0.00958466453674121	0	0.0045662100456621	0.0066079295154185	0.00223463687150838	0.0078740157480315	0.000847457627118644	0.0125	0.00162074554294976	0.00497512437810945	0	0.00167224080267559	0.00340136054421769	0	0.00605143721633888	0.00596421471172962	0.0021551724137931	0.00111731843575419	0.00144092219020173	0.00289017341040462	0.0105263157894737	0.00142045454545455	0	0	0.00645161290322581	0.00412654745529574	0.00606060606060606	0
Feature_BugToBugAssociations_a_7_d_1_3	0.00242130750605327	0	0.00124688279301746	0.00317460317460317	0	0	0.00353356890459364	0.0298507462686567	0.00240384615384615	0	0	0	0.000816326530612245	0	0.000826446280991736	0.00216919739696312	0.00298507462686567	0	0.00833333333333333	0.00147275405007364	0.00135869565217391	0.00319488817891374	0.00234741784037559	0.0015220700152207	0.00220264317180617	0.00111731843575419	0	0	0	0.00162074554294976	0.00124378109452736	0.00234741784037559	0.00167224080267559	0	0	0	0.00198807157057654	0.00107758620689655	0	0.00144092219020173	0.00289017341040462	0.00116959064327485	0.00142045454545455	0	0.00240963855421687	0	0	0	0.00235294117647059
Feature_BugToBugAssociations_a_7_d_1_4	0.00968523002421308	0	0.0723192019950125	0.00317460317460317	0.000978473581213307	0.0817941952506596	0.0459363957597173	0.0149253731343284	0.00240384615384615	0.110294117647059	0	0.00158982511923688	0.000816326530612245	0.00190839694656489	0.00247933884297521	0.0130151843817787	0.00298507462686567	0.00183823529411765	0	0	0.0271739130434783	0.00638977635782748	0.0211267605633803	0.0030441400304414	0.0572687224669604	0.0122905027932961	0	0.0254237288135593	0	0	0.0584577114427861	0.00234741784037559	0.00334448160535117	0.0442176870748299	0	0.0242057488653555	0.0457256461232604	0.021551724137931	0.0223463687150838	0.0144092219020173	0.104046242774566	0.00818713450292398	0.00142045454545455	0.00945179584120983	0.00240963855421687	0.0032258064516129	0	0.206060606060606	0
Feature_BugToBugAssociations_a_7_d_1_5	0.835351089588378	0.731707317073171	0.874064837905237	0.704761904761905	0.848336594911937	0.786279683377309	0.413427561837456	0.164179104477612	0.867788461538462	0.397058823529412	0.905867970660147	0.833068362480127	0.970612244897959	0.935114503816794	0.917355371900826	0.774403470715835	0.770149253731343	0.803308823529412	0.725	0.625920471281296	0.858695652173913	0.843450479233227	0.704225352112676	0.724505327245053	0.795154185022026	0.803351955307263	0.930708661417323	0.914406779661017	0.7125	0.824959481361426	0.899253731343284	0.793427230046948	0.590301003344482	0.67687074829932	0.650746268656716	0.856278366111952	0.821073558648111	0.913793103448276	0.909497206703911	0.886167146974063	0.398843930635838	0.960233918128655	0.732954545454545	0.803402646502836	0.713253012048193	0.816129032258065	0.9353507565337	0.490909090909091	0.884705882352941
Feature_BugToBugAssociations_a_7_d_1_6	0.00484261501210654	0.0048780487804878	0.00872817955112219	0.0158730158730159	0.0939334637964775	0.0105540897097625	0.236749116607774	0.164179104477612	0.0144230769230769	0.0147058823529412	0.00733496332518337	0	0.000816326530612245	0.000954198473282443	0.0305785123966942	0.0303687635574837	0	0	0	0.141384388807069	0.00543478260869565	0.0351437699680511	0.00938967136150235	0	0.0066079295154185	0.00558659217877095	0	0.000847457627118644	0.128125	0.0891410048622366	0	0.0375586854460094	0.1438127090301	0	0	0.010590015128593	0	0	0	0	0.00289017341040462	0	0.0198863636363636	0	0.00240963855421687	0.0032258064516129	0.00275103163686382	0.00606060606060606	0
Feature_BugToBugAssociations_a_7_d_1_7	0.00242130750605327	0.00975609756097561	0.00374064837905237	0.019047619047619	0.0362035225048924	0.0474934036939314	0.123674911660777	0.0895522388059701	0.00240384615384615	0.139705882352941	0	0.112877583465819	0.0146938775510204	0.00572519083969466	0.000826446280991736	0.0151843817787419	0.0955223880597015	0.0183823529411765	0.00833333333333333	0.04860088365243	0.0230978260869565	0.00319488817891374	0.178403755868545	0.0928462709284627	0.0066079295154185	0.0335195530726257	0.0031496062992126	0.00677966101694915	0.015625	0.0145867098865478	0.0174129353233831	0.0563380281690141	0.103678929765886	0	0.167164179104478	0.00605143721633888	0.00397614314115308	0.00107758620689655	0.0256983240223464	0.00144092219020173	0.210982658959538	0	0.0227272727272727	0.00378071833648393	0.036144578313253	0.0258064516129032	0.0110041265474553	0	0
Feature_BugToBugAssociations_a_7_d_1_8	0.0871670702179177	0.0292682926829268	0.0174563591022444	0.196825396825397	0.00684931506849315	0.050131926121372	0.11660777385159	0.0597014925373134	0.0432692307692308	0.205882352941176	0.0305623471882641	0.00794912559618442	0.000816326530612245	0.000954198473282443	0.0256198347107438	0.117136659436009	0.0447761194029851	0.117647058823529	0.125	0.141384388807069	0.0584239130434783	0.0447284345047923	0.0610328638497653	0.143074581430746	0.0814977973568282	0.135195530726257	0.0173228346456693	0.0347457627118644	0.071875	0.0162074554294976	0.00373134328358209	0.0187793427230047	0.112040133779264	0.258503401360544	0.128358208955224	0.0741301059001513	0.0337972166998012	0.0441810344827586	0.0223463687150838	0.0446685878962536	0.161849710982659	0.00818713450292398	0.169034090909091	0.11531190926276	0.226506024096386	0.0870967741935484	0.0192572214580468	0.239393939393939	0.0517647058823529
Feature_BugToBugAssociations_a_7_d_1_9	0.00968523002421308	0.0195121951219512	0	0	0.00195694716242661	0.00131926121372032	0.0247349823321555	0.194029850746269	0.00721153846153846	0.0294117647058824	0.00244498777506112	0.00635930047694754	0.00244897959183673	0.00190839694656489	0.00247933884297521	0.00867678958785249	0.00597014925373134	0.00367647058823529	0.025	0.00589101620029455	0	0.00319488817891374	0.00234741784037559	0.0091324200913242	0.00220264317180617	0.00111731843575419	0.0047244094488189	0.00169491525423729	0	0	0.00124378109452736	0.00469483568075117	0.00668896321070234	0	0.0149253731343284	0	0.00596421471172962	0.00538793103448276	0.00223463687150838	0	0.0317919075144509	0.00701754385964912	0.0255681818181818	0.00189035916824197	0.00240963855421687	0.0032258064516129	0.00825309491059147	0.0121212121212121	0.0376470588235294
Feature_BugToBugAssociations_a_7_d_1_10	0.00242130750605327	0.0048780487804878	0.00124688279301746	0.00634920634920635	0.00293542074363992	0.00131926121372032	0	0.0298507462686567	0.00240384615384615	0.00735294117647059	0.00488997555012225	0.00158982511923688	0.000816326530612245	0.00858778625954199	0.000826446280991736	0	0.00597014925373134	0	0.00833333333333333	0	0.00271739130434783	0.00319488817891374	0	0.0015220700152207	0	0	0.0015748031496063	0.00169491525423729	0.009375	0.00648298217179903	0	0	0.00167224080267559	0.00340136054421769	0.0149253731343284	0.00453857791225416	0.00198807157057654	0	0	0.00144092219020173	0	0.00116959064327485	0	0.00189035916824197	0.00240963855421687	0.00645161290322581	0.00687757909215956	0	0.00470588235294118
Feature_BugToBugAssociations_a_7_d_1_11	0	0	0.00249376558603491	0.00317460317460317	0.00293542074363992	0.00527704485488127	0.00353356890459364	0	0.0432692307692308	0.0147058823529412	0.00855745721271394	0.00476947535771065	0.00326530612244898	0.0238549618320611	0.00165289256198347	0.00650759219088937	0.00597014925373134	0.0257352941176471	0.00833333333333333	0	0.00679347826086957	0.0415335463258786	0.00938967136150235	0.0045662100456621	0.0154185022026432	0.00111731843575419	0.0047244094488189	0.00423728813559322	0.009375	0.00972447325769854	0.00124378109452736	0.0234741784037559	0.00167224080267559	0.00680272108843537	0.00298507462686567	0.00453857791225416	0.0278330019880716	0.00107758620689655	0.00223463687150838	0.00432276657060519	0.00289017341040462	0	0.00284090909090909	0	0.00481927710843374	0.0032258064516129	0.00550206327372765	0	0.00470588235294118
Feature_BugToBugAssociations_a_7_d_1_12	0.0290556900726392	0.0585365853658537	0.00997506234413965	0.019047619047619	0	0.00131926121372032	0.00353356890459364	0.0149253731343284	0	0.0367647058823529	0.00122249388753056	0.00635930047694754	0	0.000954198473282443	0.000826446280991736	0.00216919739696312	0	0.00183823529411765	0.00833333333333333	0.00147275405007364	0.00135869565217391	0.00319488817891374	0.00234741784037559	0.0045662100456621	0.00881057268722467	0.00111731843575419	0	0.00254237288135593	0	0	0	0.00234741784037559	0	0	0	0.00151285930408472	0.00596421471172962	0.00323275862068966	0.00111731843575419	0.00288184438040346	0.00578034682080925	0	0.00852272727272727	0.0245746691871456	0.00481927710843374	0.00967741935483871	0.00412654745529574	0.0121212121212121	0
Feature_BugToBugAssociations_a_7_d_1_13	0.00242130750605327	0.0829268292682927	0.00124688279301746	0	0.000978473581213307	0.00131926121372032	0.00353356890459364	0.0447761194029851	0	0.0147058823529412	0.0317848410757946	0.0190779014308426	0.000816326530612245	0.0143129770992366	0	0.00216919739696312	0.0358208955223881	0	0	0.00589101620029455	0.00543478260869565	0	0	0.0030441400304414	0.00881057268722467	0	0.0173228346456693	0.00169491525423729	0.00625	0.0291734197730956	0.00248756218905473	0.0446009389671361	0.0217391304347826	0	0	0.00151285930408472	0.0099403578528827	0.00538793103448276	0.00558659217877095	0.0403458213256484	0.0635838150289017	0	0.00568181818181818	0.0132325141776938	0	0.00967741935483871	0	0.0151515151515152	0.00941176470588235
Feature_BugToBugAssociations_a_7_d_1_14	0.0145278450363196	0.0146341463414634	0.00124688279301746	0.00952380952380952	0.00293542074363992	0.0118733509234828	0.0247349823321555	0.0746268656716418	0	0.0147058823529412	0.00488997555012225	0	0.00163265306122449	0.000954198473282443	0.0132231404958678	0.0260303687635575	0.026865671641791	0.0202205882352941	0	0.00441826215022091	0.00679347826086957	0.00319488817891374	0.00469483568075117	0.0076103500761035	0.00220264317180617	0.00111731843575419	0.0031496062992126	0.00508474576271186	0.034375	0.00648298217179903	0.00995024875621891	0.00938967136150235	0.00668896321070234	0.00340136054421769	0.0119402985074627	0.010590015128593	0.00397614314115308	0.00107758620689655	0.00335195530726257	0	0.00867052023121387	0.00350877192982456	0.00284090909090909	0.0264650283553875	0	0.00645161290322581	0.00137551581843191	0.00303030303030303	0.00470588235294118
[truncated: 51 more columns]
