# Supplementary material for: A Bayesian method for detecting pairwise associations in compositional data
Source: PLoS Comput Biol. 2017 Nov 15;13(11):e1005852. doi: 10.1371/journal.pcbi.1005852 (PMC5706738; doi:10.1371/journal.pcbi.1005852)
Supplement: S2 Data — All simulated datasets from sparseDOSSA, as well as the template dataset used. For details on how these were generated, see S2 Text. (ZIP) [file pcbi.1005852.s005.zip › S2_data/sparseDOSSA_posterior_fornix_template_cor_value_-0.3/BugBugMatrix_assoc_d_25.txt]

Feature_BugToBugAssociations_a_7_d_1_1	0.00099304865938431	0	0.00515463917525773	0	0.00182149362477231	0.0588235294117647	0.0192307692307692	0	0	0	0.0101214574898785	0	0.00294985250737463	0	0.00202429149797571	0	0	0	0	0	0	0.00239234449760766	0.00169204737732657	0.0310880829015544	0.00555555555555556	0	0	0.0251141552511416	0.0104895104895105	0	0	0.00380952380952381	0.00209205020920502	0	0.0106194690265487	0.00176678445229682	0.00162337662337662	0.0033003300330033	0.00218340611353712	0	0	0.00580720092915215	0	0	0.018018018018018	0	0.0024330900243309	0.00109170305676856	0
Feature_BugToBugAssociations_a_7_d_1_2	0.00198609731876862	0.0138888888888889	0	0.00512820512820513	0.0218579234972678	0.156862745098039	0	0.00135135135135135	0.00129366106080207	0.0341685649202733	0.00404858299595142	0.00348432055749129	0.0442477876106195	0.0368098159509202	0	0.003003003003003	0	0.00619195046439629	0	0	0.00128865979381443	0.00717703349282297	0	0	0	0.0018796992481203	0.0201207243460765	0.0182648401826484	0.0104895104895105	0	0.00568181818181818	0.00476190476190476	0.00209205020920502	0.00219298245614035	0.00176991150442478	0.00176678445229682	0.00162337662337662	0.0033003300330033	0	0.00714285714285714	0	0.00813008130081301	0.004149377593361	0.00557324840764331	0.0045045045045045	0.00198807157057654	0	0.00109170305676856	0.00212765957446809
Feature_BugToBugAssociations_a_7_d_1_3	0	0	0.0103092783505155	0	0	0.0196078431372549	0.00641025641025641	0.00135135135135135	0	0.00455580865603645	0	0	0	0.00613496932515337	0.00202429149797571	0.001001001001001	0	0	0.00769230769230769	0.00147492625368732	0	0.00239234449760766	0.00169204737732657	0.00518134715025907	0	0	0	0	0	0.00557103064066852	0.0227272727272727	0.000952380952380952	0.00209205020920502	0	0	0.00176678445229682	0.00487012987012987	0.0033003300330033	0	0.00238095238095238	0.00189753320683112	0	0.00829875518672199	0	0	0.00397614314115308	0.0024330900243309	0	0
Feature_BugToBugAssociations_a_7_d_1_4	0	0.00694444444444444	0.00515463917525773	0.0102564102564103	0	0	0.0833333333333333	0.0891891891891892	0.0491591203104787	0	0	0	0	0	0.0526315789473684	0.036036036036036	0	0.0201238390092879	0.0115384615384615	0.0206489675516224	0.00128865979381443	0.0263157894736842	0.00338409475465313	0.077720207253886	0.00555555555555556	0	0.0100603621730382	0	0.199300699300699	0	0	0.0257142857142857	0.0334728033472803	0.00219298245614035	0	0	0.00811688311688312	0.0264026402640264	0	0.00714285714285714	0.00379506641366224	0	0.112033195020747	0.00557324840764331	0.0810810810810811	0	0	0.0360262008733624	0.0234042553191489
Feature_BugToBugAssociations_a_7_d_1_5	0.962264150943396	0.381944444444444	0.443298969072165	0.844444444444444	0.918032786885246	0.529411764705882	0.705128205128205	0.75	0.799482535575679	0.79498861047836	0.757085020242915	0.960801393728223	0.861356932153392	0.478527607361963	0.607287449392713	0.767767767767768	0.426636568848758	0.842105263157895	0.284615384615385	0.70353982300885	0.900773195876289	0.698564593301435	0.876480541455161	0.606217616580311	0.886111111111111	0.87406015037594	0.85513078470825	0.835616438356164	0.48951048951049	0.79108635097493	0.494318181818182	0.858095238095238	0.638075313807531	0.695175438596491	0.661946902654867	0.902826855123675	0.600649350649351	0.65016501650165	0.90938864628821	0.433333333333333	0.907020872865275	0.866434378629501	0.419087136929461	0.93312101910828	0.36036036036036	0.68986083499006	0.530413625304136	0.811135371179039	0.863829787234043
Feature_BugToBugAssociations_a_7_d_1_6	0	0	0.103092783505155	0	0.00364298724954463	0	0	0.0297297297297297	0.0116429495472186	0.0341685649202733	0.0728744939271255	0	0	0.00613496932515337	0.0465587044534413	0	0.372460496613995	0.0340557275541796	0	0.0471976401179941	0.00128865979381443	0	0	0	0	0.018796992481203	0	0	0	0	0.00568181818181818	0.00380952380952381	0.00836820083682008	0.00657894736842105	0	0.0088339222614841	0.176948051948052	0.0099009900990099	0	0.352380952380952	0	0	0.20746887966805	0.000796178343949045	0.211711711711712	0	0.236009732360097	0	0.0553191489361702
Feature_BugToBugAssociations_a_7_d_1_7	0.00695134061569017	0	0.0876288659793814	0.0923076923076923	0.0145719489981785	0.0392156862745098	0.0641025641025641	0.022972972972973	0.0983182406209573	0.0136674259681093	0.00404858299595142	0.0130662020905923	0.0206489675516224	0.288343558282209	0.0323886639676113	0.0700700700700701	0.0090293453724605	0.0526315789473684	0.223076923076923	0.104719764011799	0.0038659793814433	0.0933014354066986	0.0473773265651438	0	0.0759259259259259	0.0263157894736842	0.0503018108651912	0.0114155251141553	0.0454545454545455	0.0779944289693593	0.0795454545454545	0.00761904761904762	0.0606694560669456	0.171052631578947	0.0707964601769911	0.00353356890459364	0.0162337662337662	0.0528052805280528	0.00545851528384279	0.0738095238095238	0.00379506641366224	0.0487804878048781	0.004149377593361	0.000796178343949045	0	0	0.0218978102189781	0.0229257641921397	0.00638297872340425
Feature_BugToBugAssociations_a_7_d_1_8	0.0099304865938431	0.354166666666667	0.164948453608247	0.00512820512820513	0.00182149362477231	0.0980392156862745	0.0512820512820513	0.0675675675675676	0.0142302716688228	0.041002277904328	0.0951417004048583	0.000871080139372822	0.0324483775811209	0.0245398773006135	0.230769230769231	0.0960960960960961	0.158013544018059	0.0201238390092879	0.361538461538462	0.0442477876106195	0.0373711340206186	0.114832535885167	0.0152284263959391	0.0466321243523316	0.00648148148148148	0.0300751879699248	0.0261569416498994	0.0182648401826484	0.160839160839161	0.0835654596100279	0.244318181818182	0.080952380952381	0.198744769874477	0.0657894736842105	0.221238938053097	0.0123674911660777	0.173701298701299	0.102310231023102	0.0753275109170306	0.0833333333333333	0.0664136622390892	0.0290360046457607	0.182572614107884	0.0326433121019108	0.193693693693694	0.26441351888668	0.148418491484185	0.0993449781659389	0.0319148936170213
Feature_BugToBugAssociations_a_7_d_1_9	0.00099304865938431	0.0486111111111111	0.0103092783505155	0.00170940170940171	0	0	0.0256410256410256	0.00135135135135135	0	0.0159453302961276	0.00607287449392713	0	0.00589970501474926	0.0184049079754601	0.0101214574898785	0.005005005005005	0.00225733634311512	0.00154798761609907	0.00769230769230769	0.023598820058997	0.0141752577319588	0.00239234449760766	0.0050761421319797	0.0310880829015544	0.00462962962962963	0.0093984962406015	0.0201207243460765	0.00228310502283105	0.00699300699300699	0.00278551532033426	0.00568181818181818	0.0019047619047619	0.00627615062761506	0.0087719298245614	0.00176991150442478	0.0176678445229682	0.00162337662337662	0.0132013201320132	0	0.00476190476190476	0.00379506641366224	0.00696864111498258	0.045643153526971	0.0143312101910828	0.0765765765765766	0.0178926441351889	0.0024330900243309	0.00218340611353712	0.00212765957446809
Feature_BugToBugAssociations_a_7_d_1_10	0.00099304865938431	0	0.0206185567010309	0.0102564102564103	0.00182149362477231	0	0	0.00135135135135135	0.00129366106080207	0	0.00809716599190283	0.00174216027874564	0	0	0	0.001001001001001	0.00451467268623025	0	0.0192307692307692	0.00147492625368732	0.00128865979381443	0.00239234449760766	0.00169204737732657	0	0	0.0018796992481203	0	0.0045662100456621	0.0034965034965035	0.011142061281337	0	0.000952380952380952	0.00209205020920502	0	0	0.00176678445229682	0	0.0033003300330033	0.00109170305676856	0.00714285714285714	0.00379506641366224	0.00116144018583043	0.004149377593361	0.000796178343949045	0	0.00198807157057654	0.0024330900243309	0	0
Feature_BugToBugAssociations_a_7_d_1_11	0.00397219463753724	0.104166666666667	0.077319587628866	0.0136752136752137	0.00182149362477231	0.0196078431372549	0.0192307692307692	0	0.00776196636481242	0.0523917995444191	0.00809716599190283	0.0156794425087108	0.00589970501474926	0.00613496932515337	0.01417004048583	0.014014014014014	0	0.00154798761609907	0.0615384615384615	0.0412979351032448	0.0077319587628866	0.0334928229665072	0.00169204737732657	0.00518134715025907	0.000925925925925926	0.0018796992481203	0.00402414486921529	0.0205479452054795	0	0.00278551532033426	0.0397727272727273	0.0019047619047619	0.0209205020920502	0.0153508771929825	0.00176991150442478	0.0459363957597173	0.00811688311688312	0.0099009900990099	0.00109170305676856	0	0.00759013282732448	0.00232288037166086	0	0.00159235668789809	0.0135135135135135	0.00397614314115308	0.0097323600973236	0.0109170305676856	0.00212765957446809
Feature_BugToBugAssociations_a_7_d_1_12	0	0.0208333333333333	0	0.00170940170940171	0	0.0196078431372549	0.00641025641025641	0.00675675675675676	0.00129366106080207	0.00227790432801822	0.00202429149797571	0	0	0.00613496932515337	0	0	0	0.00773993808049536	0	0.00589970501474926	0.0038659793814433	0	0.00169204737732657	0.0621761658031088	0	0.0037593984962406	0	0.0319634703196347	0.041958041958042	0	0	0.0019047619047619	0	0.00219298245614035	0.00530973451327434	0	0.00162337662337662	0.0462046204620462	0	0.0142857142857143	0	0.00464576074332172	0.004149377593361	0.00159235668789809	0.0045045045045045	0.0119284294234592	0.0218978102189781	0.00218340611353712	0.00212765957446809
Feature_BugToBugAssociations_a_7_d_1_13	0.00595829195630586	0	0.0103092783505155	0.0136752136752137	0.0236794171220401	0.0392156862745098	0.0128205128205128	0.027027027027027	0.00258732212160414	0.00455580865603645	0.0222672064777328	0	0.00884955752212389	0.0674846625766871	0	0.003003003003003	0	0	0.0192307692307692	0.00147492625368732	0.0219072164948454	0.00239234449760766	0.0287648054145516	0.119170984455959	0	0.0112781954887218	0.00402414486921529	0.0296803652968037	0.027972027972028	0.00278551532033426	0.00568181818181818	0.00571428571428571	0.00418410041841004	0.0109649122807018	0.00353982300884956	0	0	0.0363036303630363	0.00109170305676856	0.00714285714285714	0.00189753320683112	0.0174216027874564	0.004149377593361	0.000796178343949045	0.0315315315315315	0	0.0194647201946472	0.0109170305676856	0.00638297872340425
Feature_BugToBugAssociations_a_7_d_1_14	0.00595829195630586	0.0694444444444444	0.0618556701030928	0.00170940170940171	0.0109289617486339	0.0196078431372549	0.00641025641025641	0.00135135135135135	0.0129366106080207	0.00227790432801822	0.0101214574898785	0.00435540069686411	0.0176991150442478	0.0613496932515337	0.00202429149797571	0.003003003003003	0.0270880361173815	0.0139318885448916	0.00384615384615385	0.00442477876106195	0.00515463917525773	0.0143540669856459	0.0152284263959391	0.0155440414507772	0.0148148148148148	0.0206766917293233	0.0100603621730382	0.00228310502283105	0.0034965034965035	0.0222841225626741	0.0965909090909091	0.0019047619047619	0.0209205020920502	0.0197368421052632	0.0212389380530973	0.00176678445229682	0.00487012987012987	0.0396039603960396	0.00436681222707424	0.00714285714285714	0	0.00929152148664344	0.004149377593361	0.00238853503184713	0.0045045045045045	0.00397614314115308	0.0024330900243309	0.00218340611353712	0.00425531914893617
[truncated: 51 more columns]
