# Supplementary material for: A Bayesian method for detecting pairwise associations in compositional data
Source: PLoS Comput Biol. 2017 Nov 15;13(11):e1005852. doi: 10.1371/journal.pcbi.1005852 (PMC5706738; doi:10.1371/journal.pcbi.1005852)
Supplement: S2 Data — All simulated datasets from sparseDOSSA, as well as the template dataset used. For details on how these were generated, see S2 Text. (ZIP) [file pcbi.1005852.s005.zip › S2_data/sparseDOSSA_posterior_fornix_template_cor_value_-0.3/BugBugMatrixCounts_assoc_d_84.txt]

Feature_BugToBugAssociations_a_7_d_1_1	0	1	3	7	1	1	0	1	2	0	0	2	1	15	2	1	0	4	2	1	1	12	2	4	1	0	1	0	0	0	0	7	18	1	0	1	1	1	0	4	1	0	0	2	0	6	0	3	1
Feature_BugToBugAssociations_a_7_d_1_2	0	6	6	1	3	3	11	0	7	0	2	1	3	1	1	8	0	1	0	1	1	0	1	0	0	1	1	1	5	2	0	5	0	1	2	11	3	2	3	0	0	8	3	9	0	4	4	0	0
Feature_BugToBugAssociations_a_7_d_1_3	1	0	0	0	0	0	0	1	1	1	1	1	0	2	1	0	1	0	0	1	2	0	1	0	0	0	1	2	0	1	1	1	1	1	1	0	1	1	1	0	1	0	1	0	0	1	0	1	0
Feature_BugToBugAssociations_a_7_d_1_4	0	9	79	6	47	1	18	2	1	0	13	5	11	0	0	0	2	0	0	0	3	20	1	0	0	18	0	0	1	15	3	0	0	18	15	1	1	2	3	3	9	0	75	50	5	4	8	2	0
Feature_BugToBugAssociations_a_7_d_1_5	731	186	1022	206	508	112	369	209	394	470	74	387	262	35	330	1025	426	298	692	276	641	99	380	479	393	95	244	389	497	17	705	187	918	69	315	677	70	93	663	149	882	421	876	1042	478	169	85	288	620
Feature_BugToBugAssociations_a_7_d_1_6	0	0	7	0	1	0	0	41	26	0	0	5	1	0	0	0	20	8	1	49	11	0	0	3	1	8	0	14	1	0	0	150	2	3	0	0	5	0	5	0	0	0	165	25	0	6	0	0	43
Feature_BugToBugAssociations_a_7_d_1_7	14	48	77	15	51	5	1	2	1	12	10	41	21	1	0	17	3	54	79	0	90	10	1	1	23	75	1	31	1	24	10	75	6	14	1	33	7	19	1	42	72	7	1	89	1	21	31	32	26
Feature_BugToBugAssociations_a_7_d_1_8	38	3	2	4	2	85	1	33	62	63	75	0	80	53	4	46	32	113	63	69	26	40	28	20	88	112	1	69	18	36	64	56	23	36	123	12	48	18	14	98	144	129	27	18	3	7	53	2	46
Feature_BugToBugAssociations_a_7_d_1_9	4	7	14	2	3	2	4	3	6	6	8	1	16	19	7	2	0	3	3	1	2	1	4	12	4	2	1	5	10	7	1	4	11	1	3	0	6	2	6	2	2	8	13	0	2	8	1	5	3
Feature_BugToBugAssociations_a_7_d_1_10	1	2	1	0	1	1	1	1	1	2	0	1	1	0	1	2	0	0	0	2	0	0	1	1	0	1	0	1	2	0	2	0	0	2	0	3	0	7	1	0	1	1	2	1	1	1	0	1	0
Feature_BugToBugAssociations_a_7_d_1_11	3	1	3	10	4	4	10	3	2	13	21	12	2	19	4	4	0	0	5	0	0	4	3	6	3	0	3	10	2	0	1	2	20	1	1	5	2	1	1	5	6	0	4	2	4	2	9	18	14
Feature_BugToBugAssociations_a_7_d_1_12	3	1	2	0	1	0	1	1	0	0	0	1	0	0	0	1	1	5	1	3	1	0	1	1	2	1	1	2	2	5	4	4	0	2	11	1	1	1	14	4	1	4	10	0	0	1	0	0	0
Feature_BugToBugAssociations_a_7_d_1_13	1	1	8	0	2	2	3	2	5	20	1	10	27	20	2	10	0	0	16	1	0	8	14	0	0	2	18	0	12	13	0	7	4	1	6	18	13	2	0	0	2	16	1	1	2	1	10	16	5
Feature_BugToBugAssociations_a_7_d_1_14	3	1	1	4	4	4	14	5	3	1	10	4	7	5	4	8	7	13	4	6	1	1	9	4	4	7	14	14	11	1	3	1	14	3	1	0	4	9	2	0	2	7	3	5	2	1	3	4	1
[truncated: 51 more columns]
