# Supplementary material for: A Bayesian method for detecting pairwise associations in compositional data
Source: PLoS Comput Biol. 2017 Nov 15;13(11):e1005852. doi: 10.1371/journal.pcbi.1005852 (PMC5706738; doi:10.1371/journal.pcbi.1005852)
Supplement: S2 Data — All simulated datasets from sparseDOSSA, as well as the template dataset used. For details on how these were generated, see S2 Text. (ZIP) [file pcbi.1005852.s005.zip › S2_data/sparseDOSSA_posterior_fornix_template_cor_value_-0.3/BugBugMatrixCounts_assoc_d_17.txt]

Feature_BugToBugAssociations_a_7_d_1_1	0	0	1	5	2	2	0	2	0	5	0	0	0	2	2	1	0	0	1	0	4	9	0	2	1	1	1	0	0	0	1	1	4	0	0	1	0	3	4	1	0	0	0	9	0	1	0	0	0
Feature_BugToBugAssociations_a_7_d_1_2	1	1	1	0	1	1	0	1	9	0	1	1	5	0	1	1	2	1	2	2	1	6	1	1	1	6	2	2	6	1	4	1	3	2	4	1	0	1	2	2	3	0	3	2	0	1	0	8	1
Feature_BugToBugAssociations_a_7_d_1_3	1	1	0	1	1	1	0	1	1	1	0	2	0	0	0	0	1	0	1	0	0	0	0	0	0	1	0	1	0	0	0	0	1	0	1	0	0	1	1	0	0	2	0	0	0	1	1	0	0
Feature_BugToBugAssociations_a_7_d_1_4	0	1	16	1	0	7	0	2	80	0	94	0	13	25	39	18	0	0	0	30	1	0	7	0	15	1	94	1	0	0	82	25	1	0	22	33	7	2	0	1	12	0	0	1	17	27	53	4	0
Feature_BugToBugAssociations_a_7_d_1_5	761	121	88	588	143	42	680	96	259	806	385	994	578	404	455	111	86	420	779	1202	205	856	399	1000	840	247	399	1022	693	1103	446	479	298	1091	137	1153	344	383	937	836	648	143	473	263	981	269	132	734	789
Feature_BugToBugAssociations_a_7_d_1_6	29	0	85	1	0	58	0	2	0	4	0	0	0	0	31	32	1	61	45	0	0	0	45	13	10	0	0	0	2	0	0	3	4	1	0	2	0	0	0	0	4	0	0	0	0	2	0	0	0
Feature_BugToBugAssociations_a_7_d_1_7	12	13	53	0	6	3	62	19	46	7	6	0	14	0	40	7	2	6	4	52	54	9	8	3	18	12	1	1	62	2	9	0	1	0	37	13	1	66	93	13	0	24	1	60	8	3	23	0	2
Feature_BugToBugAssociations_a_7_d_1_8	53	17	47	74	92	59	10	82	2	65	87	3	11	92	17	87	90	11	53	1	11	11	107	51	38	32	44	3	78	20	26	6	15	57	61	7	102	32	8	101	50	131	18	45	102	43	55	43	17
Feature_BugToBugAssociations_a_7_d_1_9	1	4	2	4	1	5	8	3	7	1	3	1	11	2	2	0	3	9	3	12	0	1	0	15	0	3	2	8	6	1	1	4	16	1	0	2	1	1	1	3	2	6	19	0	2	11	6	3	5
Feature_BugToBugAssociations_a_7_d_1_10	4	4	0	0	0	0	1	1	2	1	2	1	0	0	1	2	2	0	4	0	0	1	3	1	0	1	1	2	1	2	0	1	0	1	2	0	1	1	1	3	1	1	0	1	1	1	2	3	1
Feature_BugToBugAssociations_a_7_d_1_11	6	1	3	0	13	3	1	4	4	1	8	12	0	1	0	6	1	2	17	0	4	12	3	9	1	5	1	8	0	3	3	1	11	9	0	12	13	6	3	1	2	1	9	4	1	17	2	15	1
Feature_BugToBugAssociations_a_7_d_1_12	2	4	0	3	0	0	1	1	4	5	1	18	7	2	0	1	2	1	2	2	0	2	1	1	2	1	2	1	3	0	3	3	0	4	1	16	1	2	4	1	3	0	0	9	0	0	5	0	0
Feature_BugToBugAssociations_a_7_d_1_13	1	3	1	4	0	2	1	4	3	7	0	2	1	24	3	19	2	1	5	1	24	3	3	0	8	5	21	4	4	1	1	2	17	2	1	1	10	5	10	26	1	3	1	18	1	1	1	3	7
Feature_BugToBugAssociations_a_7_d_1_14	7	5	1	2	1	1	8	1	7	5	1	4	1	6	0	0	14	6	1	1	0	3	1	9	14	14	6	16	7	3	1	2	1	3	1	1	2	2	0	1	7	1	2	5	1	2	0	6	1
[truncated: 51 more columns]
