# Supplementary material for: A Bayesian method for detecting pairwise associations in compositional data
Source: PLoS Comput Biol. 2017 Nov 15;13(11):e1005852. doi: 10.1371/journal.pcbi.1005852 (PMC5706738; doi:10.1371/journal.pcbi.1005852)
Supplement: S2 Data — All simulated datasets from sparseDOSSA, as well as the template dataset used. For details on how these were generated, see S2 Text. (ZIP) [file pcbi.1005852.s005.zip › S2_data/sparseDOSSA_posterior_fornix_template_cor_value_-0.3/BugBugMatrixCounts_assoc_d_59.txt]

Feature_BugToBugAssociations_a_7_d_1_1	1	0	0	1	3	1	12	1	1	7	2	2	1	8	1	1	2	0	0	0	2	0	1	6	0	16	3	1	1	0	8	1	2	0	3	0	3	1	0	0	2	1	1	1	1	0	1	1	4
Feature_BugToBugAssociations_a_7_d_1_2	2	1	1	9	0	0	1	1	6	0	0	2	1	1	4	3	8	4	14	1	1	0	0	0	7	2	1	2	0	2	7	2	2	0	7	0	0	1	1	2	7	3	0	7	7	1	5	1	6
Feature_BugToBugAssociations_a_7_d_1_3	1	1	1	1	1	0	1	0	0	0	0	1	0	0	1	0	0	0	0	1	1	2	0	1	0	1	0	0	1	1	1	0	1	1	1	0	0	1	0	0	1	1	1	1	1	2	1	1	1
Feature_BugToBugAssociations_a_7_d_1_4	0	1	1	0	39	3	33	1	1	22	1	0	0	2	3	1	19	0	70	2	0	8	0	1	0	10	3	1	38	1	1	1	2	0	0	2	0	2	65	51	6	2	7	0	8	0	33	0	0
Feature_BugToBugAssociations_a_7_d_1_5	1004	552	45	251	302	713	658	1016	101	285	68	904	326	359	944	741	1087	996	741	26	120	236	602	246	145	436	85	212	1191	82	224	227	116	798	305	478	533	207	293	760	235	1000	208	1040	204	823	442	916	418
Feature_BugToBugAssociations_a_7_d_1_6	0	0	0	48	2	0	16	0	1	63	24	1	27	5	24	0	0	1	0	2	13	0	42	18	3	42	0	0	0	79	10	0	0	0	6	7	0	0	0	70	6	0	2	0	13	7	0	0	0
Feature_BugToBugAssociations_a_7_d_1_7	7	0	64	0	40	58	0	0	25	1	0	1	17	1	0	3	0	2	0	1	37	1	65	27	0	3	5	0	6	1	37	18	39	2	0	26	12	20	40	11	37	67	66	4	0	3	4	34	6
Feature_BugToBugAssociations_a_7_d_1_8	17	26	87	9	3	2	24	49	21	70	2	81	102	24	2	4	58	24	12	115	7	53	94	18	38	90	47	12	51	35	1	29	81	21	1	118	136	25	4	125	23	100	70	98	13	105	96	15	15
Feature_BugToBugAssociations_a_7_d_1_9	3	1	5	8	14	4	2	5	12	3	6	18	1	17	1	8	7	3	2	2	1	11	1	3	19	5	6	1	4	9	0	1	19	6	4	0	4	3	1	15	1	0	14	13	0	8	4	0	1
Feature_BugToBugAssociations_a_7_d_1_10	1	2	1	0	1	1	1	1	0	1	0	0	0	0	2	1	0	1	1	0	2	1	1	1	1	0	3	0	1	2	0	0	1	1	0	2	0	6	0	1	0	3	1	2	1	2	0	0	0
Feature_BugToBugAssociations_a_7_d_1_11	1	2	4	10	11	2	5	3	12	12	15	1	13	1	1	0	28	3	1	13	1	1	17	16	3	1	5	4	3	2	4	1	9	21	6	0	1	8	5	1	1	9	1	3	2	7	1	3	2
Feature_BugToBugAssociations_a_7_d_1_12	1	0	0	0	2	5	1	1	0	3	1	0	1	4	3	0	0	3	2	1	1	1	7	0	0	2	3	1	1	5	7	0	0	1	1	1	1	0	1	0	3	0	0	6	8	2	9	1	0
Feature_BugToBugAssociations_a_7_d_1_13	8	20	1	4	2	2	4	1	7	8	0	4	2	0	0	21	2	0	15	0	4	1	4	0	6	7	5	1	5	1	2	12	6	18	8	4	2	4	4	0	5	3	0	0	0	10	11	26	6
Feature_BugToBugAssociations_a_7_d_1_14	10	1	2	1	4	2	1	7	3	7	1	16	3	1	2	1	2	1	2	11	10	5	11	4	3	3	1	7	1	14	1	2	5	5	7	14	4	4	4	2	1	2	6	1	7	4	3	3	3
[truncated: 51 more columns]
