# Supplementary material for: A Bayesian method for detecting pairwise associations in compositional data
Source: PLoS Comput Biol. 2017 Nov 15;13(11):e1005852. doi: 10.1371/journal.pcbi.1005852 (PMC5706738; doi:10.1371/journal.pcbi.1005852)
Supplement: S2 Data — All simulated datasets from sparseDOSSA, as well as the template dataset used. For details on how these were generated, see S2 Text. (ZIP) [file pcbi.1005852.s005.zip › S2_data/sparseDOSSA_posterior_fornix_template_cor_value_-0.3/BugBugMatrix_assoc_d_21.txt]

Feature_BugToBugAssociations_a_7_d_1_1	0	0.0549450549450549	0.00222222222222222	0.003003003003003	0	0.0031055900621118	0.00157977883096367	0.00176056338028169	0	0.00467289719626168	0	0	0	0.00467289719626168	0.00363636363636364	0.00136054421768707	0	0	0.0013531799729364	0.00147492625368732	0.00208116545265349	0.00857142857142857	0	0.00727272727272727	0.00732064421669107	0.0114068441064639	0.000786782061369001	0.0988372093023256	0.0202247191011236	0	0.0101010101010101	0	0	0	0.00291970802919708	0	0.015625	0.0920245398773006	0.00689655172413793	0	0	0.00131578947368421	0	0	0.00862068965517241	0.00245398773006135	0.0210970464135021	0.0355932203389831	0
Feature_BugToBugAssociations_a_7_d_1_2	0.00604229607250755	0.0183150183150183	0.00444444444444444	0.003003003003003	0.00445103857566766	0.0527950310559006	0.0023696682464455	0.0158450704225352	0.00134408602150538	0.00233644859813084	0.00545454545454545	0.00470957613814757	0.00531914893617021	0.00155763239875389	0.00272727272727273	0.00136054421768707	0.011441647597254	0.00308641975308642	0.0013531799729364	0	0.00104058272632674	0.00285714285714286	0.00267379679144385	0.0109090909090909	0.00146412884333821	0	0.002360346184107	0.0465116279069767	0	0	0.00505050505050505	0.014207650273224	0	0.0306748466257669	0.00145985401459854	0.00263157894736842	0.0029296875	0	0	0.00619674670797831	0.00321888412017167	0	0.000803212851405623	0.0132743362831858	0.0258620689655172	0	0.0548523206751055	0.00169491525423729	0.00320512820512821
Feature_BugToBugAssociations_a_7_d_1_3	0.00302114803625378	0.00366300366300366	0.00222222222222222	0.003003003003003	0	0.0031055900621118	0	0.00176056338028169	0	0.00467289719626168	0.00181818181818182	0	0	0	0.000909090909090909	0.00136054421768707	0.0022883295194508	0.00308641975308642	0	0	0.00104058272632674	0.00571428571428571	0	0	0	0	0	0.00581395348837209	0	0.00657894736842105	0	0.00109289617486339	0.00129032258064516	0	0.00145985401459854	0	0	0.00613496932515337	0.00689655172413793	0	0.00107296137339056	0	0	0	0	0	0.00421940928270042	0	0.00320512820512821
Feature_BugToBugAssociations_a_7_d_1_4	0	0.00732600732600733	0.0244444444444444	0	0.00148367952522255	0	0	0	0	0	0.00545454545454545	0.00392464678178964	0	0.0482866043613707	0.0109090909090909	0	0.0022883295194508	0.0555555555555556	0	0.0324483775811209	0.00208116545265349	0.1	0	0.00363636363636364	0.00732064421669107	0	0.000786782061369001	0.0174418604651163	0.00224719101123596	0.0131578947368421	0.0505050505050505	0.00109289617486339	0.00129032258064516	0.00920245398773006	0	0.00263157894736842	0.0009765625	0	0.0551724137931034	0.0209140201394268	0.0278969957081545	0.0197368421052632	0	0	0.163793103448276	0	0.0337552742616034	0.00338983050847458	0
Feature_BugToBugAssociations_a_7_d_1_5	0.749244712990937	0.736263736263736	0.691111111111111	0.81981981981982	0.870919881305638	0.611801242236025	0.939178515007899	0.871478873239437	0.940860215053763	0.906542056074766	0.805454545454545	0.915227629513344	0.835106382978723	0.817757009345794	0.93	0.891156462585034	0.929061784897025	0.66358024691358	0.740189445196211	0.87905604719764	0.828303850156087	0.811428571428571	0.953208556149733	0.854545454545454	0.853587115666179	0.737642585551331	0.900078678206137	0.127906976744186	0.810112359550562	0.184210526315789	0.52020202020202	0.832786885245902	0.869677419354839	0.831288343558282	0.896350364963504	0.563157894736842	0.9072265625	0.539877300613497	0.648275862068965	0.933384972889233	0.822961373390558	0.872368421052632	0.90281124497992	0.398230088495575	0.560344827586207	0.851533742331288	0.523206751054852	0.713559322033898	0.541666666666667
Feature_BugToBugAssociations_a_7_d_1_6	0.0996978851963746	0.0366300366300366	0.144444444444444	0.003003003003003	0.00593471810089021	0	0	0.0140845070422535	0	0	0	0.0125588697017268	0.00177304964539007	0	0	0.00136054421768707	0.0045766590389016	0.0493827160493827	0.0460081190798376	0	0.0457856399583767	0.00285714285714286	0	0.0290909090909091	0	0.00760456273764259	0.0495672698662471	0	0.00561797752808989	0.342105263157895	0.0454545454545455	0	0.0103225806451613	0.0214723926380368	0	0.0447368421052632	0.0029296875	0.00613496932515337	0	0	0.00214592274678112	0.025	0.0136546184738956	0	0.0603448275862069	0.0134969325153374	0.10126582278481	0	0
Feature_BugToBugAssociations_a_7_d_1_7	0	0.00732600732600733	0.0711111111111111	0.003003003003003	0.0252225519287834	0.0031055900621118	0.0363349131121643	0.00352112676056338	0.00134408602150538	0.00700934579439252	0.00181818181818182	0.0306122448979592	0.00177304964539007	0.0872274143302181	0.000909090909090909	0.00136054421768707	0	0.0339506172839506	0.013531799729364	0	0.036420395421436	0.0142857142857143	0.00133689839572193	0.0290909090909091	0.00732064421669107	0.091254752851711	0.00708103855232101	0.0755813953488372	0.0550561797752809	0.0460526315789474	0.212121212121212	0.00218579234972678	0.00129032258064516	0	0.0218978102189781	0.165789473684211	0.0185546875	0.122699386503067	0.158620689655172	0.0139426800929512	0.0515021459227468	0.00263157894736842	0.0200803212851406	0.0132743362831858	0	0.0122699386503067	0.00843881856540084	0.161016949152542	0.108974358974359
Feature_BugToBugAssociations_a_7_d_1_8	0.0845921450151057	0.106227106227106	0.0244444444444444	0.039039039039039	0.0652818991097923	0.288819875776398	0.00789889415481832	0.0158450704225352	0.0174731182795699	0.0490654205607477	0.169090909090909	0.0125588697017268	0.115248226950355	0.0233644859813084	0.0263636363636364	0.0775510204081633	0.0091533180778032	0.117283950617284	0.182679296346414	0.0589970501474926	0.0332986472424558	0.02	0.018716577540107	0.0472727272727273	0.0863836017569546	0.11787072243346	0.011014948859166	0.459302325581395	0.0943820224719101	0.151315789473684	0.0454545454545455	0.109289617486339	0.08	0.00920245398773006	0.0072992700729927	0.173684210526316	0.015625	0.0797546012269939	0.0413793103448276	0.0069713400464756	0.055793991416309	0.0473684210526316	0.0329317269076305	0.446902654867257	0.0431034482758621	0.10920245398773	0.00843881856540084	0.0389830508474576	0.262820512820513
Feature_BugToBugAssociations_a_7_d_1_9	0.0120845921450151	0.010989010989011	0.00444444444444444	0.0540540540540541	0	0.0062111801242236	0.00157977883096367	0.0176056338028169	0.0174731182795699	0.00467289719626168	0.00181818181818182	0.000784929356357928	0	0.00155763239875389	0.00181818181818182	0.00816326530612245	0.0045766590389016	0.00925925925925926	0.0040595399188092	0.00884955752212389	0.0072840790842872	0.00857142857142857	0	0.00363636363636364	0.00146412884333821	0	0.000786782061369001	0.00581395348837209	0.00224719101123596	0.0394736842105263	0.0101010101010101	0.00437158469945355	0.0180645161290323	0.00306748466257669	0.00291970802919708	0.00263157894736842	0.0146484375	0.0122699386503067	0	0.00309837335398916	0.0160944206008584	0.00131578947368421	0	0.0486725663716814	0.0344827586206897	0.00122699386503067	0.0464135021097046	0.00169491525423729	0.0576923076923077
Feature_BugToBugAssociations_a_7_d_1_10	0.00302114803625378	0	0.00222222222222222	0.003003003003003	0	0	0.000789889415481833	0.00176056338028169	0.00134408602150538	0.00233644859813084	0	0.00235478806907378	0.00354609929078014	0.00155763239875389	0.00818181818181818	0	0.0045766590389016	0.00308641975308642	0	0.00147492625368732	0.00312174817898023	0	0	0	0.00146412884333821	0	0.000786782061369001	0.0116279069767442	0	0	0.00505050505050505	0	0.00645161290322581	0.00613496932515337	0.00145985401459854	0	0	0.0122699386503067	0	0.00154918667699458	0.00107296137339056	0.00263157894736842	0.000803212851405623	0	0.00862068965517241	0	0	0	0
Feature_BugToBugAssociations_a_7_d_1_11	0.027190332326284	0.00732600732600733	0.00666666666666667	0.0540540540540541	0.00148367952522255	0.0248447204968944	0.00710900473933649	0.0158450704225352	0	0	0.00545454545454545	0.0102040816326531	0.0265957446808511	0.00311526479750779	0.000909090909090909	0.0054421768707483	0.0068649885583524	0.0216049382716049	0.0054127198917456	0.00737463126843658	0.00832466181061394	0.00857142857142857	0.00133689839572193	0	0.00439238653001464	0.0114068441064639	0.014948859166011	0.0348837209302326	0.00224719101123596	0.0460526315789474	0.0252525252525253	0.00437158469945355	0.00129032258064516	0.0368098159509202	0.0335766423357664	0.00789473684210526	0.0078125	0.0429447852760736	0.0137931034482759	0.010844306738962	0.0139484978540773	0.0184210526315789	0.00642570281124498	0.0486725663716814	0.0258620689655172	0	0.109704641350211	0.0101694915254237	0.00641025641025641
Feature_BugToBugAssociations_a_7_d_1_12	0.00604229607250755	0.00366300366300366	0	0.003003003003003	0.0029673590504451	0	0.000789889415481833	0.0176056338028169	0.00403225806451613	0	0	0.00235478806907378	0.00531914893617021	0	0.000909090909090909	0.00136054421768707	0	0	0.0027063599458728	0.00294985250737463	0	0.0114285714285714	0.00133689839572193	0.00727272727272727	0.0190336749633968	0.00380228136882129	0.000786782061369001	0.0581395348837209	0.00112359550561798	0	0	0	0.00129032258064516	0	0	0.00263157894736842	0	0	0	0.000774593338497289	0.00214592274678112	0	0	0.0132743362831858	0.0172413793103448	0.0049079754601227	0.00421940928270042	0	0
Feature_BugToBugAssociations_a_7_d_1_13	0.00302114803625378	0	0.00888888888888889	0.003003003003003	0.00148367952522255	0.0031055900621118	0.00157977883096367	0.0211267605633803	0.00134408602150538	0.0163551401869159	0.00363636363636364	0.00392464678178964	0.00177304964539007	0.0109034267912773	0.00909090909090909	0	0.0022883295194508	0.00308641975308642	0.0013531799729364	0.00442477876106195	0.0249739854318418	0.00285714285714286	0.0147058823529412	0.00363636363636364	0.00439238653001464	0.00380228136882129	0.00865460267505901	0.0174418604651163	0.00449438202247191	0.164473684210526	0.0707070707070707	0.0306010928961749	0.00129032258064516	0.0460122699386503	0.0291970802919708	0.0289473684210526	0.0048828125	0	0.0689655172413793	0.000774593338497289	0.00107296137339056	0.00657894736842105	0.0160642570281124	0	0.0172413793103448	0	0.0843881856540084	0.0203389830508475	0.00961538461538462
Feature_BugToBugAssociations_a_7_d_1_14	0.00604229607250755	0.00732600732600733	0.0133333333333333	0.00900900900900901	0.0207715133531157	0.0031055900621118	0.000789889415481833	0.00176056338028169	0.0147849462365591	0.00233644859813084	0	0.000784929356357928	0.00354609929078014	0	0.00363636363636364	0.00952380952380952	0.022883295194508	0.037037037037037	0.0013531799729364	0.00294985250737463	0.00624349635796046	0.00285714285714286	0.00668449197860963	0.00363636363636364	0.00585651537335286	0.0152091254752852	0.002360346184107	0.0406976744186047	0.00224719101123596	0.00657894736842105	0	0	0.00774193548387097	0.00613496932515337	0.00145985401459854	0.00526315789473684	0.0087890625	0.0858895705521472	0	0.00154918667699458	0.00107296137339056	0.00263157894736842	0.00642570281124498	0.0176991150442478	0.0344827586206897	0.0049079754601227	0	0.0135593220338983	0.00641025641025641
[truncated: 51 more columns]
