# Supplementary material for: A Bayesian method for detecting pairwise associations in compositional data
Source: PLoS Comput Biol. 2017 Nov 15;13(11):e1005852. doi: 10.1371/journal.pcbi.1005852 (PMC5706738; doi:10.1371/journal.pcbi.1005852)
Supplement: S2 Data — All simulated datasets from sparseDOSSA, as well as the template dataset used. For details on how these were generated, see S2 Text. (ZIP) [file pcbi.1005852.s005.zip › S2_data/sparseDOSSA_posterior_fornix_template_cor_value_-0.3/BugBugMatrixCounts_assoc_d_79.txt]

Feature_BugToBugAssociations_a_7_d_1_1	0	9	1	1	5	0	4	4	4	0	3	0	1	5	1	2	0	1	0	1	2	0	1	5	2	1	1	0	1	0	1	2	1	1	1	1	11	0	4	0	1	1	0	1	0	12	1	18	0
Feature_BugToBugAssociations_a_7_d_1_2	1	1	3	1	6	2	2	1	1	3	2	1	3	0	0	1	2	1	5	7	13	0	6	4	1	2	13	4	4	1	4	0	3	0	1	0	3	3	0	7	0	4	1	0	5	1	0	7	2
Feature_BugToBugAssociations_a_7_d_1_3	0	1	0	1	1	1	1	0	3	0	0	0	1	0	1	1	0	0	2	0	0	2	1	0	0	0	2	1	0	0	0	1	0	1	0	1	2	1	0	0	0	0	1	1	1	1	0	1	0
Feature_BugToBugAssociations_a_7_d_1_4	9	0	0	0	24	19	33	8	18	0	20	1	1	1	0	0	0	3	40	0	0	35	0	39	18	65	5	1	3	4	0	0	3	5	5	0	0	0	0	1	4	4	0	1	0	0	0	13	0
Feature_BugToBugAssociations_a_7_d_1_5	413	328	116	967	69	79	463	58	99	310	1024	90	1107	610	209	208	1122	248	142	910	325	329	757	652	1102	951	69	537	1040	758	597	414	176	710	343	1109	412	874	127	618	570	863	1116	38	342	1064	427	86	249
Feature_BugToBugAssociations_a_7_d_1_6	2	21	0	120	2	16	1	1	0	58	61	0	0	0	0	0	0	1	35	0	29	0	17	0	0	5	0	0	16	54	4	0	4	0	31	0	3	0	0	0	6	136	20	2	0	0	2	0	16
Feature_BugToBugAssociations_a_7_d_1_7	9	6	7	3	10	2	47	5	0	21	3	2	82	53	0	0	1	20	0	4	0	3	8	7	0	69	2	1	40	0	10	14	6	0	3	51	51	2	5	62	9	26	30	1	1	3	5	5	18
Feature_BugToBugAssociations_a_7_d_1_8	25	1	6	55	83	49	20	16	82	23	2	29	61	59	12	5	2	107	19	20	20	84	10	122	12	4	0	44	72	37	8	141	5	4	132	44	107	26	18	90	42	46	17	79	18	106	53	117	115
Feature_BugToBugAssociations_a_7_d_1_9	4	1	5	2	7	1	3	15	1	2	1	1	1	8	11	15	4	4	14	4	2	0	5	11	8	1	5	5	2	3	2	1	1	7	1	2	0	7	2	3	3	1	1	9	3	2	1	2	9
Feature_BugToBugAssociations_a_7_d_1_10	2	0	7	0	0	0	0	1	1	0	1	1	0	0	0	0	1	1	3	0	1	1	0	1	0	1	6	0	0	1	3	2	1	0	0	0	0	2	4	7	2	0	2	4	0	2	3	4	1
Feature_BugToBugAssociations_a_7_d_1_11	1	3	2	23	0	3	16	1	2	2	1	12	6	4	4	0	12	6	0	10	12	1	18	1	5	2	1	27	1	0	0	3	11	1	7	23	10	1	2	1	1	1	1	9	1	7	4	20	4
Feature_BugToBugAssociations_a_7_d_1_12	1	11	1	1	4	1	1	3	1	0	1	0	1	0	4	0	1	2	4	12	1	1	3	1	5	0	0	4	5	5	4	0	1	0	1	1	0	0	0	8	1	1	0	10	4	0	1	6	0
Feature_BugToBugAssociations_a_7_d_1_13	10	8	0	0	0	28	1	2	1	5	16	2	7	0	4	10	1	4	2	0	18	7	1	0	0	1	9	9	0	0	10	0	4	5	1	0	0	10	25	0	1	6	1	11	2	4	20	3	2
Feature_BugToBugAssociations_a_7_d_1_14	8	10	3	9	1	4	5	3	3	8	1	2	6	1	2	5	10	7	1	5	0	0	0	4	1	2	2	3	1	1	9	8	1	3	4	1	17	4	5	6	3	1	4	3	2	1	1	6	0
[truncated: 51 more columns]
