# Supplementary material for: A Bayesian method for detecting pairwise associations in compositional data
Source: PLoS Comput Biol. 2017 Nov 15;13(11):e1005852. doi: 10.1371/journal.pcbi.1005852 (PMC5706738; doi:10.1371/journal.pcbi.1005852)
Supplement: S2 Data — All simulated datasets from sparseDOSSA, as well as the template dataset used. For details on how these were generated, see S2 Text. (ZIP) [file pcbi.1005852.s005.zip › S2_data/sparseDOSSA_posterior_fornix_template_cor_value_-0.3/BugBugMatrixCounts_assoc_d_76.txt]

Feature_BugToBugAssociations_a_7_d_1_1	0	4	0	1	0	2	2	0	0	1	2	0	8	0	3	6	1	7	8	5	1	0	2	3	0	0	8	1	3	1	6	6	6	0	0	21	2	3	0	1	2	0	0	4	0	9	2	0	4
Feature_BugToBugAssociations_a_7_d_1_2	4	1	1	6	1	7	2	1	1	1	1	0	5	0	8	5	1	0	2	3	0	0	2	2	12	11	7	0	4	1	1	0	0	0	3	0	11	6	1	1	1	9	4	1	5	4	2	0	1
Feature_BugToBugAssociations_a_7_d_1_3	0	2	0	0	0	1	0	2	1	1	2	5	0	1	1	1	1	1	1	1	1	1	0	0	0	1	1	0	2	1	1	0	0	0	0	0	1	1	3	1	0	0	1	0	1	1	1	1	1
Feature_BugToBugAssociations_a_7_d_1_4	0	17	34	49	81	6	2	1	0	20	2	5	13	69	2	2	10	45	0	7	9	25	34	28	3	41	6	85	33	0	0	13	2	85	5	0	2	2	0	0	31	1	1	6	0	0	1	88	15
Feature_BugToBugAssociations_a_7_d_1_5	274	583	1137	873	148	903	960	114	984	83	7	75	915	98	971	1132	537	55	349	618	286	916	1081	1043	1188	466	1127	212	174	987	606	232	114	1179	192	587	595	318	1051	122	195	525	534	240	59	957	1012	98	346
Feature_BugToBugAssociations_a_7_d_1_6	0	0	0	0	0	25	138	0	1	1	2	72	2	18	63	1	0	25	1	147	3	0	1	0	0	1	7	0	16	0	1	0	0	12	0	0	6	7	1	0	0	0	0	7	0	12	17	0	2
Feature_BugToBugAssociations_a_7_d_1_7	5	17	58	1	1	48	3	0	5	1	1	0	10	0	1	77	15	35	2	2	1	31	1	16	34	43	1	31	51	41	53	24	13	21	9	5	30	61	18	90	48	2	25	1	62	0	38	6	0
Feature_BugToBugAssociations_a_7_d_1_8	15	19	126	70	14	24	27	16	69	16	2	45	25	31	96	2	128	13	18	0	79	21	18	22	7	17	45	50	51	6	1	21	79	49	68	16	63	5	83	133	15	43	22	2	16	21	26	98	139
Feature_BugToBugAssociations_a_7_d_1_9	3	1	7	0	2	2	1	4	6	5	9	4	3	5	7	0	13	1	2	9	7	1	0	0	4	1	5	2	0	0	1	6	0	0	7	3	0	1	0	1	1	1	6	7	1	3	10	10	5
Feature_BugToBugAssociations_a_7_d_1_10	0	2	1	1	1	1	2	1	0	1	1	1	2	1	0	0	1	0	0	1	2	0	0	0	2	2	0	1	1	1	0	0	2	2	7	1	0	0	1	0	0	0	0	1	1	1	1	1	2
Feature_BugToBugAssociations_a_7_d_1_11	0	3	3	1	3	1	1	9	1	3	1	1	4	2	2	0	0	0	2	15	0	2	7	2	23	4	2	3	4	0	7	12	11	0	11	7	3	2	4	5	1	2	0	2	3	7	1	4	2
Feature_BugToBugAssociations_a_7_d_1_12	6	2	4	1	0	7	7	1	1	1	1	1	1	1	9	1	2	3	1	2	1	0	0	1	4	1	0	0	1	0	0	4	4	0	0	1	1	1	5	1	2	1	10	2	2	2	3	1	2
Feature_BugToBugAssociations_a_7_d_1_13	2	25	11	18	18	2	1	4	2	0	0	4	8	1	1	1	2	0	1	1	21	3	8	11	5	2	2	0	4	12	21	13	22	1	1	1	6	26	1	1	13	5	18	5	0	0	4	6	8
Feature_BugToBugAssociations_a_7_d_1_14	1	8	2	0	3	7	2	6	0	1	11	2	1	1	7	1	4	3	4	4	7	0	1	8	5	1	2	0	1	4	2	9	2	2	0	1	7	1	4	1	1	3	1	11	10	13	3	0	5
[truncated: 51 more columns]
