# Supplementary material for: A Bayesian method for detecting pairwise associations in compositional data
Source: PLoS Comput Biol. 2017 Nov 15;13(11):e1005852. doi: 10.1371/journal.pcbi.1005852 (PMC5706738; doi:10.1371/journal.pcbi.1005852)
Supplement: S2 Data — All simulated datasets from sparseDOSSA, as well as the template dataset used. For details on how these were generated, see S2 Text. (ZIP) [file pcbi.1005852.s005.zip › S2_data/sparseDOSSA_posterior_fornix_template_cor_value_-0.3/BugBugMatrix_assoc_d_58.txt]

Feature_BugToBugAssociations_a_7_d_1_1	0.000829875518672199	0.000819672131147541	0.00860215053763441	0.0199335548172757	0.00691244239631336	0	0	0	0	0	0	0.000859845227858985	0	0	0.0206185567010309	0.00273972602739726	0.00448430493273543	0	0	0.00974025974025974	0	0.00636942675159236	0.0167926112510495	0.00302571860816944	0.021978021978022	0.0175438596491228	0.0307167235494881	0.000763941940412529	0.003125	0.00182149362477231	0.0119641076769691	0.00675675675675676	0.00527704485488127	0	0.00837520938023451	0.00468603561387067	0.00643086816720257	0.00383141762452107	0.00261780104712042	0	0.00282485875706215	0.0350877192982456	0.00427807486631016	0	0.00304878048780488	0.00161420500403551	0	0	0
Feature_BugToBugAssociations_a_7_d_1_2	0.000829875518672199	0	0.00860215053763441	0	0.00460829493087558	0.00941176470588235	0.00370644922164566	0.0015625	0	0.00238663484486874	0	0.000859845227858985	0	0.00351802990325418	0.00515463917525773	0.00136986301369863	0.00448430493273543	0.00182481751824818	0.00167926112510495	0.00324675324675325	0.0023094688221709	0.00318471337579618	0.00839630562552477	0	0.00549450549450549	0.0087719298245614	0	0.00152788388082506	0.0125	0	0.00598205383848455	0.00337837837837838	0.00263852242744063	0.00234741784037559	0.0033500837520938	0.0028116213683224	0.0160771704180064	0.0383141762452107	0.0157068062827225	0.00200803212851406	0.00706214689265537	0.0025062656641604	0.00106951871657754	0	0.0121951219512195	0.000807102502017756	0	0.0072463768115942	0.00421940928270042
Feature_BugToBugAssociations_a_7_d_1_3	0	0.000819672131147541	0	0	0	0	0	0.0015625	0.00259067357512953	0.00238663484486874	0	0.000859845227858985	0	0.000879507475813544	0.00515463917525773	0	0.00448430493273543	0.00182481751824818	0	0.00324675324675325	0.0023094688221709	0	0.000839630562552477	0	0	0.0087719298245614	0.00341296928327645	0	0.00625	0.00182149362477231	0.000997008973080758	0	0	0.00234741784037559	0.0016750418760469	0	0	0.00383141762452107	0.00130890052356021	0.00200803212851406	0	0.0025062656641604	0	0.00568181818181818	0.00304878048780488	0.000807102502017756	0.00432900432900433	0.0036231884057971	0.00843881856540084
Feature_BugToBugAssociations_a_7_d_1_4	0.00497925311203319	0.000819672131147541	0.0021505376344086	0.00221483942414175	0	0.00470588235294118	0.00593031875463306	0.003125	0	0.00477326968973747	0.0316301703163017	0.000859845227858985	0.003125	0	0	0.00410958904109589	0.0179372197309417	0.00182481751824818	0.00167926112510495	0	0.0669745958429561	0.0652866242038217	0.0512174643157011	0.107413010590015	0.010989010989011	0.307017543859649	0	0	0.025	0.00182149362477231	0	0	0.0079155672823219	0.0117370892018779	0.0050251256281407	0.00187441424554827	0	0.00383141762452107	0.00130890052356021	0.072289156626506	0	0.0726817042606516	0.0053475935828877	0	0.00609756097560976	0.0209846650524617	0.268398268398268	0.144927536231884	0
Feature_BugToBugAssociations_a_7_d_1_5	0.948547717842324	0.959836065573771	0.739784946236559	0.83610188261351	0.403225806451613	0.844705882352941	0.850259451445515	0.9078125	0.678756476683938	0.930787589498807	0.802919708029197	0.959587274290628	0.790625	0.934036939313984	0.804123711340206	0.916438356164384	0.820627802690583	0.762773722627737	0.890848026868178	0.762987012987013	0.612009237875289	0.802547770700637	0.902602854743913	0.829046898638427	0.494505494505495	0.149122807017544	0.692832764505119	0.911382734912147	0.63125	0.934426229508197	0.940179461615155	0.27027027027027	0.567282321899736	0.884976525821596	0.911222780569514	0.914714151827554	0.678456591639871	0.789272030651341	0.777486910994764	0.708835341365462	0.90819209039548	0.736842105263158	0.858823529411765	0.798295454545455	0.652439024390244	0.944309927360775	0.411255411255411	0.670289855072464	0.151898734177215
Feature_BugToBugAssociations_a_7_d_1_6	0.0141078838174274	0.00655737704918033	0	0	0.246543778801843	0	0	0.0015625	0.170984455958549	0.00238663484486874	0	0	0.13125	0.0307827616534741	0	0	0	0.00364963503649635	0.000839630562552477	0	0	0	0	0	0.00549450549450549	0	0	0.000763941940412529	0.2125	0.00364298724954463	0.000997008973080758	0.179054054054054	0	0.0164319248826291	0	0	0.0128617363344051	0.0766283524904215	0.0903141361256544	0.0461847389558233	0.00564971751412429	0.0325814536340852	0.00427807486631016	0	0.0487804878048781	0	0.012987012987013	0	0.109704641350211
Feature_BugToBugAssociations_a_7_d_1_7	0.00497925311203319	0	0.0580645161290323	0.00221483942414175	0	0.00470588235294118	0.0630096367679763	0.009375	0.0129533678756477	0.00238663484486874	0.0072992700729927	0.0232158211521926	0	0	0.00515463917525773	0.0191780821917808	0.0403587443946188	0.118613138686131	0	0.00649350649350649	0.0046189376443418	0.0573248407643312	0.00167926112510495	0	0.252747252747253	0.166666666666667	0.037542662116041	0.00458365164247517	0	0.00364298724954463	0.0149551345962114	0.236486486486486	0.110817941952507	0.0140845070422535	0.0067001675041876	0.0543580131208997	0.237942122186495	0.00383141762452107	0.0261780104712042	0.0140562248995984	0.00141242937853107	0.0100250626566416	0.00106951871657754	0.0568181818181818	0.210365853658537	0	0	0.0072463768115942	0.156118143459916
Feature_BugToBugAssociations_a_7_d_1_8	0.00995850622406639	0.00327868852459016	0.111827956989247	0.130675526024363	0.283410138248848	0.0423529411764706	0.0489251297257228	0.028125	0.0958549222797927	0.00715990453460621	0.0559610705596107	0.00343938091143594	0.003125	0.00967458223394899	0.0567010309278351	0.0342465753424658	0.0538116591928251	0.0985401459854015	0.0671704450041982	0.123376623376623	0.28175519630485	0.00477707006369427	0.00251889168765743	0.037821482602118	0.181318681318681	0.087719298245614	0.167235494880546	0.0557677616501146	0.003125	0.0400728597449909	0.0119641076769691	0.152027027027027	0.226912928759894	0.0305164319248826	0.033500837520938	0.00468603561387067	0.022508038585209	0.0306513409961686	0.0654450261780105	0.104417670682731	0.0550847457627119	0.0401002506265664	0.114438502673797	0.09375	0.0274390243902439	0.00403551251008878	0.212121212121212	0.115942028985507	0.493670886075949
Feature_BugToBugAssociations_a_7_d_1_9	0.0024896265560166	0.000819672131147541	0	0.00221483942414175	0.0276497695852535	0.00235294117647059	0.00148257968865827	0.00625	0.00518134715025907	0.00477326968973747	0.0145985401459854	0.00257953568357696	0.00625	0.0079155672823219	0.0360824742268041	0.00821917808219178	0.00448430493273543	0	0.00755667506297229	0.0324675324675325	0.0069284064665127	0.00955414012738853	0.00923593618807725	0.00453857791225416	0.00549450549450549	0.0263157894736842	0.00341296928327645	0.00763941940412529	0.01875	0.00546448087431694	0.000997008973080758	0	0.00263852242744063	0.00938967136150235	0.016750418760469	0.000937207122774133	0.00321543408360129	0.0114942528735632	0.00261780104712042	0.0120481927710843	0.00423728813559322	0.0275689223057644	0	0.0142045454545455	0.00304878048780488	0.0145278450363196	0.012987012987013	0.0036231884057971	0.00421940928270042
Feature_BugToBugAssociations_a_7_d_1_10	0.000829875518672199	0.000819672131147541	0	0	0	0.00235294117647059	0.0022238695329874	0.003125	0.0077720207253886	0.00238663484486874	0	0	0.009375	0	0.00515463917525773	0	0.00448430493273543	0.00547445255474453	0	0	0	0.00159235668789809	0	0	0.00549450549450549	0	0	0.00152788388082506	0	0	0	0	0.00263852242744063	0	0	0.0028116213683224	0	0.00383141762452107	0	0	0.00282485875706215	0	0.00106951871657754	0.00284090909090909	0	0	0.00432900432900433	0.0181159420289855	0.00421940928270042
Feature_BugToBugAssociations_a_7_d_1_11	0.000829875518672199	0.000819672131147541	0.0236559139784946	0	0.00460829493087558	0.0305882352941176	0.00518902891030393	0.0296875	0.00518134715025907	0.0334128878281623	0.0267639902676399	0	0.01875	0.00351802990325418	0	0.00547945205479452	0	0	0.00335852225020991	0.00649350649350649	0.0115473441108545	0.00159235668789809	0.000839630562552477	0.00907715582450832	0.00549450549450549	0.0701754385964912	0.0307167235494881	0.00152788388082506	0.08125	0.00364298724954463	0.00498504486540379	0.0945945945945946	0.00263852242744063	0.0140845070422535	0.00837520938023451	0.0103092783505155	0.00321543408360129	0.0191570881226054	0	0	0.00141242937853107	0.0275689223057644	0.00641711229946524	0.00284090909090909	0.00914634146341463	0.0121065375302663	0.038961038961039	0	0.00421940928270042
Feature_BugToBugAssociations_a_7_d_1_12	0.0016597510373444	0.000819672131147541	0	0.00110741971207087	0.0207373271889401	0	0	0.003125	0.00518134715025907	0.00238663484486874	0.0097323600973236	0.00171969045571797	0.003125	0.00175901495162709	0.00515463917525773	0.00273972602739726	0.0224215246636771	0.00364963503649635	0.00335852225020991	0	0.0023094688221709	0.0238853503184713	0.000839630562552477	0.00151285930408472	0	0	0.0102389078498294	0	0	0.00182149362477231	0	0.00337837837837838	0.0211081794195251	0.00469483568075117	0.0016750418760469	0	0.00321543408360129	0.00383141762452107	0.00654450261780105	0.0301204819277108	0.00141242937853107	0.0025062656641604	0	0.00284090909090909	0	0	0.00432900432900433	0.0144927536231884	0.00421940928270042
Feature_BugToBugAssociations_a_7_d_1_13	0.000829875518672199	0.010655737704918	0.0172043010752688	0	0.00230414746543779	0.0564705882352941	0.0192735359525575	0.0015625	0.0077720207253886	0.00238663484486874	0.0462287104622871	0	0.003125	0.000879507475813544	0.0463917525773196	0.00273972602739726	0.0134529147982063	0	0.0226700251889169	0.0292207792207792	0.0046189376443418	0.00318471337579618	0.00335852225020991	0.00605143721633888	0.00549450549450549	0.0964912280701754	0.0068259385665529	0.00611153552330023	0.003125	0	0.00299102691924227	0.0135135135135135	0.0448548812664908	0.00704225352112676	0.0016750418760469	0.000937207122774133	0.00643086816720257	0	0.00261780104712042	0.00200803212851406	0.00847457627118644	0.0025062656641604	0	0.00852272727272727	0.0213414634146341	0.000807102502017756	0.025974025974026	0.0036231884057971	0.0421940928270042
Feature_BugToBugAssociations_a_7_d_1_14	0.00912863070539419	0.0139344262295082	0.0301075268817204	0.00553709856035437	0	0.00235294117647059	0	0.003125	0.0077720207253886	0.00238663484486874	0.0048661800486618	0.0060189165950129	0.03125	0.00703605980650836	0.0103092783505155	0.00273972602739726	0.00896860986547085	0.00182481751824818	0.000839630562552477	0.0227272727272727	0.0046189376443418	0.0207006369426752	0.00167926112510495	0.00151285930408472	0.00549450549450549	0.0614035087719298	0.0170648464163823	0.00840336134453781	0.003125	0.00182149362477231	0.00398803589232303	0.0405405405405405	0.00527704485488127	0.00234741784037559	0.0016750418760469	0.00187441424554827	0.00964630225080386	0.0114942528735632	0.00785340314136126	0.00602409638554217	0.00141242937853107	0.0075187969924812	0.00320855614973262	0.0142045454545455	0.00304878048780488	0	0.00432900432900433	0.0108695652173913	0.0168776371308017
[truncated: 51 more columns]
