# Supplementary material for: A Bayesian method for detecting pairwise associations in compositional data
Source: PLoS Comput Biol. 2017 Nov 15;13(11):e1005852. doi: 10.1371/journal.pcbi.1005852 (PMC5706738; doi:10.1371/journal.pcbi.1005852)
Supplement: S2 Data — All simulated datasets from sparseDOSSA, as well as the template dataset used. For details on how these were generated, see S2 Text. (ZIP) [file pcbi.1005852.s005.zip › S2_data/sparseDOSSA_posterior_fornix_template_cor_value_-0.3/BugBugMatrixCounts_assoc_d_45.txt]

Feature_BugToBugAssociations_a_7_d_1_1	0	3	1	1	2	0	0	2	0	0	0	0	0	0	0	0	0	10	0	0	3	1	1	0	1	0	1	1	0	4	3	1	3	0	12	0	0	1	4	11	1	2	2	1	2	3	1	1	0
Feature_BugToBugAssociations_a_7_d_1_2	8	13	2	0	4	1	3	1	1	1	0	3	1	0	2	1	3	3	1	1	1	0	1	1	0	9	0	4	8	1	2	3	1	5	5	7	3	7	12	1	1	10	3	0	0	0	7	1	0
Feature_BugToBugAssociations_a_7_d_1_3	0	1	0	0	1	1	1	0	1	1	1	2	0	0	2	2	1	2	1	1	0	1	1	1	2	4	0	1	0	1	0	2	1	1	1	0	1	2	1	0	0	0	1	1	0	1	1	1	1
Feature_BugToBugAssociations_a_7_d_1_4	9	1	0	53	0	6	0	13	4	4	0	51	4	4	0	0	0	0	31	1	0	0	11	0	2	1	0	0	0	24	1	0	1	7	55	11	81	6	63	1	3	11	64	24	0	1	0	14	1
Feature_BugToBugAssociations_a_7_d_1_5	493	58	767	972	62	838	933	598	988	83	809	77	1044	245	1081	401	984	206	1073	689	640	72	218	101	988	1179	443	267	173	533	873	766	899	80	863	866	131	310	1026	453	108	669	388	380	520	737	456	198	232
Feature_BugToBugAssociations_a_7_d_1_6	0	0	0	0	1	0	3	0	0	0	29	0	4	1	0	0	1	0	1	119	0	0	0	8	2	32	2	0	8	0	3	5	4	1	2	48	65	2	2	0	0	1	0	54	3	0	61	6	0
Feature_BugToBugAssociations_a_7_d_1_7	6	1	3	54	77	9	46	1	3	9	23	2	0	5	2	3	8	2	15	17	8	12	1	24	5	72	2	2	1	4	11	2	10	1	26	21	10	3	10	54	13	36	0	8	32	41	36	35	15
Feature_BugToBugAssociations_a_7_d_1_8	26	47	61	82	4	1	1	35	76	6	1	70	107	80	3	9	32	24	76	93	5	15	114	6	48	105	7	30	15	23	5	38	21	10	1	11	3	9	20	55	3	12	44	62	51	89	38	120	69
Feature_BugToBugAssociations_a_7_d_1_9	7	3	2	1	2	1	15	2	1	5	1	4	7	1	3	2	2	0	1	3	1	5	0	0	16	2	1	19	3	1	2	6	0	19	0	4	2	1	15	6	2	11	4	2	1	2	0	2	8
Feature_BugToBugAssociations_a_7_d_1_10	2	1	4	0	3	1	2	2	0	1	0	0	0	3	6	1	1	1	1	0	0	0	6	0	2	1	1	1	0	1	1	0	1	1	0	2	1	1	0	1	1	1	0	1	1	0	0	0	4
Feature_BugToBugAssociations_a_7_d_1_11	0	2	2	3	1	0	23	1	16	1	15	6	7	2	4	0	21	3	0	1	4	0	3	4	2	6	2	1	4	5	5	5	2	3	2	0	10	1	9	0	15	3	0	11	6	12	1	4	0
Feature_BugToBugAssociations_a_7_d_1_12	1	3	1	0	3	5	5	3	3	1	3	1	0	2	8	9	2	4	3	3	9	2	1	0	2	1	8	2	0	4	2	2	1	4	9	6	15	3	1	1	2	2	4	1	1	3	0	17	0
Feature_BugToBugAssociations_a_7_d_1_13	2	5	9	23	4	10	2	18	5	1	3	14	1	2	3	6	5	0	4	0	6	19	1	3	1	0	7	2	5	10	6	10	3	0	0	5	0	29	4	2	1	16	1	2	1	0	0	15	0
Feature_BugToBugAssociations_a_7_d_1_14	3	7	0	1	2	1	9	3	1	0	2	3	3	2	1	1	4	0	5	10	5	3	3	4	2	1	5	3	3	1	3	9	4	1	4	2	3	1	0	2	3	4	1	7	8	1	0	1	4
[truncated: 51 more columns]
