# Supplementary material for: A Bayesian method for detecting pairwise associations in compositional data
Source: PLoS Comput Biol. 2017 Nov 15;13(11):e1005852. doi: 10.1371/journal.pcbi.1005852 (PMC5706738; doi:10.1371/journal.pcbi.1005852)
Supplement: S2 Data — All simulated datasets from sparseDOSSA, as well as the template dataset used. For details on how these were generated, see S2 Text. (ZIP) [file pcbi.1005852.s005.zip › S2_data/sparseDOSSA_posterior_fornix_template_cor_value_-0.3/BugBugMatrix_assoc_d_82.txt]

Feature_BugToBugAssociations_a_7_d_1_1	0	0.00147492625368732	0.010989010989011	0	0.0102389078498294	0	0.00199600798403194	0.00225225225225225	0.00862068965517241	0.00133868808567604	0.00819672131147541	0.00346020761245675	0	0.00669344042838019	0.00355239786856128	0.0040595399188092	0	0.00246609124537608	0.000884173297966401	0	0	0	0.0210526315789474	0	0	0.00128865979381443	0	0.0133333333333333	0	0.00519480519480519	0.00371057513914657	0	0	0.00943396226415094	0.001001001001001	0.00104058272632674	0.00127551020408163	0.0104529616724739	0.0151515151515152	0.00221483942414175	0.012448132780083	0.00157977883096367	0.00232558139534884	0.00917431192660551	0	0	0	0.0436893203883495	0
Feature_BugToBugAssociations_a_7_d_1_2	0.0010482180293501	0.00147492625368732	0	0.00132978723404255	0.0068259385665529	0	0	0	0.0021551724137931	0	0	0	0.00282485875706215	0.00133868808567604	0.00177619893428064	0.0094722598105548	0.0031055900621118	0.00123304562268804	0.00707338638373121	0	0.00267379679144385	0.0023094688221709	0.00350877192982456	0	0.00329308452250274	0.00902061855670103	0.00610997963340122	0.04	0	0	0	0	0.00172117039586919	0.0566037735849057	0.001001001001001	0.00208116545265349	0.00255102040816327	0	0.00568181818181818	0	0.004149377593361	0.00315955766192733	0	0	0.00347523892267593	0.00141043723554302	0.0144927536231884	0.0339805825242718	0.00588235294117647
Feature_BugToBugAssociations_a_7_d_1_3	0	0	0.00366300366300366	0	0.00341296928327645	0	0	0	0	0	0	0	0.00282485875706215	0.00133868808567604	0.00177619893428064	0.0013531799729364	0.0031055900621118	0	0	0	0	0.00115473441108545	0.00701754385964912	0.00120627261761158	0	0	0.0010183299389002	0.00333333333333333	0	0.000865800865800866	0.00185528756957328	0	0.00172117039586919	0	0.001001001001001	0	0	0	0	0	0.004149377593361	0.00157977883096367	0	0	0	0	0	0	0.00588235294117647
Feature_BugToBugAssociations_a_7_d_1_4	0	0.00442477876106195	0	0	0.136518771331058	0	0.000998003992015968	0.0472972972972973	0.0021551724137931	0.00535475234270415	0	0	0	0.00133868808567604	0	0	0.0962732919254658	0	0.00972590627763042	0	0.00267379679144385	0.0935334872979215	0.00701754385964912	0	0.00329308452250274	0.00257731958762887	0.0010183299389002	0	0.0048	0.0121212121212121	0	0.102803738317757	0	0	0.003003003003003	0.0967741935483871	0.00255102040816327	0.024390243902439	0.0587121212121212	0.062015503875969	0.0497925311203319	0	0.0209302325581395	0.00611620795107034	0.00173761946133797	0.00282087447108604	0	0.12621359223301	0.0235294117647059
Feature_BugToBugAssociations_a_7_d_1_5	0.885744234800839	0.756637168141593	0.78021978021978	0.86436170212766	0.511945392491468	0.581081081081081	0.957085828343313	0.846846846846847	0.918103448275862	0.923694779116466	0.75	0.837370242214533	0.847457627118644	0.895582329317269	0.941385435168739	0.851150202976996	0.475155279503106	0.832305795314427	0.869142351900973	0.906565656565657	0.794117647058823	0.860277136258661	0.592982456140351	0.90108564535585	0.949506037321625	0.823453608247423	0.891038696537678	0.843333333333333	0.8496	0.854545454545454	0.653061224489796	0.766355140186916	0.908777969018933	0.716981132075472	0.908908908908909	0.851196670135276	0.863520408163265	0.491289198606272	0.723484848484849	0.826135105204873	0.721991701244813	0.726698262243286	0.783720930232558	0.688073394495413	0.923544743701129	0.935119887165021	0.742753623188406	0.37378640776699	0.0823529411764706
Feature_BugToBugAssociations_a_7_d_1_6	0	0.00884955752212389	0.010989010989011	0	0.0409556313993174	0	0	0	0.00431034482758621	0.00133868808567604	0.00409836065573771	0.00346020761245675	0.019774011299435	0.00803212851405622	0	0	0.0031055900621118	0.0715166461159063	0	0.00883838383838384	0	0	0	0.00965018094089264	0	0	0.044806517311609	0	0	0.000865800865800866	0	0	0	0.089622641509434	0	0.0124869927159209	0	0	0.111742424242424	0	0	0	0	0.00917431192660551	0	0.0239774330042313	0	0	0.188235294117647
Feature_BugToBugAssociations_a_7_d_1_7	0	0.0442477876106195	0.00366300366300366	0.0904255319148936	0.126279863481229	0.0405405405405405	0	0	0.00646551724137931	0.00937081659973226	0.00409836065573771	0.0069204152249135	0.0282485875706215	0.0535475234270415	0.00710479573712256	0.0081190798376184	0.0031055900621118	0.0061652281134402	0.0185676392572944	0.00378787878787879	0.00267379679144385	0.0046189376443418	0.0912280701754386	0.00361881785283474	0	0.122422680412371	0.0122199592668024	0.00666666666666667	0.0192	0.00173160173160173	0.0779220779220779	0.00934579439252336	0.0206540447504303	0.0141509433962264	0.014014014014014	0.0218522372528616	0.0395408163265306	0.226480836236934	0.00757575757575758	0.0199335548172757	0.004149377593361	0.00789889415481832	0.0116279069767442	0.110091743119266	0	0.00705218617771509	0.0072463768115942	0.228155339805825	0.123529411764706
Feature_BugToBugAssociations_a_7_d_1_8	0.0943396226415094	0.125368731563422	0.124542124542125	0.00664893617021277	0.0204778156996587	0.0405405405405405	0.0269461077844311	0.0247747747747748	0.00646551724137931	0.0307898259705489	0.19672131147541	0.0311418685121107	0.0254237288135593	0.00133868808567604	0.00177619893428064	0.0514208389715832	0.301242236024845	0.061652281134402	0.0822281167108753	0.0631313131313131	0.0989304812834225	0.0046189376443418	0.150877192982456	0.0735826296743064	0.00987925356750823	0.00128865979381443	0.0315682281059063	0.03	0.0688	0.0865800865800866	0.226345083487941	0.0467289719626168	0.0258175559380379	0.0283018867924528	0.0580580580580581	0.00416233090530697	0.0408163265306122	0.149825783972125	0	0.0786267995570321	0.0871369294605809	0.208530805687204	0.146511627906977	0.018348623853211	0.0321459600347524	0.0183356840620592	0.108695652173913	0.0388349514563107	0.488235294117647
Feature_BugToBugAssociations_a_7_d_1_9	0.00209643605870021	0.0132743362831858	0.010989010989011	0.00797872340425532	0.0238907849829352	0.027027027027027	0.00199600798403194	0.00900900900900901	0.00646551724137931	0.00669344042838019	0	0.0380622837370242	0.00564971751412429	0.00133868808567604	0.0124333925399645	0.0175913396481732	0.0372670807453416	0.00246609124537608	0.00530503978779841	0	0.0133689839572193	0.0023094688221709	0	0.00241254523522316	0.00768386388583974	0.00128865979381443	0	0.0366666666666667	0.0256	0.00692640692640693	0.00371057513914657	0.00934579439252336	0.00172117039586919	0.0235849056603774	0.002002002002002	0	0.0127551020408163	0.0348432055749129	0.0265151515151515	0.00553709856035437	0.00829875518672199	0.004739336492891	0.0255813953488372	0.036697247706422	0.00260642919200695	0.00423131170662906	0.0217391304347826	0.0194174757281553	0.0294117647058824
Feature_BugToBugAssociations_a_7_d_1_10	0.00733752620545073	0	0.00366300366300366	0.00132978723404255	0.00341296928327645	0.027027027027027	0.000998003992015968	0.0045045045045045	0	0.00133868808567604	0	0.00346020761245675	0	0.00133868808567604	0	0.0013531799729364	0.0186335403726708	0.00246609124537608	0	0	0.00802139037433155	0.0023094688221709	0	0.00120627261761158	0.00109769484083425	0.00515463917525773	0.0010183299389002	0	0.0016	0.000865800865800866	0.00185528756957328	0.0186915887850467	0.00172117039586919	0.00943396226415094	0	0.00104058272632674	0.00255102040816327	0.00348432055749129	0.00189393939393939	0	0	0.004739336492891	0	0.00305810397553517	0.000868809730668983	0.00282087447108604	0.0036231884057971	0.00485436893203883	0.0117647058823529
Feature_BugToBugAssociations_a_7_d_1_11	0.0010482180293501	0.00294985250737463	0.00366300366300366	0	0.0409556313993174	0.0405405405405405	0.00598802395209581	0.0315315315315315	0.0107758620689655	0.00401606425702811	0.00409836065573771	0.027681660899654	0.00564971751412429	0	0.00177619893428064	0	0.0341614906832298	0.0147965474722565	0	0.00252525252525253	0.018716577540107	0.0184757505773672	0.0385964912280702	0.00361881785283474	0.00987925356750823	0.0219072164948454	0.0010183299389002	0	0.0016	0.00173160173160173	0	0.0186915887850467	0.0172117039586919	0.00471698113207547	0	0.00208116545265349	0.0076530612244898	0.00348432055749129	0.0227272727272727	0.00221483942414175	0.0497925311203319	0	0	0.0122324159021407	0.00868809730668984	0.00141043723554302	0.0181159420289855	0.00485436893203883	0
Feature_BugToBugAssociations_a_7_d_1_12	0.0010482180293501	0.0221238938053097	0.00366300366300366	0.00132978723404255	0.0170648464163823	0.108108108108108	0.000998003992015968	0.00225225225225225	0.0021551724137931	0.00535475234270415	0.00409836065573771	0.0069204152249135	0.00847457627118644	0.0107095046854083	0.00355239786856128	0.0013531799729364	0	0	0.00353669319186561	0.00126262626262626	0	0	0.0526315789473684	0	0.00109769484083425	0	0.00305498981670061	0.0166666666666667	0.0032	0.0112554112554113	0.00927643784786642	0	0.00516351118760757	0.0377358490566038	0.002002002002002	0.00104058272632674	0.00127551020408163	0	0	0	0.004149377593361	0.00157977883096367	0.00232558139534884	0	0.000868809730668983	0	0.0289855072463768	0.0242718446601942	0.00588235294117647
Feature_BugToBugAssociations_a_7_d_1_13	0.00209643605870021	0.0117994100294985	0.0402930402930403	0.0212765957446809	0.0068259385665529	0.121621621621622	0.00199600798403194	0.0045045045045045	0	0	0	0.0069204152249135	0.00564971751412429	0.00267737617135207	0.0088809946714032	0.040595399188092	0.0062111801242236	0.00123304562268804	0.0017683465959328	0.00126262626262626	0.0588235294117647	0.0092378752886836	0.0140350877192982	0.00120627261761158	0.0109769484083425	0.0077319587628866	0.00407331975560081	0.00666666666666667	0.0208	0.0155844155844156	0.012987012987013	0.00934579439252336	0	0.00471698113207547	0.00700700700700701	0.00208116545265349	0.0153061224489796	0.00348432055749129	0.00568181818181818	0.00110741971207087	0.037344398340249	0.0157977883096366	0	0.0825688073394495	0.0165073848827107	0.00141043723554302	0.0434782608695652	0.0388349514563107	0
Feature_BugToBugAssociations_a_7_d_1_14	0.00524109014675052	0.00737463126843658	0.00366300366300366	0.00531914893617021	0.0511945392491468	0.0135135135135135	0.000998003992015968	0.027027027027027	0.0323275862068966	0.0107095046854083	0.0286885245901639	0.0346020761245675	0.0480225988700565	0.0147255689424364	0.0159857904085258	0.013531799729364	0.0186335403726708	0.00369913686806412	0.0017683465959328	0.0126262626262626	0	0.00115473441108545	0.0210526315789474	0.00241254523522316	0.00329308452250274	0.0038659793814433	0.00305498981670061	0.00333333333333333	0.0048	0.00173160173160173	0.00927643784786642	0.0186915887850467	0.0154905335628227	0.00471698113207547	0.002002002002002	0.00416233090530697	0.0102040816326531	0.0522648083623693	0.0208333333333333	0.00221483942414175	0.016597510373444	0.023696682464455	0.00697674418604651	0.0244648318042813	0.00955690703735882	0.00141043723554302	0.0108695652173913	0.0631067961165049	0.0352941176470588
[truncated: 51 more columns]
