# Supplementary material for: A Bayesian method for detecting pairwise associations in compositional data
Source: PLoS Comput Biol. 2017 Nov 15;13(11):e1005852. doi: 10.1371/journal.pcbi.1005852 (PMC5706738; doi:10.1371/journal.pcbi.1005852)
Supplement: S2 Data — All simulated datasets from sparseDOSSA, as well as the template dataset used. For details on how these were generated, see S2 Text. (ZIP) [file pcbi.1005852.s005.zip › S2_data/sparseDOSSA_posterior_fornix_template_cor_value_-0.3/BugBugMatrixCounts_assoc_d_60.txt]

Feature_BugToBugAssociations_a_7_d_1_1	1	0	1	3	1	11	1	2	1	1	2	1	1	3	0	0	5	4	1	4	16	2	0	4	7	2	2	3	0	0	1	0	0	11	0	3	1	0	2	6	1	0	2	1	0	0	0	0	0
Feature_BugToBugAssociations_a_7_d_1_2	1	0	2	1	3	3	1	1	0	2	2	0	2	7	5	2	1	1	1	0	2	3	1	2	3	5	0	1	0	1	12	12	0	0	1	1	1	1	1	2	2	7	1	1	1	0	3	3	1
Feature_BugToBugAssociations_a_7_d_1_3	0	1	0	0	1	1	0	0	0	0	0	0	0	1	0	0	1	0	2	1	1	3	0	0	1	1	2	1	1	1	0	1	1	0	0	0	0	1	1	1	0	0	1	0	0	0	1	0	2
Feature_BugToBugAssociations_a_7_d_1_4	0	0	2	7	5	54	1	1	1	0	22	3	1	2	0	22	3	53	12	3	12	12	0	1	0	36	0	3	1	2	12	38	12	1	1	1	1	88	1	0	0	3	1	8	2	0	22	11	0
Feature_BugToBugAssociations_a_7_d_1_5	92	230	373	221	842	942	379	1063	1074	104	544	719	526	350	731	223	1164	897	359	96	795	112	692	418	290	250	189	491	225	329	782	714	172	736	593	609	692	918	751	892	768	312	391	482	48	137	805	52	692
Feature_BugToBugAssociations_a_7_d_1_6	0	103	1	8	0	0	8	0	0	0	0	0	0	1	0	0	2	0	1	2	0	109	0	1	0	0	0	0	14	1	1	0	6	17	33	17	6	29	14	2	0	14	0	1	0	1	9	8	0
Feature_BugToBugAssociations_a_7_d_1_7	70	1	19	0	0	18	58	15	72	38	9	0	8	2	3	87	0	63	35	86	62	50	63	2	4	1	49	17	90	21	4	4	0	1	39	1	2	72	0	8	70	38	10	0	0	6	21	0	5
Feature_BugToBugAssociations_a_7_d_1_8	11	20	121	30	14	30	6	118	141	110	18	28	41	29	11	1	74	24	15	42	6	135	99	96	5	44	54	57	96	1	1	67	133	97	10	22	1	71	100	8	5	8	128	135	56	24	3	7	4
Feature_BugToBugAssociations_a_7_d_1_9	0	16	3	14	6	7	2	3	1	2	2	3	3	1	1	8	3	0	2	2	4	2	0	19	1	2	2	2	19	4	1	7	5	5	1	6	0	12	2	3	1	0	5	2	6	2	1	5	7
Feature_BugToBugAssociations_a_7_d_1_10	1	1	2	1	1	1	4	0	3	0	0	1	3	0	2	1	0	0	1	0	0	1	1	0	0	1	2	1	0	0	1	3	2	0	2	0	2	1	0	1	3	1	0	1	1	0	0	0	2
Feature_BugToBugAssociations_a_7_d_1_11	1	4	2	16	17	28	2	1	0	0	4	3	1	1	8	0	3	7	8	23	1	1	14	7	0	5	11	10	1	1	0	0	3	1	0	5	5	10	11	1	11	0	0	2	1	20	9	6	5
Feature_BugToBugAssociations_a_7_d_1_12	0	1	3	1	2	1	0	2	10	1	0	0	1	1	1	9	1	3	0	0	1	17	2	2	0	9	0	0	2	0	1	1	0	12	18	1	3	2	1	0	0	6	4	1	0	0	1	3	2
Feature_BugToBugAssociations_a_7_d_1_13	0	9	3	1	3	0	1	0	3	7	1	10	25	8	0	1	2	1	0	17	1	1	9	0	28	4	1	10	2	1	7	4	1	6	0	2	1	17	5	9	2	5	1	1	3	5	4	9	8
Feature_BugToBugAssociations_a_7_d_1_14	1	9	3	3	1	1	3	2	2	1	0	8	3	5	2	6	3	6	6	2	1	5	15	2	3	5	1	1	7	0	1	2	4	2	7	1	4	0	3	0	5	5	1	0	1	4	0	9	6
[truncated: 51 more columns]
