# Supplementary material for: A Bayesian method for detecting pairwise associations in compositional data
Source: PLoS Comput Biol. 2017 Nov 15;13(11):e1005852. doi: 10.1371/journal.pcbi.1005852 (PMC5706738; doi:10.1371/journal.pcbi.1005852)
Supplement: S2 Data — All simulated datasets from sparseDOSSA, as well as the template dataset used. For details on how these were generated, see S2 Text. (ZIP) [file pcbi.1005852.s005.zip › S2_data/sparseDOSSA_posterior_fornix_template_cor_value_-0.3/BugBugMatrix_assoc_d_9.txt]

Feature_BugToBugAssociations_a_7_d_1_1	0	0	0.00138121546961326	0	0	0	0.00158730158730159	0	0.0246913580246914	0.00755667506297229	0	0.00543478260869565	0.00266311584553928	0.006765899864682	0.00225733634311512	0.0120481927710843	0	0.00116414435389988	0.00213219616204691	0	0	0.00204498977505112	0	0	0.00101522842639594	0.00267379679144385	0.0111111111111111	0.00443786982248521	0.00796812749003984	0.00309597523219814	0.00205338809034908	0.00548446069469835	0	0.00369685767097967	0.00713266761768902	0	0.0050251256281407	0.0144578313253012	0.000741839762611276	0.0287648054145516	0.00337837837837838	0.00443458980044346	0.00248138957816377	0.00644567219152855	0	0.00526315789473684	0	0.00104931794333683	0
Feature_BugToBugAssociations_a_7_d_1_2	0.00109409190371991	0	0	0	0.00448833034111311	0.0206489675516224	0.00158730158730159	0	0.0246913580246914	0.0100755667506297	0.0112044817927171	0.0217391304347826	0.00399467376830892	0	0.00225733634311512	0.00602409638554217	0	0.00349243306169965	0.00746268656716418	0	0.0183767228177642	0.00204498977505112	0	0.00109649122807018	0.00101522842639594	0	0.00740740740740741	0.0014792899408284	0.00398406374501992	0.00309597523219814	0	0.00914076782449726	0.00212765957446809	0	0.0014265335235378	0.00188323917137476	0.0050251256281407	0.0120481927710843	0.00148367952522255	0	0.00337837837837838	0.0376940133037694	0.00496277915632754	0.00552486187845304	0.00543478260869565	0.00526315789473684	0.00309597523219814	0.00209863588667366	0.000938967136150235
Feature_BugToBugAssociations_a_7_d_1_3	0	0	0.00138121546961326	0	0.000897666068222621	0.00294985250737463	0	0.00520833333333333	0.0123456790123457	0	0.00560224089635854	0.00271739130434783	0	0	0.00225733634311512	0.00602409638554217	0	0	0	0.00204081632653061	0.00153139356814701	0.00204498977505112	0	0.00109649122807018	0.00101522842639594	0	0.00185185185185185	0.0014792899408284	0.00398406374501992	0.00309597523219814	0.00205338809034908	0.0036563071297989	0	0	0.0014265335235378	0	0.0050251256281407	0	0.000741839762611276	0	0.00337837837837838	0.00221729490022173	0.00248138957816377	0	0	0	0.00309597523219814	0.00104931794333683	0
Feature_BugToBugAssociations_a_7_d_1_4	0.0175054704595186	0.000834028356964137	0.0290055248618785	0.0050761421319797	0.000897666068222621	0.0530973451327434	0.149206349206349	0.0208333333333333	0.0987654320987654	0.00251889168765743	0.00560224089635854	0.0733695652173913	0.0159786950732357	0.0013531799729364	0.00677200902934537	0.0301204819277108	0.000946073793755913	0.0454016298020955	0.00213219616204691	0.0755102040816327	0	0.14519427402863	0.0534124629080119	0.0109649122807018	0.00710659898477157	0	0	0.00739644970414201	0.0358565737051793	0.0681114551083591	0.00616016427104723	0.0109689213893967	0	0.00369685767097967	0.0156918687589158	0.00282485875706215	0.0351758793969849	0.00481927710843374	0.00741839762611276	0.00846023688663283	0	0.00221729490022173	0.1712158808933	0.0239410681399632	0.0122282608695652	0.128947368421053	0.0123839009287926	0	0.000938967136150235
Feature_BugToBugAssociations_a_7_d_1_5	0.86870897155361	0.901584653878232	0.825966850828729	0.903553299492386	0.96588868940754	0.752212389380531	0.620634920634921	0.682291666666667	0.580246913580247	0.569269521410579	0.871148459383754	0.432065217391304	0.92676431424767	0.722598105548038	0.91647855530474	0.421686746987952	0.950804162724692	0.862630966239814	0.79317697228145	0.646938775510204	0.730474732006126	0.580777096114519	0.734421364985163	0.922149122807018	0.876142131979695	0.766042780748663	0.798148148148148	0.789940828402367	0.51394422310757	0.764705882352941	0.82340862422998	0.86654478976234	0.898936170212766	0.907578558225508	0.677603423680456	0.919020715630885	0.703517587939699	0.889156626506024	0.86646884272997	0.571912013536379	0.442567567567568	0.860310421286031	0.501240694789082	0.855432780847145	0.875	0.265789473684211	0.801857585139319	0.943336831059811	0.858215962441315
Feature_BugToBugAssociations_a_7_d_1_6	0.00109409190371991	0	0	0	0.00628366247755835	0.00294985250737463	0	0	0.0246913580246914	0.00503778337531486	0	0.00543478260869565	0.00133155792276964	0.0784844384303112	0	0	0	0.0244470314318976	0.0362473347547974	0.00204081632653061	0	0.155419222903885	0	0.00219298245614035	0	0	0	0	0.047808764940239	0	0.0390143737166324	0.0109689213893967	0	0.00184842883548983	0.166904422253923	0	0	0.0228915662650602	0.000741839762611276	0.0981387478849408	0.260135135135135	0.0509977827050998	0	0.0285451197053407	0.00135869565217391	0	0.0990712074303406	0.00209863588667366	0.0544600938967136
Feature_BugToBugAssociations_a_7_d_1_7	0.00218818380743982	0.0158465387823186	0.0414364640883978	0.00676818950930626	0.000897666068222621	0.00294985250737463	0.133333333333333	0.177083333333333	0.0123456790123457	0.0881612090680101	0.00840336134453781	0.0108695652173913	0.00532623169107856	0.0013531799729364	0.0225733634311512	0.313253012048193	0.000946073793755913	0.0384167636786962	0.00852878464818763	0.0163265306122449	0.0735068912710567	0.00204498977505112	0.0697329376854599	0	0.0203045685279188	0.00267379679144385	0.0185185185185185	0.0710059171597633	0	0.021671826625387	0.0328542094455852	0.0292504570383912	0.0159574468085106	0	0.0014265335235378	0.0244821092278719	0.0804020100502513	0.0397590361445783	0.00148367952522255	0.0812182741116751	0.0236486486486486	0	0.0272952853598015	0.00736648250460405	0.078804347826087	0.160526315789474	0	0.0335781741867786	0.00187793427230047
Feature_BugToBugAssociations_a_7_d_1_8	0.099562363238512	0.0467055879899917	0.0524861878453039	0.0575296108291032	0.00628366247755835	0.0383480825958702	0.00476190476190476	0.0104166666666667	0.0493827160493827	0.234256926952141	0.0112044817927171	0.355978260869565	0.0292942743009321	0.127198917456022	0.0112866817155756	0.126506024096386	0.0132450331125828	0.00349243306169965	0.138592750533049	0.230612244897959	0.157733537519142	0.0572597137014315	0.0667655786350148	0.0219298245614035	0.0568527918781726	0.171122994652406	0.118518518518519	0.0754437869822485	0.350597609561753	0.0402476780185759	0.082135523613963	0.0457038391224863	0.0393617021276596	0.0147874306839187	0.0884450784593438	0.0357815442561205	0.0201005025125628	0	0.0897626112759644	0.189509306260575	0.175675675675676	0.00886917960088692	0.267990074441687	0.0598526703499079	0.0203804347826087	0.363157894736842	0.00928792569659443	0.00419727177334732	0.047887323943662
Feature_BugToBugAssociations_a_7_d_1_9	0.00109409190371991	0.000834028356964137	0.00552486187845304	0.00169204737732657	0.00538599640933573	0.056047197640118	0.0206349206349206	0.03125	0.0246913580246914	0.0125944584382872	0.00280112044817927	0.00815217391304348	0.0066577896138482	0.0027063599458728	0.00451467268623025	0.0180722891566265	0.00473036896877956	0	0.00533049040511727	0.00204081632653061	0.00153139356814701	0.00204498977505112	0.0252225519287834	0.00767543859649123	0.00203045685279188	0.00935828877005348	0.00555555555555556	0.0207100591715976	0.00398406374501992	0.00309597523219814	0.00205338809034908	0.00731261425959781	0.00319148936170213	0.00369685767097967	0.00285306704707561	0.00564971751412429	0.0050251256281407	0.0036144578313253	0.00222551928783383	0.00169204737732657	0.0168918918918919	0.0110864745011086	0.00248138957816377	0.000920810313075506	0.00271739130434783	0	0.00928792569659443	0.00104931794333683	0.0150234741784038
Feature_BugToBugAssociations_a_7_d_1_10	0.00109409190371991	0.00417014178482068	0.00414364640883978	0.00169204737732657	0.00269299820466786	0.00884955752212389	0.00158730158730159	0.00520833333333333	0.0123456790123457	0	0.00560224089635854	0.00543478260869565	0	0	0	0.0240963855421687	0.000946073793755913	0.0069848661233993	0	0.00204081632653061	0	0.00408997955010225	0.00148367952522255	0.00109649122807018	0	0.00133689839572193	0	0	0.00398406374501992	0.00309597523219814	0	0	0.00425531914893617	0.00184842883548983	0	0.00188323917137476	0.0050251256281407	0	0	0.00338409475465313	0	0	0.00248138957816377	0.000920810313075506	0	0.00263157894736842	0	0	0.00187793427230047
Feature_BugToBugAssociations_a_7_d_1_11	0	0.00166805671392827	0.0248618784530387	0.00338409475465313	0	0.00294985250737463	0.0396825396825397	0.00520833333333333	0.0740740740740741	0.0125944584382872	0	0.0244565217391304	0	0	0	0.0240963855421687	0.021759697256386	0	0.00319829424307036	0.00612244897959184	0.00153139356814701	0.032719836400818	0.0370919881305638	0.0241228070175439	0.0192893401015228	0.0280748663101604	0.0259259259259259	0.0014792899408284	0.0199203187250996	0.00309597523219814	0.0082135523613963	0.00182815356489945	0.0159574468085106	0.0462107208872458	0.0242510699001427	0.00282485875706215	0.0703517587939698	0.00481927710843374	0.0178041543026706	0.00846023688663283	0.0472972972972973	0.0133037694013304	0.0124069478908189	0.00276243093922652	0	0.0447368421052632	0.00928792569659443	0.00104931794333683	0.000938967136150235
Feature_BugToBugAssociations_a_7_d_1_12	0.00218818380743982	0.00333611342785655	0.00138121546961326	0.00846023688663283	0.00359066427289048	0.00589970501474926	0.00158730158730159	0.00520833333333333	0.0246913580246914	0.035264483627204	0.00560224089635854	0.0217391304347826	0.00133155792276964	0.0162381596752368	0.0090293453724605	0.0120481927710843	0.000946073793755913	0.010477299185099	0.00213219616204691	0	0.00765696784073507	0.00204498977505112	0.00445103857566766	0	0	0	0.00555555555555556	0.0029585798816568	0.00398406374501992	0.0340557275541796	0.00205338809034908	0.0036563071297989	0.00212765957446809	0.00184842883548983	0.0014265335235378	0.000941619585687382	0.0452261306532663	0.0036144578313253	0.00445103857566766	0.00169204737732657	0	0	0.00248138957816377	0.00552486187845304	0.00135869565217391	0	0	0.00314795383001049	0.00469483568075117
Feature_BugToBugAssociations_a_7_d_1_13	0.00437636761487965	0.0216847372810676	0.0069060773480663	0.00676818950930626	0.000897666068222621	0.0176991150442478	0.00634920634920635	0.0416666666666667	0	0.017632241813602	0.0644257703081232	0	0.00399467376830892	0.03382949932341	0.018058690744921	0	0.00189214758751183	0	0	0.00408163265306122	0.00459418070444104	0.0102249488752556	0.00741839762611276	0.00548245614035088	0.0131979695431472	0.0147058823529412	0.0037037037037037	0.022189349112426	0.00398406374501992	0.0464396284829721	0	0.0036563071297989	0.0117021276595745	0.0129390018484288	0.00855920114122682	0.00282485875706215	0.0100502512562814	0.00240963855421687	0.00519287833827893	0	0.0101351351351351	0.00665188470066519	0.00248138957816377	0	0.00135869565217391	0.0157894736842105	0.043343653250774	0.00629590766002099	0.00657276995305164
Feature_BugToBugAssociations_a_7_d_1_14	0.00109409190371991	0.00333611342785655	0.00552486187845304	0.0050761421319797	0.00179533213644524	0.0353982300884956	0.019047619047619	0.015625	0.037037037037037	0.00503778337531486	0.00840336134453781	0.0326086956521739	0.00266311584553928	0.0094722598105548	0.00451467268623025	0.00602409638554217	0.00378429517502365	0.00349243306169965	0.00106609808102345	0.0122448979591837	0.00306278713629403	0.00204498977505112	0	0.00219298245614035	0.00203045685279188	0.00401069518716578	0.0037037037037037	0.0014792899408284	0	0.00619195046439629	0	0.00182815356489945	0.00638297872340425	0.00184842883548983	0.00285306704707561	0.00188323917137476	0.0100502512562814	0.00240963855421687	0.00148367952522255	0.00676818950930626	0.0135135135135135	0.00221729490022173	0	0.00276243093922652	0.00135869565217391	0.00789473684210526	0.00928792569659443	0.00104931794333683	0.00657276995305164
[truncated: 51 more columns]
