# Supplementary material for: A Bayesian method for detecting pairwise associations in compositional data
Source: PLoS Comput Biol. 2017 Nov 15;13(11):e1005852. doi: 10.1371/journal.pcbi.1005852 (PMC5706738; doi:10.1371/journal.pcbi.1005852)
Supplement: S2 Data — All simulated datasets from sparseDOSSA, as well as the template dataset used. For details on how these were generated, see S2 Text. (ZIP) [file pcbi.1005852.s005.zip › S2_data/sparseDOSSA_posterior_fornix_template_cor_value_-0.3/BugBugMatrix_assoc_d_15.txt]

Feature_BugToBugAssociations_a_7_d_1_1	0.00161812297734628	0	0	0	0	0.00370713623725672	0	0.0016260162601626	0.0017921146953405	0.00309597523219814	0	0.0122199592668024	0.016304347826087	0.00222469410456062	0.00137551581843191	0	0	0.00503355704697987	0.0110497237569061	0	0.000944287063267233	0.0113421550094518	0	0.00159235668789809	0.00283687943262411	0.0072992700729927	0.00106951871657754	0	0.00101317122593718	0.00396825396825397	0.0017825311942959	0.0015600624024961	0.0111856823266219	0	0	0	0	0.00116686114352392	0.0189393939393939	0.00367309458218549	0.00184162062615101	0.00320512820512821	0	0.00862068965517241	0.0024330900243309	0	0	0	0.0119047619047619
Feature_BugToBugAssociations_a_7_d_1_2	0.000809061488673139	0.00609137055837563	0.0144404332129964	0	0	0.00185356811862836	0	0.00813008130081301	0.0017921146953405	0.00309597523219814	0.00581395348837209	0.0122199592668024	0.00181159420289855	0	0.00137551581843191	0.00365853658536585	0.0344827586206897	0.00838926174496644	0.00110497237569061	0	0.00755429650613787	0.00189035916824197	0.0163265306122449	0.0127388535031847	0.00141843971631206	0.00364963503649635	0.00106951871657754	0	0.00202634245187437	0.00132275132275132	0	0.0031201248049922	0.00223713646532438	0.00338123415046492	0.00531914893617021	0	0	0	0.00757575757575758	0	0	0	0.00602409638554217	0.0431034482758621	0.0024330900243309	0.00416666666666667	0.00437636761487965	0.0285714285714286	0.0148809523809524
Feature_BugToBugAssociations_a_7_d_1_3	0.000809061488673139	0	0.0036101083032491	0.00301204819277108	0.00107642626480086	0	0.00201207243460765	0.0016260162601626	0.0017921146953405	0.00309597523219814	0.00290697674418605	0.00203665987780041	0	0	0.00137551581843191	0	0.0021551724137931	0	0.00110497237569061	0	0	0.00189035916824197	0	0	0.00141843971631206	0.0072992700729927	0	0.00107642626480086	0	0.00132275132275132	0	0.0015600624024961	0	0	0.000886524822695035	0.00157728706624606	0.0434782608695652	0	0.00378787878787879	0.000918273645546373	0	0.00320512820512821	0.00602409638554217	0.0172413793103448	0	0.00138888888888889	0.00109409190371991	0	0
Feature_BugToBugAssociations_a_7_d_1_4	0.000809061488673139	0.00101522842639594	0	0.00602409638554217	0.00215285252960172	0.00092678405931418	0.0261569416498994	0.0341463414634146	0.00716845878136201	0.0990712074303406	0.0232558139534884	0.0162932790224033	0.0036231884057971	0.0411568409343715	0	0.0414634146341463	0.0280172413793103	0.0402684563758389	0	0.037914691943128	0.0717658168083097	0.00378071833648393	0.0204081632653061	0.00796178343949045	0.00141843971631206	0	0.0299465240641711	0.0505920344456405	0	0.00264550264550265	0.0570409982174688	0.093603744149766	0.172259507829978	0	0.00531914893617021	0.0772870662460568	0.173913043478261	0.0233372228704784	0	0.00367309458218549	0.0257826887661142	0.0016025641025641	0	0.0258620689655172	0.00121654501216545	0.00555555555555556	0	0	0.00892857142857143
Feature_BugToBugAssociations_a_7_d_1_5	0.921521035598705	0.748223350253807	0.689530685920578	0.677710843373494	0.882669537136706	0.93790546802595	0.720321931589537	0.879674796747967	0.706093189964158	0.69969040247678	0.73546511627907	0.847250509164969	0.811594202898551	0.89432703003337	0.931224209078404	0.858536585365854	0.855603448275862	0.840604026845638	0.679558011049724	0.549763033175355	0.790368271954674	0.852551984877127	0.583673469387755	0.85828025477707	0.679432624113475	0.664233576642336	0.716577540106952	0.767491926803014	0.880445795339412	0.955026455026455	0.884135472370767	0.820592823712949	0.447427293064877	0.931530008453085	0.967198581560284	0.709779179810726	0.315217391304348	0.808634772462077	0.303030303030303	0.947658402203857	0.747697974217311	0.891025641025641	0.837349397590361	0.267241379310345	0.922141119221411	0.934722222222222	0.946389496717724	0.685714285714286	0.619047619047619
Feature_BugToBugAssociations_a_7_d_1_6	0.00889967637540453	0.00101522842639594	0	0	0.00107642626480086	0	0.06841046277666	0.00975609756097561	0	0.0619195046439628	0.00581395348837209	0	0.0036231884057971	0.0233592880978865	0.0385144429160935	0.0292682926829268	0	0	0.0596685082872928	0.0805687203791469	0	0	0	0.0509554140127389	0.19290780141844	0.062043795620438	0.0641711229946524	0	0.00202634245187437	0.00396825396825397	0	0	0	0	0	0	0.0108695652173913	0.0490081680280047	0	0	0.0184162062615101	0	0	0.00862068965517241	0.00851581508515815	0	0	0	0.0178571428571429
Feature_BugToBugAssociations_a_7_d_1_7	0.0428802588996764	0.0791878172588832	0.0288808664259928	0.0180722891566265	0.0269106566200215	0.00092678405931418	0.0422535211267606	0	0.0537634408602151	0.00928792569659443	0.0319767441860465	0.0244399185336049	0.00181159420289855	0.00778642936596218	0.00687757909215956	0.0170731707317073	0.00431034482758621	0.00167785234899329	0.087292817679558	0.175355450236967	0.00377714825306893	0.0623818525519849	0.0775510204081633	0.0127388535031847	0.0312056737588652	0.0437956204379562	0.00320855614973262	0.0602798708288482	0.0060790273556231	0.00793650793650794	0.0089126559714795	0.0078003120124805	0.176733780760626	0.0126796280642434	0.00265957446808511	0.0236593059936909	0.0108695652173913	0	0.0833333333333333	0	0.00552486187845304	0.00801282051282051	0	0.181034482758621	0.00364963503649635	0.00694444444444444	0.00109409190371991	0.0785714285714286	0.107142857142857
Feature_BugToBugAssociations_a_7_d_1_8	0.0105177993527508	0.128934010152284	0.0938628158844765	0.180722891566265	0.0667384284176534	0.0407784986098239	0.0643863179074447	0.0032520325203252	0.168458781362007	0.0897832817337461	0.130813953488372	0.0407331975560081	0.126811594202899	0.0211345939933259	0.0123796423658872	0.024390243902439	0.0172413793103448	0.0855704697986577	0.133701657458564	0.113744075829384	0.107648725212465	0.0378071833648393	0.244897959183673	0.0143312101910828	0.0453900709219858	0.175182481751825	0.152941176470588	0.106566200215285	0.0678824721377913	0.00661375661375661	0.0089126559714795	0.0078003120124805	0.178970917225951	0.0346576500422654	0.00177304964539007	0.178233438485804	0.0434782608695652	0.0968494749124854	0.458333333333333	0.0303030303030303	0.187845303867403	0.0544871794871795	0.0120481927710843	0.146551724137931	0.0413625304136253	0.00138888888888889	0.0131291028446389	0.00714285714285714	0.130952380952381
Feature_BugToBugAssociations_a_7_d_1_9	0.000809061488673139	0.00406091370558376	0.036101083032491	0.00602409638554217	0.00753498385360603	0.00185356811862836	0.0321931589537223	0.00650406504065041	0.0161290322580645	0.00928792569659443	0.0319767441860465	0.00407331975560081	0.016304347826087	0.00111234705228031	0.00137551581843191	0.00365853658536585	0.0107758620689655	0.00167785234899329	0.0110497237569061	0.004739336492891	0.000944287063267233	0.0132325141776938	0.00408163265306122	0.00159235668789809	0.00851063829787234	0.0072992700729927	0.00213903743315508	0	0.0060790273556231	0	0.0017825311942959	0.0296411856474259	0.00223713646532438	0.00253592561284869	0.00620567375886525	0.00315457413249211	0.0760869565217391	0.0105017502917153	0.0340909090909091	0.00918273645546373	0.00184162062615101	0.0016025641025641	0.0481927710843374	0.0172413793103448	0	0.0194444444444444	0.00547045951859956	0.00714285714285714	0.0148809523809524
Feature_BugToBugAssociations_a_7_d_1_10	0.00161812297734628	0.00609137055837563	0.0036101083032491	0.00903614457831325	0.00430570505920344	0.00185356811862836	0.0140845070422535	0.0048780487804878	0	0	0.00290697674418605	0	0.00181159420289855	0.00111234705228031	0	0.00365853658536585	0	0.00167785234899329	0	0	0.000944287063267233	0.00378071833648393	0.0122448979591837	0	0.00283687943262411	0	0.00106951871657754	0.00215285252960172	0.00101317122593718	0	0.0017825311942959	0	0	0.00338123415046492	0.00531914893617021	0.00157728706624606	0.0217391304347826	0.00233372228704784	0	0	0	0.00480769230769231	0.00602409638554217	0.0258620689655172	0.0024330900243309	0.00555555555555556	0.00109409190371991	0.0214285714285714	0.00892857142857143
Feature_BugToBugAssociations_a_7_d_1_11	0.000809061488673139	0	0.0433212996389892	0.0662650602409639	0.00538213132400431	0.0046339202965709	0.00201207243460765	0.0455284552845528	0.0340501792114695	0.00928792569659443	0.00872093023255814	0	0.00181159420289855	0	0.00137551581843191	0.0024390243902439	0.0021551724137931	0	0.00552486187845304	0.018957345971564	0.0113314447592068	0.0056710775047259	0.0122448979591837	0.00636942675159236	0.0226950354609929	0.0109489051094891	0.00106951871657754	0	0.027355623100304	0	0.0303030303030303	0.0280811232449298	0.00671140939597315	0.00084530853761623	0	0.00157728706624606	0.239130434782609	0.00233372228704784	0.0606060606060606	0	0.00368324125230203	0.00801282051282051	0.0180722891566265	0.172413793103448	0.00851581508515815	0.00138888888888889	0.00218818380743982	0.00714285714285714	0.00297619047619048
Feature_BugToBugAssociations_a_7_d_1_12	0.00809061488673139	0.00609137055837563	0.0036101083032491	0.00301204819277108	0	0	0	0.0016260162601626	0.0017921146953405	0.00619195046439629	0.00872093023255814	0.00203665987780041	0.0126811594202899	0.00222469410456062	0	0.0121951219512195	0.0107758620689655	0	0.00110497237569061	0.00947867298578199	0.0028328611898017	0	0	0.0159235668789809	0.00141843971631206	0.0109489051094891	0.013903743315508	0.00645855758880517	0.00101317122593718	0.00264550264550265	0	0.0015600624024961	0	0.00253592561284869	0.000886524822695035	0	0	0.00116686114352392	0.0113636363636364	0.000918273645546373	0.00184162062615101	0	0	0.00862068965517241	0.00121654501216545	0.00694444444444444	0.0153172866520788	0.114285714285714	0.00297619047619048
Feature_BugToBugAssociations_a_7_d_1_13	0	0.0152284263959391	0.0722021660649819	0.0150602409638554	0	0	0.028169014084507	0.0032520325203252	0	0.00309597523219814	0.00872093023255814	0.0346232179226069	0	0	0.00275103163686382	0	0.0193965517241379	0.0134228187919463	0.00110497237569061	0.004739336492891	0.000944287063267233	0.00189035916824197	0.0244897959183673	0.00636942675159236	0.00141843971631206	0	0.0106951871657754	0.00430570505920344	0	0.00793650793650794	0.0035650623885918	0.0015600624024961	0	0.00169061707523246	0.00265957446808511	0.00315457413249211	0.0326086956521739	0.00116686114352392	0.00757575757575758	0.00275482093663912	0	0.0144230769230769	0.0301204819277108	0.0172413793103448	0.0024330900243309	0	0.00109409190371991	0.00714285714285714	0.0416666666666667
Feature_BugToBugAssociations_a_7_d_1_14	0.000809061488673139	0.00406091370558376	0.0108303249097473	0.0150602409638554	0.00215285252960172	0.00556070435588508	0	0	0.00716845878136201	0.00309597523219814	0.00290697674418605	0.00407331975560081	0.00181159420289855	0.00556173526140156	0.00137551581843191	0.00365853658536585	0.0150862068965517	0.00167785234899329	0.00773480662983425	0.004739336492891	0.000944287063267233	0.00378071833648393	0.00408163265306122	0.0111464968152866	0.00709219858156028	0.0072992700729927	0.00213903743315508	0.00107642626480086	0.00506585612968592	0.00661375661375661	0.0017825311942959	0.0031201248049922	0.00223713646532438	0.00676246830092984	0.00177304964539007	0	0.0326086956521739	0.00350058343057176	0.0113636363636364	0.000918273645546373	0.00552486187845304	0.00961538461538462	0.036144578313253	0.0603448275862069	0.00364963503649635	0.0125	0.0087527352297593	0.0428571428571429	0.0178571428571429
[truncated: 51 more columns]
