# Supplementary material for: A Bayesian method for detecting pairwise associations in compositional data
Source: PLoS Comput Biol. 2017 Nov 15;13(11):e1005852. doi: 10.1371/journal.pcbi.1005852 (PMC5706738; doi:10.1371/journal.pcbi.1005852)
Supplement: S2 Data — All simulated datasets from sparseDOSSA, as well as the template dataset used. For details on how these were generated, see S2 Text. (ZIP) [file pcbi.1005852.s005.zip › S2_data/sparseDOSSA_posterior_fornix_template_cor_value_-0.3/BugBugMatrixCounts_assoc_d_82.txt]

Feature_BugToBugAssociations_a_7_d_1_1	0	1	3	0	3	0	2	1	4	1	2	1	0	5	2	3	0	2	1	0	0	0	6	0	0	1	0	4	0	6	2	0	0	2	1	1	1	3	8	2	3	1	1	3	0	0	0	9	0
Feature_BugToBugAssociations_a_7_d_1_2	1	1	0	1	2	0	0	0	1	0	0	0	1	1	1	7	1	1	8	0	1	2	1	0	3	7	6	12	0	0	0	0	1	12	1	2	2	0	3	0	1	2	0	0	4	1	4	7	1
Feature_BugToBugAssociations_a_7_d_1_3	0	0	1	0	1	0	0	0	0	0	0	0	1	1	1	1	1	0	0	0	0	1	2	1	0	0	1	1	0	1	1	0	1	0	1	0	0	0	0	0	1	1	0	0	0	0	0	0	1
Feature_BugToBugAssociations_a_7_d_1_4	0	3	0	0	40	0	1	21	1	4	0	0	0	1	0	0	31	0	11	0	1	81	2	0	3	2	1	0	3	14	0	11	0	0	3	93	2	7	31	56	12	0	9	2	2	2	0	26	4
Feature_BugToBugAssociations_a_7_d_1_5	845	513	213	650	150	43	959	376	426	690	183	242	300	669	530	629	153	675	983	718	297	745	169	747	865	639	875	253	531	987	352	82	528	152	908	818	677	141	382	746	174	460	337	225	1063	663	205	77	14
Feature_BugToBugAssociations_a_7_d_1_6	0	6	3	0	12	0	0	0	2	1	1	1	7	6	0	0	1	58	0	7	0	0	0	8	0	0	44	0	0	1	0	0	0	19	0	12	0	0	59	0	0	0	0	3	0	17	0	0	32
Feature_BugToBugAssociations_a_7_d_1_7	0	30	1	68	37	3	0	0	3	7	1	2	10	40	4	6	1	5	21	3	1	4	26	3	0	95	12	2	12	2	42	1	12	3	14	21	31	65	4	18	1	5	5	36	0	5	2	47	21
Feature_BugToBugAssociations_a_7_d_1_8	90	85	34	5	6	3	27	11	3	23	48	9	9	1	1	38	97	50	93	50	37	4	43	61	9	1	31	9	43	100	122	5	15	6	58	4	32	43	0	71	21	132	63	6	37	13	30	8	83
Feature_BugToBugAssociations_a_7_d_1_9	2	9	3	6	7	2	2	4	3	5	0	11	2	1	7	13	12	2	6	0	5	2	0	2	7	1	0	11	16	8	2	1	1	5	2	0	10	10	14	5	2	3	11	12	3	3	6	4	5
Feature_BugToBugAssociations_a_7_d_1_10	7	0	1	1	1	2	1	2	0	1	0	1	0	1	0	1	6	2	0	0	3	2	0	1	1	4	1	0	1	1	1	2	1	2	0	1	2	1	1	0	0	3	0	1	1	2	1	1	2
Feature_BugToBugAssociations_a_7_d_1_11	1	2	1	0	12	3	6	14	5	3	1	8	2	0	1	0	11	12	0	2	7	16	11	3	9	17	1	0	1	2	0	2	10	1	0	2	6	1	12	2	12	0	0	4	10	1	5	1	0
Feature_BugToBugAssociations_a_7_d_1_12	1	15	1	1	5	8	1	1	1	4	1	2	3	8	2	1	0	0	4	1	0	0	15	0	1	0	3	5	2	13	5	0	3	8	2	1	1	0	0	0	1	1	1	0	1	0	8	5	1
Feature_BugToBugAssociations_a_7_d_1_13	2	8	11	16	2	9	2	2	0	0	0	2	2	2	5	30	2	1	2	1	22	8	4	1	10	6	4	2	13	18	7	1	0	1	7	2	12	1	3	1	9	10	0	27	19	1	12	8	0
Feature_BugToBugAssociations_a_7_d_1_14	5	5	1	4	15	1	1	12	15	8	7	10	17	11	9	10	6	3	2	10	0	1	6	2	3	3	3	1	3	2	5	2	9	1	2	4	8	15	11	2	4	15	3	8	11	1	3	13	6
[truncated: 51 more columns]
