# Supplementary material for: A Bayesian method for detecting pairwise associations in compositional data
Source: PLoS Comput Biol. 2017 Nov 15;13(11):e1005852. doi: 10.1371/journal.pcbi.1005852 (PMC5706738; doi:10.1371/journal.pcbi.1005852)
Supplement: S2 Data — All simulated datasets from sparseDOSSA, as well as the template dataset used. For details on how these were generated, see S2 Text. (ZIP) [file pcbi.1005852.s005.zip › S2_data/sparseDOSSA_posterior_fornix_template_cor_value_-0.3/BugBugMatrixCounts_assoc_d_65.txt]

Feature_BugToBugAssociations_a_7_d_1_1	0	6	10	4	0	0	2	1	0	0	0	2	0	0	1	2	1	2	5	0	0	0	1	1	12	3	0	0	1	1	0	0	0	0	4	0	0	1	0	1	1	0	1	18	17	1	6	1	17
Feature_BugToBugAssociations_a_7_d_1_2	2	1	3	0	1	1	0	0	0	2	2	3	0	6	5	2	2	1	3	4	3	3	4	4	2	4	1	0	2	0	4	3	7	6	11	17	1	11	1	8	3	3	1	7	15	1	12	2	3
Feature_BugToBugAssociations_a_7_d_1_3	0	0	1	0	1	0	1	0	0	0	1	0	1	0	2	1	1	0	0	0	1	1	1	1	1	1	0	1	1	1	1	1	1	1	0	0	0	1	0	1	0	1	1	0	1	0	0	0	1
Feature_BugToBugAssociations_a_7_d_1_4	0	41	4	0	0	44	56	18	1	33	68	25	0	0	7	1	25	2	1	23	0	0	10	0	6	2	1	93	1	14	0	7	5	18	0	4	13	4	3	0	25	7	5	0	26	56	0	1	0
Feature_BugToBugAssociations_a_7_d_1_5	499	495	482	453	183	1067	913	1136	381	827	721	248	229	226	464	153	520	525	585	888	1125	158	35	397	765	148	30	198	104	384	313	1165	812	127	455	702	647	170	308	316	681	106	5	918	1132	200	474	724	1133
Feature_BugToBugAssociations_a_7_d_1_6	104	0	0	0	31	30	9	0	81	26	0	2	55	1	1	0	0	0	7	2	0	0	16	0	3	0	37	17	3	3	29	0	84	5	2	0	0	0	158	0	2	0	24	1	0	0	2	0	1
Feature_BugToBugAssociations_a_7_d_1_7	2	2	18	21	9	59	5	11	5	21	0	0	0	40	0	26	5	4	95	25	10	8	4	1	0	6	17	2	0	23	27	20	59	4	14	0	1	9	4	4	11	67	32	34	5	28	69	86	5
Feature_BugToBugAssociations_a_7_d_1_8	31	13	7	20	37	63	26	27	17	1	110	3	7	2	58	2	93	121	43	22	1	5	11	5	23	28	46	28	8	17	68	14	103	20	10	118	7	97	12	101	21	142	77	26	5	5	0	12	12
Feature_BugToBugAssociations_a_7_d_1_9	2	0	0	8	2	1	2	3	4	2	18	4	16	10	3	2	18	5	1	7	3	1	2	4	12	4	1	10	6	4	2	6	6	5	2	7	5	4	6	12	1	3	1	0	8	1	1	4	13
Feature_BugToBugAssociations_a_7_d_1_10	0	1	0	2	3	1	0	1	4	1	1	0	3	0	1	1	1	1	4	3	1	1	1	0	0	1	1	2	0	1	2	0	1	1	1	1	1	1	1	1	1	2	0	0	1	0	0	0	0
Feature_BugToBugAssociations_a_7_d_1_11	0	1	2	1	2	0	0	2	9	6	0	3	1	2	2	14	2	4	1	2	1	7	8	0	1	1	3	1	7	1	1	8	5	1	12	0	1	3	1	6	4	4	5	1	27	4	6	2	2
Feature_BugToBugAssociations_a_7_d_1_12	0	1	1	3	3	1	1	2	0	0	2	1	0	2	1	1	2	0	2	6	2	0	1	3	1	4	0	2	5	0	0	4	1	1	1	6	1	1	0	0	1	0	4	1	0	1	0	0	2
Feature_BugToBugAssociations_a_7_d_1_13	1	2	8	0	2	1	3	2	2	0	1	1	5	0	2	27	2	1	0	7	0	14	0	2	3	3	18	0	0	1	6	3	0	0	0	0	13	1	2	1	4	22	29	4	2	7	9	0	6
Feature_BugToBugAssociations_a_7_d_1_14	13	0	10	16	2	4	2	2	3	3	1	2	1	1	2	2	1	3	3	11	5	2	1	11	2	7	1	2	1	6	3	2	1	5	12	1	5	1	5	3	0	4	6	12	15	3	4	7	2
[truncated: 51 more columns]
