# Supplementary material for: A Bayesian method for detecting pairwise associations in compositional data
Source: PLoS Comput Biol. 2017 Nov 15;13(11):e1005852. doi: 10.1371/journal.pcbi.1005852 (PMC5706738; doi:10.1371/journal.pcbi.1005852)
Supplement: S2 Data — All simulated datasets from sparseDOSSA, as well as the template dataset used. For details on how these were generated, see S2 Text. (ZIP) [file pcbi.1005852.s005.zip › S2_data/sparseDOSSA_posterior_fornix_template_cor_value_-0.3/BugBugMatrix_assoc_d_17.txt]

Feature_BugToBugAssociations_a_7_d_1_1	0	0	0.00335570469798658	0.00732064421669107	0.00769230769230769	0.0108695652173913	0	0.0091324200913242	0	0.00550660792951542	0	0	0	0.003584229390681	0.00338409475465313	0.00350877192982456	0	0	0.00109051254089422	0	0.0131578947368421	0.00985761226725082	0	0.00180995475113122	0.00105485232067511	0.00303951367781155	0.00174216027874564	0	0	0	0.00173310225303293	0.00189393939393939	0.010752688172043	0	0	0.000805152979066023	0	0.00594059405940594	0.0037593984962406	0.00101112234580384	0	0	0	0.0215827338129496	0	0.00263852242744063	0	0	0
Feature_BugToBugAssociations_a_7_d_1_2	0.00113895216400911	0.00571428571428571	0.00335570469798658	0	0.00384615384615385	0.00543478260869565	0	0.0045662100456621	0.0212264150943396	0	0.00170068027210884	0.000963391136801541	0.0078003120124805	0	0.00169204737732657	0.00350877192982456	0.00970873786407767	0.00193050193050193	0.00218102508178844	0.00153491941673062	0.00328947368421053	0.00657174151150055	0.00173010380622837	0.000904977375565611	0.00105485232067511	0.0182370820668693	0.00348432055749129	0.00187090739008419	0.00696055684454756	0.000880281690140845	0.00693240901213172	0.00189393939393939	0.00806451612903226	0.00170794192997438	0.0149812734082397	0.000805152979066023	0	0.00198019801980198	0.0018796992481203	0.00202224469160768	0.00409276944065484	0	0.00570342205323194	0.00479616306954436	0	0.00263852242744063	0	0.00976800976800977	0.00121359223300971
Feature_BugToBugAssociations_a_7_d_1_3	0.00113895216400911	0.00571428571428571	0	0.00146412884333821	0.00384615384615385	0.00543478260869565	0	0.0045662100456621	0.00235849056603774	0.00110132158590308	0	0.00192678227360308	0	0	0	0	0.00485436893203883	0	0.00109051254089422	0	0	0	0	0	0	0.00303951367781155	0	0.000935453695042095	0	0	0	0	0.00268817204301075	0	0.00374531835205993	0	0	0.00198019801980198	0.00093984962406015	0	0	0.00641025641025641	0	0	0	0.00263852242744063	0.00357142857142857	0	0
Feature_BugToBugAssociations_a_7_d_1_4	0	0.00571428571428571	0.0536912751677852	0.00146412884333821	0	0.0380434782608696	0	0.0091324200913242	0.188679245283019	0	0.159863945578231	0	0.0202808112324493	0.0448028673835125	0.065989847715736	0.0631578947368421	0	0	0	0.0230237912509593	0.00328947368421053	0	0.0121107266435986	0	0.0158227848101266	0.00303951367781155	0.163763066202091	0.000935453695042095	0	0	0.1421143847487	0.0473484848484848	0.00268817204301075	0	0.0823970037453183	0.0265700483091787	0.0145228215767635	0.00396039603960396	0	0.00101112234580384	0.0163710777626194	0	0	0.00239808153477218	0.0152603231597846	0.0712401055408971	0.189285714285714	0.00488400488400488	0
Feature_BugToBugAssociations_a_7_d_1_5	0.866742596810934	0.691428571428571	0.295302013422819	0.86090775988287	0.55	0.228260869565217	0.880829015544041	0.438356164383562	0.610849056603774	0.887665198237885	0.654761904761905	0.957610789980732	0.901716068642746	0.724014336917563	0.769881556683587	0.389473684210526	0.41747572815534	0.810810810810811	0.849509269356598	0.922486569455104	0.674342105263158	0.937568455640745	0.690311418685121	0.904977375565611	0.886075949367089	0.750759878419453	0.695121951219512	0.956033676333021	0.803944315545244	0.970950704225352	0.772963604852686	0.90719696969697	0.801075268817204	0.931682322801025	0.51310861423221	0.928341384863124	0.713692946058091	0.758415841584158	0.880639097744361	0.845298281092012	0.884038199181446	0.458333333333333	0.899239543726236	0.630695443645084	0.880610412926391	0.70976253298153	0.471428571428571	0.896214896214896	0.95752427184466
Feature_BugToBugAssociations_a_7_d_1_6	0.0330296127562642	0	0.285234899328859	0.00146412884333821	0	0.315217391304348	0	0.0091324200913242	0	0.00440528634361234	0	0	0	0	0.0524534686971235	0.112280701754386	0.00485436893203883	0.117760617760618	0.0490730643402399	0	0	0	0.0778546712802768	0.0117647058823529	0.0105485232067511	0	0	0	0.00232018561484919	0	0	0.00568181818181818	0.010752688172043	0.00085397096498719	0	0.00161030595813205	0	0	0	0	0.00545702592087312	0	0	0	0	0.00527704485488127	0	0	0
Feature_BugToBugAssociations_a_7_d_1_7	0.0136674259681093	0.0742857142857143	0.177852348993289	0	0.0230769230769231	0.016304347826087	0.0803108808290155	0.0867579908675799	0.108490566037736	0.00770925110132159	0.0102040816326531	0	0.0218408736349454	0	0.0676818950930626	0.0245614035087719	0.00970873786407767	0.0115830115830116	0.00436205016357688	0.0399079048349962	0.177631578947368	0.00985761226725082	0.013840830449827	0.00271493212669683	0.0189873417721519	0.0364741641337386	0.00174216027874564	0.000935453695042095	0.0719257540603248	0.00176056338028169	0.0155979202772964	0	0.00268817204301075	0	0.138576779026217	0.0104669887278583	0.0020746887966805	0.130693069306931	0.087406015037594	0.0131445904954499	0	0.0769230769230769	0.00190114068441065	0.143884892086331	0.00718132854578097	0.0079155672823219	0.0821428571428571	0	0.00242718446601942
Feature_BugToBugAssociations_a_7_d_1_8	0.0603644646924829	0.0971428571428571	0.157718120805369	0.108345534407028	0.353846153846154	0.320652173913043	0.0129533678756477	0.374429223744292	0.00471698113207547	0.0715859030837004	0.147959183673469	0.00289017341040462	0.0171606864274571	0.164874551971326	0.0287648054145516	0.305263157894737	0.436893203883495	0.0212355212355212	0.0577971646673937	0.000767459708365311	0.0361842105263158	0.0120481927710843	0.185121107266436	0.0461538461538462	0.040084388185654	0.0972644376899696	0.0766550522648084	0.00280636108512629	0.0904872389791183	0.0176056338028169	0.0450606585788562	0.0113636363636364	0.0403225806451613	0.0486763450042699	0.228464419475655	0.00563607085346216	0.211618257261411	0.0633663366336634	0.0075187969924812	0.102123356926188	0.0682128240109141	0.419871794871795	0.0342205323193916	0.107913669064748	0.0915619389587074	0.113456464379947	0.196428571428571	0.0525030525030525	0.020631067961165
Feature_BugToBugAssociations_a_7_d_1_9	0.00113895216400911	0.0228571428571429	0.00671140939597315	0.00585651537335286	0.00384615384615385	0.0271739130434783	0.0103626943005181	0.0136986301369863	0.0165094339622642	0.00110132158590308	0.00510204081632653	0.000963391136801541	0.0171606864274571	0.003584229390681	0.00338409475465313	0	0.0145631067961165	0.0173745173745174	0.00327153762268266	0.00920951650038373	0	0.00109529025191676	0	0.0135746606334842	0	0.00911854103343465	0.00348432055749129	0.00748362956033676	0.00696055684454756	0.000880281690140845	0.00173310225303293	0.00757575757575758	0.043010752688172	0.00085397096498719	0	0.00161030595813205	0.0020746887966805	0.00198019801980198	0.00093984962406015	0.00303336703741153	0.00272851296043656	0.0192307692307692	0.0361216730038023	0	0.00179533213644524	0.029023746701847	0.0214285714285714	0.00366300366300366	0.00606796116504854
Feature_BugToBugAssociations_a_7_d_1_10	0.00455580865603645	0.0228571428571429	0	0	0	0	0.00129533678756477	0.0045662100456621	0.00471698113207547	0.00110132158590308	0.00340136054421769	0.000963391136801541	0	0	0.00169204737732657	0.00701754385964912	0.00970873786407767	0	0.00436205016357688	0	0	0.00109529025191676	0.00519031141868512	0.000904977375565611	0	0.00303951367781155	0.00174216027874564	0.00187090739008419	0.00116009280742459	0.00176056338028169	0	0.00189393939393939	0	0.00085397096498719	0.00749063670411985	0	0.0020746887966805	0.00198019801980198	0.00093984962406015	0.00303336703741153	0.00136425648021828	0.00320512820512821	0	0.00239808153477218	0.000897666068222621	0.00263852242744063	0.00714285714285714	0.00366300366300366	0.00121359223300971
Feature_BugToBugAssociations_a_7_d_1_11	0.00683371298405467	0.00571428571428571	0.0100671140939597	0	0.05	0.016304347826087	0.00129533678756477	0.0182648401826484	0.00943396226415094	0.00110132158590308	0.0136054421768707	0.0115606936416185	0	0.0017921146953405	0	0.0210526315789474	0.00485436893203883	0.00386100386100386	0.0185387131952017	0	0.0131578947368421	0.0131434830230011	0.00519031141868512	0.0081447963800905	0.00105485232067511	0.0151975683890578	0.00174216027874564	0.00748362956033676	0	0.00264084507042254	0.00519930675909879	0.00189393939393939	0.0295698924731183	0.00768573868488471	0	0.00966183574879227	0.0269709543568465	0.0118811881188119	0.00281954887218045	0.00101112234580384	0.00272851296043656	0.00320512820512821	0.0171102661596958	0.00959232613908873	0.000897666068222621	0.0448548812664908	0.00714285714285714	0.0183150183150183	0.00121359223300971
Feature_BugToBugAssociations_a_7_d_1_12	0.00227790432801822	0.0228571428571429	0	0.00439238653001464	0	0	0.00129533678756477	0.0045662100456621	0.00943396226415094	0.00550660792951542	0.00170068027210884	0.0173410404624277	0.0109204368174727	0.003584229390681	0	0.00350877192982456	0.00970873786407767	0.00193050193050193	0.00218102508178844	0.00153491941673062	0	0.00219058050383352	0.00173010380622837	0.000904977375565611	0.00210970464135021	0.00303951367781155	0.00348432055749129	0.000935453695042095	0.00348027842227378	0	0.00519930675909879	0.00568181818181818	0	0.00341588385994876	0.00374531835205993	0.0128824476650564	0.0020746887966805	0.00396039603960396	0.0037593984962406	0.00101112234580384	0.00409276944065484	0	0	0.0215827338129496	0	0	0.0178571428571429	0	0
Feature_BugToBugAssociations_a_7_d_1_13	0.00113895216400911	0.0171428571428571	0.00335570469798658	0.00585651537335286	0	0.0108695652173913	0.00129533678756477	0.0182648401826484	0.00707547169811321	0.00770925110132159	0	0.00192678227360308	0.0015600624024961	0.043010752688172	0.0050761421319797	0.0666666666666667	0.00970873786407767	0.00193050193050193	0.0054525627044711	0.000767459708365311	0.0789473684210526	0.00328587075575027	0.00519031141868512	0	0.00843881856540084	0.0151975683890578	0.0365853658536585	0.00374181478016838	0.00464037122969838	0.000880281690140845	0.00173310225303293	0.00378787878787879	0.0456989247311828	0.00170794192997438	0.00374531835205993	0.000805152979066023	0.020746887966805	0.0099009900990099	0.0093984962406015	0.0262891809908999	0.00136425648021828	0.00961538461538462	0.00190114068441065	0.0431654676258993	0.000897666068222621	0.00263852242744063	0.00357142857142857	0.00366300366300366	0.00849514563106796
Feature_BugToBugAssociations_a_7_d_1_14	0.00797266514806378	0.0285714285714286	0.00335570469798658	0.00292825768667643	0.00384615384615385	0.00543478260869565	0.0103626943005181	0.0045662100456621	0.0165094339622642	0.00550660792951542	0.00170068027210884	0.00385356454720617	0.0015600624024961	0.010752688172043	0	0	0.0679611650485437	0.0115830115830116	0.00109051254089422	0.000767459708365311	0	0.00328587075575027	0.00173010380622837	0.0081447963800905	0.0147679324894515	0.0425531914893617	0.0104529616724739	0.0149672591206735	0.00812064965197216	0.00264084507042254	0.00173310225303293	0.00378787878787879	0.00268817204301075	0.00256191289496157	0.00374531835205993	0.000805152979066023	0.004149377593361	0.00396039603960396	0	0.00101112234580384	0.00954979536152797	0.00320512820512821	0.00380228136882129	0.0119904076738609	0.000897666068222621	0.00527704485488127	0	0.00732600732600733	0.00121359223300971
[truncated: 51 more columns]
