# Supplementary material for: A Bayesian method for detecting pairwise associations in compositional data
Source: PLoS Comput Biol. 2017 Nov 15;13(11):e1005852. doi: 10.1371/journal.pcbi.1005852 (PMC5706738; doi:10.1371/journal.pcbi.1005852)
Supplement: S2 Data — All simulated datasets from sparseDOSSA, as well as the template dataset used. For details on how these were generated, see S2 Text. (ZIP) [file pcbi.1005852.s005.zip › S2_data/sparseDOSSA_posterior_fornix_template_cor_value_-0.3/BugBugMatrix_assoc_d_97.txt]

Feature_BugToBugAssociations_a_7_d_1_1	0.00101419878296146	0	0	0	0	0	0	0.00354609929078014	0	0.0583657587548638	0.046875	0.0013550135501355	0.00328677074774034	0.025531914893617	0	0.0154905335628227	0.0026525198938992	0	0.0407523510971787	0.000782472613458529	0	0.00136239782016349	0.00376222723852521	0.00158982511923688	0.00166112956810631	0.00343053173241852	0	0.00193050193050193	0.0140845070422535	0.00408163265306122	0.0013986013986014	0.000909918107370337	0.0100111234705228	0	0.00127551020408163	0	0.000986193293885602	0.0037037037037037	0.00763358778625954	0.0136830102622577	0.00547445255474453	0	0.00503778337531486	0.00364963503649635	0.00173310225303293	0.00151630022744503	0.00687285223367698	0	0.00598802395209581
Feature_BugToBugAssociations_a_7_d_1_2	0	0.0142302716688228	0.00325732899022801	0.00451467268623025	0.00101112234580384	0.00197044334975369	0.003690036900369	0.00118203309692671	0.00538213132400431	0	0.0104166666666667	0.00948509485094851	0	0.00425531914893617	0	0.00344234079173838	0.0159151193633952	0	0.0313479623824451	0.00234741784037559	0.00467289719626168	0.00681198910081744	0.000752445447705041	0	0.00166112956810631	0.00686106346483705	0.00518134715025907	0.0173745173745174	0.00352112676056338	0.0530612244897959	0.00699300699300699	0.000909918107370337	0.00444938820912125	0.00389863547758285	0.00127551020408163	0	0.000986193293885602	0.0185185185185185	0.00381679389312977	0.00456100342075257	0.00547445255474453	0	0.0100755667506297	0.00364963503649635	0.00259965337954939	0.000758150113722517	0.0011454753722795	0.00154320987654321	0.0119760479041916
Feature_BugToBugAssociations_a_7_d_1_3	0	0	0	0.000752445447705041	0	0.000985221674876847	0	0	0	0	0.00520833333333333	0	0.000821692686935086	0.00212765957446809	0.00140646976090014	0	0.0026525198938992	0.00342465753424658	0	0	0.00233644859813084	0	0	0.00158982511923688	0	0	0.00172711571675302	0	0.00352112676056338	0	0	0.000909918107370337	0.00222469410456062	0	0.00127551020408163	0	0	0	0	0	0	0.00244200244200244	0	0.000912408759124088	0.000866551126516464	0.000758150113722517	0.0011454753722795	0	0.00598802395209581
Feature_BugToBugAssociations_a_7_d_1_4	0	0.00258732212160414	0.0276872964169381	0.00451467268623025	0.0262891809908999	0	0.0867158671586716	0.00236406619385343	0	0	0	0.0176151761517615	0.00328677074774034	0	0.00140646976090014	0	0	0	0.0407523510971787	0.02660406885759	0.0327102803738318	0.00408719346049046	0.00150489089541008	0.00794912559618442	0	0	0	0	0.0105633802816901	0.00408163265306122	0.00559440559440559	0.0200181983621474	0	0	0.0114795918367347	0.0182370820668693	0.0285996055226824	0	0.00381679389312977	0.00114025085518814	0.0894160583941606	0.043956043956044	0.17632241813602	0	0.00259965337954939	0.0174374526156179	0.00229095074455899	0.00617283950617284	0.182634730538922
Feature_BugToBugAssociations_a_7_d_1_5	0.971602434077079	0.917205692108668	0.873778501628665	0.90293453724605	0.93427704752275	0.966502463054187	0.833948339483395	0.884160756501182	0.92465016146394	0.412451361867704	0.369791666666667	0.868563685636856	0.9063270336894	0.887234042553191	0.953586497890295	0.938898450946644	0.909814323607427	0.270547945205479	0.749216300940439	0.912363067292645	0.36214953271028	0.863760217983651	0.872084273890143	0.777424483306836	0.893687707641196	0.871355060034305	0.83419689119171	0.824324324324324	0.464788732394366	0.706122448979592	0.94965034965035	0.836214740673339	0.934371523915462	0.812865497076023	0.704081632653061	0.933130699088146	0.866863905325444	0.855555555555556	0.805343511450382	0.953249714937286	0.516423357664234	0.904761904761905	0.430730478589421	0.937043795620438	0.864818024263432	0.907505686125853	0.853379152348224	0.802469135802469	0.535928143712575
Feature_BugToBugAssociations_a_7_d_1_6	0	0	0	0	0	0	0.00276752767527675	0	0.00322927879440258	0.0700389105058366	0	0	0.000821692686935086	0.00851063829787234	0	0.00172117039586919	0	0.493150684931507	0	0.0344287949921753	0.266355140186916	0.00136239782016349	0.000752445447705041	0	0	0	0	0	0.0316901408450704	0	0.0125874125874126	0	0	0	0.0956632653061224	0	0	0	0	0	0.00182481751824818	0	0.00251889168765743	0	0.0814558058925477	0.000758150113722517	0	0.0632716049382716	0
Feature_BugToBugAssociations_a_7_d_1_7	0.00202839756592292	0	0.0594462540716612	0.000752445447705041	0.00606673407482305	0.00394088669950739	0.000922509225092251	0.00591016548463357	0.0107642626480086	0.0194552529182879	0.046875	0	0.0123253903040263	0.0106382978723404	0.00421940928270042	0.00602409638554217	0.0212201591511936	0	0.0250783699059561	0.00234741784037559	0.0163551401869159	0.0122615803814714	0.000752445447705041	0.109697933227345	0.00332225913621262	0.0789022298456261	0.00863557858376511	0.0675675675675676	0.25	0.159183673469388	0.00559440559440559	0.0500454959053685	0	0.155945419103314	0.0038265306122449	0	0.0138067061143984	0.00740740740740741	0.0152671755725191	0.00114025085518814	0.12043795620438	0.00976800976800977	0.0151133501259446	0	0.00346620450606586	0.0121304018195603	0.0561282932416953	0.0532407407407407	0.0898203592814371
Feature_BugToBugAssociations_a_7_d_1_8	0.00709939148073022	0.0258732212160414	0.0211726384364821	0.0534236267870579	0.019211324570273	0.00295566502463054	0.0590405904059041	0.091016548463357	0.0193756727664155	0.295719844357977	0.348958333333333	0.0636856368563686	0.0451930977814297	0.0234042553191489	0.00562587904360056	0.00516351118760757	0.0026525198938992	0.195205479452055	0.0595611285266458	0.0054773082942097	0.27803738317757	0.0735694822888283	0.0993227990970655	0.0556438791732909	0.0365448504983389	0	0.103626943005181	0.0405405405405405	0.179577464788732	0.00816326530612245	0.00559440559440559	0.0509554140127389	0.0155728587319244	0.01364522417154	0.146683673469388	0.0182370820668693	0.0621301775147929	0.0555555555555556	0.0725190839694656	0.00114025085518814	0.244525547445255	0.0231990231990232	0.282115869017632	0.0264598540145985	0.0303292894280763	0.0416982562547384	0.0710194730813287	0.0609567901234568	0.0808383233532934
Feature_BugToBugAssociations_a_7_d_1_9	0.00202839756592292	0.00258732212160414	0.00895765472312704	0.00827689992475546	0.00202224469160768	0.00591133004926108	0.00830258302583026	0	0.0118406889128095	0	0.0677083333333333	0.00542005420054201	0.0131470829909614	0.0106382978723404	0.00140646976090014	0.00258175559380379	0.00795755968169761	0.0136986301369863	0.0219435736677116	0.00782472613458529	0.00700934579439252	0.00272479564032698	0.000752445447705041	0.0095389507154213	0.0116279069767442	0.00171526586620926	0.00172711571675302	0	0.0105633802816901	0.00408163265306122	0.00559440559440559	0.00545950864422202	0.00667408231368187	0.00389863547758285	0.00637755102040816	0.00911854103343465	0.000986193293885602	0.00740740740740741	0.00381679389312977	0.00798175598631699	0.00364963503649635	0.00244200244200244	0.0226700251889169	0	0.00433275563258232	0	0.0011454753722795	0.00154320987654321	0.0239520958083832
Feature_BugToBugAssociations_a_7_d_1_10	0.00202839756592292	0.00258732212160414	0.00162866449511401	0	0.00101112234580384	0.00295566502463054	0.0018450184501845	0.00118203309692671	0	0	0	0.0013550135501355	0	0.00212765957446809	0.00140646976090014	0	0	0.00342465753424658	0	0.000782472613458529	0.00934579439252336	0.00136239782016349	0	0	0.00166112956810631	0	0.00172711571675302	0.00193050193050193	0.00704225352112676	0.0326530612244898	0	0.00181983621474067	0	0.00194931773879142	0.0038265306122449	0	0.000986193293885602	0	0	0	0.00364963503649635	0.00488400488400488	0.00251889168765743	0	0.000866551126516464	0	0	0.000771604938271605	0
Feature_BugToBugAssociations_a_7_d_1_11	0	0.0155239327296248	0.000814332247557003	0.00451467268623025	0.00101112234580384	0.00492610837438424	0	0.00236406619385343	0.0193756727664155	0.0194552529182879	0.0260416666666667	0.0121951219512195	0.00986031224322103	0.00212765957446809	0.019690576652602	0.00946643717728055	0	0.00684931506849315	0	0.00234741784037559	0.00700934579439252	0.0299727520435967	0.0195635816403311	0.0111287758346582	0.0348837209302326	0.0308747855917667	0.0397236614853195	0	0	0	0.0027972027972028	0.00181983621474067	0.00889877641824249	0.00389863547758285	0.0191326530612245	0.00303951367781155	0.0029585798816568	0	0.049618320610687	0.00798175598631699	0	0	0.017632241813602	0.00364963503649635	0.000866551126516464	0.00530705079605762	0.00458190148911798	0.00617283950617284	0.0179640718562874
Feature_BugToBugAssociations_a_7_d_1_12	0.00608519269776876	0.00129366106080207	0	0.00150489089541008	0	0	0.000922509225092251	0.00118203309692671	0	0.0350194552529183	0.0104166666666667	0.00542005420054201	0	0	0.00140646976090014	0.00430292598967298	0.0026525198938992	0	0	0	0.00934579439252336	0	0	0	0	0.00171526586620926	0	0.00579150579150579	0.00352112676056338	0.00816326530612245	0	0.00181983621474067	0.00111234705228031	0	0.00127551020408163	0	0.000986193293885602	0	0.00763358778625954	0.00570125427594071	0.00547445255474453	0.00122100122100122	0.0151133501259446	0.0127737226277372	0.00433275563258232	0	0	0.000771604938271605	0.0029940119760479
Feature_BugToBugAssociations_a_7_d_1_13	0.00709939148073022	0.0103492884864166	0.00325732899022801	0.0158013544018059	0.0070778564206269	0.000985221674876847	0.0018450184501845	0.00118203309692671	0.00430570505920344	0.0700389105058366	0.0208333333333333	0.013550135501355	0.00493015612161052	0	0.00421940928270042	0.00344234079173838	0.00530503978779841	0.0136986301369863	0.0125391849529781	0	0.00233644859813084	0.00136239782016349	0	0.0206677265500795	0.00498338870431894	0.00171526586620926	0	0.0328185328185328	0.00704225352112676	0	0.0013986013986014	0.0263876251137398	0.0166852057842047	0.00194931773879142	0	0.0060790273556231	0.0157790927021696	0.0148148148148148	0.0190839694656489	0.00228050171037628	0.00182481751824818	0.00610500610500611	0.00251889168765743	0.010036496350365	0.000866551126516464	0.0113722517058378	0	0.000771604938271605	0
Feature_BugToBugAssociations_a_7_d_1_14	0.00101419878296146	0.00776196636481242	0	0.00300978179082017	0.00202224469160768	0.00886699507389163	0	0.00591016548463357	0.00107642626480086	0.0194552529182879	0.046875	0.0013550135501355	0	0.0234042553191489	0.00562587904360056	0.00946643717728055	0.0291777188328912	0	0.0188087774294671	0.00469483568075117	0.00233644859813084	0.00136239782016349	0.000752445447705041	0.00476947535771065	0.00996677740863787	0.00343053173241852	0.00345423143350604	0.00772200772200772	0.0140845070422535	0.0204081632653061	0.0027972027972028	0.00272975432211101	0	0.00194931773879142	0.0038265306122449	0.0121580547112462	0.00493096646942801	0.037037037037037	0.0114503816793893	0.00114025085518814	0.00182481751824818	0.00122100122100122	0.017632241813602	0.00182481751824818	0.000866551126516464	0.000758150113722517	0.00229095074455899	0.00231481481481481	0.0419161676646707
[truncated: 51 more columns]
