# Supplementary material for: A Bayesian method for detecting pairwise associations in compositional data
Source: PLoS Comput Biol. 2017 Nov 15;13(11):e1005852. doi: 10.1371/journal.pcbi.1005852 (PMC5706738; doi:10.1371/journal.pcbi.1005852)
Supplement: S2 Data — All simulated datasets from sparseDOSSA, as well as the template dataset used. For details on how these were generated, see S2 Text. (ZIP) [file pcbi.1005852.s005.zip › S2_data/sparseDOSSA_posterior_fornix_template_cor_value_-0.3/BugBugMatrixCounts_assoc_d_40.txt]

Feature_BugToBugAssociations_a_7_d_1_1	0	4	0	0	1	1	5	0	0	1	1	0	0	1	1	1	1	2	0	0	0	3	0	1	0	14	1	2	1	1	1	2	1	1	0	0	1	0	0	1	0	0	1	1	0	4	3	2	1
Feature_BugToBugAssociations_a_7_d_1_2	2	0	1	2	0	2	7	6	0	3	4	1	6	2	1	2	11	4	3	7	2	4	11	1	1	3	13	1	1	0	8	1	1	4	17	1	0	2	6	1	0	3	9	0	1	0	1	3	2
Feature_BugToBugAssociations_a_7_d_1_3	1	2	1	0	0	1	0	1	1	1	1	2	1	0	0	0	1	1	1	0	1	0	0	1	0	1	0	1	1	1	1	0	0	0	2	0	1	1	0	0	0	1	0	0	1	1	1	0	1
Feature_BugToBugAssociations_a_7_d_1_4	0	0	0	6	0	13	2	0	3	1	17	42	67	11	5	3	1	28	10	0	21	0	1	2	3	16	2	2	10	3	28	9	2	0	34	2	0	14	41	4	0	24	5	0	55	15	3	3	16
Feature_BugToBugAssociations_a_7_d_1_5	921	507	381	295	222	412	349	624	265	573	297	1157	224	386	579	1033	38	1034	369	400	160	395	77	987	361	740	85	224	67	1124	36	895	1125	860	64	43	499	738	163	1007	137	737	1026	369	535	79	246	1089	381
Feature_BugToBugAssociations_a_7_d_1_6	0	43	0	0	1	0	0	0	13	1	0	28	0	0	0	1	3	69	0	0	48	0	0	5	18	0	7	1	98	0	0	0	0	1	11	8	4	0	4	0	69	0	0	1	0	0	143	3	105
Feature_BugToBugAssociations_a_7_d_1_7	8	39	48	2	23	0	6	7	6	3	20	2	0	0	3	0	0	6	1	1	1	1	14	2	0	11	53	30	3	30	5	1	30	0	35	27	65	11	0	1	2	0	1	71	19	31	2	22	18
Feature_BugToBugAssociations_a_7_d_1_8	55	85	61	105	47	45	19	16	80	59	8	12	36	6	61	72	26	11	9	64	118	74	24	70	80	129	12	3	44	27	78	70	4	10	19	34	20	2	43	133	18	8	40	56	113	23	38	17	3
Feature_BugToBugAssociations_a_7_d_1_9	0	1	1	4	7	1	10	1	13	2	3	11	6	0	3	3	3	7	1	3	13	2	1	10	15	0	9	3	3	9	3	3	6	14	5	3	7	4	8	5	2	6	2	4	10	15	13	3	1
Feature_BugToBugAssociations_a_7_d_1_10	1	3	1	1	0	1	0	0	0	0	3	1	1	1	5	0	3	4	1	1	1	1	2	1	3	2	0	1	2	1	1	2	1	2	2	0	2	1	1	0	2	3	0	3	1	0	0	1	9
Feature_BugToBugAssociations_a_7_d_1_11	11	8	0	2	6	2	3	0	2	5	0	1	13	9	17	3	4	4	22	1	13	5	1	3	4	1	15	14	5	3	0	1	1	10	10	0	0	10	0	11	24	3	2	4	1	1	10	13	2
Feature_BugToBugAssociations_a_7_d_1_12	15	1	7	1	1	0	9	1	0	1	4	1	0	9	2	0	1	0	0	0	0	2	9	5	5	0	4	0	1	1	4	0	1	3	1	6	1	0	1	0	0	3	11	2	4	0	0	3	3
Feature_BugToBugAssociations_a_7_d_1_13	1	4	1	1	4	2	0	3	6	26	3	2	26	6	0	20	0	0	19	1	9	27	1	3	1	3	0	0	27	12	1	5	18	12	0	7	8	2	6	18	3	1	2	24	4	7	26	1	0
Feature_BugToBugAssociations_a_7_d_1_14	5	14	3	1	1	4	2	15	2	1	0	1	1	4	4	0	0	1	1	6	3	5	7	15	2	7	0	2	1	1	16	0	1	5	6	3	3	4	5	1	0	2	6	5	5	1	3	1	2
[truncated: 51 more columns]
