# Supplementary material for: A Bayesian method for detecting pairwise associations in compositional data
Source: PLoS Comput Biol. 2017 Nov 15;13(11):e1005852. doi: 10.1371/journal.pcbi.1005852 (PMC5706738; doi:10.1371/journal.pcbi.1005852)
Supplement: S2 Data — All simulated datasets from sparseDOSSA, as well as the template dataset used. For details on how these were generated, see S2 Text. (ZIP) [file pcbi.1005852.s005.zip › S2_data/sparseDOSSA_posterior_fornix_template_cor_value_-0.3/BugBugMatrixCounts_assoc_d_13.txt]

Feature_BugToBugAssociations_a_7_d_1_1	0	6	1	0	0	0	2	0	3	12	8	2	0	2	0	1	1	2	1	0	0	1	2	1	1	0	0	3	1	0	0	1	1	0	3	1	0	2	0	1	1	1	3	0	1	3	1	1	0
Feature_BugToBugAssociations_a_7_d_1_2	0	0	1	5	1	1	0	1	3	10	11	0	1	4	3	1	0	3	1	1	0	1	0	2	0	1	7	1	0	1	3	1	3	5	0	4	4	0	0	0	2	2	2	1	1	6	1	1	0
Feature_BugToBugAssociations_a_7_d_1_3	1	0	1	1	0	1	0	0	0	0	1	0	1	1	1	0	0	1	1	0	1	0	1	3	0	0	1	0	1	1	0	1	0	0	0	0	0	0	1	1	0	1	1	0	0	0	1	0	1
Feature_BugToBugAssociations_a_7_d_1_4	0	3	0	0	12	1	15	0	1	0	1	1	0	21	7	0	2	22	69	4	4	0	3	0	38	47	0	1	1	54	0	2	3	0	49	78	67	9	1	11	0	1	0	0	0	5	4	0	6
Feature_BugToBugAssociations_a_7_d_1_5	73	535	261	1080	1158	304	1183	986	429	525	89	548	1023	805	608	514	212	864	127	133	299	1046	220	719	322	665	162	264	701	604	400	238	549	1143	318	859	961	622	107	422	699	215	517	856	905	356	520	68	73
Feature_BugToBugAssociations_a_7_d_1_6	0	108	0	24	0	0	4	0	0	1	18	0	8	12	1	0	0	0	16	0	0	6	5	0	68	0	0	0	0	0	1	21	0	5	4	5	5	0	0	0	1	65	26	31	0	1	12	0	0
Feature_BugToBugAssociations_a_7_d_1_7	84	0	0	15	5	0	3	8	0	9	3	9	4	0	1	38	25	16	34	42	0	0	9	76	5	2	3	6	1	1	9	11	13	5	42	4	29	0	30	6	5	16	82	9	53	7	0	17	4
Feature_BugToBugAssociations_a_7_d_1_8	60	131	77	18	23	31	2	40	37	0	47	68	39	37	116	68	10	59	39	4	141	144	58	15	59	31	43	80	6	139	8	88	12	51	69	12	7	5	42	4	1	46	15	75	128	32	19	2	60
Feature_BugToBugAssociations_a_7_d_1_9	0	4	14	4	3	2	6	3	1	2	1	1	1	2	0	9	2	2	2	3	2	1	1	5	5	1	3	7	5	1	1	2	0	1	6	5	10	3	16	0	2	1	1	5	8	9	13	0	5
Feature_BugToBugAssociations_a_7_d_1_10	7	0	2	1	5	1	2	0	0	0	0	2	0	1	0	2	0	0	3	1	0	0	1	0	0	9	3	1	1	2	1	0	1	1	2	0	1	4	1	1	1	0	2	2	0	0	0	11	1
Feature_BugToBugAssociations_a_7_d_1_11	1	0	0	0	12	1	18	10	8	29	26	1	9	27	1	11	5	6	1	13	13	0	9	4	12	1	5	4	5	0	3	6	23	2	3	2	3	0	0	1	0	0	6	27	2	0	1	1	3
Feature_BugToBugAssociations_a_7_d_1_12	6	10	4	0	0	0	0	0	2	0	0	0	0	2	0	1	0	0	3	2	2	1	1	1	1	1	1	0	0	0	1	1	3	6	1	2	0	2	1	7	2	8	1	0	0	1	1	3	0
Feature_BugToBugAssociations_a_7_d_1_13	0	9	8	27	26	13	3	4	15	3	3	14	4	28	1	6	0	3	4	4	1	0	1	17	15	3	0	10	4	5	1	1	3	2	4	4	0	2	4	4	1	1	0	0	3	0	3	5	8
Feature_BugToBugAssociations_a_7_d_1_14	1	4	2	5	0	2	6	11	2	1	3	3	1	1	6	3	6	2	2	3	5	2	1	1	9	9	11	9	14	1	1	2	2	1	2	1	6	1	14	2	17	1	2	2	2	3	10	8	1
[truncated: 51 more columns]
