# Supplementary material for: A Bayesian method for detecting pairwise associations in compositional data
Source: PLoS Comput Biol. 2017 Nov 15;13(11):e1005852. doi: 10.1371/journal.pcbi.1005852 (PMC5706738; doi:10.1371/journal.pcbi.1005852)
Supplement: S2 Data — All simulated datasets from sparseDOSSA, as well as the template dataset used. For details on how these were generated, see S2 Text. (ZIP) [file pcbi.1005852.s005.zip › S2_data/sparseDOSSA_posterior_fornix_template_cor_value_-0.3/BugBugMatrixCounts_assoc_d_43.txt]

Feature_BugToBugAssociations_a_7_d_1_1	0	1	1	2	1	2	0	3	1	3	4	1	5	1	0	4	3	1	4	2	2	0	1	2	0	0	1	7	0	0	0	0	1	11	0	0	1	2	1	0	0	12	1	4	4	1	3	3	0
Feature_BugToBugAssociations_a_7_d_1_2	5	1	1	2	2	0	1	0	0	2	0	3	0	0	12	5	5	0	1	1	0	0	1	0	1	7	1	2	1	0	0	0	1	0	1	1	5	1	3	2	9	5	1	2	2	2	3	0	2
Feature_BugToBugAssociations_a_7_d_1_3	0	1	0	1	3	0	1	0	1	0	0	1	1	0	1	0	1	0	1	0	1	0	0	0	0	0	0	0	1	1	1	0	0	0	0	0	0	1	1	0	0	0	1	1	0	1	0	0	0
Feature_BugToBugAssociations_a_7_d_1_4	2	2	8	50	8	0	9	4	0	16	29	44	58	0	1	1	2	7	1	0	1	0	1	4	0	0	4	3	1	11	52	6	20	1	0	0	0	1	93	3	6	0	12	52	0	23	2	1	4
Feature_BugToBugAssociations_a_7_d_1_5	131	379	409	15	398	238	762	555	68	86	525	125	619	949	132	1012	1037	694	525	63	293	273	1117	260	825	1110	126	761	605	135	430	63	1058	486	778	503	314	284	339	1126	695	582	31	150	930	110	345	213	981
Feature_BugToBugAssociations_a_7_d_1_6	89	50	0	0	1	0	2	8	46	1	19	19	44	3	19	20	8	2	73	103	0	0	0	42	82	1	0	15	37	60	33	24	0	9	0	0	1	51	30	3	1	0	26	0	37	36	0	4	0
Feature_BugToBugAssociations_a_7_d_1_7	17	1	8	65	29	9	1	7	0	3	1	5	52	37	66	1	26	42	4	1	4	24	3	1	45	65	6	8	3	13	9	3	11	0	25	0	16	0	13	7	48	16	0	32	43	1	2	26	11
Feature_BugToBugAssociations_a_7_d_1_8	8	23	30	34	29	134	114	54	43	40	77	94	45	87	46	20	17	83	32	15	31	50	84	119	6	12	33	42	131	32	63	124	29	100	123	1	10	34	99	15	1	79	0	12	97	3	52	43	27
Feature_BugToBugAssociations_a_7_d_1_9	6	19	5	1	1	4	4	16	13	10	5	3	4	0	9	0	1	6	1	4	3	8	1	1	11	4	3	7	14	2	5	1	4	13	1	1	8	4	7	0	0	17	8	4	7	5	2	1	1
Feature_BugToBugAssociations_a_7_d_1_10	3	1	1	1	0	2	2	1	1	1	1	0	1	1	1	0	1	0	2	5	1	0	0	12	4	0	1	0	0	2	3	8	0	0	0	3	0	0	1	3	1	0	1	0	1	0	0	0	0
Feature_BugToBugAssociations_a_7_d_1_11	13	14	2	13	3	1	8	1	27	2	12	2	2	16	11	8	2	2	0	3	7	5	4	13	19	18	0	6	5	15	9	6	6	1	11	1	4	13	1	2	22	2	1	2	16	4	10	8	11
Feature_BugToBugAssociations_a_7_d_1_12	0	3	0	1	0	1	0	1	0	1	1	1	1	0	3	0	2	7	1	1	0	2	0	0	1	1	17	5	1	1	1	0	1	1	1	2	1	2	6	8	1	6	2	1	0	1	1	5	1
Feature_BugToBugAssociations_a_7_d_1_13	0	4	16	5	1	1	9	0	1	2	1	12	16	1	11	6	8	1	0	2	2	1	0	0	1	1	1	2	0	2	4	0	3	6	13	9	0	4	0	0	4	0	4	0	3	8	3	1	3
Feature_BugToBugAssociations_a_7_d_1_14	2	1	12	0	17	12	4	1	1	5	3	1	5	3	6	0	13	3	7	2	9	5	1	10	2	2	2	4	4	3	2	0	7	2	5	7	9	14	2	3	4	6	2	1	4	1	1	10	2
[truncated: 51 more columns]
