# Supplementary material for: A Bayesian method for detecting pairwise associations in compositional data
Source: PLoS Comput Biol. 2017 Nov 15;13(11):e1005852. doi: 10.1371/journal.pcbi.1005852 (PMC5706738; doi:10.1371/journal.pcbi.1005852)
Supplement: S2 Data — All simulated datasets from sparseDOSSA, as well as the template dataset used. For details on how these were generated, see S2 Text. (ZIP) [file pcbi.1005852.s005.zip › S2_data/sparseDOSSA_posterior_fornix_template_cor_value_-0.3/BugBugMatrix_assoc_d_89.txt]

Feature_BugToBugAssociations_a_7_d_1_1	0	0.00240384615384615	0.00103950103950104	0	0.0260869565217391	0	0.0285714285714286	0.0277777777777778	0.0037593984962406	0	0	0.00625978090766823	0.00358851674641148	0.0315315315315315	0.00384615384615385	0.013986013986014	0.03125	0	0	0.0045045045045045	0	0.00142450142450142	0	0	0	0.016	0	0	0	0.00202634245187437	0.00453514739229025	0.0036231884057971	0	0	0.00270513976555455	0.0029940119760479	0	0.0213414634146341	0.00941176470588235	0.00619834710743802	0.0031055900621118	0	0.00117647058823529	0.0132743362831858	0.000867302688638335	0.0156794425087108	0.00266666666666667	0.00840336134453781	0.00158478605388273
Feature_BugToBugAssociations_a_7_d_1_2	0.000757002271006813	0.0112179487179487	0.00311850311850312	0.00348432055749129	0.0130434782608696	0	0.00952380952380952	0.0277777777777778	0	0.0114942528735632	0.0265151515151515	0.028169014084507	0.00119617224880383	0.0045045045045045	0.00769230769230769	0.0034965034965035	0.0125	0	0.00441176470588235	0.0045045045045045	0	0.00142450142450142	0	0.000968054211035818	0.0121951219512195	0.008	0.0551181102362205	0.00290275761973875	0	0.00506585612968592	0.00226757369614512	0.0072463768115942	0.00581395348837209	0	0.000901713255184851	0.0029940119760479	0.00267379679144385	0.00304878048780488	0.0188235294117647	0.00413223140495868	0.0124223602484472	0.00076103500761035	0.00588235294117647	0.0132743362831858	0.002601908065915	0.00174216027874564	0.0186666666666667	0	0.000792393026941363
Feature_BugToBugAssociations_a_7_d_1_3	0.000757002271006813	0	0	0	0.00434782608695652	0.00699300699300699	0.00952380952380952	0.0138888888888889	0.0075187969924812	0.0114942528735632	0.00378787878787879	0.00156494522691706	0.00119617224880383	0	0	0	0	0.00301204819277108	0.00147058823529412	0	0	0.00284900284900285	0	0	0.00609756097560976	0	0.00393700787401575	0	0	0	0.00226757369614512	0	0.00581395348837209	0	0	0.0029940119760479	0	0.00304878048780488	0.00235294117647059	0	0.0015527950310559	0	0.00117647058823529	0	0.000867302688638335	0	0.00133333333333333	0	0.000792393026941363
Feature_BugToBugAssociations_a_7_d_1_4	0	0.00400641025641026	0.00831600831600832	0.00348432055749129	0.382608695652174	0.041958041958042	0.266666666666667	0	0.0639097744360902	0	0.0681818181818182	0	0.00239234449760766	0.225225225225225	0.0307692307692308	0.0034965034965035	0.05625	0.0843373493975904	0	0.123873873873874	0.00208768267223382	0	0	0	0	0.256	0.015748031496063	0.0493468795355588	0.0077007700770077	0	0.00453514739229025	0.00120772946859903	0	0.00715990453460621	0.000901713255184851	0.0029940119760479	0.0307486631016043	0.00609756097560976	0	0.0392561983471074	0	0	0	0	0.0745880312228968	0	0	0.0252100840336134	0.0451664025356577
Feature_BugToBugAssociations_a_7_d_1_5	0.861468584405753	0.949519230769231	0.832640332640333	0.721254355400697	0.269565217391304	0.482517482517482	0.0857142857142857	0.395833333333333	0.586466165413534	0.494252873563218	0.75	0.796557120500782	0.88755980861244	0.468468468468468	0.826923076923077	0.674825174825175	0.20625	0.731927710843373	0.741176470588235	0.826576576576577	0.895615866388309	0.83048433048433	0.927906976744186	0.866408518877057	0.801829268292683	0.4	0.535433070866142	0.901306240928882	0.815181518151815	0.664640324214792	0.598639455782313	0.940821256038647	0.761627906976744	0.911694510739857	0.969341749323715	0.595808383233533	0.820855614973262	0.75609756097561	0.738823529411765	0.90702479338843	0.849378881987578	0.844748858447489	0.841176470588235	0.646017699115044	0.83347788378144	0.897212543554007	0.965333333333333	0.369747899159664	0.814580031695721
Feature_BugToBugAssociations_a_7_d_1_6	0.0128690386071158	0	0	0	0.0608695652173913	0	0.00952380952380952	0	0.0225563909774436	0	0	0.0219092331768388	0.00717703349282297	0.0765765765765766	0.0115384615384615	0.0034965034965035	0.3125	0.00903614457831325	0.0161764705882353	0	0.0104384133611691	0.0128205128205128	0.00465116279069767	0.00290416263310745	0	0	0	0.00145137880986938	0.0913091309130913	0.151975683890578	0.0090702947845805	0.0253623188405797	0	0.00238663484486874	0	0	0.00133689839572193	0	0	0	0	0.0220700152207002	0.00117647058823529	0	0.0164787510841284	0	0	0.0336134453781513	0.00158478605388273
Feature_BugToBugAssociations_a_7_d_1_7	0.000757002271006813	0.00801282051282051	0	0.10801393728223	0.11304347826087	0	0.0571428571428571	0.0416666666666667	0.0075187969924812	0.0689655172413793	0	0.0923317683881064	0.00358851674641148	0.112612612612613	0.00192307692307692	0.0244755244755245	0.11875	0.0602409638554217	0.00735294117647059	0.0045045045045045	0.0146137787056367	0	0.0232558139534884	0.00193610842207164	0.0945121951219512	0	0.169291338582677	0.0101596516690856	0.0253025302530253	0.0476190476190476	0	0.00845410628019324	0	0.0238663484486874	0.00270513976555455	0.092814371257485	0	0.0762195121951219	0.143529411764706	0	0.077639751552795	0.030441400304414	0	0.0221238938053097	0.00433651344319167	0.0662020905923345	0.00133333333333333	0.201680672268908	0.0103011093502377
Feature_BugToBugAssociations_a_7_d_1_8	0.105223315669947	0.00721153846153846	0.143451143451143	0.0313588850174216	0.0652173913043478	0.377622377622378	0.304761904761905	0.180555555555556	0.233082706766917	0.0919540229885057	0.0795454545454545	0.02660406885759	0.0801435406698565	0.036036036036036	0.0769230769230769	0.171328671328671	0.19375	0.0602409638554217	0.205882352941176	0.018018018018018	0.0167014613778706	0.126780626780627	0.0255813953488372	0.0832526621490804	0.0304878048780488	0.024	0.15748031496063	0.0130624092888244	0.0286028602860286	0.10435663627153	0.324263038548753	0.00241545893719807	0.11046511627907	0.0214797136038186	0.000901713255184851	0.134730538922156	0.0989304812834225	0.00304878048780488	0.00470588235294118	0.012396694214876	0.0295031055900621	0.089041095890411	0.0717647058823529	0.0973451327433628	0.023417172593235	0.00522648083623693	0.004	0.109243697478992	0.0919175911251981
Feature_BugToBugAssociations_a_7_d_1_9	0.00227100681302044	0.00961538461538462	0.00103950103950104	0.00696864111498258	0.0304347826086957	0.041958041958042	0.104761904761905	0.00694444444444444	0.0451127819548872	0.0459770114942529	0.0303030303030303	0.0125195618153365	0.00358851674641148	0.0045045045045045	0.00576923076923077	0	0.00625	0.00301204819277108	0.0147058823529412	0.0045045045045045	0.00835073068893528	0.00427350427350427	0.00465116279069767	0.000968054211035818	0	0.008	0.0078740157480315	0.0058055152394775	0	0.0101317122593718	0.00453514739229025	0.00120772946859903	0.00581395348837209	0.0143198090692124	0.00270513976555455	0.0508982035928144	0.00267379679144385	0.00609756097560976	0.04	0.0144628099173554	0.0046583850931677	0.00076103500761035	0.0141176470588235	0.0221238938053097	0.00607111882046834	0	0.00133333333333333	0.00840336134453781	0.0110935023771791
Feature_BugToBugAssociations_a_7_d_1_10	0.000757002271006813	0	0.00415800415800416	0.00348432055749129	0.00434782608695652	0	0	0	0.0037593984962406	0.0689655172413793	0.00757575757575758	0.00156494522691706	0	0	0	0	0.00625	0.0180722891566265	0	0	0	0.00284900284900285	0.00232558139534884	0.00290416263310745	0.00304878048780488	0.016	0.00393700787401575	0.00145137880986938	0.0011001100110011	0.00101317122593718	0.00226757369614512	0	0.00581395348837209	0.00238663484486874	0	0.0029940119760479	0	0	0	0.00206611570247934	0.0015527950310559	0.00076103500761035	0.00235294117647059	0	0.000867302688638335	0	0	0.00840336134453781	0.000792393026941363
Feature_BugToBugAssociations_a_7_d_1_11	0.0113550340651022	0.00560897435897436	0.00207900207900208	0.0801393728222996	0.00434782608695652	0.027972027972028	0.0380952380952381	0.0694444444444444	0.0037593984962406	0.0114942528735632	0.0189393939393939	0.00312989045383412	0.00239234449760766	0.027027027027027	0.025	0.013986013986014	0.025	0.0120481927710843	0	0	0.0375782881002088	0.0113960113960114	0.00232558139534884	0.0135527589545015	0.00304878048780488	0.072	0.00393700787401575	0.00290275761973875	0.0044004400440044	0.00202634245187437	0.0294784580498866	0.00120772946859903	0.0465116279069767	0.00477326968973747	0.0036068530207394	0.029940119760479	0.00133689839572193	0.00914634146341463	0.0117647058823529	0.00619834710743802	0.0046583850931677	0.0015220700152207	0.0282352941176471	0.123893805309735	0.00607111882046834	0.00696864111498258	0.004	0.117647058823529	0.00792393026941363
Feature_BugToBugAssociations_a_7_d_1_12	0	0	0	0.00696864111498258	0.00434782608695652	0	0.00952380952380952	0.00694444444444444	0.0075187969924812	0.0114942528735632	0.00378787878787879	0.00312989045383412	0	0.0045045045045045	0	0.0629370629370629	0.01875	0.00903614457831325	0.00735294117647059	0.00225225225225225	0.00208768267223382	0	0	0	0	0.016	0	0.00725689404934688	0.0099009900990099	0	0.00453514739229025	0.0036231884057971	0.0523255813953488	0.00238663484486874	0	0	0.00267379679144385	0	0.0164705882352941	0.00413223140495868	0.0015527950310559	0.0015220700152207	0	0.0132743362831858	0.000867302688638335	0.00522648083623693	0	0	0.00158478605388273
Feature_BugToBugAssociations_a_7_d_1_13	0.00302800908402725	0.0016025641025641	0.00415800415800416	0.0139372822299652	0	0.00699300699300699	0.0380952380952381	0.125	0.0037593984962406	0.160919540229885	0.00378787878787879	0	0.00119617224880383	0.0045045045045045	0.00192307692307692	0.0034965034965035	0	0	0	0.00675675675675676	0.00417536534446764	0.00284900284900285	0	0.0193610842207164	0.0365853658536585	0.168	0.0196850393700787	0.00145137880986938	0.0022002200220022	0.00709219858156028	0.00226757369614512	0.00120772946859903	0	0	0.0108205590622182	0.0688622754491018	0.0334224598930481	0.0823170731707317	0.0117647058823529	0.00206611570247934	0.0015527950310559	0.0015220700152207	0.0282352941176471	0.0353982300884956	0.0251517779705117	0.00174216027874564	0	0.100840336134454	0
Feature_BugToBugAssociations_a_7_d_1_14	0.000757002271006813	0.000801282051282051	0	0.0209059233449477	0.0217391304347826	0.013986013986014	0.0380952380952381	0.104166666666667	0.0112781954887218	0.0229885057471264	0.00757575757575758	0.00625978090766823	0.00598086124401914	0.0045045045045045	0.00769230769230769	0.0244755244755245	0.0125	0.00903614457831325	0.00147058823529412	0.0045045045045045	0.00835073068893528	0.00284900284900285	0.00930232558139535	0.00774443368828654	0.0121951219512195	0.016	0.0275590551181102	0.00290275761973875	0.0143014301430143	0.00405268490374873	0.0113378684807256	0.0036231884057971	0.00581395348837209	0.00954653937947494	0.00541027953110911	0.0119760479041916	0.0053475935828877	0.0335365853658537	0.00235294117647059	0.00206611570247934	0.0124223602484472	0.00684931506849315	0.00470588235294118	0.0132743362831858	0.00433651344319167	0	0.00133333333333333	0.0168067226890756	0.0118858954041204
[truncated: 51 more columns]
