# Supplementary material for: A Bayesian method for detecting pairwise associations in compositional data
Source: PLoS Comput Biol. 2017 Nov 15;13(11):e1005852. doi: 10.1371/journal.pcbi.1005852 (PMC5706738; doi:10.1371/journal.pcbi.1005852)
Supplement: S2 Data — All simulated datasets from sparseDOSSA, as well as the template dataset used. For details on how these were generated, see S2 Text. (ZIP) [file pcbi.1005852.s005.zip › S2_data/sparseDOSSA_posterior_fornix_template_cor_value_-0.3/BugBugMatrix_assoc_d_69.txt]

Feature_BugToBugAssociations_a_7_d_1_1	0	0.00917431192660551	0	0.00297619047619048	0.00294985250737463	0.0437956204379562	0	0.00308641975308642	0.00341588385994876	0	0	0	0.023972602739726	0.00588235294117647	0.00242718446601942	0	0.00615384615384615	0	0.00276243093922652	0.00684931506849315	0.0093167701863354	0.0031813361611877	0	0.00113507377979569	0.00552486187845304	0.00355239786856128	0	0.0091533180778032	0	0.000837520938023451	0	0	0	0.00636942675159236	0	0	0.00209205020920502	0	0.00211416490486258	0.00113378684807256	0.0014792899408284	0.00407608695652174	0.00645161290322581	0.0012531328320802	0.00829875518672199	0.00263157894736842	0.000876424189307625	0.029535864978903	0.00715990453460621
Feature_BugToBugAssociations_a_7_d_1_2	0.0067842605156038	0.0229357798165138	0.0181818181818182	0.00595238095238095	0.00884955752212389	0.0145985401459854	0.0209580838323353	0.00925925925925926	0.00085397096498719	0.0072463768115942	0.00434782608695652	0	0.00513698630136986	0.00588235294117647	0.00242718446601942	0.0629370629370629	0	0.0065359477124183	0.000920810313075506	0.00684931506849315	0.0031055900621118	0.00106044538706257	0.004149377593361	0.00227014755959137	0.00276243093922652	0.00532859680284192	0	0.0091533180778032	0.0043956043956044	0.000837520938023451	0.00493421052631579	0.0157728706624606	0	0.00424628450106157	0.00943396226415094	0.00157232704402516	0.00836820083682008	0	0.00317124735729387	0.00226757369614512	0.00887573964497041	0.00679347826086957	0.0032258064516129	0.0112781954887218	0.004149377593361	0.00263157894736842	0.000876424189307625	0.0168776371308017	0
Feature_BugToBugAssociations_a_7_d_1_3	0	0	0.00303030303030303	0	0	0	0.00898203592814371	0.00308641975308642	0.00085397096498719	0	0.00434782608695652	0.00208333333333333	0	0	0	0.020979020979021	0.00102564102564103	0	0.000920810313075506	0.00684931506849315	0	0.00106044538706257	0.0020746887966805	0	0	0	0	0	0	0	0	0.00315457413249211	0	0	0	0.000786163522012579	0.00209205020920502	0.00190114068441065	0	0.00113378684807256	0	0.00135869565217391	0.0032258064516129	0	0.00829875518672199	0	0.000876424189307625	0.00421940928270042	0.00119331742243437
Feature_BugToBugAssociations_a_7_d_1_4	0.00135685210312076	0.0986238532110092	0.0121212121212121	0.00297619047619048	0.00589970501474926	0.0145985401459854	0.0359281437125748	0.0123456790123457	0.0102476515798463	0	0.00434782608695652	0.0979166666666667	0	0	0.00728155339805825	0.188811188811189	0.00307692307692308	0.0816993464052288	0.0340699815837937	0.232876712328767	0.0093167701863354	0.00106044538706257	0.0103734439834025	0.0113507377979569	0.000920810313075506	0.00355239786856128	0.0556492411467116	0.0045766590389016	0	0	0	0	0.00764006791171477	0.0424628450106157	0	0.0102201257861635	0.117154811715481	0.0722433460076046	0.00105708245243129	0.00226757369614512	0	0.0434782608695652	0	0	0.315352697095436	0.0289473684210526	0.0464504820333041	0.00421940928270042	0.0727923627684964
Feature_BugToBugAssociations_a_7_d_1_5	0.94708276797829	0.605504587155963	0.690909090909091	0.550595238095238	0.59882005899705	0.547445255474453	0.784431137724551	0.41358024691358	0.912894961571307	0.739130434782609	0.756521739130435	0.733333333333333	0.86472602739726	0.688235294117647	0.716019417475728	0.0629370629370629	0.835897435897436	0.852941176470588	0.874769797421731	0.493150684931507	0.773291925465838	0.795334040296925	0.850622406639004	0.910329171396141	0.950276243093923	0.74955595026643	0.846543001686341	0.85812356979405	0.865934065934066	0.944723618090452	0.865131578947368	0.665615141955836	0.857385398981324	0.868365180467091	0.490566037735849	0.904874213836478	0.715481171548117	0.671102661596958	0.856236786469345	0.819727891156463	0.856508875739645	0.858695652173913	0.919354838709677	0.927318295739348	0.20746887966805	0.4	0.900964066608238	0.721518987341772	0.825775656324582
Feature_BugToBugAssociations_a_7_d_1_6	0.00135685210312076	0.0298165137614679	0.00303030303030303	0.00595238095238095	0	0.0291970802919708	0	0	0.00085397096498719	0	0	0.0229166666666667	0	0	0	0	0.00102564102564103	0.00816993464052288	0	0	0.0093167701863354	0.0233297985153765	0	0.00113507377979569	0	0	0	0	0	0	0	0	0.0950764006791171	0	0	0.0117924528301887	0.0355648535564854	0.153992395437262	0.00105708245243129	0	0	0.00679347826086957	0	0.0137844611528822	0.004149377593361	0.0631578947368421	0	0	0
Feature_BugToBugAssociations_a_7_d_1_7	0.0067842605156038	0.00688073394495413	0.00303030303030303	0.056547619047619	0.0324483775811209	0.0145985401459854	0.0179640718562874	0.222222222222222	0.00683176771989752	0.0144927536231884	0.0152173913043478	0.0395833333333333	0.011986301369863	0.0235294117647059	0.0631067961165049	0.00699300699300699	0.00102564102564103	0.00980392156862745	0.00184162062615101	0.00684931506849315	0	0.0265111346765642	0.0560165975103734	0.0431328036322361	0.000920810313075506	0.00710479573712256	0.036256323777403	0.011441647597254	0.00659340659340659	0.0033500837520938	0.0328947368421053	0.0157728706624606	0	0.0169851380042463	0.0566037735849057	0.0110062893081761	0.00627615062761506	0.00950570342205323	0.00528541226215645	0.00453514739229025	0.0014792899408284	0.0108695652173913	0.0129032258064516	0.0050125313283208	0.244813278008299	0.192105263157895	0.00788781770376862	0.00421940928270042	0.0143198090692124
Feature_BugToBugAssociations_a_7_d_1_8	0.00407055630936228	0.204128440366972	0.178787878787879	0.348214285714286	0.300884955752212	0.0072992700729927	0.0239520958083832	0.231481481481481	0.0341588385994876	0.0072463768115942	0.18695652173913	0.0666666666666667	0.0171232876712329	0.0352941176470588	0.104368932038835	0.433566433566434	0.134358974358974	0.0130718954248366	0.0543278084714549	0.136986301369863	0.0962732919254658	0.133616118769883	0.00622406639004149	0.00113507377979569	0.0128913443830571	0.216696269982238	0.0177065767284992	0.0594965675057208	0.0461538461538462	0.0251256281407035	0.0723684210526316	0.192429022082019	0.0288624787775891	0	0.273584905660377	0.0455974842767296	0.0941422594142259	0.0304182509505703	0.113107822410148	0.129251700680272	0.029585798816568	0.0353260869565217	0.032258064516129	0.0175438596491228	0.0829875518672199	0.221052631578947	0.00964066608238387	0.0759493670886076	0.0536992840095465
Feature_BugToBugAssociations_a_7_d_1_9	0.00135685210312076	0.00458715596330275	0.0303030303030303	0.0178571428571429	0.0117994100294985	0.0218978102189781	0.0029940119760479	0.00308641975308642	0.00341588385994876	0.036231884057971	0.00217391304347826	0.00208333333333333	0.00171232876712329	0.0235294117647059	0.00242718446601942	0.0699300699300699	0.00512820512820513	0.00163398692810458	0.000920810313075506	0.0410958904109589	0.031055900621118	0.00212089077412513	0	0.00454029511918275	0.00184162062615101	0.00177619893428064	0.00674536256323777	0.0434782608695652	0.0043956043956044	0.00418760469011725	0.00986842105263158	0.028391167192429	0.00169779286926995	0.00212314225053079	0.0471698113207547	0.00314465408805031	0.00418410041841004	0.00190114068441065	0.0105708245243129	0.0147392290249433	0.0251479289940828	0.00271739130434783	0.00645161290322581	0.0087719298245614	0.012448132780083	0	0.00438212094653812	0.0675105485232067	0.00477326968973747
Feature_BugToBugAssociations_a_7_d_1_10	0.00271370420624152	0.00688073394495413	0.0181818181818182	0	0	0	0.00598802395209581	0	0	0	0.00217391304347826	0.00416666666666667	0	0	0.00970873786407767	0	0.00102564102564103	0.00163398692810458	0.00184162062615101	0.00684931506849315	0.0124223602484472	0	0.004149377593361	0	0	0.00177619893428064	0	0	0.00879120879120879	0.0016750418760469	0	0	0.000848896434634975	0.00636942675159236	0.00943396226415094	0	0.00209205020920502	0.00760456273764259	0.00211416490486258	0.00453514739229025	0.0014792899408284	0.00135869565217391	0.00645161290322581	0.0012531328320802	0.024896265560166	0.00789473684210526	0	0	0
Feature_BugToBugAssociations_a_7_d_1_11	0	0.00458715596330275	0.00909090909090909	0.00297619047619048	0.0117994100294985	0.131386861313869	0.0119760479041916	0.0833333333333333	0.0128095644748079	0.0144927536231884	0.00217391304347826	0	0.0205479452054795	0.0705882352941176	0.00728155339805825	0.0839160839160839	0.00205128205128205	0.0179738562091503	0.000920810313075506	0	0.0341614906832298	0.0095440084835631	0.00829875518672199	0.00340522133938706	0	0.00532859680284192	0.0101180438448567	0.0022883295194508	0.0263736263736264	0.0050251256281407	0.00164473684210526	0.00630914826498423	0	0.00636942675159236	0	0.00235849056603774	0.0125523012552301	0	0	0.00566893424036281	0.0414201183431953	0.00271739130434783	0	0.0050125313283208	0.0580912863070539	0.0657894736842105	0.00175284837861525	0.0168776371308017	0.00238663484486874
Feature_BugToBugAssociations_a_7_d_1_12	0.00542740841248304	0	0.00606060606060606	0.00297619047619048	0.00294985250737463	0	0.0029940119760479	0.00308641975308642	0.00170794192997438	0.0072463768115942	0.0173913043478261	0.0229166666666667	0	0.0882352941176471	0.00242718446601942	0.027972027972028	0.00512820512820513	0.00326797385620915	0.000920810313075506	0.00684931506849315	0	0	0.0020746887966805	0.00113507377979569	0	0.00177619893428064	0.000843170320404722	0	0	0.0033500837520938	0.00164473684210526	0.0378548895899054	0.000848896434634975	0.0127388535031847	0	0.00471698113207547	0	0.0114068441064639	0.00317124735729387	0	0.00591715976331361	0.00543478260869565	0.0032258064516129	0.0037593984962406	0.012448132780083	0.00526315789473684	0.000876424189307625	0	0.00119331742243437
Feature_BugToBugAssociations_a_7_d_1_13	0.0135685210312076	0.00458715596330275	0.0151515151515152	0	0.0147492625368732	0.124087591240876	0.0808383233532934	0	0.00085397096498719	0.152173913043478	0.00217391304347826	0.00625	0.0479452054794521	0.00588235294117647	0.0703883495145631	0.00699300699300699	0.00307692307692308	0.00163398692810458	0.0211786372007366	0.0342465753424658	0.0124223602484472	0.00212089077412513	0.0477178423236514	0.00567536889897843	0.0239410681399632	0.00177619893428064	0.0227655986509275	0.0022883295194508	0.0175824175824176	0.0033500837520938	0.00493421052631579	0.00630914826498423	0	0.0169851380042463	0.0849056603773585	0.00314465408805031	0	0.0285171102661597	0	0.0147392290249433	0.022189349112426	0.0108695652173913	0	0	0.00829875518672199	0	0.021034180543383	0.0590717299578059	0.0155131264916468
Feature_BugToBugAssociations_a_7_d_1_14	0.00949796472184532	0.00229357798165138	0.0121212121212121	0.00297619047619048	0.00884955752212389	0.0510948905109489	0.0029940119760479	0.0154320987654321	0.0111016225448335	0.0217391304347826	0.00217391304347826	0.00208333333333333	0.00684931506849315	0.0529411764705882	0.0121359223300971	0.034965034965035	0.00102564102564103	0.00163398692810458	0.00460405156537753	0.0205479452054795	0.0093167701863354	0.00106044538706257	0.00829875518672199	0.0147559591373439	0.000920810313075506	0.00177619893428064	0.00337268128161889	0	0.0197802197802198	0.00753768844221105	0.00657894736842105	0.028391167192429	0.00764006791171477	0.0169851380042463	0.0283018867924528	0.000786163522012579	0	0.0114068441064639	0.00211416490486258	0	0.00591715976331361	0.00951086956521739	0.00645161290322581	0.0050125313283208	0.00829875518672199	0.0105263157894737	0.00438212094653812	0	0.00119331742243437
[truncated: 51 more columns]
