# Supplementary material for: A Bayesian method for detecting pairwise associations in compositional data
Source: PLoS Comput Biol. 2017 Nov 15;13(11):e1005852. doi: 10.1371/journal.pcbi.1005852 (PMC5706738; doi:10.1371/journal.pcbi.1005852)
Supplement: S2 Data — All simulated datasets from sparseDOSSA, as well as the template dataset used. For details on how these were generated, see S2 Text. (ZIP) [file pcbi.1005852.s005.zip › S2_data/sparseDOSSA_posterior_fornix_template_cor_value_-0.3/BugBugMatrix_assoc_d_91.txt]

Feature_BugToBugAssociations_a_7_d_1_1	0	0.00704225352112676	0.00194931773879142	0	0	0.00148148148148148	0	0	0.00129366106080207	0.00176678445229682	0	0	0.00518806744487678	0.00531914893617021	0	0	0.000832639467110741	0.00193423597678917	0	0	0	0.0216763005780347	0	0.0028735632183908	0	0	0.00315457413249211	0	0	0.00505050505050505	0.00223713646532438	0.00695134061569017	0.0162337662337662	0.00280112044817927	0.00112485939257593	0.00276497695852535	0.00732600732600733	0.00168918918918919	0	0	0.00294117647058824	0.00247218788627936	0.00656275635767022	0	0.00136425648021828	0	0	0.0118577075098814	0
Feature_BugToBugAssociations_a_7_d_1_2	0	0	0	0	0.0255102040816327	0.00740740740740741	0	0.00173913043478261	0	0.00176678445229682	0.0243362831858407	0.000798722044728434	0.0012970168612192	0.0106382978723404	0.0195439739413681	0.000824402308326463	0.00166527893422148	0.000967117988394584	0	0.00384615384615385	0.00216919739696312	0	0.00420168067226891	0.0229885057471264	0.0127388535031847	0.000813008130081301	0.0189274447949527	0.0588235294117647	0.00641025641025641	0.00378787878787879	0.0156599552572707	0.00397219463753724	0.00974025974025974	0.00140056022408964	0.00562429696287964	0.000921658986175115	0.0183150183150183	0.00168918918918919	0.00106496272630458	0.0112485939257593	0.00588235294117647	0.00988875154511743	0.00164068908941756	0.0010752688172043	0	0.00489596083231334	0.0160642570281124	0.0316205533596838	0.0152439024390244
Feature_BugToBugAssociations_a_7_d_1_3	0.000719942404607631	0	0	0.00146198830409357	0.00255102040816327	0	0.00125	0	0	0.00353356890459364	0	0	0	0	0	0	0.000832639467110741	0	0.00588235294117647	0.00384615384615385	0.00108459869848156	0.00144508670520231	0	0.0028735632183908	0.00636942675159236	0.000813008130081301	0.00315457413249211	0.0065359477124183	0.00320512820512821	0	0.00223713646532438	0	0	0.00280112044817927	0	0.000921658986175115	0.00183150183150183	0	0.00106496272630458	0	0.00588235294117647	0	0	0.0021505376344086	0.00136425648021828	0	0	0.00395256916996047	0.00304878048780488
Feature_BugToBugAssociations_a_7_d_1_4	0.00143988480921526	0.0352112676056338	0.175438596491228	0	0.086734693877551	0.00740740740740741	0.065	0.00521739130434783	0	0.00530035335689046	0	0.012779552715655	0	0.127659574468085	0.00977198697068404	0.00494641384995878	0.00416319733555371	0.00967117988394584	0.0823529411764706	0	0.0119305856832972	0	0.0651260504201681	0	0.0509554140127389	0.0284552845528455	0.0220820189274448	0.0457516339869281	0.0128205128205128	0.0378787878787879	0.00223713646532438	0.00595829195630586	0.00162337662337662	0	0.0449943757030371	0.00184331797235023	0.00732600732600733	0.0185810810810811	0.0234291799787007	0.077615298087739	0	0.00247218788627936	0.000820344544708778	0.0032258064516129	0.00136425648021828	0	0.0883534136546185	0.0276679841897233	0
Feature_BugToBugAssociations_a_7_d_1_5	0.856731461483081	0.732394366197183	0.662768031189084	0.788011695906433	0.563775510204082	0.911111111111111	0.8825	0.892173913043478	0.861578266494179	0.948763250883392	0.586283185840708	0.886581469648562	0.883268482490272	0.585106382978723	0.671009771986971	0.940643033800495	0.885095753538718	0.918762088974855	0.252941176470588	0.569230769230769	0.845986984815618	0.770231213872832	0.703781512605042	0.695402298850575	0.808917197452229	0.870731707317073	0.690851735015773	0.673202614379085	0.375	0.666666666666667	0.612975391498881	0.960278053624628	0.730519480519481	0.897759103641457	0.894263217097863	0.933640552995392	0.703296703296703	0.766891891891892	0.92332268370607	0.753655793025872	0.594117647058824	0.88627935723115	0.945036915504512	0.855913978494624	0.849931787175989	0.916768665850673	0.542168674698795	0.778656126482213	0.859756097560976
Feature_BugToBugAssociations_a_7_d_1_6	0.0115190784737221	0.00704225352112676	0.0604288499025341	0.00146198830409357	0.23469387755102	0	0.0075	0	0	0.00176678445229682	0	0.0319488817891374	0.0168612191958495	0.0478723404255319	0.166123778501629	0	0	0.0319148936170213	0.176470588235294	0	0	0.0606936416184971	0.0399159663865546	0.00862068965517241	0.00636942675159236	0.000813008130081301	0.0252365930599369	0.0065359477124183	0.189102564102564	0	0	0	0.11038961038961	0	0	0	0.00732600732600733	0.0118243243243243	0.0319488817891374	0.00112485939257593	0.0323529411764706	0	0	0.0247311827956989	0.00136425648021828	0.0452876376988984	0.0240963855421687	0	0
Feature_BugToBugAssociations_a_7_d_1_7	0.0417566594672426	0.0563380281690141	0.00974658869395711	0.0453216374269006	0	0	0.035	0.00869565217391304	0.0323415265200517	0.00353356890459364	0.0243362831858407	0.00718849840255591	0.00518806744487678	0.101063829787234	0.0553745928338762	0.00164880461665293	0.00166527893422148	0.000967117988394584	0.0529411764705882	0.0807692307692308	0.0140997830802603	0.0867052023121387	0.117647058823529	0.0028735632183908	0.0191082802547771	0	0.123028391167192	0.065359477124183	0.0384615384615385	0.0946969696969697	0.00447427293064877	0	0.102272727272727	0.00700280112044818	0.0101237345331834	0.00276497695852535	0.00549450549450549	0	0	0.00449943757030371	0.0352941176470588	0	0.0328137817883511	0.00860215053763441	0.11869031377899	0.011015911872705	0.0883534136546185	0.0237154150197628	0.0457317073170732
Feature_BugToBugAssociations_a_7_d_1_8	0.0734341252699784	0.0633802816901408	0.0760233918128655	0.12280701754386	0.0331632653061225	0.0474074074074074	0.0025	0.0469565217391304	0.0840879689521345	0.0159010600706714	0.27212389380531	0.0535143769968051	0.0687418936446174	0.0319148936170213	0.0618892508143322	0.033800494641385	0.0774354704412989	0.0183752417794971	0.276470588235294	0.134615384615385	0.114967462039046	0.0361271676300578	0.0441176470588235	0.175287356321839	0.0191082802547771	0.0845528455284553	0.0126182965299685	0.0849673202614379	0.291666666666667	0.166666666666667	0.306487695749441	0.00595829195630586	0.012987012987013	0.0406162464985994	0.0101237345331834	0.0368663594470046	0.21978021978022	0.182432432432432	0.00425985090521832	0.131608548931384	0.285294117647059	0.0618046971569839	0.00902378999179656	0.0924731182795699	0.00818553888130969	0	0.176706827309237	0.0118577075098814	0.00304878048780488
Feature_BugToBugAssociations_a_7_d_1_9	0.00215982721382289	0.0140845070422535	0.00389863547758285	0.0204678362573099	0.0204081632653061	0.0118518518518519	0	0.00869565217391304	0.0103492884864166	0.00176678445229682	0.0110619469026549	0.000798722044728434	0.0012970168612192	0.0265957446808511	0.00325732899022801	0.00824402308326463	0.00333055786844296	0.00773694390715667	0.0294117647058824	0.00384615384615385	0.00216919739696312	0.00144508670520231	0	0.00574712643678161	0.0127388535031847	0.0016260162601626	0.00315457413249211	0.0130718954248366	0.00320512820512821	0.00126262626262626	0.0156599552572707	0.00397219463753724	0.00649350649350649	0.00140056022408964	0.00337457817772778	0.0138248847926267	0.010989010989011	0.00168918918918919	0.00319488817891374	0.00449943757030371	0.00294117647058824	0.00370828182941904	0.00164068908941756	0.0010752688172043	0.00272851296043656	0.00244798041615667	0.00401606425702811	0.0197628458498024	0.00304878048780488
Feature_BugToBugAssociations_a_7_d_1_10	0.00359971202303816	0	0	0.00146198830409357	0.0127551020408163	0	0.00125	0.00173913043478261	0.00129366106080207	0.00176678445229682	0.00221238938053097	0.0023961661341853	0	0	0	0.000824402308326463	0.000832639467110741	0.000967117988394584	0.0294117647058824	0	0	0.00144508670520231	0	0.0028735632183908	0.00636942675159236	0.0024390243902439	0.00630914826498423	0.0065359477124183	0.00320512820512821	0.00252525252525253	0	0.00099304865938431	0	0	0.00112485939257593	0	0	0.00506756756756757	0.00106496272630458	0.00224971878515186	0.0176470588235294	0.00247218788627936	0.000820344544708778	0.0021505376344086	0.00136425648021828	0.00122399020807834	0.00401606425702811	0	0
Feature_BugToBugAssociations_a_7_d_1_11	0.00143988480921526	0.0563380281690141	0.00584795321637427	0.00730994152046784	0.00255102040816327	0.00148148148148148	0.00125	0.0173913043478261	0	0.00176678445229682	0.0176991150442478	0.0023961661341853	0.0012970168612192	0	0	0.00577081615828524	0.000832639467110741	0.00580270793036751	0.00588235294117647	0.0730769230769231	0	0.00289017341040462	0.00420168067226891	0.0344827586206897	0.0254777070063694	0.0032520325203252	0.0189274447949527	0	0.0641025641025641	0.00126262626262626	0.00671140939597315	0.00496524329692155	0	0.0364145658263305	0.0269966254218223	0.00184331797235023	0.00183150183150183	0.00168918918918919	0	0.00674915635545557	0	0.0111248454882571	0.000820344544708778	0.0010752688172043	0	0.01468788249694	0	0	0.0274390243902439
Feature_BugToBugAssociations_a_7_d_1_12	0	0.00704225352112676	0	0.0043859649122807	0.0076530612244898	0.00444444444444444	0.0025	0.00347826086956522	0.00517464424320828	0.00530035335689046	0.00663716814159292	0	0.0012970168612192	0.0159574468085106	0.00325732899022801	0	0	0.000967117988394584	0	0.00384615384615385	0	0.00144508670520231	0.00210084033613445	0.00574712643678161	0.00636942675159236	0	0.00946372239747634	0.0326797385620915	0	0.00126262626262626	0.0201342281879195	0.00099304865938431	0.00162337662337662	0.00140056022408964	0	0	0.00732600732600733	0.00337837837837838	0.00745473908413206	0	0	0.00370828182941904	0	0.0010752688172043	0.00272851296043656	0.00122399020807834	0.0240963855421687	0.0118577075098814	0
Feature_BugToBugAssociations_a_7_d_1_13	0.00647948164146868	0.00704225352112676	0	0.00584795321637427	0.00255102040816327	0	0	0.0104347826086957	0.00129366106080207	0.00176678445229682	0.0530973451327434	0.000798722044728434	0.00518806744487678	0.0265957446808511	0.00325732899022801	0.00164880461665293	0.0149875104079933	0.000967117988394584	0.0411764705882353	0.107692307692308	0.00542299349240781	0.0144508670520231	0.00210084033613445	0.028735632183908	0	0.00569105691056911	0.0157728706624606	0.0065359477124183	0.00961538461538462	0.00252525252525253	0.00894854586129754	0.00297914597815293	0.00162337662337662	0.00420168067226891	0.00224971878515186	0.00368663594470046	0.00549450549450549	0.00168918918918919	0.00319488817891374	0.00674915635545557	0.00588235294117647	0.0111248454882571	0.000820344544708778	0.0032258064516129	0.00136425648021828	0.00244798041615667	0.0281124497991968	0.0118577075098814	0.00609756097560976
Feature_BugToBugAssociations_a_7_d_1_14	0.000719942404607631	0.0140845070422535	0.00389863547758285	0.00146198830409357	0.0076530612244898	0.00740740740740741	0.00125	0.00347826086956522	0.00258732212160414	0.00530035335689046	0.00221238938053097	0.000798722044728434	0.0103761348897536	0.0212765957446809	0.00651465798045603	0.00164880461665293	0.00832639467110741	0.000967117988394584	0.0470588235294118	0.0192307692307692	0.00216919739696312	0.00144508670520231	0.0168067226890756	0.0114942528735632	0.0254777070063694	0.000813008130081301	0.0473186119873817	0	0.00320512820512821	0.0164141414141414	0.00223713646532438	0.00297914597815293	0.00649350649350649	0.00420168067226891	0	0.000921658986175115	0.00366300366300366	0.00337837837837838	0	0	0.0117647058823529	0.00494437577255871	0	0.0032258064516129	0.00954979536152797	0	0.00401606425702811	0.0671936758893281	0.0365853658536585
[truncated: 51 more columns]
