# Supplementary material for: A Bayesian method for detecting pairwise associations in compositional data
Source: PLoS Comput Biol. 2017 Nov 15;13(11):e1005852. doi: 10.1371/journal.pcbi.1005852 (PMC5706738; doi:10.1371/journal.pcbi.1005852)
Supplement: S2 Data — All simulated datasets from sparseDOSSA, as well as the template dataset used. For details on how these were generated, see S2 Text. (ZIP) [file pcbi.1005852.s005.zip › S2_data/sparseDOSSA_posterior_fornix_template_cor_value_-0.3/BugBugMatrixCounts_assoc_d_48.txt]

Feature_BugToBugAssociations_a_7_d_1_1	6	1	1	0	0	3	0	1	0	0	1	1	1	4	1	0	0	1	2	1	3	0	2	2	0	1	0	0	0	2	1	1	3	1	0	0	3	1	1	1	0	2	6	1	0	4	2	0	0
Feature_BugToBugAssociations_a_7_d_1_2	0	1	0	1	0	1	0	0	2	0	1	1	1	1	0	1	2	9	0	5	2	1	2	1	2	0	0	0	5	1	9	13	4	1	1	0	0	1	2	1	12	0	0	0	1	3	1	4	2
Feature_BugToBugAssociations_a_7_d_1_3	0	2	1	0	1	1	0	0	0	0	0	0	0	1	0	0	0	0	1	1	1	0	1	0	0	0	1	0	1	0	1	2	1	0	0	2	1	1	1	0	0	0	1	2	1	0	1	1	1
Feature_BugToBugAssociations_a_7_d_1_4	11	1	1	3	0	67	8	1	3	1	4	77	2	0	5	3	9	8	13	0	1	1	2	1	3	7	9	3	0	17	1	0	63	54	2	2	0	2	1	1	12	1	9	4	40	21	0	56	67
Feature_BugToBugAssociations_a_7_d_1_5	724	276	328	444	540	306	346	635	129	1171	1011	200	82	446	1052	336	573	1028	62	102	796	911	602	1001	167	160	342	248	119	282	28	141	345	705	321	559	919	1089	112	723	963	284	148	117	410	299	189	386	1046
Feature_BugToBugAssociations_a_7_d_1_6	61	1	7	10	0	125	0	0	0	10	0	0	0	0	107	7	0	0	0	0	3	0	1	0	101	2	15	0	0	98	0	0	0	0	6	2	0	8	0	0	0	0	0	0	13	4	0	0	1
Feature_BugToBugAssociations_a_7_d_1_7	36	1	37	2	62	36	15	6	6	2	16	9	0	0	7	92	5	9	87	49	67	27	24	10	25	2	8	6	11	4	34	3	0	8	1	81	2	1	1	11	66	44	47	15	81	10	2	0	0
Feature_BugToBugAssociations_a_7_d_1_8	80	93	50	135	107	17	2	14	124	61	4	8	107	13	33	0	38	6	27	77	9	12	1	21	31	92	47	5	3	35	99	0	70	62	112	39	62	88	2	62	96	105	117	37	27	49	38	4	29
Feature_BugToBugAssociations_a_7_d_1_9	15	4	1	1	4	1	4	1	6	4	5	9	2	8	4	1	2	3	2	8	0	9	12	8	1	2	2	1	6	8	1	1	1	8	7	5	1	4	6	4	6	2	0	1	0	1	2	18	9
Feature_BugToBugAssociations_a_7_d_1_10	0	2	0	1	1	2	1	0	1	1	0	2	1	2	0	1	2	1	0	3	0	1	0	1	2	2	1	1	1	1	1	0	1	1	1	0	0	2	0	1	8	1	0	0	2	1	2	2	3
Feature_BugToBugAssociations_a_7_d_1_11	2	17	2	1	0	2	14	0	2	1	1	19	0	1	2	0	1	0	4	20	5	1	2	2	15	3	2	3	3	5	8	6	9	15	3	13	2	0	3	3	17	4	18	6	28	0	0	4	0
Feature_BugToBugAssociations_a_7_d_1_12	1	0	1	7	1	8	1	2	0	0	1	2	0	13	6	2	7	0	0	1	6	4	3	1	1	2	0	0	2	0	3	1	0	0	3	5	1	1	0	1	0	0	1	0	4	2	7	1	3
Feature_BugToBugAssociations_a_7_d_1_13	1	18	7	3	0	9	8	0	0	3	6	0	14	1	1	1	4	8	10	6	3	2	7	6	0	0	1	4	2	0	0	1	4	2	2	2	15	4	1	1	13	3	1	0	1	4	1	1	5
Feature_BugToBugAssociations_a_7_d_1_14	0	11	2	1	1	4	1	1	5	2	6	4	0	1	1	2	10	3	1	3	3	1	17	1	2	3	2	4	7	3	10	0	1	6	11	2	15	13	2	4	3	4	1	0	0	7	1	2	0
[truncated: 51 more columns]
