# Supplementary material for: A Bayesian method for detecting pairwise associations in compositional data
Source: PLoS Comput Biol. 2017 Nov 15;13(11):e1005852. doi: 10.1371/journal.pcbi.1005852 (PMC5706738; doi:10.1371/journal.pcbi.1005852)
Supplement: S2 Data — All simulated datasets from sparseDOSSA, as well as the template dataset used. For details on how these were generated, see S2 Text. (ZIP) [file pcbi.1005852.s005.zip › S2_data/sparseDOSSA_posterior_fornix_template_cor_value_-0.3/BugBugMatrixCounts_assoc_d_22.txt]

Feature_BugToBugAssociations_a_7_d_1_1	0	3	9	1	1	3	1	1	17	7	11	3	2	0	3	2	1	10	8	3	0	0	1	14	4	1	14	0	0	0	12	0	1	4	11	1	3	6	0	0	1	3	0	1	0	0	3	0	5
Feature_BugToBugAssociations_a_7_d_1_2	1	7	0	1	3	0	1	0	1	7	5	0	2	3	1	4	2	0	1	14	1	6	3	2	0	1	2	1	1	1	1	1	0	2	2	0	1	1	2	0	8	1	1	2	0	6	1	4	1
Feature_BugToBugAssociations_a_7_d_1_3	0	0	0	0	0	0	1	0	1	1	0	0	1	0	2	1	1	1	1	1	1	0	1	2	1	1	1	1	3	1	2	1	0	0	1	1	0	1	2	0	0	0	0	0	1	0	0	1	1
Feature_BugToBugAssociations_a_7_d_1_4	1	1	1	4	1	21	21	69	16	2	59	1	0	6	3	0	13	9	4	16	0	16	0	1	0	30	0	5	0	2	3	0	28	3	4	1	26	19	0	0	0	0	18	60	0	0	0	0	1
Feature_BugToBugAssociations_a_7_d_1_5	1054	1168	704	381	1183	555	341	189	376	196	754	362	1136	839	309	433	505	100	567	77	435	454	124	237	1181	509	110	182	26	570	114	823	349	803	925	48	417	221	161	933	48	843	449	456	291	98	264	364	593
Feature_BugToBugAssociations_a_7_d_1_6	1	0	0	0	6	0	11	5	3	161	39	25	0	4	1	0	4	21	0	0	2	4	113	1	88	0	0	1	0	0	0	0	3	0	1	41	0	7	0	18	0	0	0	0	7	123	0	1	3
Feature_BugToBugAssociations_a_7_d_1_7	1	2	32	11	2	29	0	14	9	30	0	5	17	35	32	14	20	44	5	14	30	66	2	0	4	1	4	31	32	8	45	72	7	87	6	25	4	14	1	89	4	11	0	2	15	38	1	0	24
Feature_BugToBugAssociations_a_7_d_1_8	1	13	14	37	104	8	49	84	48	39	3	14	40	56	27	75	34	67	79	121	81	82	130	10	121	97	67	6	15	40	39	22	18	110	0	59	122	136	72	4	132	4	10	1	41	1	8	62	15
Feature_BugToBugAssociations_a_7_d_1_9	0	7	8	0	3	3	4	3	5	0	9	8	1	6	1	1	2	1	1	1	5	6	3	11	2	0	6	3	0	5	3	19	7	9	9	1	1	1	1	5	3	1	3	4	7	4	2	1	1
Feature_BugToBugAssociations_a_7_d_1_10	0	0	0	3	0	0	1	1	1	1	0	0	2	3	0	1	0	1	0	0	0	1	0	1	1	0	0	3	4	0	2	1	0	3	1	1	1	3	2	1	0	0	3	2	1	6	2	1	1
Feature_BugToBugAssociations_a_7_d_1_11	1	11	0	0	11	0	4	8	28	2	3	4	17	12	3	5	6	19	1	28	3	3	1	3	11	4	0	1	3	1	4	6	8	0	1	4	0	1	1	0	7	5	0	5	6	1	2	0	1
Feature_BugToBugAssociations_a_7_d_1_12	4	0	6	1	2	1	0	0	1	18	0	1	0	1	2	3	0	2	1	3	4	5	5	1	3	1	18	1	1	3	3	1	1	3	3	8	10	1	1	3	4	0	1	0	1	3	4	3	3
Feature_BugToBugAssociations_a_7_d_1_13	11	0	2	12	20	26	4	1	1	13	20	7	11	3	2	7	4	1	2	10	29	18	3	7	7	24	2	28	15	1	2	1	2	2	2	23	29	4	1	0	2	6	3	2	0	3	1	1	0
Feature_BugToBugAssociations_a_7_d_1_14	3	0	3	2	1	3	4	1	5	2	10	1	5	9	4	4	8	4	1	6	12	6	2	16	1	1	1	12	5	4	1	1	1	0	1	4	9	1	8	12	5	8	2	3	3	4	1	6	3
[truncated: 51 more columns]
