# Supplementary material for: A Bayesian method for detecting pairwise associations in compositional data
Source: PLoS Comput Biol. 2017 Nov 15;13(11):e1005852. doi: 10.1371/journal.pcbi.1005852 (PMC5706738; doi:10.1371/journal.pcbi.1005852)
Supplement: S2 Data — All simulated datasets from sparseDOSSA, as well as the template dataset used. For details on how these were generated, see S2 Text. (ZIP) [file pcbi.1005852.s005.zip › S2_data/sparseDOSSA_posterior_fornix_template_cor_value_-0.3/BugBugMatrixCounts_assoc_d_104.txt]

Feature_BugToBugAssociations_a_7_d_1_1	0	1	1	1	1	1	2	2	1	10	0	15	1	0	2	0	12	0	0	0	4	1	1	0	1	6	1	1	4	1	0	0	0	0	0	7	3	0	0	0	15	1	3	3	4	11	1	0	0
Feature_BugToBugAssociations_a_7_d_1_2	1	1	3	2	1	7	0	0	1	1	1	4	1	1	1	0	4	9	0	0	1	0	0	1	0	8	6	0	1	0	2	1	2	3	1	1	5	0	3	5	1	0	2	1	0	1	2	2	3
Feature_BugToBugAssociations_a_7_d_1_3	1	1	1	0	1	1	0	1	1	1	0	1	0	1	0	0	1	1	0	1	0	0	2	1	1	2	0	1	1	1	1	2	0	0	1	1	0	0	1	1	0	0	1	0	1	1	1	0	1
Feature_BugToBugAssociations_a_7_d_1_4	2	0	0	54	0	1	8	1	2	0	2	87	0	22	5	66	18	2	1	55	5	27	1	1	7	12	6	0	69	0	92	7	0	2	21	4	24	1	22	90	0	1	3	0	0	89	0	3	0
Feature_BugToBugAssociations_a_7_d_1_5	302	132	743	683	138	977	469	369	156	621	356	568	485	426	483	1107	98	39	1128	706	320	114	279	403	392	165	800	948	261	226	375	21	132	442	855	249	841	165	808	1060	317	357	298	227	849	801	1062	792	232
Feature_BugToBugAssociations_a_7_d_1_6	0	0	0	0	0	0	9	16	1	0	19	77	17	0	0	2	12	18	12	0	0	1	0	0	0	0	3	0	1	1	3	0	0	54	0	0	1	4	3	0	0	1	15	0	3	1	2	0	72
Feature_BugToBugAssociations_a_7_d_1_7	1	4	71	17	6	78	9	1	11	32	7	3	11	1	45	34	82	69	11	28	48	61	82	26	51	14	14	0	42	10	26	1	27	1	14	2	2	73	9	84	27	86	0	57	1	16	43	0	1
Feature_BugToBugAssociations_a_7_d_1_8	50	113	2	45	40	61	22	112	12	28	26	43	81	6	0	5	14	50	43	60	86	30	17	67	38	12	15	25	112	45	127	25	63	12	70	2	27	2	38	38	31	11	99	60	131	38	6	15	1
Feature_BugToBugAssociations_a_7_d_1_9	3	3	1	1	0	2	7	2	0	2	19	1	3	6	0	7	2	1	3	2	4	1	2	5	4	14	10	3	3	6	4	18	0	12	2	4	13	2	3	1	2	4	3	3	2	19	1	10	8
Feature_BugToBugAssociations_a_7_d_1_10	7	2	1	0	2	1	0	3	0	1	0	0	1	1	0	1	1	1	3	1	2	3	3	2	1	0	1	1	1	1	3	1	3	2	1	0	1	0	2	1	2	0	1	0	0	1	2	6	1
Feature_BugToBugAssociations_a_7_d_1_11	1	1	1	13	0	1	11	13	2	27	6	16	3	0	2	2	10	8	7	3	3	5	19	2	1	13	11	1	5	0	9	28	26	1	2	6	4	4	4	3	4	6	19	1	1	11	8	1	1
Feature_BugToBugAssociations_a_7_d_1_12	0	2	2	0	8	3	2	3	1	0	3	0	1	1	5	1	1	0	1	0	1	13	1	5	0	0	2	1	2	9	0	0	2	3	3	0	9	4	3	1	1	8	1	0	1	0	1	4	2
Feature_BugToBugAssociations_a_7_d_1_13	3	2	1	0	0	1	3	6	1	7	1	4	3	10	3	11	0	23	5	1	3	20	30	10	5	6	1	3	4	3	4	1	2	11	2	10	3	7	30	4	1	1	3	0	2	12	0	4	0
Feature_BugToBugAssociations_a_7_d_1_14	1	4	1	1	1	3	3	14	1	4	2	3	12	1	3	3	0	0	0	1	1	2	1	16	2	12	7	11	8	3	3	13	15	12	1	1	1	4	0	2	14	3	14	0	3	6	4	1	2
[truncated: 51 more columns]
