# Supplementary material for: A Bayesian method for detecting pairwise associations in compositional data
Source: PLoS Comput Biol. 2017 Nov 15;13(11):e1005852. doi: 10.1371/journal.pcbi.1005852 (PMC5706738; doi:10.1371/journal.pcbi.1005852)
Supplement: S2 Data — All simulated datasets from sparseDOSSA, as well as the template dataset used. For details on how these were generated, see S2 Text. (ZIP) [file pcbi.1005852.s005.zip › S2_data/sparseDOSSA_posterior_fornix_template_cor_value_-0.3/BugBugMatrix_assoc_d_14.txt]

Feature_BugToBugAssociations_a_7_d_1_1	0	0	0.0018796992481203	0	0	0.00131926121372032	0.00476190476190476	0.00888888888888889	0.013531799729364	0.00188679245283019	0	0.00833333333333333	0.00338409475465313	0.00319148936170213	0.00467289719626168	0.00490196078431373	0	0	0	0.00250941028858218	0.000849617672047579	0.000744601638123604	0.0128617363344051	0.00132275132275132	0	0.0390070921985816	0	0	0.000808407437348424	0	0	0	0.0132560066280033	0.0009000900090009	0.00350877192982456	0.00467289719626168	0.00153491941673062	0.000968054211035818	0.00436046511627907	0	0.00206185567010309	0.00543478260869565	0.00349243306169965	0.00496277915632754	0	0	0.0193236714975845	0.0143884892086331	0.00133333333333333
Feature_BugToBugAssociations_a_7_d_1_2	0.00493827160493827	0.00632411067193676	0.0018796992481203	0.0028436018957346	0	0.0105540897097625	0.026984126984127	0.00888888888888889	0.0027063599458728	0	0.00454545454545455	0.00277777777777778	0.0050761421319797	0.00212765957446809	0.0420560747663551	0.000816993464052288	0.00453172205438067	0.00116279069767442	0.00261780104712042	0	0	0.00148920327624721	0.0546623794212219	0.00264550264550265	0.0752688172043011	0.00354609929078014	0.0242537313432836	0	0.000808407437348424	0	0.00425531914893617	0.0161290322580645	0.00165700082850041	0.0126012601260126	0.00526315789473684	0.00934579439252336	0.000767459708365311	0.000968054211035818	0.00726744186046512	0.00715990453460621	0.00309278350515464	0	0.00116414435389988	0.00744416873449132	0	0.00446428571428571	0.0120772946859903	0.00719424460431655	0
Feature_BugToBugAssociations_a_7_d_1_3	0	0.000790513833992095	0.0037593984962406	0.000947867298578199	0.00216919739696312	0.00131926121372032	0.00158730158730159	0.0133333333333333	0	0.00188679245283019	0	0.00277777777777778	0	0	0.00467289719626168	0.000816993464052288	0.00151057401812689	0.00116279069767442	0.00523560209424084	0	0.000849617672047579	0	0.00321543408360129	0	0	0.00354609929078014	0	0.00317460317460317	0.000808407437348424	0.00185528756957328	0.00212765957446809	0.010752688172043	0.000828500414250207	0	0	0	0.000767459708365311	0	0	0	0.00103092783505155	0.00543478260869565	0.00116414435389988	0	0	0.00446428571428571	0.00483091787439614	0.00719424460431655	0.00266666666666667
Feature_BugToBugAssociations_a_7_d_1_4	0	0.00395256916996047	0.018796992481203	0.0606635071090047	0	0.0224274406332454	0.00158730158730159	0	0.0013531799729364	0.00188679245283019	0	0	0	0.0276595744680851	0.14018691588785	0.00898692810457516	0.00604229607250755	0.0523255813953488	0.00261780104712042	0	0.00254885301614274	0.0625465376023827	0.0128617363344051	0.0396825396825397	0.129032258064516	0	0.0242537313432836	0.00952380952380952	0	0	0.0297872340425532	0.0806451612903226	0.000828500414250207	0	0.00526315789473684	0.00233644859813084	0.000767459708365311	0.0125847047434656	0.0537790697674419	0.00715990453460621	0.00206185567010309	0.103260869565217	0.00232828870779977	0.0124069478908189	0	0.0758928571428571	0	0	0.0973333333333333
Feature_BugToBugAssociations_a_7_d_1_5	0.8	0.948616600790514	0.81390977443609	0.880568720379147	0.670281995661605	0.866754617414248	0.906349206349206	0.457777777777778	0.867388362652233	0.815094339622642	0.877272727272727	0.830555555555556	0.824027072758037	0.862765957446809	0.224299065420561	0.803921568627451	0.889728096676737	0.766279069767442	0.824607329842932	0.905897114178168	0.977060322854715	0.86150409530901	0.829581993569132	0.882275132275132	0.462365591397849	0.836879432624113	0.850746268656716	0.625396825396825	0.77930476960388	0.846011131725417	0.842553191489362	0.655913978494624	0.864125932062966	0.948694869486949	0.83859649122807	0.925233644859813	0.880276285495011	0.765730880929332	0.879360465116279	0.81145584725537	0.906185567010309	0.695652173913043	0.712456344586729	0.918114143920596	0.755760368663594	0.638392857142857	0.823671497584541	0.654676258992806	0.764
Feature_BugToBugAssociations_a_7_d_1_6	0.0123456790123457	0.00237154150197628	0.0281954887218045	0.0018957345971564	0	0	0.00793650793650794	0	0	0.0113207547169811	0	0.0694444444444444	0.00169204737732657	0	0	0.0506535947712418	0.0181268882175227	0.0127906976744186	0.0287958115183246	0.00627352572145546	0.000849617672047579	0.0178704393149665	0	0.0317460317460317	0.010752688172043	0	0	0	0.0945836701697656	0.00185528756957328	0	0	0	0.0009000900090009	0	0.0116822429906542	0	0.00484027105517909	0.00436046511627907	0	0	0.0489130434782609	0.142025611175786	0.00248138957816377	0.00230414746543779	0.00892857142857143	0.00483091787439614	0	0
Feature_BugToBugAssociations_a_7_d_1_7	0.0851851851851852	0.00632411067193676	0.0620300751879699	0.0151658767772512	0.00433839479392625	0.0105540897097625	0.0111111111111111	0.191111111111111	0.0027063599458728	0.0245283018867925	0.0340909090909091	0.0305555555555556	0.0355329949238579	0.0340425531914894	0	0.00163398692810458	0.00151057401812689	0.0337209302325581	0	0.00125470514429109	0.00594732370433305	0.00297840655249442	0.00321543408360129	0.00132275132275132	0.0537634408602151	0.0673758865248227	0.0167910447761194	0.266666666666667	0.0242522231204527	0	0.0617021276595745	0.0483870967741935	0.0654515327257664	0	0.00526315789473684	0	0.0514198004604758	0.0648596321393998	0	0.0859188544152745	0.00309278350515464	0.00543478260869565	0.0989522700814901	0.00248138957816377	0.00230414746543779	0.102678571428571	0.0193236714975845	0.0143884892086331	0
Feature_BugToBugAssociations_a_7_d_1_8	0.0703703703703704	0.0173913043478261	0.0432330827067669	0.0113744075829384	0.20173535791757	0.054089709762533	0.0126984126984127	0.186666666666667	0.0866035182679296	0.107547169811321	0.025	0.00277777777777778	0.089678510998308	0.0521276595744681	0.467289719626168	0.109477124183007	0.0377643504531722	0.123255813953488	0.031413612565445	0.067754077791719	0.00424808836023789	0.0349962769918094	0.00643086816720257	0.0105820105820106	0.0645161290322581	0.00709219858156028	0.0447761194029851	0.0317460317460317	0.0759902991107518	0.11317254174397	0.0106382978723404	0.123655913978495	0.000828500414250207	0.0117011701170117	0.0228070175438597	0.0186915887850467	0.0483499616270146	0.120038722168441	0.0188953488372093	0.045346062052506	0.0608247422680412	0.0923913043478261	0.00465657741559953	0.0248138957816377	0.175115207373272	0.0714285714285714	0.0893719806763285	0.0431654676258993	0.117333333333333
Feature_BugToBugAssociations_a_7_d_1_9	0.0037037037037037	0.000790513833992095	0	0.000947867298578199	0.0368763557483731	0	0.00634920634920635	0	0.006765899864682	0.00377358490566038	0.00681818181818182	0.0305555555555556	0.0321489001692047	0.00425531914893617	0.0560747663551402	0.000816993464052288	0.00151057401812689	0.00116279069767442	0.0340314136125654	0.00501882057716437	0	0.0141474311243485	0.0514469453376206	0.0105820105820106	0.010752688172043	0.00709219858156028	0.00559701492537313	0.00317460317460317	0.00565885206143896	0.00371057513914657	0.0234042553191489	0.00537634408602151	0.00828500414250207	0.0036003600360036	0.0280701754385965	0.00233644859813084	0.00613967766692249	0.00290416263310745	0.0101744186046512	0.00238663484486874	0.00309278350515464	0	0.00232828870779977	0.00496277915632754	0.0207373271889401	0.0267857142857143	0.00241545893719807	0.0431654676258993	0.00533333333333333
Feature_BugToBugAssociations_a_7_d_1_10	0.00123456790123457	0.00158102766798419	0.0018796992481203	0.004739336492891	0.0151843817787419	0.00263852242744063	0	0	0.0013531799729364	0	0.00227272727272727	0	0	0.00106382978723404	0	0.00163398692810458	0	0	0.00523560209424084	0	0.00169923534409516	0	0.0128617363344051	0	0.021505376344086	0.00354609929078014	0	0	0	0.00556586270871985	0.00638297872340425	0	0	0.009000900090009	0	0.00233644859813084	0.00153491941673062	0	0	0.00477326968973747	0.00103092783505155	0.0217391304347826	0	0.00248138957816377	0.00230414746543779	0	0.00241545893719807	0	0.00133333333333333
Feature_BugToBugAssociations_a_7_d_1_11	0	0.00158102766798419	0.0150375939849624	0.00568720379146919	0.0455531453362256	0.0131926121372032	0.0126984126984127	0.111111111111111	0.0027063599458728	0.0226415094339623	0.0204545454545455	0.00833333333333333	0.00169204737732657	0.00851063829787234	0.0420560747663551	0.00163398692810458	0	0.00581395348837209	0.0130890052356021	0.00376411543287327	0.000849617672047579	0.000744601638123604	0.00964630225080386	0.00264550264550265	0.161290322580645	0.024822695035461	0.0186567164179104	0.00952380952380952	0.000808407437348424	0.00927643784786642	0.0148936170212766	0.021505376344086	0.0149130074565037	0.0099009900990099	0.0403508771929825	0.00700934579439252	0.00537221795855718	0.0174249757986447	0.00726744186046512	0.00954653937947494	0.00103092783505155	0.016304347826087	0.00582072176949942	0.0148883374689826	0.00230414746543779	0.00892857142857143	0.00241545893719807	0.122302158273381	0.00533333333333333
Feature_BugToBugAssociations_a_7_d_1_12	0.00617283950617284	0.000790513833992095	0	0.00568720379146919	0	0.0079155672823219	0	0	0	0	0.00227272727272727	0	0.00169204737732657	0.00106382978723404	0.00467289719626168	0.00163398692810458	0.00302114803625378	0.00116279069767442	0.0104712041884817	0.00376411543287327	0.000849617672047579	0.000744601638123604	0	0	0.010752688172043	0.00354609929078014	0.00186567164179104	0.0126984126984127	0.0137429264349232	0.00371057513914657	0	0.010752688172043	0	0.0009000900090009	0	0.00233644859813084	0.000767459708365311	0.000968054211035818	0.00145348837209302	0.00238663484486874	0.00412371134020619	0	0.00814901047729918	0.00248138957816377	0.0299539170506912	0	0.00966183574879227	0	0
Feature_BugToBugAssociations_a_7_d_1_13	0.0037037037037037	0.00790513833992095	0.0075187969924812	0.004739336492891	0.00867678958785249	0	0	0.0133333333333333	0	0.00754716981132075	0	0.00555555555555556	0.00338409475465313	0.00212765957446809	0.014018691588785	0.0122549019607843	0.0317220543806647	0	0.0366492146596859	0.00125470514429109	0.000849617672047579	0	0.00321543408360129	0.0171957671957672	0	0.00354609929078014	0.0111940298507463	0	0.00242522231204527	0.012987012987013	0.00212765957446809	0	0.0207125103562552	0.0009000900090009	0.0403508771929825	0.00700934579439252	0.00153491941673062	0.00290416263310745	0.00145348837209302	0.0214797136038186	0.011340206185567	0.00543478260869565	0.00232828870779977	0	0.00230414746543779	0.0267857142857143	0.00241545893719807	0.0215827338129496	0
Feature_BugToBugAssociations_a_7_d_1_14	0.0123456790123457	0.00158102766798419	0.0018796992481203	0.004739336492891	0.0151843817787419	0.00923482849604222	0.00793650793650794	0.00888888888888889	0.0148849797023004	0.00188679245283019	0.0272727272727273	0.00833333333333333	0.00169204737732657	0.00106382978723404	0	0.000816993464052288	0.00453172205438067	0.00116279069767442	0.00523560209424084	0.00250941028858218	0.00339847068819031	0.00223380491437081	0	0	0	0	0.00186567164179104	0.0380952380952381	0.000808407437348424	0.00185528756957328	0.00212765957446809	0.0268817204301075	0.00911350455675228	0.0009000900090009	0.0105263157894737	0.00700934579439252	0.000767459708365311	0.00580832526621491	0.0116279069767442	0.00238663484486874	0.00103092783505155	0	0.0151338766006985	0.00248138957816377	0.00691244239631336	0.03125	0.0072463768115942	0.0719424460431655	0.00533333333333333
[truncated: 51 more columns]
