# Supplementary material for: A Bayesian method for detecting pairwise associations in compositional data
Source: PLoS Comput Biol. 2017 Nov 15;13(11):e1005852. doi: 10.1371/journal.pcbi.1005852 (PMC5706738; doi:10.1371/journal.pcbi.1005852)
Supplement: S2 Data — All simulated datasets from sparseDOSSA, as well as the template dataset used. For details on how these were generated, see S2 Text. (ZIP) [file pcbi.1005852.s005.zip › S2_data/sparseDOSSA_posterior_fornix_template_cor_value_-0.3/BugBugMatrixCounts_assoc_d_87.txt]

Feature_BugToBugAssociations_a_7_d_1_1	0	1	0	13	0	4	1	1	1	0	0	0	0	0	4	11	3	1	4	4	3	1	1	0	1	5	0	1	1	16	1	0	18	3	0	1	0	3	1	3	1	0	0	3	8	0	1	0	1
Feature_BugToBugAssociations_a_7_d_1_2	0	3	16	4	0	1	0	14	2	1	1	1	16	1	1	0	2	0	4	0	2	1	1	5	4	2	2	2	0	1	3	6	1	2	2	16	13	5	3	10	1	3	3	1	0	0	8	0	0
Feature_BugToBugAssociations_a_7_d_1_3	0	1	1	0	1	1	2	1	1	0	1	1	1	0	1	0	1	1	1	1	1	0	0	1	0	0	0	1	1	2	0	1	1	0	0	1	0	0	0	1	0	0	2	0	1	0	1	1	0
Feature_BugToBugAssociations_a_7_d_1_4	0	0	1	0	61	1	0	0	23	4	23	4	1	63	0	1	2	3	1	78	2	2	0	1	1	5	19	0	65	9	3	22	55	3	0	0	1	0	1	6	74	79	0	2	0	0	5	0	1
Feature_BugToBugAssociations_a_7_d_1_5	488	559	313	640	475	14	162	451	358	117	696	225	1134	688	150	481	457	762	527	565	238	1053	624	866	383	578	1098	486	291	166	1167	173	246	338	938	926	49	466	864	302	679	211	671	307	878	30	724	250	331
Feature_BugToBugAssociations_a_7_d_1_6	41	0	0	1	86	0	0	0	1	100	1	110	3	1	0	70	54	25	1	3	3	0	0	0	2	0	15	0	0	3	0	0	0	0	0	0	43	0	0	0	4	1	4	14	0	3	1	0	27
Feature_BugToBugAssociations_a_7_d_1_7	52	1	5	2	3	77	70	1	7	44	27	24	2	1	31	1	59	2	2	7	1	4	32	8	14	0	3	0	4	10	19	5	75	27	9	0	0	2	31	3	4	16	6	7	3	14	4	1	61
Feature_BugToBugAssociations_a_7_d_1_8	2	137	48	12	45	95	90	8	25	7	20	9	9	72	144	112	2	20	8	76	3	51	13	9	9	15	6	8	76	84	79	59	52	36	63	9	6	2	2	0	124	41	135	23	45	132	1	15	67
Feature_BugToBugAssociations_a_7_d_1_9	3	12	3	13	0	0	4	6	0	3	13	11	6	5	0	4	0	6	2	18	3	19	1	0	9	14	17	2	1	1	1	1	1	18	3	16	5	3	0	3	3	7	5	1	8	3	9	4	0
Feature_BugToBugAssociations_a_7_d_1_10	2	0	1	1	0	0	0	0	0	1	1	1	2	0	1	0	1	1	0	2	2	3	4	2	2	0	0	3	0	0	1	1	0	3	0	0	1	0	1	6	1	1	1	0	0	0	6	0	1
Feature_BugToBugAssociations_a_7_d_1_11	5	1	23	1	6	3	5	1	2	6	16	14	2	1	4	0	1	7	4	15	1	16	16	3	7	13	1	1	0	1	1	0	1	2	28	13	3	0	14	12	2	13	3	4	26	3	0	1	1
Feature_BugToBugAssociations_a_7_d_1_12	0	13	2	1	0	3	1	1	1	4	0	0	2	2	10	6	2	2	10	1	1	1	0	0	0	2	5	2	3	4	2	2	2	0	0	14	0	2	1	1	4	0	7	0	0	1	1	11	3
Feature_BugToBugAssociations_a_7_d_1_13	0	1	9	0	3	26	13	2	0	1	0	1	5	3	18	17	0	2	0	0	2	2	14	13	5	9	1	3	27	16	12	20	10	10	19	4	6	5	5	1	5	21	2	4	8	5	17	7	2
Feature_BugToBugAssociations_a_7_d_1_14	3	3	5	2	11	5	15	1	0	6	1	2	3	1	1	2	2	0	8	2	10	7	2	1	17	3	5	1	3	1	2	1	3	13	12	11	5	3	3	4	6	2	17	15	6	6	6	6	2
[truncated: 51 more columns]
