# Supplementary material for: A Bayesian method for detecting pairwise associations in compositional data
Source: PLoS Comput Biol. 2017 Nov 15;13(11):e1005852. doi: 10.1371/journal.pcbi.1005852 (PMC5706738; doi:10.1371/journal.pcbi.1005852)
Supplement: S2 Data — All simulated datasets from sparseDOSSA, as well as the template dataset used. For details on how these were generated, see S2 Text. (ZIP) [file pcbi.1005852.s005.zip › S2_data/sparseDOSSA_posterior_fornix_template_cor_value_-0.3/BugBugMatrixCounts_assoc_d_93.txt]

Feature_BugToBugAssociations_a_7_d_1_1	1	2	0	6	1	1	0	0	1	5	1	5	1	1	1	0	2	1	1	4	8	1	2	1	1	0	3	4	1	2	3	1	0	1	3	1	5	5	2	0	8	3	1	0	2	5	2	1	0
Feature_BugToBugAssociations_a_7_d_1_2	0	1	0	1	0	0	0	1	0	0	5	0	2	0	1	1	0	4	0	7	6	2	2	0	1	0	0	0	2	6	1	0	2	2	1	0	0	2	0	1	1	11	0	3	5	4	10	0	3
Feature_BugToBugAssociations_a_7_d_1_3	1	0	0	0	0	1	1	0	1	0	1	0	1	0	0	0	1	0	0	0	0	1	1	0	1	4	1	1	0	0	0	0	0	1	0	0	0	1	0	1	1	1	0	1	1	1	1	0	0
Feature_BugToBugAssociations_a_7_d_1_4	3	3	0	8	0	3	0	1	18	21	0	75	63	2	6	0	36	0	0	4	42	1	1	41	16	6	0	3	13	0	24	1	0	2	20	0	7	55	0	0	0	75	1	0	7	9	51	13	17
Feature_BugToBugAssociations_a_7_d_1_5	590	1038	825	1089	1192	419	336	1182	1024	75	525	311	328	202	447	614	764	606	239	1205	694	180	1008	488	462	388	137	283	1167	778	1082	1000	547	85	707	356	506	536	105	102	305	948	805	92	1052	185	830	491	634
Feature_BugToBugAssociations_a_7_d_1_6	1	38	0	0	0	0	20	0	0	0	0	0	1	0	1	4	25	1	1	1	66	71	2	0	0	0	2	1	0	79	81	1	0	28	37	91	1	0	54	3	0	68	11	0	2	12	0	7	0
Feature_BugToBugAssociations_a_7_d_1_7	0	0	4	26	33	16	0	5	17	2	11	0	42	0	0	1	21	13	13	2	70	2	7	36	63	30	79	76	0	0	1	6	23	21	0	0	2	4	4	14	1	0	1	2	0	6	39	1	5
Feature_BugToBugAssociations_a_7_d_1_8	69	37	32	30	119	119	64	28	42	81	6	72	42	57	40	4	45	65	87	26	126	26	75	32	42	11	108	26	3	5	24	143	30	24	6	86	9	66	7	4	37	69	112	10	1	18	55	97	119
Feature_BugToBugAssociations_a_7_d_1_9	5	3	6	1	2	1	3	0	5	19	3	12	1	15	5	14	5	7	8	3	1	1	6	6	2	1	2	14	6	0	2	15	4	2	2	4	11	19	6	0	2	8	4	1	1	1	18	10	7
Feature_BugToBugAssociations_a_7_d_1_10	1	4	2	1	1	2	3	0	1	1	1	1	0	1	9	1	0	1	1	0	0	0	2	0	1	1	0	2	0	0	2	0	0	0	0	1	1	0	0	2	2	1	1	0	0	0	1	1	0
Feature_BugToBugAssociations_a_7_d_1_11	0	2	1	3	9	3	13	0	2	0	1	28	2	1	23	14	0	1	20	22	26	0	15	0	1	10	0	0	2	1	6	18	0	4	28	27	13	15	1	25	1	6	1	14	25	1	2	2	1
Feature_BugToBugAssociations_a_7_d_1_12	0	0	11	0	0	1	5	3	4	3	0	2	1	1	7	9	2	3	0	1	1	2	3	4	0	14	2	0	1	9	0	1	2	0	1	2	0	1	1	1	17	4	1	1	4	1	6	6	3
Feature_BugToBugAssociations_a_7_d_1_13	0	15	1	30	8	8	5	20	8	30	21	0	1	11	29	10	17	12	1	0	0	2	0	5	0	14	0	12	16	1	0	5	7	22	3	2	2	0	3	0	0	0	8	1	1	0	9	2	9
Feature_BugToBugAssociations_a_7_d_1_14	9	1	0	1	1	5	5	1	0	1	2	4	0	1	11	1	3	1	2	2	3	6	9	0	2	6	7	4	1	12	3	11	1	4	1	4	3	1	15	14	1	2	6	1	3	4	1	4	7
[truncated: 51 more columns]
