# Supplementary material for: A Bayesian method for detecting pairwise associations in compositional data
Source: PLoS Comput Biol. 2017 Nov 15;13(11):e1005852. doi: 10.1371/journal.pcbi.1005852 (PMC5706738; doi:10.1371/journal.pcbi.1005852)
Supplement: S3 Data — The taxonomic profiles from the Human Microbiome Project data as processed with MetaPhlAn version 2.0_beta1 [24]. (ZIP) [file pcbi.1005852.s006.zip]

Archive with 4 entries (3 files):
- S3_data/
- S3_data/Tongue_dorsum_data.txt
- S3_data/Buccal_mucosa_data.txt
- S3_data/Posterior_fornix_data.txt
