# Supplementary material for: A Bayesian method for detecting pairwise associations in compositional data
Source: PLoS Comput Biol. 2017 Nov 15;13(11):e1005852. doi: 10.1371/journal.pcbi.1005852 (PMC5706738; doi:10.1371/journal.pcbi.1005852)
Supplement: S3 Data — The taxonomic profiles from the Human Microbiome Project data as processed with MetaPhlAn version 2.0_beta1 [24]. (ZIP) [file pcbi.1005852.s006.zip › S3_data/Tongue_dorsum_data.txt]

SN	700014739	700014933	700015205	700015436	700013723	700015946	700016486	700016789	700016985	700021133	700021300	700021685	700023126	700023229	700023340	700023545	700023695	700023714	700023809	700023929	700024029	700024091	700024301	700024400	700024454	700024550	700024576	700024694	700024745	700024859	700024960	700032013	700032230	700032260	700032353	700033526	700033593	700033689	700033821	700034174	700034270	700034780	700034915	700035549	700035763	700035793	700037128	700037440	700037495
k__Bacteria|p__Actinobacteria|c__Actinobacteria|o__Actinomycetales|f__Actinomycetaceae|g__Actinobaculum|s__Actinobaculum_sp_oral_taxon_183	0	0	0	0.00337148	0	0	0	0	0	0	0	0	0	0	0	0	0	0	0	0	0	0	0	0.00759057	0	0	0	0.229628	0	0	0	0	0	0	0	0	0	0	0	0	0	0	0	0	0	0	0	0.00248739	0
k__Bacteria|p__Actinobacteria|c__Actinobacteria|o__Actinomycetales|f__Actinomycetaceae|g__Actinobaculum|s__Actinobaculum_unclassified	0	0	0	0	0	0	0	0	0	0	0	0	0	0	0	0	0	0	0	0	0	0	0	0	0	0	0	0	0	0	0	0	0	0	0	0	0	0	0	0	0	0.000635844	0	0	0	0	0	0	0
k__Bacteria|p__Actinobacteria|c__Actinobacteria|o__Actinomycetales|f__Actinomycetaceae|g__Actinomyces|s__Actinomyces_graevenitzii	0.00288685	0.011003	0.00162433	0	0	0.000608497	9.05352e-05	0.0229932	0	0	0	0	0.000150387	0.00342675	0.00316188	0.000407751	0	0.000372043	0.000406706	0.000642726	4.2959e-05	0.0016479	0.000545082	0	0	0.000868427	0.00122533	0	0	0	0.00293378	0.000846325	0	0	0.00104651	0.000103931	0.0028001	0.000164452	0.000489098	0.00101348	0.00034727	0.00539064	0.00907817	0.000536447	0.00153346	0.000178142	0.00356969	0.00179118	0.0369326
k__Bacteria|p__Actinobacteria|c__Actinobacteria|o__Actinomycetales|f__Actinomycetaceae|g__Actinomyces|s__Actinomyces_johnsonii	0	0	0.000149517	0.000293414	0.00254641	6.94366e-05	0	0	0.000504616	3.74951e-05	0	0	0.00126712	0.000535016	0.000151718	0.00446227	0	0.00375776	0.000244325	0.0120509	0.000156815	0.000458809	0	0.000392226	0	0.000119866	0.00928518	3.2643e-05	0.00116817	0	0.0020357	0	0	0	0.00276118	3.22718e-05	0.000185978	0.010938	6.65945e-05	0	4.84632e-05	0.00171946	8.82619e-05	0	7.95292e-05	0.000118327	0	0	0.0326234
k__Bacteria|p__Actinobacteria|c__Actinobacteria|o__Actinomycetales|f__Actinomycetaceae|g__Actinomyces|s__Actinomyces_massiliensis	0	0	0.000236159	0.000255133	0	0	0	7.09152e-05	0	0	0	0	0.0147306	0	0	0	0	0	0.00148081	9.14175e-05	0	4.73869e-05	0	0.00113382	0	0.000127082	0.000539689	0.001854	0	0	0.0017577	0	0	0	0.000443867	0	0.000522866	0.00436163	4.82861e-06	0	0	0.00150029	8.25123e-05	7.83382e-05	0	0	0	0.000107433	0
k__Bacteria|p__Actinobacteria|c__Actinobacteria|o__Actinomycetales|f__Actinomycetaceae|g__Actinomyces|s__Actinomyces_naeslundii	0	0	0	0	0	0	0	0	0	0	0	0	0	0	0	0	0	0	0	0	0	0	0	0	0	0	0	0	0	0	0	0	0	0	0	0	0	0.0259878	0	0	0	0	0	0	0	0	0	0	0
k__Bacteria|p__Actinobacteria|c__Actinobacteria|o__Actinomycetales|f__Actinomycetaceae|g__Actinomyces|s__Actinomyces_odontolyticus	0	0.00206007	0.000198554	0.000911652	0	0.00154354	8.45129e-05	0.00189488	0.000381953	0.00957388	0.00403621	0.0013958	0.000573737	0.00756502	0.0141007	0.00435328	0.000756597	0.00932101	0.00887956	3.54456e-05	0	0.00431381	0.000437768	0.000207762	0.000113823	0.00146054	0.00331973	0.00132204	0.00108781	0	0	0.00308122	0	0.000130392	0.000230425	0.000182406	0.000955023	0.000751608	0.000767447	0.000111512	0.00164905	0.00293674	0.00372445	0.00166003	0.000869419	0.00180411	0.00741995	0.0103871	0.0161699
k__Bacteria|p__Actinobacteria|c__Actinobacteria|o__Actinomycetales|f__Actinomycetaceae|g__Actinomyces|s__Actinomyces_oris	0	0	0	0	0	0	0	0	0	0	0	0	0	0	0	0	0	0	0.0151835	0	0	0	0	0	0	0	0	0	0	0	0	0	0	0	0	0	0	0	0	0	0	0	0	0	0	0	0	0	0
k__Bacteria|p__Actinobacteria|c__Actinobacteria|o__Actinomycetales|f__Actinomycetaceae|g__Actinomyces|s__Actinomyces_sp_HPA0247	0	0	0	0	0	0	0	0	0	0	0	0	0	0	0.0108406	0	0	0	0	0	0	0	0	0	0	0	0	0	0	0	0	0	0	0	0	0	0.00422397	0	0	0	0	0	0	0	0	0	0	0	0
k__Bacteria|p__Actinobacteria|c__Actinobacteria|o__Actinomycetales|f__Actinomycetaceae|g__Actinomyces|s__Actinomyces_sp_ICM39	0	0	0.00214258	0	0	0	0	0.0064728	0	0	0	0	0	0	0	0	0	0	0	0	0	0	0	0	0	0	0	0	0	0	0	0	0	0	0	0	0	0	0	0	0	0	0	0	0	0	0.00398039	0	0
k__Bacteria|p__Actinobacteria|c__Actinobacteria|o__Actinomycetales|f__Actinomycetaceae|g__Actinomyces|s__Actinomyces_sp_ICM47	0	0	0	0	0	0	0	0.0303533	0	0	0	0	0	0	0.0139012	0	0	0	0	0	0	0	0	0	0	0.00418589	0.00833672	0	0	0	0	0	0	0	0	0	0.0116051	0	0	0	0	0	0.00738243	0.00128186	0	0	0	0.0042444	0.0746264
k__Bacteria|p__Actinobacteria|c__Actinobacteria|o__Actinomycetales|f__Actinomycetaceae|g__Actinomyces|s__Actinomyces_sp_oral_taxon_180	0	0	0	0	0	0	0	0	0	0	0	0	0	0	0	0	0	0	0	0	0	0	0	0	0	0	0	0	0	0	0	0	0	0	0	0	0	0	0	0	0	0	0	0	0	0	0	0	0
k__Bacteria|p__Actinobacteria|c__Actinobacteria|o__Actinomycetales|f__Actinomycetaceae|g__Actinomyces|s__Actinomyces_sp_oral_taxon_448	0	0	0	0	0	0	0	0	0	0	0	0	0	0	0	0	0	0	0	0	0	0	0	0	0	0	0	0	0	0	0	0	0	0	0	0	0	0	0	0	0	0	0	0	0	0	0	0	0
k__Bacteria|p__Actinobacteria|c__Actinobacteria|o__Actinomycetales|f__Actinomycetaceae|g__Actinomyces|s__Actinomyces_sp_ph3	0	0	0	0	0	0	0	0	0	0	0	0	0	0	0	0	0	0	0	0	0	0	0	0	0	0	0	0	0	0	0	0	0	0	0	0	0	0	0	0	0	0	0	0	0	0	0	0	0
k__Bacteria|p__Actinobacteria|c__Actinobacteria|o__Actinomycetales|f__Actinomycetaceae|g__Actinomyces|s__Actinomyces_viscosus	0	0	0	0	0	0	0	0	0	0	0	0	0	0	0.0125201	0	0	0	0	0	0	0	0	0.0218532	0	0	0	0	0	0	0	0	0	0	0	0	0	0	0	0	0	0	0	0	0	0	0	0	0.0250389
k__Bacteria|p__Actinobacteria|c__Actinobacteria|o__Actinomycetales|f__Brevibacteriaceae|g__Brevibacterium|s__Brevibacterium_unclassified	0	0	0.000104993	0	0	0	0	0	0	0	0.000132832	0.0005734	0	0	0.000372517	0.00496621	0.000739442	0	0	0	0	0.000206715	0	0.000334033	0.000497237	0.00127082	0	0	0	0	0	0	0.000598227	0.00181718	0	0.000282228	0.000331922	0	0	0	0.00145079	0	0	0	0	0.000630975	0.00063576	0.000800235	0
k__Bacteria|p__Actinobacteria|c__Actinobacteria|o__Actinomycetales|f__Corynebacteriaceae|g__Corynebacterium|s__Corynebacterium_accolens	0	0	0	0	0	0	0	0	0	0	0	0	0	0	0	0	0	0	0	0	0	0	0	0	0	0	0	0	0	0	0	0	0	0	0	0	0	0	0	0	0	0	0	0	0	0	0	0	0
k__Bacteria|p__Actinobacteria|c__Actinobacteria|o__Actinomycetales|f__Corynebacteriaceae|g__Corynebacterium|s__Corynebacterium_durum	0	0	0	0	0	0	0	0	0	0	0	0	0	0	0	0	0	0	0	0	0	0	0	0	0	0	0	0	0	0	0	0	0	0	0	0	0.00272591	0	0	0	0	0	0	0	0	0	0	0	0
k__Bacteria|p__Actinobacteria|c__Actinobacteria|o__Actinomycetales|f__Corynebacteriaceae|g__Corynebacterium|s__Corynebacterium_matruchotii	9.31962e-05	0.00429668	2.94823e-05	0.0021052	0.00195695	0.000308707	4.50668e-05	0.00156813	0.000371605	0	4.40438e-06	0	0.0207885	0.00735348	0.00129899	0.0587157	0.000184986	0.0648416	0.0122086	0.00286749	0.00140984	0.000142161	5.616e-05	0.0217351	0	0	0	0.00787019	0.00125985	0.0053593	0.0393481	0.00313113	0	0	0.00210789	0.000173987	0.00496616	0.0008413	0.00111983	0.00182065	0.00141647	0.0550111	0.00221532	0.000155775	0.000387042	0.000266561	0.000971943	0.000120862	0.026148
k__Bacteria|p__Actinobacteria|c__Actinobacteria|o__Actinomycetales|f__Micrococcaceae|g__Rothia|s__Rothia_aeria	0.00550354	0.00594704	0.00216605	0.00159544	0	0	0.000198033	0.00290206	0.00413257	0.00115443	0.0221994	0	0.0282201	0.0142971	0	0.0188381	0.00187283	0.0135141	0.00312782	0.00740952	0.000813817	0.00202649	0.000869028	0.00497146	0.000364894	0.00517809	0.00641212	0.0114267	0.0112821	0.00435403	0.0194844	0.00067708	0	0	0.00314626	0.0016179	0.00536082	0.00506173	0.00244106	0.0199168	0.0190656	0.0235395	0.00278625	0.00286185	0.000260796	0.00394934	0.000353278	0.0157283	0
k__Bacteria|p__Actinobacteria|c__Actinobacteria|o__Actinomycetales|f__Micrococcaceae|g__Rothia|s__Rothia_dentocariosa	0.0189614	0.0369839	0.00954023	0.00802165	0.0018854	0.00613247	0.00196146	0.00116014	0.0164058	0.0071756	0.000938933	0.033618	0.115585	0.0309715	0.0182418	0.0337601	0.0321599	0.125995	0.00870332	0.133303	0.0305057	0.0194908	0.00996004	0.0118984	0.00660753	0.0450292	0.0539255	0.00375183	0.764595	0.141219	0.0591921	0.0883329	0.0525832	0.0576084	0.0237228	0.00280264	0.111949	0.00159952	0.000510223	0.00869046	0.0349579	0.0272994	0.00319841	0.000135639	0.00943106	0.00814236	0.0240391	0.00644928	0.0174291
k__Bacteria|p__Actinobacteria|c__Actinobacteria|o__Actinomycetales|f__Micrococcaceae|g__Rothia|s__Rothia_mucilaginosa	0.0190366	0.0237205	0.0147383	0.000898118	0.0217297	0.0388044	0.0140903	0.00643234	0.202381	0.0186963	0.0945327	0.0144023	0.0102558	0.057917	0.0384931	0.0397785	0.0538543	0.122533	0.133363	0.0315226	0.00949604	0.0114206	0.00912645	0.0593978	0.0220422	0.126733	0.211883	0.00567132	0.0328864	0.00433722	0.00462084	0.0203246	0.265529	0.30426	0.00625816	0.0605273	0.329905	0.000314172	0.00157342	0.0121607	0.003354	0.0315979	0.00818485	0.00172044	0.0388451	0.130845	0.0168067	0.190774	0.0694846
k__Bacteria|p__Actinobacteria|c__Actinobacteria|o__Actinomycetales|f__Micrococcaceae|g__Rothia|s__Rothia_unclassified	0	0	0	0	0	0	0	0	0	0	0	0	0	0	0	0	0	0	0	0	0	0	0	0	0	0	0	0	0	0	0	0	0	0	0	0	0	0	0	0	0	0	0	0	0	0	0	0	0.00191919
k__Bacteria|p__Actinobacteria|c__Actinobacteria|o__Actinomycetales|f__Propionibacteriaceae|g__Propionibacterium|s__Propionibacterium_acnes	0.000997402	0.00160904	0.000139189	0.000400376	0.00320295	0.000223239	0	0.000525946	0.00428587	0	0	0.0004699	0.000484435	0.000623465	0	0.00156143	0	0	2.08876e-05	0.00273341	0.000114858	0	0	0	0	0	0	4.3121e-05	0	0	0	0.00495117	0	0	0.000592995	0.000659067	0.000255301	0.00109444	0.000253099	0.000604702	0.00115118	0.000978744	0	2.47437e-05	0.000239588	8.88203e-05	0.000100664	5.61217e-06	0
k__Bacteria|p__Actinobacteria|c__Actinobacteria|o__Actinomycetales|f__Propionibacteriaceae|g__Propionibacterium|s__Propionibacterium_granulosum	0	0	0	0	0	0	0	0	0	0	0	0	0	0	0	0	0	0	0	0	0	0	0	0	0	0	0	0	0	0	0	0	0	0	0	0	0	0	0	0	0	0	0	0	0	0	0	0	0
k__Bacteria|p__Actinobacteria|c__Actinobacteria|o__Actinomycetales|f__Propionibacteriaceae|g__Propionibacterium|s__Propionibacterium_propionicum	0	0	0	0	0	0	0	0	0	0	0	0	0	0	0	0	0	0	0	0	0	0	0	0	0	0	0	0	0	0	0	0	0	0	0	0	0	0	0	0	0	0	0	0	0	0	0	0	0
k__Bacteria|p__Actinobacteria|c__Actinobacteria|o__Actinomycetales|f__Propionibacteriaceae|g__Propionibacterium|s__Propionibacterium_sp_434_HC2	0	0	0	0	0	0	0	0	0	0	0	0	0	0	0	0	0	0	0	0	0	0	0	0	0	0	0	0	0	0	0	0	0	0	0	0	0	0	0	0	0	0	0	0	0	0	0	0	0
k__Bacteria|p__Actinobacteria|c__Actinobacteria|o__Actinomycetales|f__Propionibacteriaceae|g__Propionibacterium|s__Propionibacterium_sp_KPL2008	0	0	0	0	0	0	0	0	0	0	0	0	0	0	0	0	0	0	0	0	0	0	0	0	0	0	0	0	0	0	0	0	0	0	0	0	0	0	0	0	0	0	0	0	0	0	0	0	0
k__Bacteria|p__Actinobacteria|c__Actinobacteria|o__Bifidobacteriales|f__Bifidobacteriaceae|g__Alloscardovia|s__Alloscardovia_omnicolens	0	0	0	0	0	0	0	0	0	0	0	0	0	0	0	0	0	0	0	7.28937e-05	0	0	0	0	0	0	0	0	0	0	0	0.000115614	0	0	0	0	0	0	0	0	0	0	0	0	0	0	0	0	0
k__Bacteria|p__Actinobacteria|c__Actinobacteria|o__Bifidobacteriales|f__Bifidobacteriaceae|g__Bifidobacterium|s__Bifidobacterium_dentium	0	0	0	0	0	0	0	0	0	0	0	0	0	0	0	0	0	0	0	0	0	0	0	0	0	0	0	0	0	0	0	0	0	0	0	0	0	0	0	0	0	0	0.000508389	0	0	0	0	0	0
k__Bacteria|p__Actinobacteria|c__Actinobacteria|o__Bifidobacteriales|f__Bifidobacteriaceae|g__Gardnerella|s__Gardnerella_vaginalis	0	0	0	0	0	0	0	0	0	0	0	0	0	0	0	0	0	0	0	0	0	0	0	0	0	0	0	0	0	0	0	0	0	0	0	0	0	0	0	0	0	0	0	0	0	0	0	0	0
k__Bacteria|p__Actinobacteria|c__Actinobacteria|o__Bifidobacteriales|f__Bifidobacteriaceae|g__Parascardovia|s__Parascardovia_denticolens	0	0	0	0	0	0	0	0	0	0	0	0	0	0	0	0	0	0	0	0	0	0	0	0	0	0	0	0	0	0	0	0	0	0	0	0	0	0	0	0	0	5.09689e-05	0	0	0	0	0	0	0
k__Bacteria|p__Actinobacteria|c__Actinobacteria|o__Bifidobacteriales|f__Bifidobacteriaceae|g__Scardovia|s__Scardovia_unclassified	0	0.0004552	0	0	0	0	0	0	0.000148883	0	0	0	0	0	0	0	0	0	0	0	0	0	0	0	0	0	0	0	0	0	0	0	0	0	0	0	0	0	0	0	0	0	0	0	0	0	0	0	0
k__Bacteria|p__Actinobacteria|c__Actinobacteria|o__Bifidobacteriales|f__Bifidobacteriaceae|g__Scardovia|s__Scardovia_wiggsiae	0	0	0	0	0	0.000353496	0	0	0.000518178	0	0	0	0	0	0.00269217	0	0	0	0	0.00040462	0	0	0	0	0	0	0	0	0	0	0	0	0	0	0	0	1.88511e-05	0	0	0.000350753	0	0.000523368	0.000204768	0	0	0	0	0	0.00139905
k__Bacteria|p__Actinobacteria|c__Actinobacteria|o__Coriobacteriales|f__Coriobacteriaceae|g__Atopobium|s__Atopobium_parvulum	0	0	0	0	0	0	0	0.00455506	0	0	0	0	0	0	0.00508662	0	0	0	0	0	0	0	0	0	0	0	0	0	0	0	0	0	0	0	0	0	0.00201768	0	0	0	0	0	0.00310944	0	0	0	0	0	0
k__Bacteria|p__Actinobacteria|c__Actinobacteria|o__Coriobacteriales|f__Coriobacteriaceae|g__Olsenella|s__Olsenella_unclassified	0	0	0	0	0	0	0	0	1.87862e-05	0	0	0	0	0	0	0	0	0	0	0	0	0	0	0	0	0	0	0	0	0	0	0	0	0	0	0	0	0	0	0	0	0	2.77395e-05	0	0	0	0	0	0
k__Bacteria|p__Bacteroidetes|c__Bacteroidetes_noname|o__Bacteroidetes_noname|f__Bacteroidetes_noname|g__Bacteroidetes_noname|s__Bacteroidetes_oral_taxon_274	0	0	0	0	0	0	0	0	0	0	0	0	0	0	0	0	0	0	0	0	0	0	0	0	0	0	0	0	0	0	0	0	0	0	0	0	0	0	0	0	0	0	0.00222995	0	0	0	0	0	0
k__Bacteria|p__Bacteroidetes|c__Bacteroidia|o__Bacteroidales|f__Bacteroidaceae|g__Bacteroides|s__Bacteroides_caccae	0	0	0	0	0	0	0	0.000412239	0	0	0	0	0	0	0	0	0	0	0	0	0	0	0	0	0	0	0	0	0	0	0	0.000667521	0	0	0.000261678	0	0	0	0	0	0	0	0	0	0	0	0	0	0
k__Bacteria|p__Bacteroidetes|c__Bacteroidia|o__Bacteroidales|f__Bacteroidaceae|g__Bacteroides|s__Bacteroides_cellulosilyticus	0	0.00110084	0	0	0	0	0	0	0.00025065	0	0	0	0	0	0	0	0	0	0	0	0	0	0	0	0	0	0	0	0	0	0	0	0	0	0	0	0	0	0	0	0	0	0	0	0	0	0	0	0
k__Bacteria|p__Bacteroidetes|c__Bacteroidia|o__Bacteroidales|f__Bacteroidaceae|g__Bacteroides|s__Bacteroides_dorei	0	0.00278409	0	0	0	0	0	0	0.00100451	0	0	0	0	0	0	0	0	0	0	0	0	0	0	0	0	0	0	0	0	0	0	0	0	0	0	0	0	0	0	0	0	0	0	0	0	0	0	0	0
k__Bacteria|p__Bacteroidetes|c__Bacteroidia|o__Bacteroidales|f__Bacteroidaceae|g__Bacteroides|s__Bacteroides_fragilis	0	0	0	0	0	0	0	0	0	0	0	0	0	0	0	0	0	0	0	0	0	0	0	0	0	0	0	0	0	0	0	0	0	0	0	0	0	0	0	0	0	0	0	0	0	0	0	0	0
k__Bacteria|p__Bacteroidetes|c__Bacteroidia|o__Bacteroidales|f__Bacteroidaceae|g__Bacteroides|s__Bacteroides_massiliensis	0	0	0	0	0	0	0	0	0	0	0	0	0	0	0	0	0	0	0	0	0	0	0	0	0	0	0	0	0	0	0	0.0245276	0	0	0	0	0	0	0	0	0	0	0.000227363	0	7.43273e-05	0	0	0	0
k__Bacteria|p__Bacteroidetes|c__Bacteroidia|o__Bacteroidales|f__Bacteroidaceae|g__Bacteroides|s__Bacteroides_ovatus	0	0	2.24627e-05	0	0	0	0	0	0	0	0	0	0	0	0	0	0	0	0	0	0	0	0	0	0	0	0	0	0	0	0	0.00126551	0	0	0.000270521	1.27283e-05	0	0	1.07638e-05	0	0	0	0	0	0	0	0	0	0
k__Bacteria|p__Bacteroidetes|c__Bacteroidia|o__Bacteroidales|f__Bacteroidaceae|g__Bacteroides|s__Bacteroides_salyersiae	0	0	0	0	0	0	0	0	0.000414301	0	0	0	0	0	0	0	0	0	0	0	0	0	0	0	0	0	0	0	0	0	0	0	0	0	0	0	0	0	0	0	0	0	0	0	0	0	0	0	0
k__Bacteria|p__Bacteroidetes|c__Bacteroidia|o__Bacteroidales|f__Bacteroidaceae|g__Bacteroides|s__Bacteroides_stercoris	0	0	0	0	0	0	0	6.98024e-06	0.000214786	0	0	0	0	0	0	0	0	0	0	0	0	0	0	0	0	0	0	0	0	0	0	0.0322204	0	0	0	0	1.14526e-05	0	0	0	0	0	3.73222e-05	0	0	0	0	0	0
k__Bacteria|p__Bacteroidetes|c__Bacteroidia|o__Bacteroidales|f__Bacteroidaceae|g__Bacteroides|s__Bacteroides_thetaiotaomicron	0	0	0	0	0	0	0	0	7.53458e-05	0	0	0	0	0	0	0	0	0	0	0	0	0	0	0	0	0	0	0	0	0	0	0.0088271	0	0	0	0	0	0	0	0	0	0	0	0	0	0	0	0	0
k__Bacteria|p__Bacteroidetes|c__Bacteroidia|o__Bacteroidales|f__Bacteroidaceae|g__Bacteroides|s__Bacteroides_uniformis	0	5.96917e-05	1.06297e-05	0	0	0	0	8.62919e-05	0.000256276	0	0	0	0	0	0	0	0	0	0	0	0	0	0	0	0	0	0	0	0	0	0	0.0332721	0	0	0.00161277	0	7.09451e-06	0	0	0	0	0.000178948	9.33054e-05	0	2.02074e-05	0	0	0	0
k__Bacteria|p__Bacteroidetes|c__Bacteroidia|o__Bacteroidales|f__Bacteroidaceae|g__Bacteroides|s__Bacteroides_vulgatus	0	0	0.000161551	0	0	0	0	0	0	0	0	0	0	0	0	0	0	0	0	0	0	0	0	0	0	0	0	0	0	0	0	0.0133089	0	0	0.00119694	2.52562e-05	2.55402e-05	0	0	0	0	0.000169525	0	0	5.77212e-05	0	0	0	0
k__Bacteria|p__Bacteroidetes|c__Bacteroidia|o__Bacteroidales|f__Bacteroidaceae|g__Bacteroides|s__Bacteroides_xylanisolvens	0	0	0	0	0	0	0	0	0	0	0	0	0	0	0	0	0	0	0	0	0	0	0	0	0	0	0	0	0	0	0	0.00109416	0	0	0	0	0	0	0	0	0	0	0	0	0	0	0	0	0
k__Bacteria|p__Bacteroidetes|c__Bacteroidia|o__Bacteroidales|f__Porphyromonadaceae|g__Barnesiella|s__Barnesiella_intestinihominis	0	0	0	0	0	0	0	0	0	0	0	0	0	0	0	0	0	0	0	0	0	0	0	0	0	0	0	0	0	0	0	0.00571438	0	0	0	0	0	0	0	0	0	0	0	0	0	0	0	0	0
k__Bacteria|p__Bacteroidetes|c__Bacteroidia|o__Bacteroidales|f__Porphyromonadaceae|g__Odoribacter|s__Odoribacter_unclassified	0	0.000598338	0	0	0	0	0	0	0	0	0	0	0	0	0	0	0	0	0	0	0	0	0	0	0	0	0	0	0	0	0	0.000771564	0	0	0	0	0	0	0	0	0	0	0	0	0	0	0	0	0
k__Bacteria|p__Bacteroidetes|c__Bacteroidia|o__Bacteroidales|f__Porphyromonadaceae|g__Parabacteroides|s__Parabacteroides_distasonis	0	0	3.81064e-06	0	0	0	0	0	0.000527722	0	0	0	0	0	0	0	0	0	0	0	0	0	0	0	0	0	0	0	0	0	0	0.000906698	0	0	0.000130839	0	0	0	0	0	0	0	0	0	0	0	0	0	0
k__Bacteria|p__Bacteroidetes|c__Bacteroidia|o__Bacteroidales|f__Porphyromonadaceae|g__Parabacteroides|s__Parabacteroides_merdae	0	0	0	0	0	0	0	0.000237126	0.000262806	0	0	0	0	0	0	0	0	0	0	0	0	0	0	0	0	0	0	0	0	0	0	0	0	0	0	0	0	0	0	0	0	0	0	0	0	0	0	0	0
k__Bacteria|p__Bacteroidetes|c__Bacteroidia|o__Bacteroidales|f__Porphyromonadaceae|g__Parabacteroides|s__Parabacteroides_unclassified	0	0	0	0	0	0	0	0	0.000391497	0	0	0	0	0	0	0	0	0	0	0	0	0	0	0	0	0	0	0	0	0	0	0	0	0	0	0	0	0	0	0	0	0	0	0	0	0	0	0	0
k__Bacteria|p__Bacteroidetes|c__Bacteroidia|o__Bacteroidales|f__Porphyromonadaceae|g__Porphyromonas|s__Porphyromonas_catoniae	0	0	0	0	0	0	0	0	0	0	0	0	0	0	0	0	0	0	0	0	0	0	0	0	0	0	0	0	0	0	0	0	0	0	0	0	0	0	0	0	0	0	0	0	0	0	0	0	0
k__Bacteria|p__Bacteroidetes|c__Bacteroidia|o__Bacteroidales|f__Porphyromonadaceae|g__Porphyromonas|s__Porphyromonas_endodontalis	0	0	0	0	0	0	0	0	0	0	0	0	0	0	0	0	0	0	0	0	0	0	0	0.00257695	0	0	0	0	0	0	0	0	0	0	0	0.00248573	0	0	0	0	0	0	0	0	0	0	0	0	0
k__Bacteria|p__Bacteroidetes|c__Bacteroidia|o__Bacteroidales|f__Porphyromonadaceae|g__Porphyromonas|s__Porphyromonas_gingivalis	0	0	0	0	0	0	0	0	0.00596628	0	0	0	0	0	0	0	0	0	0	0	0	0	0.000172785	0	0	0	0	0	0	0	0	0	0	0	0	0	0	0	0	0	0	0	0	0	0	0	0	0	0
k__Bacteria|p__Bacteroidetes|c__Bacteroidia|o__Bacteroidales|f__Porphyromonadaceae|g__Porphyromonas|s__Porphyromonas_sp_oral_taxon_278	0	0	0	0	0	0	0	0	0	0	0	0	0	0	0	0	0	0	0	0	0	0	0	0	0	0	0	0	0	0	0	0	0	0	0	0	0	0	0	0	0	0	0	0	0	0	0	0	0
k__Bacteria|p__Bacteroidetes|c__Bacteroidia|o__Bacteroidales|f__Porphyromonadaceae|g__Porphyromonas|s__Porphyromonas_sp_oral_taxon_279	0	0.00704626	0.034361	0.0586396	0.0250074	0	0.00241695	0.0785365	0.00359008	0.0798326	0.0065451	0.0034688	0.0285815	0.0424896	0.00437663	0.0372653	0.00212072	0	0.0192308	0	0	0.0384308	0.00510735	0.0323069	0.011602	0	0	0	0	0.00753836	0.00926297	0.00653616	0	0	0.0677132	0.014041	0	0	0.0236338	0.0589509	0.0200421	0.0610099	0.0764476	0.0183586	0.00743873	0.0153828	0.0805212	0.0069194	0.0313422
k__Bacteria|p__Bacteroidetes|c__Bacteroidia|o__Bacteroidales|f__Prevotellaceae|g__Alloprevotella|s__Alloprevotella_rava	0	0	0	0	0	0	0	0	0	0	0	0	0	0	0	0	0	0	0	0	0	0	0	0	0	0	0	0	0	0	0	0	0	0	0	0	0	0	0	0	0	0	0.0030472	0	0	0	0	0	0
k__Bacteria|p__Bacteroidetes|c__Bacteroidia|o__Bacteroidales|f__Prevotellaceae|g__Alloprevotella|s__Alloprevotella_tannerae	0	0	0	0	0	0	0	0	0	0	0	0	0	0	0	0	0	0	0	0	0	0	0	0	0	0	0	0	0	0	0	0	0	0	0	0	0	0	0	0	0	0	0	0.00116676	0	0	0	0	0
k__Bacteria|p__Bacteroidetes|c__Bacteroidia|o__Bacteroidales|f__Prevotellaceae|g__Alloprevotella|s__Alloprevotella_unclassified	0.00288462	0.00239721	0.000287001	0.00050653	0.00191026	0.0561927	0.0211047	0.00551671	0.001546	0	9.90985e-05	0	0.00289872	0	0.00145452	0.00530792	0.00104471	0	0	0	0	0.00249534	0.00147608	0.00605213	0.000233152	0	0	0	0	0.000608502	0.000763362	0.00262461	0	0	0.000550387	0.00145734	0.00016287	0.0165325	0.00134115	0.00255862	0	0.00227708	0.00361642	0	0.00126666	0.00065456	0.00247868	5.96293e-05	0.00596041
k__Bacteria|p__Bacteroidetes|c__Bacteroidia|o__Bacteroidales|f__Prevotellaceae|g__Alloprevotella|s__Prevotella_sp_oral_taxon_473	0	0	0	0	0	0	0	0	0	0.0039839	0	0	0	0	0	0	0	0	0	0	0	0	0	0	0	0	0	0	0	0	0	0	0	0	0	0	0	0	0	0	0	0	0	0.000692322	0	0	0	0	0
k__Bacteria|p__Bacteroidetes|c__Bacteroidia|o__Bacteroidales|f__Prevotellaceae|g__Paraprevotella|s__Paraprevotella_unclassified	0	0	0	0	0	0	0	0.000378147	0.000998985	0	0	0	0	0	0	0	0	0	0	0	0	0	0	0	0	0	0	0	0	0	0	0	0	0	0	0	0	0	0	0	0	0.000177226	0	0	0	0	0	0	0
k__Bacteria|p__Bacteroidetes|c__Bacteroidia|o__Bacteroidales|f__Prevotellaceae|g__Prevotella|s__Prevotella_buccae	0	0	0	0	0	0	0	0.000521292	5.78656e-05	0	0	0	0	0	0	0	0	0	0	0	0	0	0	0	0	0	0	0	0	0	0	0	0	0	0	0.000222194	0	0	0	0	0	0	0.000524124	0	0	0	0	0	8.00381e-05
k__Bacteria|p__Bacteroidetes|c__Bacteroidia|o__Bacteroidales|f__Prevotellaceae|g__Prevotella|s__Prevotella_dentalis	0	0	0	0	0	0	0	0	0	0	0	0	0	0	4.1971e-05	0	0	0	0	0	0	0	0	0	0	0	0	0	0	0	0	0	0	0	0	0	0	0	0	0	0	6.50537e-05	0	0	0	0	0	0	0
k__Bacteria|p__Bacteroidetes|c__Bacteroidia|o__Bacteroidales|f__Prevotellaceae|g__Prevotella|s__Prevotella_denticola	0	0	0.000186922	0.000295232	0	0.00039628	0	0.00143702	0.000587597	0	0	0	0	0	0.000281647	0	0	0	0	0	0	6.50565e-05	0	0	0	0	0	0	0	0	0	0.000435489	0	0	0.00011476	4.04901e-05	5.82764e-05	0	2.14269e-05	0	0	0.00422981	0.00366131	2.18385e-05	0.00270469	1.87677e-05	9.19147e-05	0	7.9025e-05
k__Bacteria|p__Bacteroidetes|c__Bacteroidia|o__Bacteroidales|f__Prevotellaceae|g__Prevotella|s__Prevotella_histicola	0	0	0.00133723	0	0	0.0054883	0	0.0158097	0	0	0	0	0	0	0	0	0	0	0	0	0	0	0	0	0	0	0	0	0	0	0	0.0273803	0	0	0	0	0.0243414	0	0	0	0	0	0.0169722	0	0	0	0	0	0
k__Bacteria|p__Bacteroidetes|c__Bacteroidia|o__Bacteroidales|f__Prevotellaceae|g__Prevotella|s__Prevotella_maculosa	0	0	0	0	0	0.000555794	0	0	0	0	0	0	0	0	0	0	0	0	0.000105242	0	0	0	0	0.00103407	0	0	0	0	0	0	0.000201961	0	0	0	0	0	0.000128411	0	8.81221e-05	0	0	0.00101847	0.000987323	1.74308e-05	3.5513e-05	0	0.000131939	0	0
k__Bacteria|p__Bacteroidetes|c__Bacteroidia|o__Bacteroidales|f__Prevotellaceae|g__Prevotella|s__Prevotella_melaninogenica	0.00696155	0.0132428	0.0140813	0.000515317	0	0.00145546	0.000637159	0.0604234	0.0075384	0.00176848	5.91588e-05	0.0001003	0.00308865	0.00196407	0.0298616	0	0.00223759	0	0.00282405	0.00704826	0.000548553	0.00417667	0.00446267	0.00242507	0.000204721	0.00218665	0.00199416	0.000507579	0.0011325	0.000610402	0.00518076	0.0354782	0.000218583	0.000196439	0.0034418	0.000577084	0.00482163	4.88044e-05	0.00267163	0.00366004	0.00315081	0.0166547	0.0329344	0.000945368	0.00644527	0.00863012	0.0135138	0.00654459	0.0245977
k__Bacteria|p__Bacteroidetes|c__Bacteroidia|o__Bacteroidales|f__Prevotellaceae|g__Prevotella|s__Prevotella_micans	0	0	0	0	0	0	0	0	0	0	0	0	0	0	0	0	0	0	0	0	0	3.94556e-05	0	0	0	0	0	0	0	0	0	0	0	0	0	0	0	0	0	0	0	0	0.000380182	0	0	0	0	0	0
k__Bacteria|p__Bacteroidetes|c__Bacteroidia|o__Bacteroidales|f__Prevotellaceae|g__Prevotella|s__Prevotella_nanceiensis	0	0	0.013197	0	0	0	0	0.0036192	0	0.0061106	0.000781176	0	0	0	0.00398061	0	0	0	0	0	0	0.00554567	0	0.00807316	0	0	0	0	0	0	0	0.00685281	0	0	0	0.00162391	0	0	0.00661227	0	0	0	0.00874327	0.00370574	0	0.00460992	0.0113254	0	0
k__Bacteria|p__Bacteroidetes|c__Bacteroidia|o__Bacteroidales|f__Prevotellaceae|g__Prevotella|s__Prevotella_nigrescens	0	0.000432663	0.000538503	0.000214833	0	0.000425437	0	0.00191977	0.00328819	0.000476609	1.79178e-05	0	0.0106776	0.000489435	0.000963123	0	8.88816e-05	0.0035504	0.000577423	0	0	0.000512621	0	0.00125605	0	0	0	0	0	0	0.00157343	0.00163902	0.000748884	0.000746527	0.000245097	0.000976673	0.000400637	0	0.00091814	0.000991316	0.000775412	0.00565511	0.00829127	9.02593e-05	0.000342026	0.000239463	0.000213294	0	0.00349392
k__Bacteria|p__Bacteroidetes|c__Bacteroidia|o__Bacteroidales|f__Prevotellaceae|g__Prevotella|s__Prevotella_oralis	0	0	0	0	0	0	0	7.16233e-05	4.94268e-05	0	0	0	0	0	0	0	0	0	0	0	0	0	0	0	0	0	0	0	0	0	0	0	0	0	0	5.16149e-05	0	0	0	0	0	0	0	9.11609e-06	0	0	0	0	0.000513156
k__Bacteria|p__Bacteroidetes|c__Bacteroidia|o__Bacteroidales|f__Prevotellaceae|g__Prevotella|s__Prevotella_oris	0	0.00220118	0.000717904	0.000295737	0	0.000599079	0	0.00263094	0.00194643	0.000237703	8.40835e-06	0	0.00330245	0	0.000949568	0	0.000670624	0	7.28055e-05	0	0	0.000745339	3.31354e-05	0	0	0	0	9.03728e-05	0	0	0.00149114	0.00282846	0.00126688	0.00143121	0.000314335	0.000477863	0.000836747	0	0.000606191	0.000221714	9.11069e-05	0.00970526	0.00475051	0.000367849	0.00105439	0.000160479	0.000276347	0	0.00399998
k__Bacteria|p__Bacteroidetes|c__Bacteroidia|o__Bacteroidales|f__Prevotellaceae|g__Prevotella|s__Prevotella_pallens	0	0	0	0	0	0	0	0.0164842	0	0	0	0	0	0	0	0	0	0	0	0	0	0	0	0	0	0	0	0	0	0	0	0	0	0	0	0	0.00891273	0	0	0	0	0	0.0145849	0	0	0	0	0	0
k__Bacteria|p__Bacteroidetes|c__Bacteroidia|o__Bacteroidales|f__Prevotellaceae|g__Prevotella|s__Prevotella_pleuritidis	0	0	0	0	0	0	0	0.00329346	0	0	0.000607003	0	0	0	0	0	0	0	0	0	0	0	0	0	0	0	0	0	0	0	0	0	0	0	0	0.00122673	0	0	0	0	0	0.00759973	0	0	0	0	0	0	0
k__Bacteria|p__Bacteroidetes|c__Bacteroidia|o__Bacteroidales|f__Prevotellaceae|g__Prevotella|s__Prevotella_salivae	0	0	0	0	0	0	0	0.00951973	0	0	0	0	0	0	0	0	0	0	0	0	0	0	0	0	0	0	0	0	0	0	0	0	0	0	0	0	0	0	0	0	0	0	0.00869365	0	0	0	0	0	0
k__Bacteria|p__Bacteroidetes|c__Bacteroidia|o__Bacteroidales|f__Prevotellaceae|g__Prevotella|s__Prevotella_sp_C561	0	0	0	0	0	0	0	0	0	0	0	0	0	0	0	0	0	0	0	0	0	0	0	0	0	0	0	0	0	0	0	0	0	0	0	0	0	0	0	0	0	0	0	0	0	0	0	0	0
k__Bacteria|p__Bacteroidetes|c__Bacteroidia|o__Bacteroidales|f__Prevotellaceae|g__Prevotella|s__Prevotella_veroralis	0	0.000255212	0.000102988	3.15129e-05	0	0.000297085	0.000180368	0	0.000817853	0	0	0	0	0	3.50427e-05	0	0	0.000112584	6.83869e-05	0.000994478	0	9.96931e-05	0	0.00010963	0	0	0	0	0	0	0	0.00143617	0	0	0	0.000106938	0	0	0.000443729	0	0	0.000580518	0.000265189	6.2911e-05	0.000293208	0	0.000173773	0	0.000173146
k__Bacteria|p__Bacteroidetes|c__Bacteroidia|o__Bacteroidales|f__Rikenellaceae|g__Alistipes|s__Alistipes_putredinis	0	0	0	0	0	0	0	0	0	0	0	0	0	0	0	0	0	0	0	0	0	0	0	0	0	0	0	0	0	0	0	0	0	0	0	0	0	0	0	0	0	0	0	0	0	0	0	0	0
k__Bacteria|p__Bacteroidetes|c__Bacteroidia|o__Bacteroidales|f__Rikenellaceae|g__Alistipes|s__Alistipes_unclassified	0	0.000466265	0	0	0	0	0	0	0.000125777	0	0	0	0	0	0	0	0	0	0	0	0	0	0	0	0	0	0	0	0	0	0	0.00621105	0	0	0.000418142	0	0	0	0	0	0	0	0	0	7.20264e-06	0	0	0	0
k__Bacteria|p__Bacteroidetes|c__Flavobacteriia|o__Flavobacteriales|f__Flavobacteriaceae|g__Capnocytophaga|s__Capnocytophaga_gingivalis	0	0	0.00171388	0	0	0	0	0	0	0.0211114	0	0	0	0	0	0	0	0	0	0	0	0.00504158	0	0.0167244	0.00413276	0	0	0.00418596	0	0	0	0	0	0	0	0	0	0	0.00398149	0	0	0	0	0.000721974	0	0	0	0.0039227	0
k__Bacteria|p__Bacteroidetes|c__Flavobacteriia|o__Flavobacteriales|f__Flavobacteriaceae|g__Capnocytophaga|s__Capnocytophaga_ochracea	0	0	3.03848e-05	5.67636e-05	0	0	0	0.000208699	0	2.72692e-05	4.64461e-05	0	0	0	0.000129226	0	6.43037e-05	0	0.000397869	0	0	0.000160935	0.000133843	0.000321426	7.30789e-06	0	0	0.000230012	0	0	0.00182432	0.00024612	0	0	7.63729e-05	6.70492e-05	6.64857e-05	0	0.00021095	0.000837093	0	0.000582444	0.000290911	3.02534e-05	6.29231e-05	0.000123545	0.000442075	0.0004149	0.000385703
k__Bacteria|p__Bacteroidetes|c__Flavobacteriia|o__Flavobacteriales|f__Flavobacteriaceae|g__Capnocytophaga|s__Capnocytophaga_sp_CM59	0	0	0	0	0	0	0	0	0	0	0	0	0	0	0	0	0	0	0	0	0	0	0	0	0	0	0	0	0	0	0.103245	0	0	0	0	0	0	0	0	0	0	0	0	0	0.00759079	0	0	0	0
k__Bacteria|p__Bacteroidetes|c__Flavobacteriia|o__Flavobacteriales|f__Flavobacteriaceae|g__Capnocytophaga|s__Capnocytophaga_sp_oral_taxon_329	0	0	0	0.00933621	0	0.0188864	0	0	0	0	0	0	0	0	0	0	0	0	0	0	0	0.002612	0	0	0	0	0	0.00485524	0	0	0.069584	0	0	0	0.0194567	0	0	0	0.00547242	0	0	0.00936672	0	0.00162958	0	0	0	0	0
k__Bacteria|p__Bacteroidetes|c__Flavobacteriia|o__Flavobacteriales|f__Flavobacteriaceae|g__Capnocytophaga|s__Capnocytophaga_unclassified	0.0349949	0.00515572	0.0039417	0.00704546	0.0218283	0	0.000583861	0.021998	0.000563587	0.0163727	0.00388926	0.000858299	0.0192137	0.00590967	0.00302803	0.0382958	0.0109974	0	0.010313	0.000438063	0.00380633	0.00929375	0.00640094	0.0156457	0.00518359	0.00285283	0.00361784	0.00954475	0	0.000732722	0	0.0114484	0.00213821	0.0024124	0.00653802	0.00177455	0.00570916	0.000259154	0.0103102	0.0222871	0.00350531	0.015513	0.00632964	0.00373189	0.00603151	0.00319904	0.00508397	0.00376146	0.00967084
k__Bacteria|p__Bacteroidetes|c__Flavobacteriia|o__Flavobacteriales|f__Flavobacteriaceae|g__Riemerella|s__Riemerella_unclassified	0	0.000758835	0.00118852	0.00245205	0	0.00169624	0.00265975	0.0018705	0.000338353	0.00062318	0.0039291	0.002541	0.00610661	0	0	0	0.00210948	0	0.00148513	0	0	0.0024589	0.000567706	0.00173834	0.00203359	0.000703962	0.00102344	0.000174801	0	0.00174849	0.000709245	0	0	0	0.000916173	0.000807597	0.00141485	0.0507887	0.0014677	0.00317924	0.00233386	0.00230414	0.00117101	0.00286285	0.00233006	0.00181454	0.00174497	0.00292735	0
k__Bacteria|p__Candidatus_Saccharibacteria|c__Candidatus_Saccharibacteria_noname|o__Candidatus_Saccharibacteria_noname|f__Candidatus_Saccharibacteria_noname|g__Candidatus_Saccharibacteria_noname|s__candidate_division_TM7_single_cell_isolate_TM7b	0	0	0	0	0	0	0	0	0	0	0	0	0	0	0	0	0	0	0	0	0	0	0	0.00812692	0	0	0	0	0	0	0	0	0	0	0	0	0	0	0	0	0	0	0	0	0	0	0	0	0
k__Bacteria|p__Firmicutes|c__Bacilli|o__Bacillales|f__Bacillales_noname|g__Gemella|s__Gemella_haemolysans	0.168622	0.0580343	0.055161	0.00957124	0.104069	0.0205831	0.0613118	0.117826	0.0353565	0.0543701	0.0202407	0.227651	0.224423	0.0340421	0.0538142	0.0380346	0.194552	0.0222084	0.0959876	0.00632984	0.194268	0.150798	0.138653	0.0767314	0.0583024	0.0318555	0.0219026	0.00492809	0.00863328	0.334129	0.00249342	0.0300933	0.0236558	0.0235097	0.225256	0.0374653	0.00393472	0.110992	0.249654	0.0343295	0.311679	0.0774447	0.020604	0.291018	0.234873	0.046526	0.0400557	0.0463474	0.0301713
k__Bacteria|p__Firmicutes|c__Bacilli|o__Bacillales|f__Bacillales_noname|g__Gemella|s__Gemella_morbillorum	0	0	0	0.010585	0	0	0	0.00599147	0	0	0	0	0	0	0	0	0	0	0	0	0	0.00380952	0	0.00249395	0	0	0	0	0	0	0	0	0	0	0	0	0	0	0	0	0	0	0	0.00139516	0	0	0.00597989	0	0
k__Bacteria|p__Firmicutes|c__Bacilli|o__Bacillales|f__Bacillales_noname|g__Gemella|s__Gemella_sanguinis	0	0	0.00406705	0	0	0	0	0.0167341	0	0	0.000725821	0	0	0	0.0109697	0	0	0	0	0	0	0.00468809	0	0.00502774	0	0	0	0	0	0	0	0	0	0	0.00664364	0	0	0	0	0	0	0	0	0.00318282	0	0	0	0.00414278	0
k__Bacteria|p__Firmicutes|c__Bacilli|o__Bacillales|f__Bacillales_noname|g__Gemella|s__Gemella_unclassified	0.0079318	0	0.0127858	0	0.0107898	0.000550183	0.0086989	0.0162359	0.00149858	0.00413088	0	0	0	0.00678262	0	0.016966	0.0189407	0.00454888	0.00564298	0	0	0.0215948	0	0	0.000137348	0.0017562	0.00205671	0.000916926	0	0.00556253	0.00215665	0	0.0044842	0.000358653	0.0270682	0.0113166	0.000777761	0	0.0267282	0.00911082	0.0495423	0.0277688	0.00940569	0.0266489	0	0.00352381	0	0	0.00389229
k__Bacteria|p__Firmicutes|c__Bacilli|o__Bacillales|f__Staphylococcaceae|g__Staphylococcus|s__Staphylococcus_caprae_capitis	0	0	0	0	0	0	0	0	0	0	0	0	0	0	0	0	0	0	0	0	0	0	0	0	0	0	0	0	0	0	0	0	0	0	0	0	0	0.000201732	0	0	0	0	0	0	0	0	0	0	0
k__Bacteria|p__Firmicutes|c__Bacilli|o__Bacillales|f__Staphylococcaceae|g__Staphylococcus|s__Staphylococcus_epidermidis	0	0	0	0	0	0	0	0	0	0	0	0	0	0	0	0	0	0	0	0	0	0	0	0	0	0	0	0	0	0	0	0	0	0	0	0	0	0	0	0	0	0	0	0	0	0	0	0	0
k__Bacteria|p__Firmicutes|c__Bacilli|o__Lactobacillales|f__Aerococcaceae|g__Abiotrophia|s__Abiotrophia_defectiva	0	0	0.00144293	0.0408742	0	0	0	0	0	0.00356364	0.00423271	0	0	0	0	0	0.00394259	0	0	0	0	0.0108761	0	0.00423582	0.0205111	0.0114647	0.0115152	0	0	0.00743714	0	0	0	0	0	0.00329513	0	0	0.00112446	0.00984305	0	0	0	0.00273002	0	0.0034947	0.0368563	0.00257829	0
k__Bacteria|p__Firmicutes|c__Bacilli|o__Lactobacillales|f__Carnobacteriaceae|g__Granulicatella|s__Granulicatella_adiacens	0	0	0	0	0	0	0	0.00365886	0	0	0.00334332	0	0	0	0.00781162	0	0.0030002	0	0	0	0	0	0	0.00436754	0	0	0	0	0	0	0	0	0	0	0	0	0.00235903	0.00796013	0.00149727	0	0	0.00967264	0.00359796	0.0014147	0	0.00249389	0	0.00512261	0.019341
k__Bacteria|p__Firmicutes|c__Bacilli|o__Lactobacillales|f__Carnobacteriaceae|g__Granulicatella|s__Granulicatella_elegans	0	0	0	0.0236706	0	0	0.0224388	0	0	0.00303419	0	0	0	0	0	0	0.0866124	0	0.00874871	0	0	0.052396	0.00573262	0.0230329	0.0196321	0	0	0	0	0.032701	0	0	0	0	0	0.0082222	0	0.317486	0.19852	0.022122	0	0	0.00935919	0.00876386	0.00935343	0.00261423	0.0044463	0	0.0162423
k__Bacteria|p__Firmicutes|c__Bacilli|o__Lactobacillales|f__Carnobacteriaceae|g__Granulicatella|s__Granulicatella_unclassified	0.0128315	0.00656273	0.00640177	0.00200036	0.00360963	0.0018819	0.000202048	0.00224632	0.00554937	0.0027589	0	0.0020147	0.00761887	0.00372724	0.00848225	0.00814494	0.00715948	0	0.00472553	0.00176076	0.000856676	0.00465988	0.00177119	0.00269627	0	0.00593436	0.00665029	0.000850129	0.00209617	0.00756316	0.00169564	0.00740905	0.00611091	0.00620908	0.00426301	0.00115076	0.00209258	0	0.00254105	0.00310712	0.00565465	0.00489403	0.003302	4.26753e-05	0.000962653	0	0.00410217	0.00311285	0.0100741
k__Bacteria|p__Firmicutes|c__Bacilli|o__Lactobacillales|f__Enterococcaceae|g__Enterococcus|s__Enterococcus_faecalis	0	0	0	0	0	0	0.000208873	0	0	0	0	0	0	0	0	0	0	0	0	0	0	0	0	0	0	0	0	0	0	0	0	0	0	0	0	0	0	0	0	0	0	0	0	0	0	0	0	0	0
k__Bacteria|p__Firmicutes|c__Bacilli|o__Lactobacillales|f__Lactobacillaceae|g__Lactobacillus|s__Lactobacillus_crispatus	0	0	0	0	0	0	0	0	0	0	0	0	0	0	0	0	0	0	0	0	0	0	0	0	0	0	0	0	0	0	0	0	0	0	0	0	0	0	0	0	0	0	0	0	0	0	0	0	0
k__Bacteria|p__Firmicutes|c__Bacilli|o__Lactobacillales|f__Streptococcaceae|g__Lactococcus|s__Lactococcus_lactis	0	0	0	0	0	0	0	0	0	0	0	0	0	0	0	0	0	0	0	0	0	0	0	0	0	0	0	0	0	0	0	0	0	0	0	0	0.00021547	0	0	0	0	0	0	0	0.00375378	0	0	0	0
k__Bacteria|p__Firmicutes|c__Bacilli|o__Lactobacillales|f__Streptococcaceae|g__Streptococcus|s__Streptococcus_anginosus	0	0	3.81064e-05	0	0	0	0	0.000448556	0.000173195	0	0	0.0010261	0	0	0	0	0	0	0	0	0	0	0	0	0	0	0	0	0	0	0	0	0	0	0	0.000148931	0.000712694	0	0	0	0	0.00103245	0	6.61167e-06	1.18043e-05	0	0	0	0.00011489
k__Bacteria|p__Firmicutes|c__Bacilli|o__Lactobacillales|f__Streptococcaceae|g__Streptococcus|s__Streptococcus_australis	0	0.00281546	0.00165963	0.000230994	0	0	0.00198535	0.0043232	0.03706	0.00179184	0.00101911	0.0033334	0.00180535	0.0160166	0.000506061	0.0219375	0.00016091	0.0294498	0.01092	0.000675268	0	0.00483978	0.00267235	0.00412922	0.000984062	0.0198758	0.0189852	0.000802675	0.0119796	0.0017821	0.00336629	0	0.00675896	0.00573665	0.00375584	0.00370575	0	3.07658e-05	0.000963508	0.00429567	0.00380462	0.00146817	0.00176837	0.0020944	0.000633733	0.00106514	0.00179465	0.00847187	0
k__Bacteria|p__Firmicutes|c__Bacilli|o__Lactobacillales|f__Streptococcaceae|g__Streptococcus|s__Streptococcus_constellatus	0	4.52763e-05	0	0	0	0	0	0.00152078	0	0	0	0	0	0	0	0	0	0	0	0	0	0.000728774	0	0	0	0	0	0	0	0	0	0	0	0	0	7.75726e-05	0	0	2.90722e-05	0.000193509	0	0	0	8.07425e-05	0	0	0	2.54552e-05	0
k__Bacteria|p__Firmicutes|c__Bacilli|o__Lactobacillales|f__Streptococcaceae|g__Streptococcus|s__Streptococcus_cristatus	0.00229273	0.00099344	7.73158e-05	0.00056198	0.01653	3.68726e-05	5.31969e-05	0.0044021	0.000838046	0	1.75174e-05	0	0.0172127	0.000238844	0.000276928	0.000732823	0.000748672	0.000220313	0.00110012	0.000289472	0	0.000539829	8.18875e-05	0.000311643	0	0	0	0.0017459	0	0	0.0171997	0.00339094	0	0.000147904	0.00502966	0.000330636	0	0	0.000155622	0.00014697	0	0.00194725	0.00029535	0.000125421	0.00425976	0.00163128	0.000636464	0	0.000456116
k__Bacteria|p__Firmicutes|c__Bacilli|o__Lactobacillales|f__Streptococcaceae|g__Streptococcus|s__Streptococcus_infantis	0.0128375	0.0166552	0.0131024	0.0102082	0.00152886	0.00115106	0.00470321	0.0123796	0.00340864	0.0109574	0.00183442	0.0146069	0.0234988	0.0235527	0.0105529	0.00415948	0.00580278	0.00696656	0.00439825	0.00515232	0.00609988	0.0325962	0.0113626	0.0102914	0.012878	0.00983612	0.00588366	0.00424238	0.00642308	0.0011971	0.0064782	0.00915744	0.0110161	0.0105965	0.0119264	0.0516891	0.00451495	0	0.00854533	0.0181536	0.0115937	0.018352	0.0115532	0.00537438	0.0117853	0.00839096	0.0666036	0.00595471	0.0257642
k__Bacteria|p__Firmicutes|c__Bacilli|o__Lactobacillales|f__Streptococcaceae|g__Streptococcus|s__Streptococcus_intermedius	0	0.000355917	6.75887e-05	0	0	0.000243479	0	0.000865448	0	0	0	0	0	0.000588226	0.000442502	0.00118716	0	0	0.000221128	0.000265641	0	1.4959e-05	0	0.000338269	0	0	4.65111e-05	2.73033e-05	0	0	0.000669213	0.00134621	0.000755886	0.000608529	0.000144104	0	0.000583169	0.000253542	0	0	0.00104382	0.000652868	0.000257321	6.34119e-05	0	5.00806e-05	0	0.000316586	0.000805751
k__Bacteria|p__Firmicutes|c__Bacilli|o__Lactobacillales|f__Streptococcaceae|g__Streptococcus|s__Streptococcus_mitis_oralis_pneumoniae	0.0691618	0.0627228	0.0267482	0.0659847	0.331829	0.20938	0.169633	0.00687756	0.170551	0.0284046	0.0030206	0.371913	0.153228	0.0246095	0.0144599	0.264413	0.0363489	0.19844	0.00945879	0.107481	0.167229	0.0257146	0.564993	0.0213328	0.111679	0.0319482	0.0383388	0.0129573	0.0410518	0.067362	0.0416962	0.102996	0.114759	0.10695	0.268517	0.195309	0.00392093	0.117915	0.0306129	0.283277	0.0615456	0.0766267	0.0482024	0.0571202	0.0437351	0.0303455	0.0141622	0.037541	0.0291059
k__Bacteria|p__Firmicutes|c__Bacilli|o__Lactobacillales|f__Streptococcaceae|g__Streptococcus|s__Streptococcus_mutans	0	0	0	0	0	0.000234161	0	0	3.486e-05	0	0	0	0	0	0.00089354	0	0.000248387	0.0115947	0.000173628	0.000362666	0	0	0	0.000253349	0	0	0	0	0	0	0.000667518	0.000437501	0	0	0	0	0	0	0	0	0	0	0	1.37242e-05	0	9.07272e-05	0	0	0.00065996
k__Bacteria|p__Firmicutes|c__Bacilli|o__Lactobacillales|f__Streptococcaceae|g__Streptococcus|s__Streptococcus_parasanguinis	0.0480635	0.0139999	0.0107655	0.000868322	0	0.0083849	0.00242327	0.0389606	0.015442	7.44889e-05	0.000253452	0.0039089	0.00388488	0.000827773	0.0344152	0	0.00170119	0.0317511	0.00185438	0.0624103	0.0016774	0.000950548	0.00358693	0.000801094	0	0.00620978	0.00662453	4.5539e-05	0.00391892	0.00115199	0.00530795	0.022275	0.00652757	0.00747518	0.00107706	0.000117862	0.041107	0	8.64119e-05	0.00228503	0.00826243	0.0181454	0.0042171	6.69181e-05	0.00469992	0.000407871	0.00206939	0.00563231	0.0364837
k__Bacteria|p__Firmicutes|c__Bacilli|o__Lactobacillales|f__Streptococcaceae|g__Streptococcus|s__Streptococcus_pseudopneumoniae	0	0	4.06134e-05	5.53496e-05	0	0	0.000417546	0	0.000321978	0.00141549	0.000189688	0	0	0	0	0	0.000513025	0	0	0	0	4.04595e-05	0	0	0.00582569	0	0	0	0	0.000385564	0	0	0	0	0	0	0	0	0	0	0	0	0.00069621	0.000883058	0.0139512	0.00012214	0	0	0
k__Bacteria|p__Firmicutes|c__Bacilli|o__Lactobacillales|f__Streptococcaceae|g__Streptococcus|s__Streptococcus_salivarius	0.0522526	0.0284304	0.00403115	0.00132647	0.000674306	0.00878859	0.00319272	0.0703145	0.0179102	0	0	0.0004381	0.0031559	0.00515559	0.0112166	0	0.00187464	0.0217467	0.00173006	0.12365	0.00166218	0.00106861	0.00380416	0.000434586	0	0.00176832	0.00191097	0.00113021	0.00537514	0.000447275	0.012789	0.0164889	0.00261139	0.00264226	0.00481622	0.000892787	0.0938254	0.000278395	0.00320318	0.0052064	0.0104066	0.00910073	0.0093367	0.00501705	0.00693705	0.000517265	0.00159423	0.00174689	0.000424
k__Bacteria|p__Firmicutes|c__Bacilli|o__Lactobacillales|f__Streptococcaceae|g__Streptococcus|s__Streptococcus_sanguinis	0.0610576	0.062641	0.00617434	0.0166071	0.0592697	0.00308968	0.00695776	0.0127514	0.0174747	0.00589425	0.0161286	0.0043175	0.00784177	0.0200982	0.000848556	0.0331863	0.00910906	0.0131113	0.0204975	0.0218802	0.017451	0.0093079	0.00433963	0.00944157	0.0016722	0.0245239	0.0228905	0.0789471	0.0207075	0.0187939	0.0740999	0.0117483	0.0241129	0.0238223	0.0326962	0.00276726	0.0424798	0.0161736	0.00191937	0.0287604	0.115097	0.0820187	0.0176317	0.00945438	0.00995615	0.00696702	0.0353665	0.0156291	0
k__Bacteria|p__Firmicutes|c__Bacilli|o__Lactobacillales|f__Streptococcaceae|g__Streptococcus|s__Streptococcus_sp_BS35b	0	0	0	0	0	0	0	0	0	0	0.0023178	0.0042668	0	0	0	0	0.00622562	0	0	0.00726484	0	0	0	0	0	0	0	0	0	0	0.0495969	0	0	0	0	0	0	0	0	0	0	0.0107653	0.00484301	0	0	0	0	0	0
k__Bacteria|p__Firmicutes|c__Bacilli|o__Lactobacillales|f__Streptococcaceae|g__Streptococcus|s__Streptococcus_sp_GMD4S	0	0	0.00393117	0.0371485	0	0	0.00689462	0.0104673	0	0	0.0200734	0	0	0.0230893	0	0	0	0	0	0	0	0.0220643	0	0.00787196	0.0475706	0.03524	0	0.0573231	0	0	0	0.0511704	0.10368	0.0897578	0.0290997	0.00655378	0	0.0852986	0.00408379	0	0	0	0.00976338	0.00732292	0	0.00903929	0.0312896	0.023439	0
k__Bacteria|p__Firmicutes|c__Bacilli|o__Lactobacillales|f__Streptococcaceae|g__Streptococcus|s__Streptococcus_sp_M143	0	0	0	0	0	0	0	0.0114952	0	0	0	0	0	0	0	0	0	0	0	0	0	0	0	0	0	0	0	0	0	0	0	0	0	0	0	0	0	0	0	0	0	0	0	0	0	0	0	0	0
k__Bacteria|p__Firmicutes|c__Bacilli|o__Lactobacillales|f__Streptococcaceae|g__Streptococcus|s__Streptococcus_sp_M334	0	0	0	0	0	0	0	0	0	0	0	0	0	0	0	0	0	0	0	0	0	0	0	0	0	0	0	0	0	0	0	0	0	0	0	0.0234058	0	0	0	0	0	0	0	0	0	0	0	0	0
k__Bacteria|p__Firmicutes|c__Bacilli|o__Lactobacillales|f__Streptococcaceae|g__Streptococcus|s__Streptococcus_sp_SK140	0	0	0.00921793	0	0	0	0	0.0104685	0	0	0	0	0	0	0.0142753	0	0	0	0	0	0	0	0	0	0	0	0	0	0	0	0	0	0	0	0	0	0	0	0	0	0	0	0	0	0.00846281	0	0	0	0
k__Bacteria|p__Firmicutes|c__Bacilli|o__Lactobacillales|f__Streptococcaceae|g__Streptococcus|s__Streptococcus_thermophilus	0.0508898	0	0	0	0	0.000739956	0	0	0	0	0	0	0	0	8.55485e-05	0	0	0.00102115	0	0	0.000129578	0	0	0	0	0	0	0	0	0	0	0	0	0	0	0	0.000112499	0	0	0	0	0	0.000879694	0	0.000251292	0	0	1.81393e-05	0
k__Bacteria|p__Firmicutes|c__Bacilli|o__Lactobacillales|f__Streptococcaceae|g__Streptococcus|s__Streptococcus_tigurinus	0	0.000197856	0.00262543	0.000425525	0	0.00552587	0.00336546	0.000320383	0.00798605	0	0.00105905	0.0029152	0.00150185	0.000164551	0.00286146	0.00118232	0.00431035	0	0.00291704	0.00841251	0	0	0.000415544	0.000540484	0	0.000277115	0.000116979	0	0	0.000142824	0	0	0	0	0.0237268	2.34522e-05	0.0015613	0.00227416	3.35991e-05	0	0.000704975	0.0177762	0.00010894	5.46965e-05	0.000587716	6.96512e-05	0.00177866	0.000118757	0.00479611
k__Bacteria|p__Firmicutes|c__Bacilli|o__Lactobacillales|f__Streptococcaceae|g__Streptococcus|s__Streptococcus_vestibularis	0	0.134107	0	0.000130799	0	0.00803451	0.00117324	0	0.00554374	0	9.00895e-06	0	0.0224526	0	0.0048611	0	0.0212629	0.17745	0	0.202309	0	0	0.00160491	0.000540383	0	0.00130038	0.00114133	0.018465	0.0023687	0.0356074	0	0.0500467	0.00362327	0.00188233	0.00113032	0	0.0189565	0	0.000463244	0	0.0650196	0.000423457	0.000383914	7.26282e-05	0.00211978	0	0	0	0.00290873
k__Bacteria|p__Firmicutes|c__Clostridia|o__Clostridiales|f__Clostridiales_Family_XI_Incertae_Sedis|g__Parvimonas|s__Parvimonas_unclassified	0	0.000394797	0.000136682	0	0	0	0	0.00210722	0.000792537	0.000115994	2.12211e-05	0	0.0014171	9.11605e-05	0.00124336	0	0.000234944	0	8.06383e-05	0	0	0.00060599	4.80513e-05	0.00138192	0	0	0	0	0	0	0	0	0	0	0.000386789	0.00038205	0.00011483	0	0.000649448	0	0.000139971	0.000489017	0.000377257	0.0006234	4.67171e-05	0.000222603	0.00055179	5.61217e-05	0.00195273
k__Bacteria|p__Firmicutes|c__Clostridia|o__Clostridiales|f__Eubacteriaceae|g__Eubacteriaceae_noname|s__Eubacteriaceae_noname_unclassified	0	0	0	0	0	0	0	0	0	0	0	0	0	0	0	0	0	0	0	0	0	0	0	0	0	0	0	0	0	0	0	0	0	0	0	3.58798e-05	0	0	0	0	0	0	0	3.39599e-05	0	0	0	0	0
k__Bacteria|p__Firmicutes|c__Clostridia|o__Clostridiales|f__Eubacteriaceae|g__Eubacterium|s__Eubacterium_rectale	0	0	3.79058e-05	0	0	0	0	0	0	0	0	0	0	0	0	0	0	0	0	0	0	0	0	0	0	0	0	0	0	0	0	0.00758614	0	0	9.34563e-05	0	5.6148e-05	0	0	0	0	0	0	0	0	0	0	0	0
k__Bacteria|p__Firmicutes|c__Clostridia|o__Clostridiales|f__Lachnospiraceae|g__Blautia|s__Ruminococcus_torques	0	0	0	0	0	0	0	0.000357914	0	0	0	0	0	0	0	0	0	0	0	0	0	0	0	0	0	0	0	0	0	0	0	0	0	0	0	0.000127083	0	0	0	0	0	0	0	0	0	0	0	0	0
k__Bacteria|p__Firmicutes|c__Clostridia|o__Clostridiales|f__Lachnospiraceae|g__Lachnoanaerobaculum|s__Lachnoanaerobaculum_saburreum	0	0.000910806	3.26913e-05	0.000627329	0	0.000612906	0	0.000516436	0.000182638	0	0	0	0	0	0.000573135	0	0.000113359	0	0.000645207	0	0	0.000138145	0	0.00125746	0	0	0	0.00115933	0	0	0.00355131	0.000240787	1.64062e-05	7.28514e-05	0.000609978	0	0.00132941	0	0.00010804	0	0	0.00154315	0.000651524	0	0.000117243	0	0	0	0.00219092
k__Bacteria|p__Firmicutes|c__Clostridia|o__Clostridiales|f__Lachnospiraceae|g__Lachnospiraceae_noname|s__Lachnospiraceae_bacterium_ICM7	0	0	0.0010378	0	0	0	0	0.00530731	0	0	0	0	0	0	0	0	0	0	0	0	0	0	0	0.0039626	0	0	0	0	0	0	0	0	0	0	0	0	0	0	0.00328899	0	0	0	0	0	0	0	0	0	0
k__Bacteria|p__Firmicutes|c__Clostridia|o__Clostridiales|f__Lachnospiraceae|g__Lachnospiraceae_noname|s__Lachnospiraceae_oral_taxon_107	0	0	0	0	0	0	0	0	0	0	0	0	0	0	0	0	0	0	0	0	0	0	0	0	0	0	0	0	0	0	0.0151594	0	0	0	0	0	0	0	0.00208616	0	0	0	0	0	0	0	0	0	0
k__Bacteria|p__Firmicutes|c__Clostridia|o__Clostridiales|f__Lachnospiraceae|g__Oribacterium|s__Oribacterium_sinus	0	0	0	0	0	0	0	0.0229972	0	0	0	0	0	0	0.0135014	0	0	0	0	0	0	0	0	0	0	0	0	0	0	0	0	0	0	0	0	0	0	0	0	0	0	0	0.00606395	0	0	0	0	0	0
k__Bacteria|p__Firmicutes|c__Clostridia|o__Clostridiales|f__Lachnospiraceae|g__Oribacterium|s__Oribacterium_sp_ACB1	0	0	0	0	0	0	0	0.00581312	0	0	0	0	0	0	0	0	0	0	0	0	0	0	0	0	0	0	0	0	0	0	0	0	0	0	0	0	0	0	0	0	0	0	0	0	0	0	0	0	0
k__Bacteria|p__Firmicutes|c__Clostridia|o__Clostridiales|f__Lachnospiraceae|g__Oribacterium|s__Oribacterium_sp_oral_taxon_078	0	0	0	0	0	0	0	0	3.75724e-05	0	0	0	0	0	0.000226824	0	0	0	0	0	0	9.8388e-06	0	0.000137869	0	0	0	0	0	0	0	0	0	0.000115381	0	0	0	0	4.0339e-05	0	0	0	8.67488e-06	0	0	0	7.50201e-05	7.29582e-05	0.00144565
k__Bacteria|p__Firmicutes|c__Clostridia|o__Clostridiales|f__Lachnospiraceae|g__Roseburia|s__Roseburia_intestinalis	0	0	0	0	0	0	0	0	0	0	0	0	0	0	0	0	0	0	0	0	0	0	0	0	0	0	0	0	0	0	0	0.000235454	0	0	0	0	0	0	0	0	0	0	0	0	0	0	0	0	0
k__Bacteria|p__Firmicutes|c__Clostridia|o__Clostridiales|f__Lachnospiraceae|g__Roseburia|s__Roseburia_unclassified	0	0	0	0	0	0	0	9.91396e-06	0	0	0	0	0	0	0	0	0	0	0	0	0	0	0	0	0	0	0	0	0	0	0	0.00127769	0	0	0.000142395	0	0	0	0	0	0	0	0	0	0	0	0	0	0
k__Bacteria|p__Firmicutes|c__Clostridia|o__Clostridiales|f__Lachnospiraceae|g__Stomatobaculum|s__Stomatobaculum_longum	0	0	0	0	0	0	0	0.00443913	0	0	0	0	0	0	0.00330416	0	0	0	0	0	0	0	0	0	0	0	0	0	0	0	0	0	0	0	0	0	0.00376303	0	0	0	0	0	0	0	0	0	0	0	0
k__Bacteria|p__Firmicutes|c__Clostridia|o__Clostridiales|f__Peptostreptococcaceae|g__Peptostreptococcus|s__Peptostreptococcus_unclassified	0	0	0.000296929	0	0	0	0	0.00148082	0.000229654	0.000355802	0	0	0	0	0.000564801	0.000212849	0	0	0	0	0	0.000551475	4.685e-05	0.000304986	0	0	0	0	0	0	0.000192217	0	0	0	0.000242182	4.77062e-05	0.000175437	0	0.000439705	0.000264727	0.000131643	0.00069877	0.00138808	7.86388e-05	5.78212e-05	7.09559e-05	0.000497888	0.000303558	0.000728752
k__Bacteria|p__Firmicutes|c__Clostridia|o__Clostridiales|f__Ruminococcaceae|g__Faecalibacterium|s__Faecalibacterium_prausnitzii	0	0.000349724	0	0	0	0	0	0.000247647	0	0	0	0	0	0	0	0	0	0	0	0	0	0	0	0	0	0	0	0	0	0	0	0.0196393	0	0	0	0	0.000119796	0	0	0	0	0	0	0	0	0	0	0	0
k__Bacteria|p__Firmicutes|c__Clostridia|o__Clostridiales|f__Ruminococcaceae|g__Subdoligranulum|s__Subdoligranulum_unclassified	0.00116161	0.00276998	2.91815e-05	0	0	0	0	0.000110369	0	0	0	0	0	0	0	0	0	0	0	0	0	0	0	0	0	0	0	0	0	0	0	0.00379594	0	0	0	0	0	0	0	0	0	0.000162837	0.000100266	0	9.14336e-05	0	0	0	0
k__Bacteria|p__Firmicutes|c__Erysipelotrichia|o__Erysipelotrichales|f__Erysipelotrichaceae|g__Solobacterium|s__Solobacterium_moorei	0	0	0	0	0	0	0	0	0	0	0	0	0	0	0	0	0	0	0	0	0	0	0	0	0	0	0	0	0	0	0	0	0	0	0	0	0	0	0	0	0	0	0.00376692	0	0	0	0	0	0
k__Bacteria|p__Firmicutes|c__Negativicutes|o__Selenomonadales|f__Veillonellaceae|g__Megamonas|s__Megamonas_unclassified	0	0	0	0	0	0	0	0	0	0	0	0	0	0	0	0	0	0	0	0	0	0	0	0	0	0	0	0	0	0	0	0	0	0	0	0	0	0	0	0	0	0	0	0	0	0	0	0	0
k__Bacteria|p__Firmicutes|c__Negativicutes|o__Selenomonadales|f__Veillonellaceae|g__Megasphaera|s__Megasphaera_micronuciformis	0	0	0	0	0	0	0	0.00641464	0	0	0	0	0	0	0	0	0	0	0	0	0	0	0	0	0	0	0	0	0	0	0	0	0	0	0	0	0	0	0	0	0	0	0.00707245	0	0	0	0	0	0
k__Bacteria|p__Firmicutes|c__Negativicutes|o__Selenomonadales|f__Veillonellaceae|g__Megasphaera|s__Megasphaera_unclassified	0	0	0	0	0	0	0	0	0	0	0	0	0	0	0	0	0	0	0	0	0	0	0	0	0	0	0	0	0	0	0	0.00136181	0	0	0	0	0	0	0	0	0	0	0	0	0	0	0	0	0
k__Bacteria|p__Firmicutes|c__Negativicutes|o__Selenomonadales|f__Veillonellaceae|g__Mitsuokella|s__Mitsuokella_unclassified	0	0.000814162	0	0	0	0	0	0.00181618	0	0	0	0	0	0	0	0	0	0.00264426	0.000436632	0	0	0.000118066	0	0	0	0	0	0	0	0	0	0	0	0.000259583	0	8.05793e-05	0.000189626	0	0	0	0	0	0.000206281	0	0	0	0	0	0
k__Bacteria|p__Firmicutes|c__Negativicutes|o__Selenomonadales|f__Veillonellaceae|g__Selenomonas|s__Selenomonas_noxia	0	0	0	0	0	0.000187068	0	0.00112736	0.000157523	0	0	0	0	6.55592e-05	0	0	0	0	0.00222965	0	0	4.89932e-05	0	0.00187702	0	0	0	0.00153916	0	0	0.00200817	0.000196312	0	0	0	0	0.000516379	0	0.000188718	0.00023904	0	0.00220088	0.000356074	4.50795e-06	2.62096e-05	0	0	0	0
k__Bacteria|p__Firmicutes|c__Negativicutes|o__Selenomonadales|f__Veillonellaceae|g__Selenomonas|s__Selenomonas_sputigena	0	0	0	0	0	8.15605e-05	0	0.000771266	7.26333e-05	0	0	0	0	0	0	0	0	0	0	0	0	0	0	0	0	0	0	0	0	0	0	0	0	0	0	0	0.000146654	0	0	0	0	0	0.000118523	0	0	0	0	0	0
k__Bacteria|p__Firmicutes|c__Negativicutes|o__Selenomonadales|f__Veillonellaceae|g__Veillonella|s__Veillonella_atypica	0.00656607	0.0105837	0.00069835	6.8278e-05	0	0.00101089	0.000363245	0.0192609	0.00452467	0	0	0	0.000939136	0.00243664	0.00187032	0	0.000621168	0.00126999	0.000787102	0.00648153	0.00120375	0.000761001	0.00216902	0.00028179	0	0.000209565	0.000224637	0	0.00336895	0	0.00426574	0.00882489	9.37355e-05	0.000174523	0.000128427	6.10358e-05	0.0162837	0.000142705	0.000445841	0.00121293	0.000332018	0.00204352	0.0045875	0.000190035	0.00440582	0.00110659	0.00368413	0.000360381	0.00587683
k__Bacteria|p__Firmicutes|c__Negativicutes|o__Selenomonadales|f__Veillonellaceae|g__Veillonella|s__Veillonella_dispar	0	0	0	0	0	0	0	0	0	0	0	0	0	0	0.0121913	0	0	0	0	0	0	0	0	0	0	0	0	0	0	0	0	0	0	0	0	0	0	0	0	0	0	0	0	0	0	0	0	0	0
k__Bacteria|p__Firmicutes|c__Negativicutes|o__Selenomonadales|f__Veillonellaceae|g__Veillonella|s__Veillonella_parvula	0.0140638	0.00400381	0.00360547	0.023387	0.0395398	0.0253865	0.00292141	0.0143029	0.00589164	0.00204248	0.00988352	0.0033785	0.0132016	0.00763509	0.0169678	0.00537628	0.0410831	0.00994594	0.00331742	0.0121729	0.00402813	0.0106952	0.000553291	0.0263489	0.000853921	0.0367244	0.0212839	0.100137	0.00745449	0.0176646	0.00996416	0.00215772	0.00922689	0.00899125	0.00456318	0.000854902	0.00576308	0.00656204	0.00081191	0.00892265	0.0213688	0.01157	0.00446575	0.00645719	0.00358161	0.0107393	0.029994	0.0124743	0.0359788
k__Bacteria|p__Firmicutes|c__Negativicutes|o__Selenomonadales|f__Veillonellaceae|g__Veillonella|s__Veillonella_sp_3_1_44	0	0	0	0	0	0	0	0	0	0	0	0	0	0	0	0	0	0	0	0	0	0	0	0	0	0.0226712	0	0	0	0	0	0	0	0	0	0	0	0	0	0	0	0	0	0	0	0	0	0	0
k__Bacteria|p__Firmicutes|c__Negativicutes|o__Selenomonadales|f__Veillonellaceae|g__Veillonella|s__Veillonella_sp_6_1_27	0	0	0	0	0	0	0	0	0	0	0	0	0	0	0	0	0	0	0	0	0	0	0	0	0	0	0	0	0	0	0	0	0	0	0	0	0	0	0	0	0	0	0	0	0	0	0	0	0
k__Bacteria|p__Firmicutes|c__Negativicutes|o__Selenomonadales|f__Veillonellaceae|g__Veillonella|s__Veillonella_sp_oral_taxon_158	0	0	0	0	0	0	0	0	0	0	0	0	0	0	0	0	0	0	0	0	0	0	0	0.00540352	0	0	0	0	0	0	0	0	0	0	0	0	0	0	0	0	0	0	0	0	0	0.0059067	0	0	0
k__Bacteria|p__Firmicutes|c__Negativicutes|o__Selenomonadales|f__Veillonellaceae|g__Veillonella|s__Veillonella_sp_oral_taxon_780	0	0	0	0	0	0.21303	0	0	0	0	0	0	0	0	0	0	0	0	0	0	0	0	0	0.00588904	0	0	0	0	0	0.0858094	0	0	0	0	0	0.00939922	0	0.11838	0.00366049	0.0113926	0	0	0.00825708	0	0.0263436	0.00165918	0	0	0
k__Bacteria|p__Firmicutes|c__Negativicutes|o__Selenomonadales|f__Veillonellaceae|g__Veillonella|s__Veillonella_unclassified	0.025528	0.0263154	0.0312542	0.0679569	0.0097749	0	0.00362723	0.0597592	0.0328909	0.00319771	0.0182543	0.0276349	0.0194976	0.0294118	0.0646787	0.0222764	0.0215252	0.0213641	0.0147948	0.103762	0.00175831	0.0238028	0.00556785	0.00297271	0.000725283	0.0226313	0.0496365	0.0681638	0.00508658	0	0.0202454	0.0727625	0.00928252	0.00845957	0.0163782	0	0.0510597	0	0.00831989	0.0171282	0.0294299	0.0668429	0.0462829	0.0241667	0	0.0271443	0.0340365	0.0349115	0.213535
k__Bacteria|p__Fusobacteria|c__Fusobacteriia|o__Fusobacteriales|f__Fusobacteriaceae|g__Fusobacterium|s__Fusobacterium_nucleatum	0.00146389	0.00853936	0.000562169	0.00928651	0.0144635	0.0121947	0.000953229	0.00760866	0.00419545	0.00321325	0.00184143	0.0002725	0.0102377	0.00278461	0.00709631	0.00456804	0.0020824	0.000603382	0.00527393	0.000962337	0.000303917	0.00511728	0.00333166	0.0105536	0.000647699	0.000371524	0.000281071	0.00504254	0	0.000213236	0.0375606	0.00492139	0.00337348	0.00275584	0.00342884	0.00106677	0.00402806	0.0133644	0.00525735	0.00664064	0.00861963	0.00381922	0.00341609	0.00162978	0.00278642	0.0029941	0.00563314	0.000750026	0.0129783
k__Bacteria|p__Fusobacteria|c__Fusobacteriia|o__Fusobacteriales|f__Fusobacteriaceae|g__Fusobacterium|s__Fusobacterium_periodonticum	0.00461635	0.00515643	0.00579969	0.00511166	0.0239991	0	0.00139667	0.0582569	0.00533418	0.00286296	0.0152406	0.0001489	0.0033782	0.014715	0.0133329	0.0120277	0.00133332	0	0.0168053	0	0	0.0162073	0.00755016	0.0165709	0.00119939	0.00343372	0.00245747	0.000940199	0	0.00219897	0.0049017	0.00117173	0.00173316	0.0012711	0.00758393	0.0032375	0.00347854	1.56334e-05	0.0230428	0.016401	0.0122877	0.00120674	0.0105295	0.0102037	0.00494972	0.00750737	0.0103522	0.00863161	0.0239944
k__Bacteria|p__Fusobacteria|c__Fusobacteriia|o__Fusobacteriales|f__Leptotrichiaceae|g__Leptotrichia|s__Leptotrichia_buccalis	0	0	0	0	0	0	0	0	0	0	0	0	0	0	0	0	0	0	0	0	0	0	0	0	0	0	0	0	0	0	0	0	0	0	0	0	0	0	0	0	0	0	0	0	0	0	0	0	0
k__Bacteria|p__Fusobacteria|c__Fusobacteriia|o__Fusobacteriales|f__Leptotrichiaceae|g__Leptotrichia|s__Leptotrichia_sp_oral_taxon_215	0	0	0	0	0	0	0	0.0117322	0	0	0	0	0	0	0	0	0	0	0	0	0	0.00338043	0	0	0	0	0	0	0	0	0	0	0	0	0	0	0	0	0.00620436	0	0	0	0.00888439	0.00269205	0	0	0	0	0
k__Bacteria|p__Fusobacteria|c__Fusobacteriia|o__Fusobacteriales|f__Leptotrichiaceae|g__Leptotrichia|s__Leptotrichia_unclassified	0.0187355	0.00625707	0.000185919	0.00380266	0.00584679	0.00128844	0.000310951	0	0.0030067	0.000182864	0.0001005	0	0.0128754	0.00179189	0.00114326	0.00254824	0.00267347	0.00182552	0.00209399	0.00237605	0.000518011	0	0.00164095	0.00627542	0	5.84296e-05	0.000251802	0.00359486	0.000483239	0.001224	0.153283	0.00300636	0	6.85484e-05	0.00400807	0.000325524	0.00837588	0.00473493	0	0.00278658	0.00163129	0.00536683	0	0	0.00160229	0.00308783	0.00144761	8.35812e-05	0.00348602
k__Bacteria|p__Fusobacteria|c__Fusobacteriia|o__Fusobacteriales|f__Leptotrichiaceae|g__Leptotrichia|s__Leptotrichia_wadei	0.00182188	0.00539976	4.13153e-05	0.000113022	0.00241031	0.00199823	0.000387635	0.00544398	0.00138928	0	0	0	0.00112543	0.000106722	0.000192685	0	0.000254506	0.000764621	0.00145069	0.00304341	0	0.000260226	0.00167739	0.00167218	0	8.94985e-05	0	2.2165e-05	0	0	0.00515577	0.0034828	0	0	0.000546368	3.61805e-05	0.0116753	0.00118524	0.000781631	0.000666854	0.00116502	0.00105099	0.00268114	2.96523e-05	0.0002737	0.000467988	0.0012682	0	0.00106197
k__Bacteria|p__Proteobacteria|c__Alphaproteobacteria|o__Rhodobacterales|f__Rhodobacteraceae|g__Paracoccus|s__Paracoccus_denitrificans	0	0	0	0	0	0	0	0	0	0	0	0.0010328	0	0.00151118	0	0	0.000105835	0	0	6.33815e-05	0	0	0	1.76497e-05	0	0	0	0	0	0	0	0	0	0	0	0	0	0	0	0	0	0	0	0	0	0	0	0	0
k__Bacteria|p__Proteobacteria|c__Betaproteobacteria|o__Burkholderiales|f__Alcaligenaceae|g__Pusillimonas|s__Pusillimonas_unclassified	0	0.000628894	0	0	0	0	0	0	0	0	0	0	0	0	0	0	0	0	0	0	0	0	0	0	0	0	0	0	0	0	0	0	0	0	0	0	0	0	0.000152906	0	0	0	0	0	0	0	0	0	0
k__Bacteria|p__Proteobacteria|c__Betaproteobacteria|o__Burkholderiales|f__Burkholderiaceae|g__Lautropia|s__Lautropia_mirabilis	0	0.0345552	0.00208903	0.00590615	0	0	0	0.00848635	0	0	0.0709838	0	0	0	0	0	0	0	0	0	0	0	0	0.0058605	0	0.0070333	0.0155854	0.00967301	0	0	0	0	0	0	0	0.00344737	0.00545791	0	0.00398229	0.0178745	0	0.00908908	0.0115116	0.00559367	0	0.00602583	0	0.0492793	0
k__Bacteria|p__Proteobacteria|c__Betaproteobacteria|o__Burkholderiales|f__Burkholderiales_noname|g__Thiomonas|s__Thiomonas_unclassified	0	0	0	0	0	0	0	0	0	0	0	0	0	0.00225512	0	0	0	0	0	0	0	0	0	0	0	0	0	0	0	0	0	0	0	0	0	0	0	0	0	0	0	0	0	0	0	0	0	0	0
k__Bacteria|p__Proteobacteria|c__Betaproteobacteria|o__Burkholderiales|f__Comamonadaceae|g__Alicycliphilus|s__Alicycliphilus_unclassified	0	0	0	0	0	0	0	0	0	0	0	0.003072	0	0.00295227	0	0	0.000217288	0	0	0	0	0	0	0	0	0	0	0	0	0	0	0	0	0	0	0	0	0	0	0	0	0	0	0	0	0	0.000778861	0	0
k__Bacteria|p__Proteobacteria|c__Betaproteobacteria|o__Burkholderiales|f__Comamonadaceae|g__Comamonas|s__Comamonas_unclassified	0	0	3.53988e-05	0	0	0	0	0	0	0	0	0	0	0	0	0	0.000124595	0	0	0	0	0	0	0	0	0	0	0	0	0	0	0	0	0	0	0	0	0	0	0	0	0	0	0	0	0	0	0	0
k__Bacteria|p__Proteobacteria|c__Betaproteobacteria|o__Burkholderiales|f__Sutterellaceae|g__Sutterella|s__Sutterella_wadsworthensis	0	0	0	0	0	0	0	0	0.000154409	0	0	0	0	0	0	0	0	0	0	0	0	0	0	0	0	0	0	0	0	0	0	0	0	0	0	0	0	0	0	0	0	0	0	0	0	0	0	0	0
k__Bacteria|p__Proteobacteria|c__Betaproteobacteria|o__Neisseriales|f__Neisseriaceae|g__Eikenella|s__Eikenella_corrodens	0	0	0.000165362	0.000965184	0	0	0	0.0020966	0	0.00295509	2.05204e-05	0	0	0.000153808	0	0.00198653	0	0	0.000591381	0	0	0.000817624	0	0.000923633	0.000877146	0	2.96709e-05	0.000411161	0	0	0.000557271	0.000900963	0	0	0.000234445	9.90203e-05	0	0	0.000671981	0.00130903	0	0.00097307	0.000122659	0.000167095	3.16116e-05	0	0.000568182	0.000417004	0
k__Bacteria|p__Proteobacteria|c__Betaproteobacteria|o__Neisseriales|f__Neisseriaceae|g__Kingella|s__Kingella_kingae	0	0	0	0	0	0	0	0	0	0	0	0	0	0	0	0	0	0	0	0	0	0	0	0	0	0	0	0	0	0	0	0	0	0	0	0	0	0	7.50446e-05	0	0	0	0	3.10548e-06	0	0	0	0	0
k__Bacteria|p__Proteobacteria|c__Betaproteobacteria|o__Neisseriales|f__Neisseriaceae|g__Kingella|s__Kingella_oralis	0	0	0	0	0	0	0	0	0	0	0	0	0	0	0	0	0	0	0	0	0	0	0	0	0	0	0	0	0	0	0	0	0	0	0	0	0	0	0	0	0	0	0	0	0	0	0	0	0
k__Bacteria|p__Proteobacteria|c__Betaproteobacteria|o__Neisseriales|f__Neisseriaceae|g__Kingella|s__Kingella_unclassified	0.0217372	0.00137595	0.00235086	0.000123426	0.00518923	0.00024879	0.000428486	0	0	0.0036687	0	0	0	0.00117876	0.000153525	0	0.000521352	0.00167885	0.00031221	0	0	0.00036765	0	0.000891157	0.00384315	0.00038756	0.000342719	0.000145282	0	0	0.00676732	0.000490327	0.000432164	0.000592318	0	0.000272506	0.000292395	0.000267372	0.00216925	0.00289437	0.00105525	0.00283095	0.000657576	0.000567001	8.67318e-05	0	0	0.000533857	0
k__Bacteria|p__Proteobacteria|c__Betaproteobacteria|o__Neisseriales|f__Neisseriaceae|g__Neisseria|s__Neisseria_flavescens	0	0.0118141	0.00623832	0	0.00933494	0	0.000681724	0.00421445	0.00171939	0.00482514	0.000383381	0.0003234	0.0292536	0.0130259	0	0.01207	0.0011998	0	0.00486411	0.0171949	0	0.0107428	0.0106204	0.00651152	0.00664207	0.00626239	0.00574111	0.000568532	0	0.00498553	0.0247956	0.0035476	0	0	0.0122477	0.00715181	0.00326216	0.000141302	0.055139	0.0137087	0.00469722	0.0350534	0.00800783	0.00671976	0.00124766	0.00474059	0.0191752	0.00760529	0
k__Bacteria|p__Proteobacteria|c__Betaproteobacteria|o__Neisseriales|f__Neisseriaceae|g__Neisseria|s__Neisseria_gonorrhoeae	0	0.000276835	0	0	0	0	8.31077e-05	0	0	0	0	0	0	0	0	0	4.52433e-05	0	6.64789e-05	0	0	7.63009e-05	0	0	9.29002e-05	0	0	0	0	0	0	0	0	0	0	2.41537e-05	0	0.000516405	0.000621985	0	0	0.000216744	0	2.33412e-05	0	0	0	0	0
k__Bacteria|p__Proteobacteria|c__Betaproteobacteria|o__Neisseriales|f__Neisseriaceae|g__Neisseria|s__Neisseria_lactamica	0	0	0.000171278	0	0	0	0.000347787	0	0	2.78707e-05	0	0	0	0	0	0	0	0	0	0	0	0	0	0	0	0	0	0	0	0	0	0	0	0	0	4.48999e-05	0	0.000194015	0.000209441	0.00010164	0	0	3.70196e-05	6.01061e-06	0	0	0	0	0
k__Bacteria|p__Proteobacteria|c__Betaproteobacteria|o__Neisseriales|f__Neisseriaceae|g__Neisseria|s__Neisseria_meningitidis	0	0.000166995	0	0	0.000362221	0	0.00076724	0	5.07328e-05	0.00128757	8.10806e-06	0.0003826	0.000521854	0	0	0.00468107	0	0.00421194	3.87626e-05	9.53225e-05	0.000199374	9.53761e-05	0.000320843	0.000373971	0.00227135	0	5.01197e-05	0	0.00285765	0.000189632	0.000401062	0.00140316	0	0	0	0.00011696	0.000218207	0.000770648	0.000571083	0	0.000339544	0.000269436	0.000124878	2.06364e-05	0.000313115	0	0.000652252	0	0
k__Bacteria|p__Proteobacteria|c__Betaproteobacteria|o__Neisseriales|f__Neisseriaceae|g__Neisseria|s__Neisseria_sicca	0	0	0	0	0.00876618	4.32852e-05	0.0028631	0.000479006	0.00116063	0.0547966	0.00285504	0.0001907	0.00397671	0.000662721	0	0.0111623	0.00383144	0.00512961	0.0158631	0	0.0173372	0.0026375	0.00581962	0	0.029591	0.000587704	0.000514629	0.00288145	0.00364408	0.0060035	0.0161378	0.00810736	0	0	0.00149229	0.00369091	0.00503305	0.00459503	0.00995769	0.00476861	0.000634437	0.0238629	0.000512423	0.000148562	0.000284504	0.00172632	0.0180637	0.000729682	0
k__Bacteria|p__Proteobacteria|c__Betaproteobacteria|o__Neisseriales|f__Neisseriaceae|g__Neisseria|s__Neisseria_sp_GT4A_CT1	0	0	0	0	0	0	0	0	0	0	0	0	0	0	0	0	0	0	0	0	0	0	0	0.0315363	0	0	0	0	0	0	0	0	0	0	0	0	0	0	0	0	0	0	0.00923724	0	0	0	0	0	0
k__Bacteria|p__Proteobacteria|c__Betaproteobacteria|o__Neisseriales|f__Neisseriaceae|g__Neisseria|s__Neisseria_sp_oral_taxon_014	0	0	0	0	0	0	0	0	0	0	0.000884078	0	0	0	0	0	0	0	0	0	0	0	0	0.0131003	0	0	0	0	0	0	0.0324001	0	0	0	0	0	0	0	0	0.024854	0	0	0	0.00688124	0	0.00580303	0	0.00325345	0
k__Bacteria|p__Proteobacteria|c__Betaproteobacteria|o__Neisseriales|f__Neisseriaceae|g__Neisseria|s__Neisseria_unclassified	0.0286031	0.227552	0.0126549	0.0027288	0.0885108	0.000654488	0.0157555	0.00871508	0.0198458	0.147915	0.114065	0.0021344	0.0696612	0.0975919	0	0.028354	0.0189904	0.0188294	0.0517393	0.00833501	0.0166011	0.0450247	0.0109199	0.0280271	0.110431	0.0615102	0.0704324	0.00812146	0.0170203	0.026783	0.0176166	0.0348566	0.000266701	0.00120035	0.0372081	0.0621408	0.0221406	0.0412001	0.0407529	0.0191544	0.000220744	0.0728309	0.0192697	0	0.00119954	0.00444683	0.0342165	0.0132062	0.000590661
k__Bacteria|p__Proteobacteria|c__Epsilonproteobacteria|o__Campylobacterales|f__Campylobacteraceae|g__Campylobacter|s__Campylobacter_concisus	0	0	0	0	0	0	0	0.0204294	0	0	0	0	0	0	0	0	0	0	0	0	0	0	0	0	0	0	0	0	0	0	0	0	0	0	0	0	0	0	0	0	0	0	0	0	0	0	0	0	0
k__Bacteria|p__Proteobacteria|c__Epsilonproteobacteria|o__Campylobacterales|f__Campylobacteraceae|g__Campylobacter|s__Campylobacter_showae	0	0	0.000134074	0	0	0.0031023	3.61338e-05	0.00531409	0.000187159	0.000319611	0	0	0	0.000469758	0	0	0.000324628	0	0.000341232	0	0	0.00115275	0.000142652	0.000721721	0	0	0	0.00216693	0	0	0.00533538	5.80585e-05	0	0	0.000118478	0.000141014	4.13509e-05	0	0.00187119	0.000493694	0	0.00173142	0.000478127	0.000140247	4.22155e-05	7.04541e-05	0.000525141	7.45617e-05	0.000118943
k__Bacteria|p__Proteobacteria|c__Epsilonproteobacteria|o__Campylobacterales|f__Helicobacteraceae|g__Helicobacter|s__Helicobacter_pylori	0	0	0	0	0	0	0	0	0	0	0	0	0	0	0	0	0	0	0	0	0	0	0	0	0	0	0	0	0	0	0	0	0	0	0	0	0	0	0	0.0102932	0.0208832	0	0	0	0	0	0	0	0
k__Bacteria|p__Proteobacteria|c__Gammaproteobacteria|o__Enterobacteriales|f__Enterobacteriaceae|g__Escherichia|s__Escherichia_coli	0	0	0	0	0	0	0	0	0	0	0	0	0	0	0	0	0	0	0	0.00024892	0	0	0	0	0	0	0	0	0	0	0	0	0	0	0	0	0	0	0	0	0	0	0	0	0	0	0	0	0
k__Bacteria|p__Proteobacteria|c__Gammaproteobacteria|o__Enterobacteriales|f__Enterobacteriaceae|g__Escherichia|s__Escherichia_unclassified	0	0.00052352	0	0	0	0.000136168	0	0	0	0	0	0	0	0.000453192	0	0	0	0.00170019	0	0.00018694	0.00026196	0	0	0	0	0	0	0	0	0	0.000388141	0	0	0	0	0	0.000121924	0	0	0	0	0	0	0	0	0	0	0	0
k__Bacteria|p__Proteobacteria|c__Gammaproteobacteria|o__Pasteurellales|f__Pasteurellaceae|g__Actinobacillus|s__Actinobacillus_unclassified	0.0160106	0.0121881	0.00920941	0.00869878	0	0.0043695	0.0614217	0.00174324	0.000195899	0.00194624	0.000317215	0.0040123	0.00226582	0.0200465	0.000387378	0.00833026	0.0105929	0	0.00629069	0.00351882	0.0165098	0.00733593	0.00144705	0.00532647	0.000503443	0.00851449	0.00464961	0.00702127	0.00328689	0.00662051	0.00587433	0.00425085	0.00331856	0.00267769	0.00992044	0.00572634	0.000720701	0.00204377	0.0257015	0.00941906	0.00146875	0.00182971	0.0173506	0.0316508	0.00591677	0.0017744	0.00158377	0.00154395	0
k__Bacteria|p__Proteobacteria|c__Gammaproteobacteria|o__Pasteurellales|f__Pasteurellaceae|g__Aggregatibacter|s__Aggregatibacter_actinomycetemcomitans	0	0	0	0	0	0	0	0	0	0	0	0	0	0	0	0	0	0	0	0	0	0	0	0	0	0	0	0	0	0	0	0	0	0	0	0	0	0	0	0	0	0	0	0	0	0	0	0	0
k__Bacteria|p__Proteobacteria|c__Gammaproteobacteria|o__Pasteurellales|f__Pasteurellaceae|g__Aggregatibacter|s__Aggregatibacter_aphrophilus	0	0.00939951	0.000103489	0.000963265	0	0	0.000241093	0	0	3.16803e-05	0.0029175	0	0.0040382	0.000562625	0	0.000957872	0	0	0	0	0	0.00279793	0.000115023	4.34686e-05	0	0.000411012	0.000101944	0.00140254	0	0	0.0020895	0	0	0	0	0.00273769	0	0	0.0050632	0.00145821	9.52207e-05	0.000671715	0.000565481	9.38656e-05	0	0.000254718	0	0.000706432	0
k__Bacteria|p__Proteobacteria|c__Gammaproteobacteria|o__Pasteurellales|f__Pasteurellaceae|g__Aggregatibacter|s__Aggregatibacter_sp_oral_taxon_458	0	0	0	0.0167972	0	0	0	0	0	0	0	0	0	0	0	0	0	0	0	0	0	0	0	0	0	0	0	0	0	0	0.0475818	0	0	0	0	0	0	0	0	0	0	0.0356852	0	0	0	0	0	0	0
k__Bacteria|p__Proteobacteria|c__Gammaproteobacteria|o__Pasteurellales|f__Pasteurellaceae|g__Aggregatibacter|s__Aggregatibacter_unclassified	0.00328182	2.4973e-05	0.000475628	0	0.00502918	0.000205605	0.000859883	0.0024964	0.00060789	0.00117518	0	0	0.0131043	0.000257418	0.000274016	0.0088943	0.000677847	0	0.00232375	0.000263439	0.00173498	0.00366977	0	0.00358783	0.000648099	0	0	0.000847106	0	0.000546491	0	0.00587045	0	9.3566e-05	0.0128622	0.00119706	0.00034378	0.00018219	0.000194251	0.00456533	0.00284127	0	0.0018538	0.00178235	0.0030108	0.00409276	0.00376649	0	0.00691246
k__Bacteria|p__Proteobacteria|c__Gammaproteobacteria|o__Pasteurellales|f__Pasteurellaceae|g__Haemophilus|s__Haemophilus_haemolyticus	0	0	0	0	0	0	0	0	0	0	0	0	0	0	0	0	0	0	0	0	0	0	0	0	0	0	0	0	0	0	0	0	0	0	0	0	0	0	0	0	0	0	0	0.0528052	0	0	0	0	0
k__Bacteria|p__Proteobacteria|c__Gammaproteobacteria|o__Pasteurellales|f__Pasteurellaceae|g__Haemophilus|s__Haemophilus_influenzae	0	0	0	0	0	4.58903e-05	0.000589181	0.000102174	0	0	4.95492e-05	0	0	0	0.00150111	0.00424962	0	0	0	0.00228874	0	0	0.000125834	0	0	0	0.00144375	7.75775e-05	0	0	0	0	0	0	0	0.0177891	0	0	0.124774	0	0	0	0	0.0977677	0	0	0	2.66578e-05	0.00165203
k__Bacteria|p__Proteobacteria|c__Gammaproteobacteria|o__Pasteurellales|f__Pasteurellaceae|g__Haemophilus|s__Haemophilus_parahaemolyticus	0	0	0	0	0	0	0	0	0	0	0	0	0	0	0	0	0	0	0	0	0	0	0	0	0	0	0	0	0	0	0	0	0	0	0	0	0	0	0	0	0	0	0	0.00216131	0	0	0	0	0
k__Bacteria|p__Proteobacteria|c__Gammaproteobacteria|o__Pasteurellales|f__Pasteurellaceae|g__Haemophilus|s__Haemophilus_parainfluenzae	0.171067	0.05896	0.127369	0.30121	0.139784	0.331029	0.0894857	0.0547548	0.314178	0.295881	0.508273	0.0318662	0.0779416	0.441225	0.0650396	0.232	0.199981	0.0542877	0.365328	0.073058	0.500601	0.305307	0.0698752	0.390942	0.406781	0.286456	0.238157	0.260512	0.0330444	0.162111	0.0323487	0.138578	0.341077	0.320642	0.0767778	0.419451	0.110545	0.0186013	0.0612931	0.255018	0.0726322	0.0704341	0.121445	0.124921	0.196263	0.337004	0.349391	0.337732	0.0464248
k__Bacteria|p__Proteobacteria|c__Gammaproteobacteria|o__Pasteurellales|f__Pasteurellaceae|g__Haemophilus|s__Haemophilus_paraphrohaemolyticus	0	0	0	0	0	0	0.229559	0	0	0	0	0	0	0	0	0	0	0	0	0	0	0	0	0	0	0	0	0	0	0	0	0	0	0	0	0	0	0	0	0	0	0	0	0	0	0	0	0	0
k__Bacteria|p__Proteobacteria|c__Gammaproteobacteria|o__Pasteurellales|f__Pasteurellaceae|g__Haemophilus|s__Haemophilus_pittmaniae	0	0	0.00126122	0	0	0	0	0	0.0111202	0	0	0	0	0	0	0	0	0	0	0	0	0	0	0	0	0	0	0	0	0	0	0	0	0	0	0	0	0	0	0	0	0	0	0	0	0	0	0	0
k__Bacteria|p__Proteobacteria|c__Gammaproteobacteria|o__Pasteurellales|f__Pasteurellaceae|g__Haemophilus|s__Haemophilus_sputorum	0.0195857	0.00425283	0.000475427	0.00515307	0	0	0	0.00214829	0.00320541	0.0018913	6.30627e-05	0.0020061	0.00401656	0.0168594	0	0.00196182	0.000925632	0	0.000754666	0.0120692	0	0.00296017	0.00285715	0.00110507	0.00044458	0.0012154	0.00119926	0	0.000418814	0.00169898	0	0.00556415	0	0	0.0135816	0.0126038	0	7.76661e-05	0.0043878	0.0102453	0.00428744	0	0.0235874	0.0125036	0.000758979	0.0025508	0.000869067	0.000971406	0
k__Bacteria|p__Proteobacteria|c__Gammaproteobacteria|o__Pasteurellales|f__Pasteurellaceae|g__Pasteurella|s__Pasteurella_unclassified	0	0	0	0.000121911	0	0	0	0	0	0	0	0	0	0	0	0	0	0	0	0	0	0.000111941	0	0	0	0	0	0	0	0	0	0	0	0	0	0	0	0	0	0	0	0	0	0	0	0	0	0	0
k__Bacteria|p__Proteobacteria|c__Gammaproteobacteria|o__Pseudomonadales|f__Pseudomonadaceae|g__Pseudomonas|s__Pseudomonas_unclassified	0	0	0	0	0	0	0	0	0	0	0	0.0030267	0	0.00325557	0	0	0	0.00610695	0	0	0	0	0	0	0	0	0	0	0.00339941	0	0	0	0	0	0	0	0	0.000481831	0	0	0	0.000773754	0	0	0	0	0.000838898	0	0
k__Bacteria|p__Spirochaetes|c__Spirochaetia|o__Spirochaetales|f__Spirochaetaceae|g__Treponema|s__Treponema_denticola	0	0	2.52705e-05	0	0	0	0	0.000474454	0.00110849	0	0	0	0	0	0.000271205	0	0	0	0	0	0	0	8.64924e-05	0	0	0	0	0	0	0	0	0	0	0	0	0	0.000198849	0	1.98174e-05	0	0	0.000143787	0.000158064	0	0	0	0	0	0.000529974
k__Bacteria|p__Spirochaetes|c__Spirochaetia|o__Spirochaetales|f__Spirochaetaceae|g__Treponema|s__Treponema_socranskii	0	0	0	0	0	0	0	0	0.000181634	0	0	0	0	0	0	0	0	0	0	0	0	5.46154e-05	0	0.000315173	0	0	0	0	0	0	0	0	0	0	0	0	0	0	6.84053e-06	0	0	0.000200228	0.000356074	0	3.07113e-05	0	0	0	0
k__Bacteria|p__Spirochaetes|c__Spirochaetia|o__Spirochaetales|f__Spirochaetaceae|g__Treponema|s__Treponema_vincentii	0	0	0	0	0	0	0	0.000126251	7.12269e-05	0	0	0	0	0	0	0	0	0	0	0	0	0	0	0	0	0	0	0	0	0	0	0	0	0	0	0	0	0	9.35543e-06	0	0	4.77263e-05	3.86335e-05	0	0	0	0	0	3.29271e-05
k__Eukaryota|p__Ascomycota|c__Saccharomycetes|o__Saccharomycetales|f__Saccharomycetales_noname|g__Candida|s__Candida_unclassified	0	0.00439576	2.22621e-05	0	0	0	0	0	0	0	0	0	0	0	0	0	0	0	0	0	0	0	0	0	0	0	0	0	0	0	0.000105905	0	0	0	0	0	0	0	0	0	0	0	0	0	0	0	0	0	0
k__Viruses|p__Viruses_noname|c__Viruses_noname|o__Caudovirales|f__Myoviridae|g__Hpunalikevirus|s__Haemophilus_phage_HP1	0	0	0	0	0	0	0	0	0	0.0346414	0	0	0	0	0.00819337	0	0	0	0.00819559	0	0	0.0277166	0	0.0244898	0.100701	0	0	0	0	0	0	0	0	0	0	0	0	0	0	0	0	0	0	0	0	0	0	0	0
k__Viruses|p__Viruses_noname|c__Viruses_noname|o__Caudovirales|f__Myoviridae|g__Myoviridae_noname|s__Haemophilus_phage_Aaphi23	0	0	0	0	0	0	0	0	0	0	0	0	0	0	0	0	0	0	0	0	0	0	0	0	0	0	0	0	0	0	0	0	0	0	0	0	0	0	0	0	0	0	0	0	0	0	0	0	0
k__Viruses|p__Viruses_noname|c__Viruses_noname|o__Caudovirales|f__Myoviridae|g__Myoviridae_noname|s__Streptococcus_phage_EJ_1	0	0	0.526697	0.139038	0	0	0.0491918	0	0	0.152629	0.0384754	0.176532	0	0	0.443933	0	0.177627	0	0.0641246	0	0	0.0456997	0.0951239	0	0	0.166303	0.147293	0.0493869	0	0	0	0	0	0	0	0	0	0	0	0	0.0664678	0	0.00899707	0.0365455	0.281124	0.248347	0.0607753	0.107691	0.0725276
k__Viruses|p__Viruses_noname|c__Viruses_noname|o__Caudovirales|f__Podoviridae|g__Podoviridae_noname|s__Actinomyces_phage_Av_1	0	0	0	0	0	0	0	0	0	0	0	0	0	0	0	0	0	0	0	0	0	0	0	0	0	0	0	0	0	0	0	0	0	0	0	0	0	0	0	0	0	0	0	0	0	0	0	0	0
k__Viruses|p__Viruses_noname|c__Viruses_noname|o__Caudovirales|f__Podoviridae|g__Podoviridae_noname|s__Streptococcus_phage_Cp_1	0	0.0282036	0	0.0600183	0	0	0	0	0	0	0	0	0	0	0	0	0	0	0	0	0	0	0	0	0	0	0	0	0	0	0	0	0	0	0	0	0	0	0	0	0	0	0	0	0	0	0	0	0
k__Viruses|p__Viruses_noname|c__Viruses_noname|o__Caudovirales|f__Siphoviridae|g__C2likevirus|s__C2likevirus_unclassified	0	0	4.13153e-05	0	0	0	0	0	0	0	0	0	0	0	4.88992e-05	0	0	0	0	0	0	0	0	4.38721e-05	0	0	0	0	0	0	0	0	0	0	0	0	4.35806e-05	0	0	0	0	0	0	0	0.0046256	0	0	0	0
k__Viruses|p__Viruses_noname|c__Viruses_noname|o__Caudovirales|f__Siphoviridae|g__Siphoviridae_noname|s__Lactococcus_phage_BM13	0	0	0	0	0	0	0	0	0	0	0	0	0	0	0	0	0	0	0	0	0	0	0	0	0	0	0	0	0	0	0	0	0	0	0	0	0	0	0	0	0	0	0	0	0.0107065	0	0	0	0
k__Viruses|p__Viruses_noname|c__Viruses_noname|o__Caudovirales|f__Siphoviridae|g__Siphoviridae_noname|s__Propionibacterium_phage_P100_A	0	0	0	0	0	0	0	0	0	0	0	0	0	0	0	0	0	0	0	0	0	0	0	0	0	0	0	0	0	0	0	0	0	0	0	0	0	0	0	0	0	0	0	0	0	0	0	0	0
k__Viruses|p__Viruses_noname|c__Viruses_noname|o__Caudovirales|f__Siphoviridae|g__Siphoviridae_noname|s__Propionibacterium_phage_P104A	0	0	0	0	0	0	0	0	0	0	0	0	0	0	0	0	0	0	0	0	0	0	0	0	0	0	0	0	0	0	0	0	0	0	0	0	0	0	0	0	0	0	0	0	0	0	0	0	0
k__Viruses|p__Viruses_noname|c__Viruses_noname|o__Caudovirales|f__Siphoviridae|g__Siphoviridae_noname|s__Propionibacterium_phage_PAD20	0	0	0.000393298	0	0	0	0	0.00148811	0	0	0	0	0	0	0	0	0	0	0	0	0	0	0	0	0	0	0	0	0	0	0	0	0	0	0	0	0	0	0	0	0	0	0	0	0	0	0	0	0
k__Viruses|p__Viruses_noname|c__Viruses_noname|o__Caudovirales|f__Siphoviridae|g__Siphoviridae_noname|s__Propionibacterium_phage_PAS50	0	0	0	0	0	0	0	0	0	0	0	0	0	0	0	0	0	0	0	0.00496578	0	0	0	0	0	0	0	0	0	0	0	0	0	0	0	0	0	0	0	0	0	0	0	0	0	0	0	0	0
k__Viruses|p__Viruses_noname|c__Viruses_noname|o__Caudovirales|f__Siphoviridae|g__Siphoviridae_noname|s__Propionibacterium_phage_PHL060L00	0	0	0	0	0	0	0	0	0	0	0	0	0	0	0	0	0	0	0	0	0	0	0	0	0	0	0	0	0	0	0	0	0	0	0	0	0	0	0	0	0	0	0	0	0	0	0	0	0
k__Viruses|p__Viruses_noname|c__Viruses_noname|o__Caudovirales|f__Siphoviridae|g__Siphoviridae_noname|s__Staphylococcus_phage_PVL	0	0	0	0	0	0	0	0	0	0	0	0	0	0.00416447	0	0	0	0	0	0	0	0	0	0	0	0	0	0	0	0	0	0	0	0	0	0	0	0	0	0	0	0	0	0	0	0	0	0	0
k__Viruses|p__Viruses_noname|c__Viruses_noname|o__Caudovirales|f__Siphoviridae|g__Siphoviridae_noname|s__Streptococcus_phage_Dp_1	0	0	0	0	0	0	0	0	0	0	0	0	0	0	0	0	0	0	0	0	0	0	0	0	0	0	0	0	0	0	0	0	0	0	0	0	0	0	0	0	0	0	0.259712	0	0	0	0	0	0
k__Viruses|p__Viruses_noname|c__Viruses_noname|o__Caudovirales|f__Siphoviridae|g__Siphoviridae_noname|s__Streptococcus_phage_MM1	0	0	0	0	0	0	0	0	0	0	0	0.0471265	0	0	0	0	0	0	0	0	0	0.0224686	0	0	0	0	0	0	0	0	0	0	0	0	0	0	0	0	0	0	0	0	0.00439272	0.0177441	0	0.0107057	0	0	0
k__Viruses|p__Viruses_noname|c__Viruses_noname|o__Caudovirales|f__Siphoviridae|g__Siphoviridae_noname|s__Streptococcus_phage_PH10	0	0	0	0	0	0	0.165125	0	0	0	0	0	0	0	0	0	0	0	0.0441826	0	0	0	0	0	0	0	0	0.0126145	0	0	0	0	0	0	0	0	0	0.00633255	0.0107961	0	0	0	0	0.0874396	0	0.0109311	0	0	0
k__Viruses|p__Viruses_noname|c__Viruses_noname|o__Caudovirales|f__Siphoviridae|g__Siphoviridae_noname|s__Streptococcus_phage_SM1	0	0	0	0.0304321	0	0	0	0	0	0	0	0	0	0	0	0	0	0	0	0	0	0	0	0	0	0	0	0	0	0	0	0	0	0	0	0.00856837	0	0	0	0	0	0	0	0	0	0	0	0	0
k__Viruses|p__Viruses_noname|c__Viruses_noname|o__Herpesvirales|f__Herpesviridae|g__Lymphocryptovirus|s__Human_herpesvirus_4	0	0	0	0	0	0	0	0	0	0	0	0	0	0	0	0	0	0	0	0	0	0	0	0	0	0	0	0	0	0	0	0	0	0	0	0	0	0	0	0	0	0	0	0	0	0	0	0	0
k__Viruses|p__Viruses_noname|c__Viruses_noname|o__Herpesvirales|f__Herpesviridae|g__Roseolovirus|s__Human_herpesvirus_7	0	0.0148738	0	0	0	0	0	0.00106838	0.0017214	0	0	0	0	0	0	0	0	0	0	0	0.00157546	0.000827463	0	0	0	0.00111678	0	0	0	0	0.00988653	0	0	0	0.00346833	0	0.0010958	0	0	0	0	0	0	0	0.00062633	0.000411183	0	0.000632872	0
k__Viruses|p__Viruses_noname|c__Viruses_noname|o__Viruses_noname|f__Flaviviridae|g__Pestivirus|s__Pestivirus_Giraffe_1	0	0	0	0	0	0	0	0	0	0	0	0	0	0	0	0	0	0	0	0	0	0	0	0	0	0	0	0	0	0	0	0	0	0	0	0	0	0	0	0	0	0	0	0	0	0	0	0	0
k__Viruses|p__Viruses_noname|c__Viruses_noname|o__Viruses_noname|f__Potyviridae|g__Potyvirus|s__Dasheen_mosaic_virus	0	0.000393985	0	0	0.00133785	0	0	0.000109863	0	0	0	0	0	0	0	0.000686441	0	0	0	0	0	0	0	0	0	0	0	0	0	0	0	0	0	0.000125589	0.000152645	0	0	0.000100916	0	0	0.000401051	0	0	0	0	5.81095e-05	0	0	0
k__Viruses|p__Viruses_noname|c__Viruses_noname|o__Viruses_noname|f__Retroviridae|g__Alpharetrovirus|s__Fujinami_sarcoma_virus	0	0	0	0	0	0	0	0	0	0	0	0	0	0	0	0	0	0	0	0	0	0	0	0	0	0	0	0	0	0	0	0	0	0	0	0	0	0	0	0	0	0	0	0	0	0	0	0	0
k__Viruses|p__Viruses_noname|c__Viruses_noname|o__Viruses_noname|f__Retroviridae|g__Gammaretrovirus|s__Abelson_murine_leukemia_virus	0	0	0	0	0	0	0	0	0	0	0	0	0	0	0	0	0	0	0	0	0	0	0	0	0	0	0	0	0	0	0	0	0	0	0	0	0	0	0	0	0	0	0	0	0	0	0	0	0
k__Viruses|p__Viruses_noname|c__Viruses_noname|o__Viruses_noname|f__Retroviridae|g__Gammaretrovirus|s__Porcine_type_C_oncovirus	0.0359504	0	0	0	0	0	0	0	0	0	0	0	0	0	0	0	0	0	0	0	0	0	0	0	0	0	0	0	0	0	0	0	0	0	0	9.70159e-05	0	0.000251037	0	0	0	0	0	0	0	0	0	0	0
k__Viruses|p__Viruses_noname|c__Viruses_noname|o__Viruses_noname|f__Retroviridae|g__Gammaretrovirus|s__Woolly_monkey_sarcoma_virus	0	0	0	0	0	0	0	0	0	0	0	0	0	0	0	0	0	0	0	0	0	0	0	0	0	0	0	0	0	0	0	0	0	0	0	0	0	0	0	0	0	0	0	0	0	0	0	0	0
k__Viruses|p__Viruses_noname|c__Viruses_noname|o__Viruses_noname|f__Retroviridae|g__Retroviridae_noname|s__Avian_endogenous_retrovirus_EAV_HP	0	0	0	0	0	0	0	0	0.00266855	0	0	0	0	0	0	0	0	0	0	0	0	0	0	0	0	0	0	0	0	0	0	0	0	0	0	0	0	0	0	0	0	0	0	0	0	0	0	0	0
k__Viruses|p__Viruses_noname|c__Viruses_noname|o__Viruses_noname|f__Retroviridae|g__Retroviridae_noname|s__Human_endogenous_retrovirus_K	0	0	0	0	0	0	0	0	0	0	0	0	0	0	0	0	0	0	0	0	0	0	0	0	0	0	0	0	0	0	0	0	0	0	0	0	0	0	0	0	0	0	0	7.38303e-05	0	0	0	0	0
k__Viruses|p__Viruses_noname|c__Viruses_noname|o__Viruses_noname|f__Viruses_noname|g__Viruses_noname|s__Saccharomyces_cerevisiae_killer_virus_M1	0.00644512	0.0087827	0	0	0.0372844	0.00171347	0.00225354	0.00367343	0.00333671	0.000459164	0.00306995	0.0026507	0	0.00190072	0.000573938	0	0.00341783	0.00713104	0	0	0.00109881	0.000318456	0.0015933	0.000514564	0.00153235	0.0013054	0.000698068	0	0.00396941	0.00318053	0	0.00702065	0	0.00419996	0.00510623	0.000217384	0.00153424	0.00225031	0.00106793	0	0.0111768	0	0	0.00043056	0.00558335	0.00194431	0	0.000308268	0.00378793
[truncated: 86 more columns]
