# Supplementary material for: A Bayesian method for detecting pairwise associations in compositional data
Source: PLoS Comput Biol. 2017 Nov 15;13(11):e1005852. doi: 10.1371/journal.pcbi.1005852 (PMC5706738; doi:10.1371/journal.pcbi.1005852)
Supplement: S3 Data — The taxonomic profiles from the Human Microbiome Project data as processed with MetaPhlAn version 2.0_beta1 [24]. (ZIP) [file pcbi.1005852.s006.zip › S3_data/Posterior_fornix_data.txt]

SN	700014562	700014837	700015181	700015250	700015415	700015981	700016142	700016610	700033153	700013715	700015113	700015857	700015922	700016456	700016542	700016765	700016960	700021306	700021824	700021876	700021902	700023113	700023267	700023337	700023578	700023634	700023720	700023788	700023845	700023872	700023919	700024024	700024233	700024318	700024437	700024449	700024509	700024615	700024673	700024711	700024752	700024866	700024930	700024998	700032222	700032338	700032944	700033435	700033502
k__Archaea|p__Euryarchaeota|c__Methanobacteria|o__Methanobacteriales|f__Methanobacteriaceae|g__Methanobrevibacter|s__Methanobrevibacter_smithii	0	0.00096276	0.000469754	0	0.00144332	0	0	0.000851504	0.0003029	0	0	0	0	0	0	0	0	0.000340223	0.00470201	0	0	0	0	0	0.0126851	0.0099452	0	0	0	0	0	0	0	9.64e-05	0	0	0	0	0	0	0	0.0011963	0	0.000261823	0	0	0	0	0
k__Archaea|p__Euryarchaeota|c__Methanobacteria|o__Methanobacteriales|f__Methanobacteriaceae|g__Methanobrevibacter|s__Methanobrevibacter_unclassified	0	0	0.00018694	0	4.61037e-05	0	0	0	9.61e-05	0	0	0	0	0	0	0	0	3.16021e-05	0	0	0	0	0	0	0	0	0	0	0	0	0	0	0	0	0	0	0	0	0	0	0	0	0	8.08071e-05	0	0	0	0	0
k__Bacteria|p__Actinobacteria|c__Actinobacteria|o__Actinomycetales|f__Actinomycetaceae|g__Actinomyces|s__Actinomyces_graevenitzii	0	0	0	0	0	0	0	0	0	0	0	0	0	0	0	0	0	0	0	0	0	0	0	0	0	0	0	0	0	0	0	0	0	0	0	0	0	0	0	0	0	0	0	0	0	0	0	0	0
k__Bacteria|p__Actinobacteria|c__Actinobacteria|o__Actinomycetales|f__Corynebacteriaceae|g__Corynebacterium|s__Corynebacterium_matruchotii	0	0	0	0	0	0	0	0	0	0	0	0	0	0	0	0	0	0	0	0	0	0	0	0	0	0	0	0	0	0	0	0	0	0	0	0	0	0	0	0	0	0	0	0	0	0	0	0	0
k__Bacteria|p__Actinobacteria|c__Actinobacteria|o__Actinomycetales|f__Micrococcaceae|g__Rothia|s__Rothia_dentocariosa	0	0	0	0	0	0	0	0	0	0	0	0	0	0	0	0	0	2.79019e-05	0	0	0	0	0	0	0	0	0	0	0	0	0	0	0	0	0	0	0	0	0	0	0	0	0	0	0	0	0	0	0
k__Bacteria|p__Actinobacteria|c__Actinobacteria|o__Actinomycetales|f__Micrococcaceae|g__Rothia|s__Rothia_mucilaginosa	0	0	0	0	0	0	0	0	0	0.000256712	0	0	0	0	0	0	0	0	0	0	0	0	0	0	0	0	1.2e-06	0	0	1.13292e-05	0	0	0	0	0	0	0	0	0	0	0	0	0	0	0	0	0	0	0
k__Bacteria|p__Actinobacteria|c__Actinobacteria|o__Actinomycetales|f__Propionibacteriaceae|g__Propionibacterium|s__Propionibacterium_acnes	0	0	0	0	0	0	0.000367571	0	0	0	0	0	0	0	0	0	0	0	0	9.41e-05	0	0	0	0	0.000254953	0	0	0	0	1.36351e-05	0.000300226	0	0	0	0	0	8.31e-05	0	0	0	0	0	0	0	0	0	0	0	0
k__Bacteria|p__Actinobacteria|c__Actinobacteria|o__Bifidobacteriales|f__Bifidobacteriaceae|g__Bifidobacterium|s__Bifidobacterium_adolescentis	0	0.000279417	0.00722874	0.0027048	0.00255221	9.27e-05	0	0.00249435	0	0.00261842	1.14e-05	0	0	0.0052622	0.000564941	0	0.0001938	0.00181792	0	0	0	0.000301	0.0001555	0.00489212	0.00196741	0.008455	0.0007352	0.0161181	0	0	0	0.0001938	0.0125418	0.0008858	0.0001225	0	0.0005325	0	0	4.4e-06	0	0	0	0.000408536	0.00221367	8.72e-05	0	0	0.0004302
k__Bacteria|p__Actinobacteria|c__Actinobacteria|o__Bifidobacteriales|f__Bifidobacteriaceae|g__Bifidobacterium|s__Bifidobacterium_angulatum	0	0	0	0	0	0	0	0	0	0	0	0	0	0	0	0	0	0	0	0	0	0	0	0.0038798	0	0	0	0	0	0	0	0	0	0	0	0	0	0	0	0	0	0	0	0	0	0	0	0	0
k__Bacteria|p__Actinobacteria|c__Actinobacteria|o__Bifidobacteriales|f__Bifidobacteriaceae|g__Bifidobacterium|s__Bifidobacterium_bifidum	0	0	0	0	0	0	0	0	0	0	0	0.0010978	0	0	0.000111841	0	0	0.000119008	0	0	0	0	0.0003039	0.00365985	0.00109373	0	0	0	0	0	0	0	0	0	0	0.000147405	0	0	0	0	0	0	0	0	0.000593393	0	0	0	0.0001359
k__Bacteria|p__Actinobacteria|c__Actinobacteria|o__Bifidobacteriales|f__Bifidobacteriaceae|g__Bifidobacterium|s__Bifidobacterium_breve	0	0	0	0	0	0	0	0	0	0	0	0.0002705	0	0	0	0	0	0	0	0	0	0	0	0	0	0	0	0	0	0	0	0	0	0	0	0	0	0	0	0	0	0	0	0	0	0	0	0	0
k__Bacteria|p__Actinobacteria|c__Actinobacteria|o__Bifidobacteriales|f__Bifidobacteriaceae|g__Bifidobacterium|s__Bifidobacterium_longum	0	0	0.00134675	0	0.000892072	0	0.000412748	0.000702163	0	0.00243591	0	0.00562219	0.0007956	8.46e-05	6.75473e-05	0	0	0.00527326	0.000218519	0	0.00351777	0	2.69e-05	0.00272102	0.00158253	0.0008063	0	0.0005875	0.0001587	0	0.000495067	4.62e-05	0.000891321	0.0001515	0.0001693	0.000561821	0.0002975	0	0	0	0	0	0.000342049	0.000192617	0.110391	5.5e-06	0.0008503	0	0.0002355
k__Bacteria|p__Actinobacteria|c__Actinobacteria|o__Bifidobacteriales|f__Bifidobacteriaceae|g__Bifidobacterium|s__Bifidobacterium_pseudocatenulatum	0	0	0	0	0	0	0	0	0	0	0	0	0	0	0	0	0	0	0	0	0	0	0	0	0	0	0	0	0	0	0	0	0	0	0	0	0	0	0	0	0	0	0	0	0	0	0	0	0
k__Bacteria|p__Actinobacteria|c__Actinobacteria|o__Bifidobacteriales|f__Bifidobacteriaceae|g__Gardnerella|s__Gardnerella_vaginalis	0	0	0	0	0	0	0	0	0	0	0	0	0	0	0	0	0	0	0	0	0	0	0	0	0	0	0	0	0	0.000826828	0	0	0	0	0	0	0	0	0	0	0	0	0	0	0	0	0	0	0
k__Bacteria|p__Actinobacteria|c__Actinobacteria|o__Coriobacteriales|f__Coriobacteriaceae|g__Collinsella|s__Collinsella_aerofaciens	0	0	0	0	0	0	0	0	0	0	0	0	0	0	0	0	0	0	0	0	0	0	0	0.00403912	0	0	0	0	0	0	0	0	0	0.002362	0	0	0	0	0	0	0	0	0	0	0	0	0	0	0
k__Bacteria|p__Actinobacteria|c__Actinobacteria|o__Coriobacteriales|f__Coriobacteriaceae|g__Collinsella|s__Collinsella_tanakaei	0	0	0	0	0	0	0	0	0	0	0	0	0	0	0	0	0	0	0	0	0	0	0	0	0	0	0	0	0	0	0	0	0	0	0	0	0	0	0	0	0	0	0	0	0	0	0	0	0
k__Bacteria|p__Actinobacteria|c__Actinobacteria|o__Coriobacteriales|f__Coriobacteriaceae|g__Collinsella|s__Collinsella_unclassified	0	0.000109907	0	0.0006638	0.000939776	0	0	0.000664127	0.0003793	0.0020988	0.0002972	0	0	0.0001068	0.000159154	0.0046925	6.57e-05	0.00208374	0.00316437	0	0.000312104	0.0001955	7.8e-05	0	0.00158033	0.0052069	0.0002157	0	0.0002764	0.00157736	0.0021128	4.09e-05	0.00207418	0	0.004322	0.000336612	2.33e-05	0	0	0	5.31007e-05	0.0002952	0.000158869	0.00022972	0.000408686	2.4e-06	0.0004783	0	0.0002356
k__Bacteria|p__Actinobacteria|c__Actinobacteria|o__Coriobacteriales|f__Coriobacteriaceae|g__Eggerthella|s__Eggerthella_sp_1_3_56FAA	0	0	0	0	0	0	0	0	0	0	0	0	0	0	0	0	0	0	0	0	0	0	0	0	0	0	0	0	0	0	0	0	0	0	0	0	0	0	0	0	0	0	0	0	0	0	0	0	0
k__Bacteria|p__Actinobacteria|c__Actinobacteria|o__Coriobacteriales|f__Coriobacteriaceae|g__Eggerthella|s__Eggerthella_unclassified	0	0	0	0	2.88023e-05	4.23e-05	0	0	6.88e-05	0.000154707	7.5e-06	0.0003448	0.0003615	1.4e-06	0	5.80024e-06	0	7.50051e-06	0	0.0005018	4.95164e-05	0.0001769	0	6.8264e-06	0.000755656	7.74e-05	0.0002847	7.5e-06	1.89e-05	0.00402817	0.000143752	3.36e-05	6.10083e-05	0	9.7e-06	1.90007e-06	0.0005041	1.10004e-06	1.60053e-06	1.44e-05	0.00100951	4.60001e-06	0.000290827	0	0.000255014	0	0.000162	1.10003e-05	0
k__Bacteria|p__Actinobacteria|c__Actinobacteria|o__Coriobacteriales|f__Coriobacteriaceae|g__Gordonibacter|s__Gordonibacter_pamelaeae	0	0	0	0	0	0	0	0	0	0	0	0	0	0	0	0	0	0	0	0	0	0	0	0	0	0	0	0	0	0.00176484	0	0	0	0	0	0	0	0	0	0	0	0	0	0	0	0	0	0	0
k__Bacteria|p__Bacteroidetes|c__Bacteroidia|o__Bacteroidales|f__Bacteroidaceae|g__Bacteroides|s__Bacteroides_caccae	0.0804574	0.0434738	0	0.0599349	0.0133738	0	0	0.000922471	0	0.185233	0	0	0	0.01742	0.0192285	0.117912	4.96e-05	0.00848288	0.0437987	0.0307567	0.204835	0.0084171	0.024225	0.0920794	0.0117546	0.0065147	0.0065725	0	0	0	0.0307116	0	0	0.0137274	0.0546342	0	0	0.0340903	0.0233387	0.0037983	0.00665009	0.124393	0	0.138998	0	0.0008289	0	0.00590895	0.0182082
k__Bacteria|p__Bacteroidetes|c__Bacteroidia|o__Bacteroidales|f__Bacteroidaceae|g__Bacteroides|s__Bacteroides_cellulosilyticus	0.266756	0.00265536	0.0593005	0.0007486	0	0	0.00306793	0.000939387	0	0	0	0	0	0.112773	0	0	0.0593137	0.00655205	0.0112796	0.0415939	0	0.0587687	0	0.000378463	7.30151e-05	0.0079959	0.047458	0	0.0724122	0	0.00859216	0	0	7.39e-05	0.0057021	0	0	0.000681026	0.025121	0	0.149703	0.153527	0	0.0114858	0.0314109	9.75e-05	0	0.000211205	0.0404784
k__Bacteria|p__Bacteroidetes|c__Bacteroidia|o__Bacteroidales|f__Bacteroidaceae|g__Bacteroides|s__Bacteroides_coprocola	0	0	0.108532	0	0	0	0	0	0	0	0	0	0	0	0	0	0	0	0	0	0	0.026222	0	0	0	0	0.0235487	0	0	0	0	0	0	0.167364	0.0587982	0	0	0	0	0	0	0	0	0	0	0	0	0	0
k__Bacteria|p__Bacteroidetes|c__Bacteroidia|o__Bacteroidales|f__Bacteroidaceae|g__Bacteroides|s__Bacteroides_coprophilus	0	0	0	0	0	0	0	0.00829223	0	0	0	0	0	0	0	0	0	0	0	0	0	0	0	0	0	0	0	0	0	0	0	0	0	0	0	0	0	0	0	0	0	0	0	0	0	0	0	0	0
k__Bacteria|p__Bacteroidetes|c__Bacteroidia|o__Bacteroidales|f__Bacteroidaceae|g__Bacteroides|s__Bacteroides_dorei	0	0.00721065	0	0.0131258	0	0.0275387	0.168919	0.00350401	0.0003949	0.0620123	0.0434926	0	0.189666	0.191811	0.000296966	0.000273111	0.0681443	0.0146716	0.00777169	0.0001607	0.0418639	0.0040378	0.222817	0	0.0330521	0.0001605	0.0022868	0.0479124	0	0	0.0123446	0.0022416	0	0.0003318	0.007755	0.0304704	0.0093904	0.00554971	0.0326268	4.82e-05	0.000110302	0.0003566	0	0.000492744	0	6e-07	0.0744496	0.00337798	0.0004237
k__Bacteria|p__Bacteroidetes|c__Bacteroidia|o__Bacteroidales|f__Bacteroidaceae|g__Bacteroides|s__Bacteroides_eggerthii	0	0.00787149	0	0	0	0.310723	0.0736433	0	0	0	0	0	0	0	0	0	0.0125418	0	0	0	0	0	0	0.0403084	2.26047e-05	0	0	0	0	0	0	0	0	0.0135503	0	0	0	1.77007e-05	0.213708	0	0	0	0	0.00010931	0	0	0	0	0
k__Bacteria|p__Bacteroidetes|c__Bacteroidia|o__Bacteroidales|f__Bacteroidaceae|g__Bacteroides|s__Bacteroides_faecis	0	0	0	0	0	0	0	0	0	0	0	0	0	0	0.0370249	0	0	0.00191553	0	0	0	0	0	0	0	0	0	0	0	0	0	0	0	0	0	0	0	0	0	0	0	0	0	0	0	0	0	0	0
k__Bacteria|p__Bacteroidetes|c__Bacteroidia|o__Bacteroidales|f__Bacteroidaceae|g__Bacteroides|s__Bacteroides_finegoldii	0	0.0197853	0	0	3.18026e-05	0	0	0.0162303	0.0483151	0	0	0	0	0	0.030527	0	0.117561	0	0.046186	0	0	0	0	0	0	0	0	0	0	0	0	0	0	0.0076726	0.0246716	0.0560588	0	0	0	0	0	0	0	0.0670892	0	0	0	0	0
k__Bacteria|p__Bacteroidetes|c__Bacteroidia|o__Bacteroidales|f__Bacteroidaceae|g__Bacteroides|s__Bacteroides_fragilis	0.000685799	0	0.00306758	0	0	0	0.00868102	0	0.0506231	0	0.066032	0.0215924	0.0469157	0.0064244	0	0	0	0	0	0	0	0.0150679	0.0070939	0.000300361	0.00101021	0	0.0068225	0.0141437	0.0159071	0	0.0249398	0	0.0275174	0	0	0	0.0068697	0.0194947	0.00369353	1.3e-05	0.0141907	0	0.377452	0.00439109	0.00619226	2.88e-05	0.0068227	0	0
k__Bacteria|p__Bacteroidetes|c__Bacteroidia|o__Bacteroidales|f__Bacteroidaceae|g__Bacteroides|s__Bacteroides_intestinalis	0	0	0	0	0	0.0599137	0	0	0	0	0	0	0	0	0	0	0	0	0	0	0	0	0	0	0	0	0	0	0	0	0	0	0	0	0	0	0	0.0258877	0	0	0	0	0	0	0	0	0	0	0
k__Bacteria|p__Bacteroidetes|c__Bacteroidia|o__Bacteroidales|f__Bacteroidaceae|g__Bacteroides|s__Bacteroides_massiliensis	0	0.111768	0	0.0555488	0.0503762	6.5e-06	0	0	0	0	0	0	0	0	0.022901	1.11005e-05	0.0165058	0.00605251	0.108092	0	0	0.0614796	0	0.049374	5.57115e-05	0	0.0651752	0	2.3e-06	0.0361	0	0.201151	0	0	0	0	0	0	0	0.162645	0	0	0	0.0175115	0	0	0	0.157508	0.133915
k__Bacteria|p__Bacteroidetes|c__Bacteroidia|o__Bacteroidales|f__Bacteroidaceae|g__Bacteroides|s__Bacteroides_ovatus	0.100709	0.000604738	0.00316045	0.0113833	0.0139216	0.0047129	0.25002	0.0068877	0.0083915	0.00813148	0.217197	2.8e-06	0.684098	0.0123168	0.0292426	0.0184639	0.0089268	0.000231716	1.55155e-05	0.0377034	0	0.0473868	0.128948	0.175213	0.016682	0.0225591	0.0464165	0	0.196859	0.0141173	0.12167	0.237715	0.132833	0.0061875	0.0085002	0.158078	0.200681	0.231093	0.0195796	0.0152777	0.00912482	0.053383	0.201947	0.00352731	0	0.0005571	0.045507	0.00599235	0.22718
k__Bacteria|p__Bacteroidetes|c__Bacteroidia|o__Bacteroidales|f__Bacteroidaceae|g__Bacteroides|s__Bacteroides_salyersiae	0	0.000861453	0	0.0196607	8.28067e-05	0	0	0.00066713	0	0	0	0	0	0	0	0	0.0748809	0	0	0	0	0	0	0	0	0	0	0	0	0	0	0	0	0	0.0017448	0	0	0	0	0	0	0	0	0	0	0.0001261	0.0615549	0	0
k__Bacteria|p__Bacteroidetes|c__Bacteroidia|o__Bacteroidales|f__Bacteroidaceae|g__Bacteroides|s__Bacteroides_sp_1_1_30	0	0	0	0	0	0	0	0	0	0	0	0	0	0	0	0	0	0	0	0	0	0	0	0	0	0	0	0	0	0	0	0	0	0	0	0	0	0	0	0	0	0	0	0	0	0	0	0	0
k__Bacteria|p__Bacteroidetes|c__Bacteroidia|o__Bacteroidales|f__Bacteroidaceae|g__Bacteroides|s__Bacteroides_sp_1_1_6	0	0	0	0	0	0	0	0	0	0	0	0	0	0	0	0	0	0	0	0	0	0	0	0	0	0	0	0	0	0	0	0	0	0	0	0	0	0	0	0	0	0	0	0	0	0	0	0	0
k__Bacteria|p__Bacteroidetes|c__Bacteroidia|o__Bacteroidales|f__Bacteroidaceae|g__Bacteroides|s__Bacteroides_sp_2_1_22	0	0	0	0.0136118	0.00537473	0	0	0.0233633	0.0038277	0.00972866	0.0723244	0	0	0	0	0.00915248	0.0093761	0.00614412	0	0	0	0.0072258	0	0.133122	0.00745354	0	0	0	0	0	0.0172121	0.107964	0.0325627	0	0	0.0489668	0.047723	0.0211705	0	0.0161251	0.0193838	0	0	0	0	0	0.0839022	0.0308187	0.130527
k__Bacteria|p__Bacteroidetes|c__Bacteroidia|o__Bacteroidales|f__Bacteroidaceae|g__Bacteroides|s__Bacteroides_sp_2_1_7	0	0	0	0	0	0	0	0	0	0	0	0	0	0	0	0	0.0153422	0	0	0	0	0.0372515	0	0	0	0	0	0	0	0	0	0	0	0	0	0	0	0	0	0	0	0	0	0	0	0	0	0	0
k__Bacteria|p__Bacteroidetes|c__Bacteroidia|o__Bacteroidales|f__Bacteroidaceae|g__Bacteroides|s__Bacteroides_sp_4_3_47FAA	0	0	0	0	0	0	0	0	0	0.00494043	0	0	0	0	0	0	0	0	0	0	0	0	0	0	0	0	0	0	0	0	0	0	0	0	0	0	0	0	0	0	0	0	0	0	0	0	0	0	0
k__Bacteria|p__Bacteroidetes|c__Bacteroidia|o__Bacteroidales|f__Bacteroidaceae|g__Bacteroides|s__Bacteroides_sp_D1	0	0	0	0.0515724	0	0	0	0	0	0	0	0	0	0	0	0	0	0	0	0	0	0	0	0	0	0	0	0	0	0	0	0	0	0	0	0.124825	0	0	0	0.0291963	0	0	0	0	0	0	0	0	0
k__Bacteria|p__Bacteroidetes|c__Bacteroidia|o__Bacteroidales|f__Bacteroidaceae|g__Bacteroides|s__Bacteroides_stercoris	0	0.000234915	0	0.0427309	0.0490117	0	0	0.039042	0.0090286	0.0318853	0	0.0627863	0	0	0.027158	0.0287343	0.0639497	0.0058819	0.0194098	0	0	0.0924722	0	0.249248	0.08189	0	0.0735565	0	0	0	0	0	0	0.0198433	0.0276283	0.0543575	0.0288629	0.0315563	0	0.481892	0.000420306	0.014092	1.27055e-05	0.0877102	0	0	0.0205572	0.191569	0
k__Bacteria|p__Bacteroidetes|c__Bacteroidia|o__Bacteroidales|f__Bacteroidaceae|g__Bacteroides|s__Bacteroides_thetaiotaomicron	0	0.0157843	0.00107455	0.0615861	0.00394782	0.0381701	0.0390033	0.00758276	0.0569225	0.00281223	0	0	0	0.006405	0.000351125	0.000929339	0.004784	0.00340533	0	0.0001321	0	0	0.0891319	0.00748735	0.000262254	0.0019519	0	1.1e-06	0	0	0.0144198	0.0230926	0.0497451	0.0020134	0.0041385	0.0743254	0.0045703	0.0340484	0.0177081	0.002552	0.0903479	0	0.0629432	0.0548403	0.00597401	4.59e-05	0.0170277	0.0611649	0.0050572
k__Bacteria|p__Bacteroidetes|c__Bacteroidia|o__Bacteroidales|f__Bacteroidaceae|g__Bacteroides|s__Bacteroides_uniformis	0	0.0345286	0.115106	0.0082314	0.0371458	0.144519	0.134227	0.0858815	0.0943775	0.015459	0	0.0912714	0	0.0479528	0.0100373	0.0476573	0.0166287	0.0592813	0.116285	0.0195201	0.0230875	0.0134454	0.13846	0.0255484	0.0314475	0.129829	0.0338559	0.0007754	0.0844901	0.0326478	0	0.157395	0.0990622	0.0047397	0.0176158	0.00469877	0.0797389	0.0808986	0.0732623	0.119089	0.0177441	0.118121	0	0.0469415	0.0169993	4.42e-05	0.0527693	0.00330448	0.109875
k__Bacteria|p__Bacteroidetes|c__Bacteroidia|o__Bacteroidales|f__Bacteroidaceae|g__Bacteroides|s__Bacteroides_vulgatus	0.0289584	0.0168926	0.124291	0.0373947	0.0132836	0.125742	0	0.073782	0.035673	0.00183239	0.499368	0.466844	0	0	0.398674	0.00856076	0.007941	0.00405748	0.00927279	0.103226	0.202607	0.0113211	0	0.0106839	0.00281098	0.0052874	0.0220724	0.0178046	0.306388	0.00557766	0.0559843	0.103747	0.165728	0.017291	0.0193824	0.00168236	0.0358734	0.059953	0.0114878	0.0252696	0.0976681	0.04805	0	0.0302193	0.0295039	0.0008905	0.146768	0.0543931	0
k__Bacteria|p__Bacteroidetes|c__Bacteroidia|o__Bacteroidales|f__Bacteroidaceae|g__Bacteroides|s__Bacteroides_xylanisolvens	0	0.00216273	0.00034102	0.0014324	0.00074486	0.0524995	0.0370436	0.0469702	0.0015073	0	0.0587413	0.156768	0	0	0.00201665	0.00297042	0.0013203	0.0044447	0.00231782	0	0	0	0	0	0.00626629	0.0001628	0	4.06e-05	0.0314254	0.00146016	0.00392888	0	0	0.0006865	0.0051794	0	0.0253742	0.00328022	0.00438716	0.0079601	0.00581988	0	0.00446795	0.00459701	0	1.3e-06	0.0234424	0.0225325	0.0062639
k__Bacteria|p__Bacteroidetes|c__Bacteroidia|o__Bacteroidales|f__Bacteroidales_noname|g__Bacteroidales_noname|s__Bacteroidales_bacterium_ph8	0.00893589	0.0230218	0.0200985	0.0073032	0.0125508	0	0	0.0121846	0.0008653	0	0	0.0261276	0	0.0089452	0	0	0.0040769	0.00121628	0.00107778	0	0	0.0014235	0.0163363	0	0.00381019	0.0072032	0.0015755	0	0	0	0.00100246	0	0	0.01114	0.0070594	0.00985096	0.029733	0	0	0	0.0192511	0.0326878	0	0.0129844	0	0	0	0.00914753	0
k__Bacteria|p__Bacteroidetes|c__Bacteroidia|o__Bacteroidales|f__Porphyromonadaceae|g__Barnesiella|s__Barnesiella_intestinihominis	0	0	0	0	0.0423544	0	0	0.000777534	0	0	0	0	0	0	0.0956141	0	0.0230873	0.00431109	0	0	0	0	0	0	0	0.0031461	0	0	0	0	0	0.045219	0	0.0469182	0.0081349	0.192886	0	0.069367	0.141269	0.0290563	0	0	0.0203789	0	0	0.0004564	0	0.0358275	0.115875
k__Bacteria|p__Bacteroidetes|c__Bacteroidia|o__Bacteroidales|f__Porphyromonadaceae|g__Butyricimonas|s__Butyricimonas_synergistica	0	0.000662441	0	0	0	0	0	0	0	0	0	0	0	0	0	0	0	0	0	0	0	0	0	0	0	0	0	0	0	0	0	0	0	0	0	0	0	0	0	0	0	0	0	0	0	0	0	0	0
k__Bacteria|p__Bacteroidetes|c__Bacteroidia|o__Bacteroidales|f__Porphyromonadaceae|g__Coprobacter|s__Coprobacter_fastidiosus	0	0	0	0	0	0	0	0	0	0	0	0	0	0	0	0	0	0	0	0	0	0	0	0	0	0	0	0	0	0	0	0	0	0	0	0	0	0	0	0	0	0	0	0	0	0	0	0	0
k__Bacteria|p__Bacteroidetes|c__Bacteroidia|o__Bacteroidales|f__Porphyromonadaceae|g__Odoribacter|s__Odoribacter_laneus	0	0	0	0	0	0	0	0	0	0	0	0	0	0.0325725	0	0	0	0	0.0436048	0	0	0	0	0	0	0	0	0	0	0	0	0	0	0	0	0	0	0	0	0	0	0	0	0	0	0	0	0	0
k__Bacteria|p__Bacteroidetes|c__Bacteroidia|o__Bacteroidales|f__Porphyromonadaceae|g__Odoribacter|s__Odoribacter_splanchnicus	0.0032587	0.0336645	0.0292569	0.0489946	0.00798974	0.0048684	0	0.00650905	0.0280001	0	0	0	0	0.0148575	0.011494	0	0.007374	0.00273699	0	0.0078277	0	0.0085682	0	0.0151105	0.00567967	0.0077443	0.0072228	0.011007	0	0.00184274	0.0156286	0.0064437	0	0.0227352	0.0210565	0	0	0.00687116	0.0121385	0.0098705	0.0353708	0	0.00323711	0.0263026	0.00415596	0	0	0.014277	0
k__Bacteria|p__Bacteroidetes|c__Bacteroidia|o__Bacteroidales|f__Porphyromonadaceae|g__Parabacteroides|s__Parabacteroides_distasonis	0.00814629	0.0635592	0.125279	0.0285238	0.00346408	0	0	0.000879831	0.0211719	0.00254072	0	0.0014004	0	0	0.000599067	0	0.0947934	0	0.02271	0	0.286536	0.0358904	0	0.000283597	0.00176907	0.0093805	0.0189203	0	0.100344	0.00464696	0.0359411	0.0310003	0	0	0.0016797	0.00106224	0	0.0448354	0	0.0168258	0.135788	0	0.140545	7.08063e-05	0	0.000451	0	0.00666337	0.0109383
k__Bacteria|p__Bacteroidetes|c__Bacteroidia|o__Bacteroidales|f__Porphyromonadaceae|g__Parabacteroides|s__Parabacteroides_goldsteinii	0	0.000542334	0.0144248	0.0006463	0	0	0	0.000194684	0	0	0	0	0	0	0	0	0.0001646	0	0	0.0003114	0	0	0	0	0	0.0002341	0	0	0	0	0	0	0	0	0	0	0	0.00240579	0	0	0.000108001	0	8.78383e-05	0.000482543	0	0	0	1.00002e-06	0
k__Bacteria|p__Bacteroidetes|c__Bacteroidia|o__Bacteroidales|f__Porphyromonadaceae|g__Parabacteroides|s__Parabacteroides_johnsonii	0	0	0	0	0	0	0	2.89273e-05	0.0538177	0	0	0	0	0	0	3.42014e-05	0	0	0	0	0	0	0	0	0	8.41e-05	0	0	0	0	0	0	0	7e-06	0	0	0	0.0219796	0.0230096	0	0	0	0	9.59085e-05	0	0	0	0.0336414	0
k__Bacteria|p__Bacteroidetes|c__Bacteroidia|o__Bacteroidales|f__Porphyromonadaceae|g__Parabacteroides|s__Parabacteroides_merdae	0.28457	0.00424776	2.90528e-06	0.0279674	0.0172141	0.122828	0.170301	0.080383	0	0	0	0	0	0.0267423	0.156504	0.101794	0.072038	0.0184817	0.0233978	0.0239836	0	0.0067185	0.0437484	0.0346322	0.00991105	0.0039378	0.0105375	0.0171752	0	0.00867383	0.0269958	0.0158816	0	0.0366994	0.117569	0	0	0	0.0795762	0.0345964	1.91003e-05	0.0475727	0	0.0209641	0	0	0.333255	0	0.0091679
k__Bacteria|p__Bacteroidetes|c__Bacteroidia|o__Bacteroidales|f__Porphyromonadaceae|g__Parabacteroides|s__Parabacteroides_sp_ASF519	0	0	0.0151114	0	0	0	0	0	0	0	0	0	0	0	0	0	0	0	0	0	0	0	0	0	0	0	0	0	0	0	0	0	0	0	0	0	0	0.00357664	0	0	0	0	0	0	0	0	0	0	0
k__Bacteria|p__Bacteroidetes|c__Bacteroidia|o__Bacteroidales|f__Porphyromonadaceae|g__Parabacteroides|s__Parabacteroides_sp_D13	0	0	0	0	0	0	0.00874274	0	0	0	0	0	0	0	0	0	0	0	0	0	0	0	0	0	0	0	0	0	0	0	0	0	0	0	0	0	0	0	0	0	0	0	0	0	0	0	0	0	0
k__Bacteria|p__Bacteroidetes|c__Bacteroidia|o__Bacteroidales|f__Porphyromonadaceae|g__Parabacteroides|s__Parabacteroides_sp_D25	0	0	0	0	0	0	0	0	0	0	0	0	0	0	0	0	0.0072107	0	0	0.028807	0	0	0	0.00123046	0	0	0	0	0	0	0	0	0	0.0109598	0	0	0	0	0	0	0	0	0	0	0	0	0	0	0
k__Bacteria|p__Bacteroidetes|c__Bacteroidia|o__Bacteroidales|f__Porphyromonadaceae|g__Parabacteroides|s__Parabacteroides_unclassified	0	0	0	0.0072602	0	0	0	0	0	0.0212164	0.0001217	0.0136399	5.78e-05	0	0	0	0	0	0	0.0081985	0	0.0552046	0	0	0	0	0.0292301	0	0.0353882	0.00721938	0	0	2.07028e-05	0	0	0.0233493	5.07e-05	0	0	0	0.0505089	0	0.126042	0.00575351	0.0081003	0	0	0	0
k__Bacteria|p__Bacteroidetes|c__Bacteroidia|o__Bacteroidales|f__Porphyromonadaceae|g__Porphyromonas|s__Porphyromonas_asaccharolytica	0	0	0	0	1.2101e-05	0	0	0	4.7e-06	0.000198209	0	0	0	0	0	0	0	1.90013e-06	0	0	0	0	0	0.000115647	0	0	0	0	0	7.82013e-05	0	0	0	8.4e-06	4.8e-06	0	0	0	0	0	0	3.49e-05	0	0	0	1.5e-06	0	0	0
k__Bacteria|p__Bacteroidetes|c__Bacteroidia|o__Bacteroidales|f__Porphyromonadaceae|g__Porphyromonas|s__Porphyromonas_bennonis	0	0	0	0	0	0	0	0	0	0	0	0	0	0	0	0	0	0	0	0	0	0	0	0	0	0	0	0	0	0	0	0	0	0	0	0	0	0	0	0	0	0	0	0	0	0	0	0	0
k__Bacteria|p__Bacteroidetes|c__Bacteroidia|o__Bacteroidales|f__Prevotellaceae|g__Paraprevotella|s__Paraprevotella_unclassified	0	0	0	0	0	0	0	0.0331251	0	0	0	0	0	0	0.0495682	0.0525557	0.136483	0	0	0	0	0	0	0	0	0	0	0.0233367	0	0	0	0	0	0	0.0244508	0	0	0	0	0	0	0	0	0	0	0	0	0	0
k__Bacteria|p__Bacteroidetes|c__Bacteroidia|o__Bacteroidales|f__Prevotellaceae|g__Prevotella|s__Prevotella_bivia	0	0	0	0	0	0	0	0	0	0	0	0	0	0	0	0.000130505	0	0	0	0	0	0	0	2.41935e-05	0	0	0	0	0	0.000341379	0	0	0	7.29e-05	0	0	0	0	0	0	0	0	0	0	0	0	0	0	0
k__Bacteria|p__Bacteroidetes|c__Bacteroidia|o__Bacteroidales|f__Prevotellaceae|g__Prevotella|s__Prevotella_copri	0	0	0	0	0	0	0	0	0	0	0	0	0	0	0	0.284498	0	0	0	0	0	0	0	0	0	0	0	0	0	0	0	0	0	0	0	0	0	0	0	0	0	0	0	0	0	0	0	0	0
k__Bacteria|p__Bacteroidetes|c__Bacteroidia|o__Bacteroidales|f__Prevotellaceae|g__Prevotella|s__Prevotella_disiens	8.85999e-05	0	0	0	0	0	0	0	0	0	0	1.9e-06	0	0	5.51653e-05	0	0	0	0	0	0	0	0	0	0	0	0	0	0	0	0	0	0	9.87e-05	0	0	0	0	0	0	0	0	0	0	0	0	0	0	0
k__Bacteria|p__Bacteroidetes|c__Bacteroidia|o__Bacteroidales|f__Prevotellaceae|g__Prevotella|s__Prevotella_melaninogenica	0	0	0	0	0	0	0	0	0	0	0	0	0	0	0	0	0	0	0	0	0	0	0	0	4.01083e-05	0	0	0	0	0	0	0	0	0	0	0	0	0	0	0	0	0	0	0	0	0	0	0	0
k__Bacteria|p__Bacteroidetes|c__Bacteroidia|o__Bacteroidales|f__Prevotellaceae|g__Prevotella|s__Prevotella_stercorea	0	0	0	0	0	0	0	0.289989	0	0	0	0	0	0	0	0	0	0	0	0	0	0	0	0	0	0	0	0	0	0	0	0	0	0	0	0	0	0	0	0	0	0	0	0	0	0	0	0	0
k__Bacteria|p__Bacteroidetes|c__Bacteroidia|o__Bacteroidales|f__Rikenellaceae|g__Alistipes|s__Alistipes_finegoldii	0	0.0371982	0	0	0	0	0	0	0	0	0	0	0	0	0	0	0	0	0	0	0	0	0	0	0	0	0	0	0	0	0	0	0	0	0	0	0	0	0	0	0	0	0	0	0	0	0	0	0
k__Bacteria|p__Bacteroidetes|c__Bacteroidia|o__Bacteroidales|f__Rikenellaceae|g__Alistipes|s__Alistipes_indistinctus	0.000909899	0.00245475	0.00628332	0	0.00142281	0	0	0.0044448	0	0.00343756	0	0	0	0	0.0101437	0	0.0008963	0	0	0	0	0	0	0	0	0	0	0	0.0034332	0	0.000982922	0	0	0.0009417	0.0040177	0	0	0.00182037	0	0	0	0.00469771	0	0	0	0	0	0	0
k__Bacteria|p__Bacteroidetes|c__Bacteroidia|o__Bacteroidales|f__Rikenellaceae|g__Alistipes|s__Alistipes_onderdonkii	0	0.00238115	0.00421306	0	0	0	0	0	0	0	0	0	0	0	0	0	0.0168304	0	0	0.0217373	0	0	0	0	0	0.0741749	0	0	0	0	0	0	0	0	0	0	0	0.0811464	0	0	0	0	0	0	0	0	0	0.00125583	0
k__Bacteria|p__Bacteroidetes|c__Bacteroidia|o__Bacteroidales|f__Rikenellaceae|g__Alistipes|s__Alistipes_putredinis	0.0638154	0.105582	0.212211	0.144643	0.132127	0	0	0.0274948	0	0.109867	0	0	0	0.0411158	0.060596	0	0.0891136	0.0209361	0.0681275	0.0824878	0	0.0681871	0.0808316	0	0.0322967	0	0.0647258	0	0	0	0.101618	0.0187363	0	0.153661	0.166034	0	0	0.0922005	0.252782	0.0234624	0.0921788	0.0931261	0.015416	0.17504	0	0	0	0.0820306	0
k__Bacteria|p__Bacteroidetes|c__Bacteroidia|o__Bacteroidales|f__Rikenellaceae|g__Alistipes|s__Alistipes_shahii	0.0843268	0.0330369	0	0	0.0101237	0	0	0	0	0.0284592	0	0	0	0.0187531	0	0	0.0146912	0	0.00954486	0	0	0	0	0	0.00600814	0	0	0.0221679	0	0	0	0	0	0	0.0476215	0	0	0	0	0	0	0.0265125	0	0	0	0	0	0.0357319	0
k__Bacteria|p__Bacteroidetes|c__Bacteroidia|o__Bacteroidales|f__Rikenellaceae|g__Alistipes|s__Alistipes_sp_AP11	0.00459279	0	0	0	0.000947876	0	0	0	0	0	0	0	0	0.0031535	0.00297017	0	0.0011022	0.000802055	0.00655186	0	0	0.0026582	0	0	0.00861138	0.0072102	0.0022077	0	0	0	0	0	0	0.000653	0.0062697	0.0121713	0	0.0127339	0	0	0.00512527	0	0	0.0176176	0	0	0	0.00156964	0
k__Bacteria|p__Bacteroidetes|c__Bacteroidia|o__Bacteroidales|f__Rikenellaceae|g__Alistipes|s__Alistipes_sp_HGB5	0	0	0	0	0	0.017548	0	0	0	0	0	0	0	0	0	0	0	0	0.00991533	0	0	0	0	0	0	0.0056735	0	0	0	0	0	0.0013482	0	0	0	0	0	0	0	0.0011825	0.00618648	0	0	0	0.0219056	0	0	0	0.0384405
k__Bacteria|p__Bacteroidetes|c__Bacteroidia|o__Bacteroidales|f__Rikenellaceae|g__Alistipes|s__Alistipes_sp_JC136	0	0	0	0	0	0	0	0	0	0	0	0	0	0	0	0	0	0	0	0	0	0	0	0	0	0	0	0	0	0	0	0	0	0	0	0	0	0	0	0	0	0	0	0	0	0	0	0	0
k__Bacteria|p__Bacteroidetes|c__Bacteroidia|o__Bacteroidales|f__Rikenellaceae|g__Alistipes|s__Alistipes_unclassified	0	0	0	0	0	0.0169393	0	0	0.159429	0	0	0.0021202	0.0117925	0	0	0	0	0	0	0	0.111622	0	0	0.0159318	0	0.0162657	0	0.0012854	0.0186507	0.029586	0	0	0	0	0	0.0195874	0.102399	0	0	0	0	0	0.00667321	0	0	0.0007091	0.0250165	0	0.0441894
k__Bacteria|p__Bacteroidetes|c__Flavobacteriia|o__Flavobacteriales|f__Flavobacteriaceae|g__Capnocytophaga|s__Capnocytophaga_unclassified	0	0	0	0	0	0	0	0	0	0	0	0	0	0	0	0	0	0	0	0	0	0	0	0	0	0	0	0	0	0	0	0	0	0	0	0	0	0	0	0	0	0	0	0	0	0	0	0	0
k__Bacteria|p__Bacteroidetes|c__Flavobacteriia|o__Flavobacteriales|f__Flavobacteriaceae|g__Cellulophaga|s__Cellulophaga_unclassified	0	0	0	0	0	0	0	0	0	0	0	0	3.06e-05	0	0	0	0	0	0	0	0	0	2.82e-05	0	0	0	0	0	0	0	0	0	0	0	0	0	0	0	0	0	0	0	0	0	0	0	0	3.44009e-05	0
k__Bacteria|p__Bacteroidetes|c__Sphingobacteriia|o__Sphingobacteriales|f__Sphingobacteriaceae|g__Pedobacter|s__Pedobacter_unclassified	0	0	0	0	0	0	0	0	0	0	0	0	0	0	0	0	0	0	0	0	0	0	0	0	0	0	0	0	0	0	0	0	0	0	0	0	0	0	0	0	0	0	0	0	0	0	0	0	0
k__Bacteria|p__Firmicutes|c__Bacilli|o__Lactobacillales|f__Carnobacteriaceae|g__Granulicatella|s__Granulicatella_unclassified	0	0	0	0	0	0	0	7.70728e-06	1.24e-05	0	0	2.1e-05	0	0	1.22813e-05	0	0	7.60052e-06	0	0	0	0	0	0	0	0	4.63e-05	0	0	0	0	0	6.11083e-05	0	8.6e-06	1.64006e-05	0	0	0	0	0	0	0	0	0	0	0	0	0
k__Bacteria|p__Firmicutes|c__Bacilli|o__Lactobacillales|f__Enterococcaceae|g__Enterococcus|s__Enterococcus_faecalis	0	0	0	0	0	0	0	0	0	0	0	0	0	0	0	0	0	0	0	0	0	0	0	0	0	0	0	0	0	0	0	0	0	0	0	0	0	0	0	0	0	0	0	0	0.00178359	0	0	0	0
k__Bacteria|p__Firmicutes|c__Bacilli|o__Lactobacillales|f__Enterococcaceae|g__Enterococcus|s__Enterococcus_faecium	0	0	0	0	0	0	0	0	0	0	0	0	0	0	0.000199924	0	0	0	0	0	0	0	0	0	0	0	0	0	0	0	0	0	0	0	0	0	0	0	0	0	0	0	0	0	0.00293382	0	0	0	0
k__Bacteria|p__Firmicutes|c__Bacilli|o__Lactobacillales|f__Lactobacillaceae|g__Lactobacillus|s__Lactobacillus_crispatus	0	0	0	0	0	0	0	0	0	0	0	0	0	0	0	0	0	0	0	0	0	0.0001961	0	0	0	0	0	0	0	0	0	0	0	0	0	0	0	0	0	0	0	0	0	0	0	0	0	0	0
k__Bacteria|p__Firmicutes|c__Bacilli|o__Lactobacillales|f__Lactobacillaceae|g__Lactobacillus|s__Lactobacillus_iners	0	0	0	0	0	0	0	0	0	0	0	0	0	0	0	0	0	0	0	0	0	0.0004364	0	0	0	0	0	0	0	0.000161816	0	0	0	0	0	0	0	0	0	0	0	0	0	0	0	0	0	0	0
k__Bacteria|p__Firmicutes|c__Bacilli|o__Lactobacillales|f__Lactobacillaceae|g__Lactobacillus|s__Lactobacillus_ruminis	0	0	0	0	0	0	0	0.00106771	0	0	0	0	0	0	0	0	0	0	0	0	0	0	0	0	0	0	0	0	0	0	0	0	0	0	0	0	0	0	0	0	0	0	0	0	0	0	0	0	0
k__Bacteria|p__Firmicutes|c__Bacilli|o__Lactobacillales|f__Streptococcaceae|g__Lactococcus|s__Lactococcus_lactis	0	0	0	0	0.000110309	0	0	0	0.0001828	3.18015e-05	0	0	0	0	0	0	0	0.000223515	1.35135e-05	0	0	0.0001255	0	0	2.30047e-06	7.9e-05	0	4.17e-05	0	2.73704e-05	0.000329277	0	0.00243893	6.13e-05	5.45e-05	8.96033e-05	0.0006888	0	0	0	0	0	0	0	0.000138606	0	0	0	0
k__Bacteria|p__Firmicutes|c__Bacilli|o__Lactobacillales|f__Streptococcaceae|g__Streptococcus|s__Streptococcus_australis	0	6.14038e-05	0	0	8.7007e-05	0	0	6.00567e-05	0	0.000129406	0	5.85999e-05	0	0	0	0	0	0.000221015	1.03103e-05	0	0	0	4.09e-05	0	0.000202442	0	0	0	0	3.81983e-05	0	0	2.9504e-05	1.31e-05	3.71e-05	3.58013e-05	0	0	0	0	0	0	0	0	2.69176e-05	0	0	0	0
k__Bacteria|p__Firmicutes|c__Bacilli|o__Lactobacillales|f__Streptococcaceae|g__Streptococcus|s__Streptococcus_infantis	0	0	0	0	9.73078e-05	0	0	0	6.43e-05	9.22043e-05	0	0.0002468	0	0	0	0	0	0	0	0	0	0	0	0	9.39194e-05	0	2.64e-05	0	0	0	0	0	0	0	2.4e-06	8.50031e-06	2.2e-06	0	0	0	0	0	0	7.00062e-06	0.000305334	0	0	0	0
k__Bacteria|p__Firmicutes|c__Bacilli|o__Lactobacillales|f__Streptococcaceae|g__Streptococcus|s__Streptococcus_mitis_oralis_pneumoniae	0	0.00113597	0	0	0.00074136	0	0	0	0.0003945	2.43011e-05	0	0.000636899	0	0	9.69419e-05	1.63007e-05	3.43e-05	1.11008e-05	0	1.39e-05	0	0	0	0	1.90039e-06	0	1.58e-05	0	0	0.000170138	0	0	2.66036e-05	0	1.7e-05	0	0	0	0	0	0	0	0	0	0	0	3.87e-05	1.45004e-05	5.01e-05
k__Bacteria|p__Firmicutes|c__Bacilli|o__Lactobacillales|f__Streptococcaceae|g__Streptococcus|s__Streptococcus_parasanguinis	0.0003865	0.00113907	1.88342e-05	0.0009213	0.000915874	0	0	0.000584352	2.07e-05	0.000324115	0	0	0	0	0.00015251	0	1.94e-05	0.000187813	0	6.16e-05	0	0.0001021	7.4e-06	0.000314918	1.22025e-05	0	0.000258	0.0004501	1.09e-05	0.000379076	0.00338493	1.97e-05	0.000858616	0.0001075	0.0002292	1.30005e-06	0.000132	1.10004e-05	3.27109e-05	0	0.000152802	0	0	0.000203218	0.000168838	0	0	4.50011e-06	0
k__Bacteria|p__Firmicutes|c__Bacilli|o__Lactobacillales|f__Streptococcaceae|g__Streptococcus|s__Streptococcus_salivarius	6.79999e-05	0.000658841	0.000160993	0.0008827	0.00025372	0	0	0.000683746	0	0.00233781	6.8e-06	0	0	0	0	0.000160807	0	1.5001e-06	0	0	0	0	0	3.43328e-05	0.000141029	2.18e-05	4.8e-06	0.0001295	0	0.000134747	0.0019972	3.5e-06	0.000508469	0.0001438	9.2e-06	0	0.0002525	0	0	0	0.000150302	0	0	4.4804e-05	0.000249189	0	0	4.0101e-05	9.3e-06
k__Bacteria|p__Firmicutes|c__Bacilli|o__Lactobacillales|f__Streptococcaceae|g__Streptococcus|s__Streptococcus_sanguinis	0	0.000228414	0	0	0.000102008	0	0	0	0	4.01019e-05	0	0	0	0	0	0	1.49e-05	0	0	0	0	0	0	0	0.000119725	0	0	1.26e-05	0	8.38157e-05	0	0	4.75064e-05	0	0	0	0	0	0	0	0	0	0	0	7.43248e-05	0	0	0	0
k__Bacteria|p__Firmicutes|c__Bacilli|o__Lactobacillales|f__Streptococcaceae|g__Streptococcus|s__Streptococcus_thermophilus	0	5.64035e-05	0	0.00013	0	0	0	0	7.9e-06	2.60012e-05	0.0002131	0	0.0001212	0	0	6.17026e-05	0	0.000116708	0	0	0	0.0002994	0	0	0.000159933	0	5.16e-05	0	1.7e-06	6.73734e-05	9.66694e-05	1.11e-05	0.000967931	6.05e-05	5.79e-05	0	0.0016292	4.09016e-05	0	0	0.000303304	0	0	1.26011e-05	0.000114099	0	0	0.000100703	0
k__Bacteria|p__Firmicutes|c__Clostridia|o__Clostridiales|f__Clostridiaceae|g__Clostridiaceae_noname|s__Clostridiaceae_bacterium_JC118	0	0	0	0	0	0	0	0	0	0	0	0	0	0	0	0.000418718	0	0	0	0	0	0	0	0	0	0	0	0	0	0.00269173	0	0	0	0	0	0	0	0	0	0	0	0	0	0	0	0	0	0	0
k__Bacteria|p__Firmicutes|c__Clostridia|o__Clostridiales|f__Clostridiaceae|g__Clostridium|s__Clostridium_bolteae	0	0	0	0.0003043	0	0.0004569	0.000261787	0	1.15e-05	0.00316605	0.0002661	0.0013795	0.0007405	0	0	0.00047402	0	2.51017e-05	0.0023922	0.0057342	0	0.0088367	0	0	2.60054e-06	5.61e-05	0.0106363	6.78e-05	0.000157	0.00427611	0.0278894	0.0001374	0	0	1.88e-05	4.97018e-05	0.0020033	0	4.16139e-05	1e-06	0.00169092	0	0.00170785	0	2.9529e-05	0	0	0	1.75e-05
k__Bacteria|p__Firmicutes|c__Clostridia|o__Clostridiales|f__Clostridiaceae|g__Clostridium|s__Clostridium_citroniae	0	0	0	0	0	0	0	0	0	0.00138337	0	0	0	0	0	0	0	0	0	0.0007107	0	0	0	0	0	0	0	0	0	0	0	0	0	0	0	0	0	0	0	0	0	0	0	0	0	0	0	0	0
k__Bacteria|p__Firmicutes|c__Clostridia|o__Clostridiales|f__Clostridiaceae|g__Clostridium|s__Clostridium_clostridioforme	0	0	0	1.5e-05	0	0.0001174	0.00135603	0	0	1.75008e-05	6.52e-05	7.08999e-05	0	0	0	0.000171707	0	0	0	9.57e-05	0	1.25e-05	0	0	0	0	6.7e-06	0	8.96e-05	0.000164323	0.000336189	1.06e-05	0	0	0	2.20008e-05	0	0	0	0	0	0	0	0	0	0	0	0	0
k__Bacteria|p__Firmicutes|c__Clostridia|o__Clostridiales|f__Clostridiaceae|g__Clostridium|s__Clostridium_hathewayi	0	0	2.26412e-05	0	0	4.4e-05	0	0	4.23e-05	0.000702033	0	0.0001084	0	0	0	0.000110105	0	0	6.05607e-05	0.0002157	1.08036e-05	6e-05	0	2.30893e-06	0	0	2.18e-05	5.1e-06	0	0.00112931	0.000104884	0	2.2003e-06	0	2.37e-05	7.99029e-05	0	4.50017e-06	0	0	0	0	0	4.30038e-06	0	0	2.28e-05	0	0
k__Bacteria|p__Firmicutes|c__Clostridia|o__Clostridiales|f__Clostridiaceae|g__Clostridium|s__Clostridium_leptum	0	0	0	0.0019085	0	0	0	0.000748807	0	0.00250572	0	0	0	0	0	0	0	0.00834917	0	0.0012349	0.00394381	0	0.0009976	0	0.00287249	0.004034	0	0	0	0.0143301	0.00411792	0	0.00131488	0.0231106	0	0.000892333	0.0010924	0	0	0	0.00133732	0	0	0	0.00104346	0	0	0	0
k__Bacteria|p__Firmicutes|c__Clostridia|o__Clostridiales|f__Clostridiaceae|g__Clostridium|s__Clostridium_nexile	0	0	0	0	0	0	0	0	0	0	0.0020302	0	0	0	0	0	0	0	0	0.0043488	0	0	0	0	0	0	0	0	0	0	0	0	0	0	0	0	0	0	0	0	0	0	0.0022952	0	0	0	0	0	0
k__Bacteria|p__Firmicutes|c__Clostridia|o__Clostridiales|f__Clostridiaceae|g__Clostridium|s__Clostridium_sp_ATCC_BAA_442	0	0	0	0	0	0	0	0	0	0	0	0	0	0	0	0	0	0	0	0	0	0.0035227	0	0	0	0	0.0045234	0	0	0.00300333	0	0.0016268	0	0	0	0	0	0	0	0	0	0	0	0	0	0	0	0	0
k__Bacteria|p__Firmicutes|c__Clostridia|o__Clostridiales|f__Clostridiaceae|g__Clostridium|s__Clostridium_sp_D5	0	0	0	0	0	0	0	0	0	0	0	0	0	0	0	0	0	0	0	0	0	0	0	0	0	0	0	0	0	0	0	0	0	0	0	0	0	0	0	0	0	0	0	0	0	0	0	0	0
k__Bacteria|p__Firmicutes|c__Clostridia|o__Clostridiales|f__Clostridiaceae|g__Clostridium|s__Clostridium_sp_KLE_1755	0	0	0	0	0	0	0	0	0	0	0	0	0	0	0	0.000996842	0	0	0	0.0017677	0	0	0	0	0	0	0	0	0	0.00146096	0	0	0	0	0	0	0	0	0	0	0.00100541	0	0	0	0	0	0	0	0
k__Bacteria|p__Firmicutes|c__Clostridia|o__Clostridiales|f__Clostridiaceae|g__Clostridium|s__Clostridium_sp_L2_50	0	0	0	0	0	0	0	0.0149692	0	0	0	0	0	0.003349	0	0.0115295	0	0.0998771	0	0	0	0	0	0	0	0	0	0	0	0.0861518	0	0	0	0	0	0	0	0	0	0	0	0	0	0	0	0	0	0	0
k__Bacteria|p__Firmicutes|c__Clostridia|o__Clostridiales|f__Clostridiaceae|g__Clostridium|s__Clostridium_symbiosum	0	0	0	3.72e-05	0	0	0	0	6e-05	0.00353507	0	6.39999e-06	0	0	0	0.00131756	0	0	2.08209e-05	0.0004104	1.87062e-05	0.0001517	0	1.49578e-05	1.57032e-05	0.0001502	5.8e-05	0.0001591	2.97e-05	0.000619093	6.14076e-05	4.5e-06	9.92134e-05	0	1.35e-05	2.35009e-05	0	0	0	0	0	0	0	0	0	0	0	0	0
k__Bacteria|p__Firmicutes|c__Clostridia|o__Clostridiales|f__Clostridiales_Family_XI_Incertae_Sedis|g__Parvimonas|s__Parvimonas_unclassified	0	5.50034e-05	0	0	0	0	0	0	0	6.4003e-06	0	0	0	0	0	0	0	0	0	0	0	0	0	0	0	0	0	0	0	0	0	0	0	0	0	0	0	0	0	0	0	0	0	0	0.000349929	0	0	0	0
k__Bacteria|p__Firmicutes|c__Clostridia|o__Clostridiales|f__Clostridiales_Family_XI_Incertae_Sedis|g__Peptoniphilus|s__Peptoniphilus_lacrimalis	0	0	0	0	0	0	0	0	0	0	0	0	0	0	0	0	0	0	0	0	0	0	0	2.64021e-05	0	0	0	0	0	0.00010477	0	0	0	0	0	0	0	0	0	0	0	0	0	0	0	0	0	0	0
k__Bacteria|p__Firmicutes|c__Clostridia|o__Clostridiales|f__Clostridiales_noname|g__Clostridiales_noname|s__Bacteroides_pectinophilus	0	0	0	0	0	0	0	0.00493096	0	0	0	0	0	0	0	0	0	0	0	0	0	0	0	0	0	0	0	0	0	0	0	0	0	0	0	0	0	0	0	0	0	0	0	0	0	0	0	0	0
k__Bacteria|p__Firmicutes|c__Clostridia|o__Clostridiales|f__Eubacteriaceae|g__Eubacterium|s__Eubacterium_eligens	0	0.00242375	0.00230209	0.0039489	0	0	0	0.00828973	0.0171313	0.00496833	0	0	0	0.0089599	0.00197427	0.0142409	0	0.0207193	0.0179262	0	0.0021024	0.0077082	0.0011275	0	0.00758837	0.0072363	0.0388106	0.0157524	0.0023117	0.0143361	0	0	0.00785206	0.0041435	0.005688	0	0.0015393	0	0	0.0008292	0.0208211	0.00948071	0.0041232	0.00649897	0	0	0.0013123	0.00208975	0.0041113
k__Bacteria|p__Firmicutes|c__Clostridia|o__Clostridiales|f__Eubacteriaceae|g__Eubacterium|s__Eubacterium_hallii	0	0	0	0.0086462	0	0	0	0	0.0005281	0.00100585	0	0	0	0	0	0	0	0	0	0	0.0012141	0	0	0	0.00225777	0.0017696	0	0	0	0.00106003	0	0	0	0.000626	0.0013301	0	0.0008304	0	0	0	0.000901612	0	0	0	0.00254211	0	0	0	0
k__Bacteria|p__Firmicutes|c__Clostridia|o__Clostridiales|f__Eubacteriaceae|g__Eubacterium|s__Eubacterium_ramulus	0	0	0	0.0017228	0	0	0	0	0	0.00304534	0	0	0	0	0	0	0	0.000992367	0	0	0	0.0016164	0	0	0.00452853	0	0	0.00954601	0	0	0	0	0.00463563	0.0007733	0	0	0.0021211	0	0	0	0	0	0	0	0	0	0	0	0
k__Bacteria|p__Firmicutes|c__Clostridia|o__Clostridiales|f__Eubacteriaceae|g__Eubacterium|s__Eubacterium_rectale	0.0018466	0.00285948	0.0329914	0.172216	0.0227414	0.0046049	0.0159188	0.0115454	0.0120012	0.00316385	0	0.0168298	0	0.009608	0.00581712	0.00348325	0.0011437	0.108841	0.0789702	0.10513	0.0440131	0.0969718	0.0594495	0.0151138	0.0203414	0.341794	0.117878	0.00947461	0.0076008	0.350821	0.0339524	0.0034839	0.0753267	0.0173281	0.157966	0.0111717	0.0752408	0.00120675	0.00922488	0.0034336	0.00468836	0.107442	0	0.0286623	0.0235255	0.0004284	0.0028952	0.0459994	0.012639
k__Bacteria|p__Firmicutes|c__Clostridia|o__Clostridiales|f__Eubacteriaceae|g__Eubacterium|s__Eubacterium_siraeum	0	0.0127965	0.00029724	0	0	0.0117058	0	2.122e-05	0.0202817	0.0231836	0	0	0	0	0.00027482	0	0	0.15607	0.0102157	0.0026119	0	0.0456228	0.0251757	2.5599e-05	0.00812558	0.0004284	0.0453331	0.0007384	0.0340538	0	0	0	0	2.81e-05	0.0017989	0.000320912	0	0.00992338	9.19307e-05	0	0.000989713	0.000514801	0	0.00330819	0.000250997	0	4.7e-06	0	0
k__Bacteria|p__Firmicutes|c__Clostridia|o__Clostridiales|f__Eubacteriaceae|g__Eubacterium|s__Eubacterium_sp_3_1_31	0	0	0.000175319	9.46e-05	0.00037863	0	0	0	0	0.000296514	0	0.000635599	4.28e-05	0	0	0	0	0	1.4014e-06	0.0006805	8.70289e-06	0	0	0	8.07167e-05	0	0.0002173	0.0006072	0	1.2031e-05	0	0.0001203	2.63036e-05	0	0	4.42016e-05	0.0005648	0.000346713	9.12304e-05	5.68e-05	0	0	0.000246408	3.19028e-05	7.5731e-05	0	0.0001188	0	0
k__Bacteria|p__Firmicutes|c__Clostridia|o__Clostridiales|f__Eubacteriaceae|g__Eubacterium|s__Eubacterium_ventriosum	0	0.00169291	0	0	0	0	0	0.00526427	0	0	0	0	0	0	0	0.00176157	0	0	0.00163914	0	0	0	0.0022078	0.00136849	0.00693563	0.0038405	0	0.0010984	0	0.0105459	0.0111054	0	0.0254508	0	0.0048809	0	0.0022754	0	0	0	0	0	0	0.00490923	0	0	0.0081105	0	0
k__Bacteria|p__Firmicutes|c__Clostridia|o__Clostridiales|f__Lachnospiraceae|g__Anaerostipes|s__Anaerostipes_unclassified	0	0	0	0	0	0.0001131	0	0	0	0	3.6e-05	1.48e-05	0	0	0	0	0	0	0	2.3e-06	0	0	0	0	0	0	0	0	0.0001431	1.19307e-05	0	0	0	0	0	0	0	0	0	0	0	0	0	0	5.95603e-05	0	0	0	0
k__Bacteria|p__Firmicutes|c__Clostridia|o__Clostridiales|f__Lachnospiraceae|g__Blautia|s__Blautia_hydrogenotrophica	0	0	0	0	0	0	0	0	0	0	0	0	0	0	0	0	0	0	0	0	0	0	0	0	0.00104382	0	0	0	0	0	0	0	0	0	0	0	0	0	0	0	0	0	0	0	0.00126824	0	0	0	0
k__Bacteria|p__Firmicutes|c__Clostridia|o__Clostridiales|f__Lachnospiraceae|g__Blautia|s__Ruminococcus_gnavus	0	0	0	0	0.000135911	0.0003254	0.000804723	0	0.0001137	0.0358442	0.0021989	0.00222	0.0029618	0	6.44266e-06	0.000250311	0	0.000539737	0.000143844	0.0070605	0.00249003	0.0002354	0	4.51747e-06	1.49031e-05	1.85e-05	0.0003776	0.0002574	0.0002366	0.00305857	0.000285701	0.000755	0.00610293	2.28e-05	0	0.000174506	1.98e-05	9.20035e-06	0.000262788	4.53e-05	0	0	0.00430918	0.000277625	0.00292468	0	0.0011266	0	0
k__Bacteria|p__Firmicutes|c__Clostridia|o__Clostridiales|f__Lachnospiraceae|g__Blautia|s__Ruminococcus_obeum	0.0001816	0.000783149	0.000954235	0.0079818	0.000691056	0.0004394	0	0.00023342	0.0039643	0.0020907	0	0.000163	2.9e-06	0.0007244	0.000155832	0.000437018	0.000125	0.000194813	0.00121572	0.0006725	0.00226495	0.0009855	0.0018398	0.000279983	0.0019245	0.0013195	0.0013583	0.0008298	9.64e-05	0.00386886	0.000180116	0.000217	0.00211919	0.0018272	0.0005273	0.000115804	0.0019016	3.92015e-05	9.97333e-05	6.39e-05	0.00075081	0.0012507	0.000169474	0.00149433	0.000876229	3.39e-05	9.37e-05	0.000752819	0.0012251
k__Bacteria|p__Firmicutes|c__Clostridia|o__Clostridiales|f__Lachnospiraceae|g__Blautia|s__Ruminococcus_torques	0.0001681	0.00307039	0.00373609	0.0055946	0.0037237	0.0019026	0.000240509	0.00191561	0.0135538	0.0188161	0.0005383	0.0014192	0.0005609	0.0047714	0.000997505	0.000299213	0.000314	0.0185546	0.0129759	0.0369925	0.00204298	0.0384528	0.0065447	0.00206167	0.0320947	0.0181613	0.0233791	0.0562704	0.0023323	0.0586503	0.00573325	0.0061809	0.0204357	0.0107838	0.0102996	0.00894383	0.003829	0.00215868	0.00154001	0.0016134	0.018452	0.00481241	0.00804851	0.00763327	0.143402	2.63e-05	0.0022689	0.00193515	0.0043736
k__Bacteria|p__Firmicutes|c__Clostridia|o__Clostridiales|f__Lachnospiraceae|g__Butyrivibrio|s__Butyrivibrio_crossotus	0	0.15027	0	0	0	0	0	0	0	0	0	0	0	0.221302	0	0	0	0	0	0	0	0	0	0	0	0	0	0	0	0	0	0	0	0	0	0	0	0	0	0	0	0	0	0	0	0	0	0	0
k__Bacteria|p__Firmicutes|c__Clostridia|o__Clostridiales|f__Lachnospiraceae|g__Coprococcus|s__Coprococcus_catus	0	0	0.000550701	0	0	0	0	0	0	0.000594728	0	0	0	0	0	0	0	0	0	0	0	0.0006301	0	0	0	0.0010154	0.0007124	0	0	0.00130466	0	0	0.00088872	0	0.000783	0	0.0005232	0	0	0	0	0	0	0	0	0	0	0	0
k__Bacteria|p__Firmicutes|c__Clostridia|o__Clostridiales|f__Lachnospiraceae|g__Coprococcus|s__Coprococcus_comes	0	0	0.00194193	0	0	0	0	0	0.0013991	0.00572737	0	0	0	0.0029914	0	0	0.0015489	0.00246797	0.00220521	0.0027163	0	0.0020681	0.0010258	0.00308031	0.00351182	0.0036524	0.0023916	0.004655	0	0	0	0	0.00644117	0.0006241	0.0047032	0	0.0014453	0	0	0	0	0	0	0.00149063	0.00226671	0	0	0	0
k__Bacteria|p__Firmicutes|c__Clostridia|o__Clostridiales|f__Lachnospiraceae|g__Coprococcus|s__Coprococcus_eutactus	0	0	0	0	0	0	0	0	0	0	0	0	0	0	0	0	0	0	0	0	0	0	0	0	0.0124266	0	0	0	0	0	0	0	0	0	0	0	0.0607893	0	0	0	0	0	0	0	0	0	0	0	0
k__Bacteria|p__Firmicutes|c__Clostridia|o__Clostridiales|f__Lachnospiraceae|g__Coprococcus|s__Coprococcus_sp_ART55_1	0.0016778	0.00395185	0	0.0205355	0.0099787	0	0	0	0	0.00972356	0	0	0	0	0	0	0	0	0	0	0	0.0104529	0	0	0	0	0.020054	0	0	0	0.00183401	0	0.00569597	0	0	0	0	0.00192747	0	0	0	0.0026044	0	0.00251122	0	0.0004928	0	0	0
k__Bacteria|p__Firmicutes|c__Clostridia|o__Clostridiales|f__Lachnospiraceae|g__Dorea|s__Dorea_formicigenerans	0.0002751	0.0171165	0.000512031	0.0104215	0.0012246	0.00049	0	0.00369048	0.0004535	0.000551326	0	0.000913899	0	0.0005187	0.000484609	0.000559323	0.0001219	0.00280539	0.0021993	0.0007432	0.000136345	0.0011973	0.000625	0.000939633	0.0147637	0.0041871	0.0014806	0.0074167	0.0003094	0.0128838	0.00453424	6.49e-05	0.00131758	0.0021885	0.0017947	0.000407215	0.0034924	0.000231309	0.000245382	0.000154	0.0074613	9.10001e-05	0.000351854	0.000760867	0	2.7e-06	1.7e-06	0.000128503	0.0011362
k__Bacteria|p__Firmicutes|c__Clostridia|o__Clostridiales|f__Lachnospiraceae|g__Dorea|s__Dorea_longicatena	0	0	0	0	0	0	0	0.00101446	0.0048825	0.0020932	0	0	0	0	0	0	0	0.000717149	0.00138689	0	0	0	0.0003981	0.00133024	0.00381819	0.0040778	0	0	0	0.00779045	0.0022849	0	0.00274337	0	0.019988	0.000719026	0	0	0	0	0	0	0	0	0	0	0	0	0
k__Bacteria|p__Firmicutes|c__Clostridia|o__Clostridiales|f__Lachnospiraceae|g__Dorea|s__Dorea_unclassified	0.0001827	0	0	0	0	0.0010287	7.94639e-05	0	0	0	0	0.000686199	0	0	0	0.000862436	0	0	0	0	0	0	0	0	0	0	0	0	0	0	0	6.51e-05	0	0	0	0	0	0	2.04068e-05	0	0	0.0014685	2.291e-05	0	0.00135984	8e-05	0.0001472	0.000106703	0
k__Bacteria|p__Firmicutes|c__Clostridia|o__Clostridiales|f__Lachnospiraceae|g__Lachnospiraceae_noname|s__Lachnospiraceae_bacterium_1_1_57FAA	0	0	0	0	0	0	0	0	0.006899	0	0	0	0	0	0	0	0	0.00933073	0	0.0217836	0	0	0	0	0	0	0	0	0	0	0	0	0	0	0	0	0	0	0	0	0	0	0	0.00379904	0	0	0	0	0
k__Bacteria|p__Firmicutes|c__Clostridia|o__Clostridiales|f__Lachnospiraceae|g__Lachnospiraceae_noname|s__Lachnospiraceae_bacterium_1_4_56FAA	0	0	0	0	0	0	0	0	0	0	0	0	0	0	0	0	0	0	0	0	0	0	0	0	0	0	0	0	0	0.00154077	0	0	0	0	0	0	0	0	0	0	0	0	0.000665791	0	0	0	0	0	0
k__Bacteria|p__Firmicutes|c__Clostridia|o__Clostridiales|f__Lachnospiraceae|g__Lachnospiraceae_noname|s__Lachnospiraceae_bacterium_3_1_46FAA	0	0	0	0	0	0	0	0	0	0	0	0	0	0	0	0	0	0	0	0	0	0	0	0	0	0	0	0	0	0	0	0	0	0	0	0	0	0	0	0	0	0	0	0	0	0	0	0	0
k__Bacteria|p__Firmicutes|c__Clostridia|o__Clostridiales|f__Lachnospiraceae|g__Lachnospiraceae_noname|s__Lachnospiraceae_bacterium_3_1_57FAA_CT1	0	0	0	0	0	0	0	0	0	0.0112735	0	0	0	0	0	0	0	0	0	0	0	0	0	0	0	0	0	0	0	0.000979722	0	0	0	0	0	0	0	0	0	0	0	0	0	0	0	0	0	0	0
k__Bacteria|p__Firmicutes|c__Clostridia|o__Clostridiales|f__Lachnospiraceae|g__Lachnospiraceae_noname|s__Lachnospiraceae_bacterium_8_1_57FAA	0	0	0	0	0	0.0022285	0	0	0.0129712	0.0154445	0	0	0	0.0058894	0	0	0	0.0285919	0.0410802	0.044361	0	0	0	0	0	0.0357942	0	0.0575537	0	0	0	0.0071912	0	0	0	0.00887752	0	0.00246529	0	0	0.0139636	0	0	0.00932462	0.188676	0	0.002926	0	0
k__Bacteria|p__Firmicutes|c__Clostridia|o__Clostridiales|f__Lachnospiraceae|g__Roseburia|s__Roseburia_hominis	0.0018797	0	0	0.0033383	0.00174734	0.0020521	0	0.00290514	0.0040092	0.00653001	0	0	0	0.0009416	0	0	0	0.00221525	0.000953155	0	0	0.0007723	0	0	0.0148077	0	0.0010125	0.0029103	0.0005021	0.0213552	0	0	0.00501478	0.0006	0.0012079	0.000367113	0.0121685	0	0	0	0.00697789	0	0	0.00931392	0.000816769	0	0	0.000888322	0
k__Bacteria|p__Firmicutes|c__Clostridia|o__Clostridiales|f__Lachnospiraceae|g__Roseburia|s__Roseburia_intestinalis	0.010445	6.78042e-05	0.000473861	0.0006844	0.0012563	0	0	0.004136	6.33e-05	0.000873141	0	0.031444	0.0001461	0.0001281	2.8086e-05	0.000177907	0.0005861	0.0308195	0.00286177	0.0422926	0.00489112	0.0041823	0.0129422	0	0.0270553	0.0026675	0.0174834	0.0036881	0.013965	0.000201819	0.0254102	0	0.0303264	0.002008	0	0	0.0230434	0.0109949	0.00063031	0.0002834	0	5.42001e-05	0.00493425	0.0153194	0.00201119	0	0.0013498	0.00340898	0.0068199
k__Bacteria|p__Firmicutes|c__Clostridia|o__Clostridiales|f__Lachnospiraceae|g__Roseburia|s__Roseburia_inulinivorans	0	0	0	0.001796	0.00935915	0.0139143	0	0.00283398	0	0	0	0	0	0.0006199	0	0	0	0.0269282	0.00565887	0	0	0.026847	0.0005335	0	0.020883	0	0.024201	0.0125981	0	0	0.00965271	0	0.0291732	0.0105515	0.0014523	0	0.0075955	0	0.00262247	0.0005141	0.00527387	0	0.001156	0.0155059	0	0	0.0072358	0.0169497	0.0040202
k__Bacteria|p__Firmicutes|c__Clostridia|o__Clostridiales|f__Lachnospiraceae|g__Roseburia|s__Roseburia_unclassified	0	0.00372573	0.00369422	0.011943	0	0	0.00137519	0	0	0	0	0	6.73e-05	0.0025574	0.000684935	0.00124665	0.0001939	0	0	0	7.90262e-05	0	0	0.000394927	0	0.0004792	0	0	0	0	0	5.19e-05	0	0	0.0005634	0.00111014	0	0	0.00281784	0	0.00363395	0.000856901	0	0	0.00208521	0.0003197	0	0	0
k__Bacteria|p__Firmicutes|c__Clostridia|o__Clostridiales|f__Oscillospiraceae|g__Oscillibacter|s__Oscillibacter_sp_KLE_1728	0	0	0	0	0	0	0.0100927	0	0	0.00143987	0	0	0	0	0.00207474	0.00413077	0	0	0	0	0	0	0	0	0	0	0	0	0.0028666	0.00771385	0	0.001197	0.00162762	0	0.0044387	0	0	0	0	0	0	0	0	0	0	0	0	0	0
k__Bacteria|p__Firmicutes|c__Clostridia|o__Clostridiales|f__Oscillospiraceae|g__Oscillibacter|s__Oscillibacter_sp_KLE_1745	0	0.00134708	0.00202168	0	0	0.0020098	0	0	0	0	0	0	0	0	0	0	0	0	0.00145926	0.0032379	0	0	0	0	0	0	0.0016946	0	0.004851	0.0095173	0	0	0.00420247	0	0.0027888	0.00206118	0.0033368	0.00281751	0.00352398	0.0017766	0	0	0	0	0	0	0	0	0
k__Bacteria|p__Firmicutes|c__Clostridia|o__Clostridiales|f__Oscillospiraceae|g__Oscillibacter|s__Oscillibacter_unclassified	0.00455129	0.00080985	0.00204281	0.0021237	0.000658453	5.49e-05	0.0419899	0.000532403	0.0011145	0.00085874	0.0002333	0.0010801	0.0029956	0.0004264	0	0.0046488	0.0003676	0.001451	0.00178509	0.0037545	0.00335281	0.0029447	0.0014779	0.000587672	0.00019494	0.0008071	0	0.0018496	0.0001719	0.00683088	0.00618724	0.0027139	0	0.0009947	0.001403	0.000112704	2.93e-05	0.000134905	0.00285555	0.0012619	0.00219373	0.0032574	0.00178488	0.00400485	0.00255386	1.03e-05	0.0022469	0.00162554	0.0009521
k__Bacteria|p__Firmicutes|c__Clostridia|o__Clostridiales|f__Peptostreptococcaceae|g__Peptostreptococcaceae_noname|s__Clostridium_bartlettii	0	0	0	0	0	0	0	0	0	0	0	0	0	0	0	0	0	0	0	0	0	0	0	0	0	0	0	0	0.000356	0	0	0	0.000459062	0	0	0	0.006783	0	0	0	0	0	0	0	0	0	0	0	0
k__Bacteria|p__Firmicutes|c__Clostridia|o__Clostridiales|f__Peptostreptococcaceae|g__Peptostreptococcaceae_noname|s__Peptostreptococcaceae_noname_unclassified	0	0	0	0	0.000237119	0.0001629	0.000895985	0.00016996	0	0.000250212	6.69e-05	0.0001762	0	5.49e-05	0	0.000123905	0	0	0.000531232	0	0	0	9.85e-05	0.000355575	0	9.89e-05	0	0.0001583	0	0	0	4.98e-05	0.0127931	0.0002503	8.31e-05	5.12019e-05	0	0	0	5.89e-05	0.000188603	0	6.32276e-05	0	0.000101745	0	0	6.01015e-05	0.0001044
k__Bacteria|p__Firmicutes|c__Clostridia|o__Clostridiales|f__Ruminococcaceae|g__Anaerotruncus|s__Anaerotruncus_colihominis	0	0	0	0	0	0	0	0	0	0	0	0	0	0	0	0	0	0	0	0	0	0.0007253	0	0	0	0	0	0	0	0.00064095	0	0	0	0	0	0	0	0	0	0	0	0	0	0	0	0	0	0	0
k__Bacteria|p__Firmicutes|c__Clostridia|o__Clostridiales|f__Ruminococcaceae|g__Anaerotruncus|s__Anaerotruncus_unclassified	0.0002423	0.000424326	0.000636657	0	0.000351828	0.0001574	0	0	0.0008383	0.00195459	0	0.0002912	0	0.0008205	7.26813e-05	0.00156597	0	0.000850458	0.000681383	0.001317	0	0	7.43e-05	4.9391e-05	0.00110243	0.0005538	0.0004625	0.0018307	4.6e-05	0.00224127	0.000186427	0	0.000273737	0.0006046	0.0011364	0.000116604	0.0003143	4.24016e-05	6.32211e-05	4.9e-05	0.000640409	0.0002291	0	0	0.000336069	1.92e-05	9.94e-05	0.000194805	0.0003089
k__Bacteria|p__Firmicutes|c__Clostridia|o__Clostridiales|f__Ruminococcaceae|g__Faecalibacterium|s__Faecalibacterium_prausnitzii	0.0277189	0.122704	0.0337116	0.0369368	0.272946	0.0043157	0.00109404	0.00998933	0.0413769	0.0140502	0	0.0126463	0.0010194	0.0431589	0.00746543	0.0329753	0.0022475	0.144076	0.0451065	0.133789	0.0157863	0.0887766	0.0278668	0.0291976	0.0257778	0.0198148	0.0893656	0.219829	0.0015845	0.0252594	0.0856009	0.0007285	0.0782992	0.101383	0.0392577	0.00463187	0.0393748	0.00949586	0.00594838	0.0036168	0.0125159	0.0740429	0.00184921	0.0727191	0.14135	0.0002315	0.0049896	0.117691	0.0208945
k__Bacteria|p__Firmicutes|c__Clostridia|o__Clostridiales|f__Ruminococcaceae|g__Ruminococcaceae_noname|s__Ruminococcaceae_bacterium_D16	0	0	0	0	0	0.0007718	0	0	0	0.000790737	0	0	0	0	0	0	0	0	0	0	0	0	0	0	0	0	0	0	0	0	0	0	0.000855416	0	0	0	0	0	0	0	0	0	0	0	0.00782168	0	0	0	0
k__Bacteria|p__Firmicutes|c__Clostridia|o__Clostridiales|f__Ruminococcaceae|g__Ruminococcus|s__Ruminococcus_albus	0.000127	0	5.47996e-05	1.83e-05	0.00450996	4.21e-05	1.80508e-05	0	1.01e-05	1.52007e-05	0	0	0	2.61e-05	0	5.10021e-06	1.39e-05	0	0.000348149	3.31e-05	0.00220723	0	0	0	0.000294961	0.0007978	1.4e-06	0.0002124	0	0	0	0	6.25085e-05	2.37e-05	6.44e-05	0	2.26e-05	0	1.70057e-05	0	0	0	0	3.83034e-05	0.00653626	1.3e-06	0	7.9402e-05	0.0027136
k__Bacteria|p__Firmicutes|c__Clostridia|o__Clostridiales|f__Ruminococcaceae|g__Ruminococcus|s__Ruminococcus_bromii	0	0.000664541	0.0288574	0.0419421	0.035175	0.0084287	0.0140389	0.000682544	0.157565	0.0395306	0	0.0105946	0	0.0198179	0	0.0331099	0	0.00989817	0.0373452	0.0306379	0	0	0	0	0.149635	0	0	0.109613	0.0319693	0	0	0	0.0066427	0.0487115	0	0	0.0361254	0.027398	0.00897619	0	0	0.0402233	0	0.0146936	0.0430707	0	0	0.0294105	0
k__Bacteria|p__Firmicutes|c__Clostridia|o__Clostridiales|f__Ruminococcaceae|g__Ruminococcus|s__Ruminococcus_callidus	0	0	0	0	0	0	0	0.00124538	0	0.0020791	0	0	0	0	0	0	0	0	0	0	0	0	0	0	0	0	0	0	0	0.00550337	0	0	0.00277078	0	0	0.00120454	0.0019603	0	0	0	0	0	0	0	0	0	0	0	0
k__Bacteria|p__Firmicutes|c__Clostridia|o__Clostridiales|f__Ruminococcaceae|g__Ruminococcus|s__Ruminococcus_champanellensis	0	0	0	0	0	0	0	0	0	0	0	0	0	0	0	0	0	0	0	0	0	0	0	0	0	0	0	0	0	0	0	0	0	0	0	0	0	0	0	0	0	0	0	0.00248482	0	0	0	0	0
k__Bacteria|p__Firmicutes|c__Clostridia|o__Clostridiales|f__Ruminococcaceae|g__Ruminococcus|s__Ruminococcus_flavefaciens	0.000557899	5.40034e-06	0	0	0.000192715	0	0	0	0	0	0	0	0	7.99e-05	0	0	0	0	0	0	0.000155352	0	0	0	2.9006e-06	0	0	0	0	0	0	0	0	0	0	0	0	0	0	0	0	0	0	5.10045e-06	4.31887e-06	0	0	1.11003e-05	0.0003927
k__Bacteria|p__Firmicutes|c__Clostridia|o__Clostridiales|f__Ruminococcaceae|g__Ruminococcus|s__Ruminococcus_lactaris	0	0.000846853	0.00278837	0	0	0	0.000359604	0	0.0017233	0.0063723	0	0	0	0.0001458	0	0	0	0.00512035	0.00623304	0	0	0	0	0	4.30089e-06	0.0007679	0	0	0	0.00105111	0.0034794	0	0.00677692	0.0163183	0.00284	0.000243609	0.0060811	0	0	1.04e-05	0	0	0	0	0	0	0.0005825	0.000766619	0.0004065
k__Bacteria|p__Firmicutes|c__Clostridia|o__Clostridiales|f__Ruminococcaceae|g__Ruminococcus|s__Ruminococcus_sp_5_1_39BFAA	0	0.00291188	0.000833315	0	0.00358529	0	0	0	0	0.000886942	0	0.0034037	0	0.0030152	0	0.00201948	0.0015017	0	0	0	0.00620596	0	0.0015759	0.00131057	0.00519357	0.0013862	0	0	0	0.00273975	0	0	0.00186745	0.0016895	0.0059523	0.00122514	0.0058897	0	0.00231297	0	0	0.0019314	0	0.00283985	0.00662716	0	0.0018228	0	0.0020205
k__Bacteria|p__Firmicutes|c__Clostridia|o__Clostridiales|f__Ruminococcaceae|g__Subdoligranulum|s__Subdoligranulum_sp_4_3_54A2FAA	0.000821899	0.00080575	0	0	0.0024269	0	0	0	0.0009297	0.0283991	0	0	0	0	0	0.0023557	0	0.00309331	0.0013968	0.0062809	0	0.0034328	0	0.00135845	0.00392941	0	0.0022323	0.000916901	0	0.0243635	0.00310384	0	0.000630385	0	0.0008963	0.00187607	0	0	0	0.0010893	0.000780911	0	0	0	0.0162467	0	0	0	0
k__Bacteria|p__Firmicutes|c__Clostridia|o__Clostridiales|f__Ruminococcaceae|g__Subdoligranulum|s__Subdoligranulum_unclassified	0.00791139	0.0591492	0.0131497	0.0079904	0.072109	0.0101945	0.0165362	0.0591891	0.0837145	0.228349	0.0003983	0.00553529	0.0015297	0.100947	0.00435695	0.0148362	0.0046739	0.12917	0.150439	0.121307	0.00579022	0.0314022	0.0895668	0.0179226	0.169468	0.0637548	0.0206187	0.166149	0.0293586	0.0983355	0.127093	0.0109391	0.0146853	0.0994801	0.0413134	0.0190657	0.0710365	0.0237242	0.00650287	0.0046458	0.0283199	0.0132943	0.000769536	0.0212792	0.0948033	0.0005505	0.0020986	0.0188089	0.002282
k__Bacteria|p__Firmicutes|c__Erysipelotrichia|o__Erysipelotrichales|f__Erysipelotrichaceae|g__Coprobacillus|s__Coprobacillus_sp_29_1	0	0	0	0	0	0	0	0	0.0057046	0	0	0	0	0	0	0	0	0	0	0	0	0	0	0	0	0	0	0	0	0.00340025	0	0	0	0.0011369	0	0.00218938	0	0	0	0	0	0	0	0	0.00153511	0	0	0	0
k__Bacteria|p__Firmicutes|c__Erysipelotrichia|o__Erysipelotrichales|f__Erysipelotrichaceae|g__Coprobacillus|s__Coprobacillus_sp_D6	0	0	0	0	0	0	0	0	0.0049212	0	0	0	0	0	0	0	0	0	0	0	0	0	0	0	0	0	0	0	0	0	0	0	0	0	0	0.00140665	0	0	0	0	0	0	0	0	0	0	0	0	0
k__Bacteria|p__Firmicutes|c__Erysipelotrichia|o__Erysipelotrichales|f__Erysipelotrichaceae|g__Coprobacillus|s__Coprobacillus_unclassified	0	0	0	0	0	0.0001963	0	0	0	0	0.0002563	0	0.0001195	0	0	0	0	0	0	0.0002415	0	0	0	0	0	2.1e-06	0	0	0	0	0	1.91e-05	0.000165422	0	1.24e-05	0	0	1.91007e-05	0	0	3.60005e-06	0	0.000448596	0	0	0	0	0	0
k__Bacteria|p__Firmicutes|c__Erysipelotrichia|o__Erysipelotrichales|f__Erysipelotrichaceae|g__Erysipelotrichaceae_noname|s__Clostridium_spiroforme	0	0	0	0	0	0	0	0	0.0009804	0	0	0	0	0	0.00138648	0	0	0.00130569	0	0.0030447	0.012746	0	0	0	0.00479119	0.0023151	0	0	0	0.00356207	0	0	0	0	0	0	0	0	0	0	0	0	0	0	0.00662013	0	0	0	0
k__Bacteria|p__Firmicutes|c__Erysipelotrichia|o__Erysipelotrichales|f__Erysipelotrichaceae|g__Erysipelotrichaceae_noname|s__Erysipelotrichaceae_bacterium_6_1_45	0	0	0	0	0	0	0	0	0	0	0	0	0	0	0	0	0	0	0	0	0	0	0	0	0	0	0	0	0	0	0	0	0	0	0	0	0	0	0	0	0	0	0	0	0	0	0	0	0
k__Bacteria|p__Firmicutes|c__Erysipelotrichia|o__Erysipelotrichales|f__Erysipelotrichaceae|g__Erysipelotrichaceae_noname|s__Eubacterium_dolichum	0	0	0	0	0	0	0	0	0	0	0	0	0	0	0	0	0	0	0	0	0	0	0	0	0	0	0	0	0	0.00965254	0	0	0	0	0	0	0	0	0	0	0	0	0.00129016	0	0	0	0	0	0
k__Bacteria|p__Firmicutes|c__Erysipelotrichia|o__Erysipelotrichales|f__Erysipelotrichaceae|g__Holdemania|s__Holdemania_filiformis	0	0	0	0	0	0	0	0	0	0	0	0	0	0	0	0	0	0	0.000566968	0	0	0	0	0	0.0019241	0	0	0	0	0.00193598	0	0	0	0	0	0	0	0	0	0	0	0	0	0	0	0	0	0	0
k__Bacteria|p__Firmicutes|c__Erysipelotrichia|o__Erysipelotrichales|f__Erysipelotrichaceae|g__Holdemania|s__Holdemania_sp_AP2	0	0	0	0	0	0	0	0	0	0	0	0	0	0	0	0	0	0	0	0	0	0.0013558	0	0	0	0	0.0010185	0	0	0	0	0	0	0	0	0	0	0	0	0	0	0	0	0	0	0	0	0	0
k__Bacteria|p__Firmicutes|c__Erysipelotrichia|o__Erysipelotrichales|f__Erysipelotrichaceae|g__Holdemania|s__Holdemania_unclassified	0	2.47015e-05	0.000189945	0.0003222	7.4406e-05	3.8e-05	0	2.04193e-05	0.000145	0.000484423	0	0.0001255	0	2.89e-05	0	0.000208609	8.36e-05	0.000402427	0	0.0013602	7.04234e-05	0	7.4e-06	0.000101593	8.19169e-05	9.89e-05	0	0.0003069	0.0001086	0.000601348	0.00259855	7.3e-05	0.000315243	9.18e-05	0.0002845	7.90029e-06	0.0003361	2.82011e-05	0.00011974	3.94e-05	0.000174402	0.0001204	0.000193785	2.08018e-05	0.000329741	0	0.0001163	5.14013e-05	5.42e-05
k__Bacteria|p__Firmicutes|c__Erysipelotrichia|o__Erysipelotrichales|f__Erysipelotrichaceae|g__Turicibacter|s__Turicibacter_unclassified	0	0	0	0	0	0	0	0	0	0	5.76e-05	0	0	0	0	0	0	0	0	0	0	0	1.56e-05	0.000265627	0	0	0	4.9e-06	0	0	0	0	0.0176588	0	0	0.000110104	0.0004168	0	0	1.41e-05	3.80005e-06	0	0	8.03071e-05	2.42058e-05	0	0	0	0
k__Bacteria|p__Firmicutes|c__Negativicutes|o__Selenomonadales|f__Acidaminococcaceae|g__Acidaminococcus|s__Acidaminococcus_sp_D21	0	0	0	0	0	0	0	0	0	0	0	0	0	0	0	0	0	0	0	0	0	0	0	0	0	0	0	0	0	0	0	0	0	0	0	0	0	0	0	0	0	0	0	0	0	0	0	0	0
k__Bacteria|p__Firmicutes|c__Negativicutes|o__Selenomonadales|f__Acidaminococcaceae|g__Acidaminococcus|s__Acidaminococcus_unclassified	0	0	0.00838735	0	0	0	0	0	0	0	0	0	0	0	0.000680808	0	0	0	0	0	0.00309993	0	0	0.0376865	0	0	0	0	0	0.0404854	0.0214443	0	0	0	0	0	0	0	0	0	0	0	0.00130907	0.000392635	0.0339191	0	0	0	8.59e-05
k__Bacteria|p__Firmicutes|c__Negativicutes|o__Selenomonadales|f__Acidaminococcaceae|g__Phascolarctobacterium|s__Phascolarctobacterium_succinatutens	0	0	0	0	0	0	0	0	0	0	0	0	0	0	0	0	0	0	0.0102585	0	0	0	0	0	0	0	0	0	0	0	0	0	0	0	0	0	0	0	0	0	0	0	0	0	0	0	0	0	0
k__Bacteria|p__Firmicutes|c__Negativicutes|o__Selenomonadales|f__Veillonellaceae|g__Dialister|s__Dialister_invisus	0	0	0.00281402	0	0.115683	0.0027943	0	0.0779938	0.0037405	0	0	0.00561319	0.0074858	0.0140069	0	0.12174	0	0.00267828	0	0	0.0121284	0.0363698	0.0108537	0	0.164431	0	0.0833777	0.0747807	0	0	0.0852592	0	0.0461846	0.0765139	0	0.116225	0	0	0	0	0	0.0125118	0	0	0	0	0	0.00170594	0
k__Bacteria|p__Firmicutes|c__Negativicutes|o__Selenomonadales|f__Veillonellaceae|g__Megamonas|s__Megamonas_unclassified	0	0	0	0	0	0	0	0	0	0	0.018942	0	0	0	0	0	0.0014335	0	0	0	0	0	0	0	0	0	0	0	0	0	0	0	0	0	0	0	0	0	0	0	0	0	0	3.80034e-05	0	0	0	0	0
k__Bacteria|p__Firmicutes|c__Negativicutes|o__Selenomonadales|f__Veillonellaceae|g__Megasphaera|s__Megasphaera_unclassified	0	0	0	0	0.00345498	0	0	0	0	0	0	0	0	0	0	0	0	0	0	0	0	0	0	0.00360655	0	0	0	0	0	0	0.00535188	0	0	0	0	0.000370814	0	0	0	0	0	0	0	0	0	0	0	0	0
k__Bacteria|p__Firmicutes|c__Negativicutes|o__Selenomonadales|f__Veillonellaceae|g__Mitsuokella|s__Mitsuokella_unclassified	0	3.82024e-05	0.00015388	5.22e-05	0.000242219	0	0	4.3441e-05	0	2.56012e-05	0	4.5e-05	0	8.41e-05	0	0	0	4.04027e-05	3.01302e-05	6.26e-05	0	3.35e-05	0	0.00156204	0.000164534	5.05e-05	3.46e-05	0	0	8.36152e-05	0	0	0	0	0	2.6101e-05	0	0	0	0	0	0	0	0	0	0	0	0	0.0001067
k__Bacteria|p__Firmicutes|c__Negativicutes|o__Selenomonadales|f__Veillonellaceae|g__Veillonella|s__Veillonella_atypica	0.0001559	0.000299519	0	0.0001096	4.55037e-05	0	0	8.76828e-05	0	8.00038e-06	0.0003138	0	1.3e-05	0	6.84533e-06	0	0.0002374	0	0	0	0	0	0	9.00482e-05	7.58156e-05	0	0	0	0	0	0.000277987	0	0.00126057	0	0	0	8.03e-05	0	0	0	0.000145102	0	0	0	0	0	9.69e-05	0	0
k__Bacteria|p__Firmicutes|c__Negativicutes|o__Selenomonadales|f__Veillonellaceae|g__Veillonella|s__Veillonella_parvula	0.000186	0.00016771	0	0.0002784	0.00025102	1.38e-05	0	6.79642e-05	8.9e-06	0.000389418	0.0004604	0	1.2e-06	5.92e-05	8.93919e-05	0	0.00013	5.9304e-05	0	0	0	0	1.05e-05	0.000278878	0.00524888	0	0	5.84e-05	0	0	0.000617181	0	0.0051574	0.0001952	0.0001023	0	0.0001505	0	0	3.65e-05	0.000219503	0	0	0.000233321	0	0	0.0001671	0	0.0001412
k__Bacteria|p__Firmicutes|c__Negativicutes|o__Selenomonadales|f__Veillonellaceae|g__Veillonella|s__Veillonella_unclassified	0.0004108	0.00173141	2.73497e-05	0.0024395	0.0025468	5.9e-05	0	0.000425001	2.16e-05	0.00041862	0.0001538	0	4.27e-05	0.0001103	0.000403572	0	9.75e-05	6.45044e-05	0	0	8.1327e-05	2.5e-06	6.71e-05	0.00168943	0	0	3.29e-05	1.05e-05	4.5e-05	0	0.00195803	1.04e-05	0.0169758	7.96e-05	0.000127	1.00004e-05	0.0005681	1.86007e-05	6.96232e-05	4.77e-05	0.000604308	9.00001e-06	7.1031e-06	0.000279125	5.9259e-06	0	0.0006539	1.22003e-05	0.0001236
k__Bacteria|p__Fusobacteria|c__Fusobacteriia|o__Fusobacteriales|f__Fusobacteriaceae|g__Fusobacterium|s__Fusobacterium_mortiferum	0	0	0	0	0	0	0	0	0	0	0	0	0	0	0	0	0	0	0	0	0	0	0	0	0	0	0	0	0	0	0	0	0	0	0	0	0	0	0	0	0	0	0	0	0	0	0	0	0
k__Bacteria|p__Fusobacteria|c__Fusobacteriia|o__Fusobacteriales|f__Fusobacteriaceae|g__Fusobacterium|s__Fusobacterium_periodonticum	0	0	0	0	0	0	0	0	0	0	0	0	0	0	0	0	0	0	0	0	0	0	0	0	5.47113e-05	0	0	0	0	0	0	0	0	0	0	0	0	0	0	0	0	0	0	0	0	0	0	0	0
k__Bacteria|p__Fusobacteria|c__Fusobacteriia|o__Fusobacteriales|f__Fusobacteriaceae|g__Fusobacterium|s__Fusobacterium_ulcerans	0	0	0	0	0	0	0	0	0	0	0	0	2.63e-05	0	0	0	0	0	0	0	0	0	0	0	0	0	0	0	0	0	0	0	0	0	0	0	0	0	0	0	0	0	0	0	0	0	0	0	0
k__Bacteria|p__Proteobacteria|c__Alphaproteobacteria|o__Rhizobiales|f__Bradyrhizobiaceae|g__Afipia|s__Afipia_unclassified	0	0	0	0	0	0	0	0	0	0	0	0	0	0	0	0	0	0	0	0	0	0	0	0	0	0	0	0	0	0	0	0	0	0	0	0	0	0	0	0	0	0	0	0	0	0	0	0	0
k__Bacteria|p__Proteobacteria|c__Betaproteobacteria|o__Burkholderiales|f__Burkholderiaceae|g__Burkholderia|s__Burkholderia_unclassified	0	0	0	0	0	0	0	0	0	0	0	0	0	0	0	0	0	0	0	0	0	0	0	0	0	0	0	0	0	0	0.000127824	0	0	0	8.65e-05	0	0	0	0	0	0	0	0	0	0	0	0	0	0
k__Bacteria|p__Proteobacteria|c__Betaproteobacteria|o__Burkholderiales|f__Burkholderiales_noname|g__Burkholderiales_noname|s__Burkholderiales_bacterium_1_1_47	0	0	0	0	0	0	0	0	0	0	0	0	0	0	0	0	0	0	0	0	0	0.0144059	0	0	0	0	0.0216433	0	0	0	0	0	0	0	0	0	0	0	0	0	0	0	0	0	0	0	0	0	0
k__Bacteria|p__Proteobacteria|c__Betaproteobacteria|o__Burkholderiales|f__Oxalobacteraceae|g__Oxalobacter|s__Oxalobacter_formigenes	8.72999e-05	0.00048013	0	0.0004183	0.00275472	1.03e-05	0	0.000807663	0.0004646	0.000113805	0	0	0	0.0007944	0	0	3.4e-05	0	0	0	0	0	0	0	0	0.0018825	0.0002341	0.000909601	0	0	0	0	0	0	0	0	0	0.000235209	0	0	0.000204503	0	0	0	0	0	0	0	0
k__Bacteria|p__Proteobacteria|c__Betaproteobacteria|o__Burkholderiales|f__Sutterellaceae|g__Sutterella|s__Sutterella_wadsworthensis	0	0.00568085	0	0	0	0	0	0.00210589	0.0114246	0	0	0.0437577	0.0444534	0	0	0	0.0390211	0.00195363	0	0	0	0	0	0	0.000709046	3.41e-05	0	0	0	0	0.041342	0.0089851	0	0.0058889	0.0365976	0	0.0172062	0.0193714	0	0	0.100305	0	0	0.0215082	0	0	0.0658772	0	0.0413102
k__Bacteria|p__Proteobacteria|c__Betaproteobacteria|o__Neisseriales|f__Neisseriaceae|g__Neisseria|s__Neisseria_flavescens	0	0	0	0	0	0	0	0	0	0	0	0	0	0	0	0	0	0	0	0	0	0	0	0	0	0	0	0	0	0	0	0	0	0	0	0	0	0	0	0	0	0	0	0	0	0	0	0	0
k__Bacteria|p__Proteobacteria|c__Betaproteobacteria|o__Neisseriales|f__Neisseriaceae|g__Neisseria|s__Neisseria_unclassified	0	0	0	0	0	0	0	0	0	0	0	0	0	0	0	0	0	0	0	0	0	0	0	0	0	0	0	0	0	0	0	0	0	0	0	0	0	0	0	0	0	0	0	0	0	0	0	0	0
k__Bacteria|p__Proteobacteria|c__Deltaproteobacteria|o__Desulfovibrionales|f__Desulfovibrionaceae|g__Bilophila|s__Bilophila_unclassified	1.64e-05	6.11038e-05	0.00203841	0.000932	0	0.0003414	0	0.00020079	0.0001929	0.000466022	0	0.000600099	4.29e-05	0.0002141	7.19766e-05	0.00133236	0.000516	0.0014593	0.00158499	0.0057753	0	0.0046046	6.84e-05	5.83255e-05	7.42153e-05	0	0.0043414	0.0018973	0	0.000704413	0	0.0006272	0	0.0014872	0.003555	0.000126105	0.0015787	0.00179097	0.00115949	0.0001759	0.00072251	0	0.00174936	7.73068e-05	8.15564e-05	2.9e-06	0.0002119	8.89022e-05	0.0009869
k__Bacteria|p__Proteobacteria|c__Deltaproteobacteria|o__Desulfovibrionales|f__Desulfovibrionaceae|g__Desulfovibrio|s__Desulfovibrio_desulfuricans	6.97999e-05	0.000137809	2.4745e-05	0.0001353	0.00013041	0.0004206	0	0	0.0006304	0	0	0	0	2.26e-05	0	2.54011e-05	0	2.14015e-05	0.000989992	0.0010443	0	4.63e-05	0	0	0	0.0004206	8.17e-05	0.0011293	9.3e-05	0	0	0	0	0	2.45e-05	0	0	3.28012e-05	0	0	0.00113262	0.0003125	0	0	0	0	2.2e-05	0	0
k__Bacteria|p__Proteobacteria|c__Epsilonproteobacteria|o__Campylobacterales|f__Campylobacteraceae|g__Campylobacter|s__Campylobacter_hominis	0	0	0	0	0	0	0	0	0	0.000471422	0	0	0	0	0	0	0	0	0	0	0	0	0	0	0	0	0	0	0	0	0	0	0	0	0	0	0	0	0	0	0	0	0	0	0	0	0	0	0
k__Bacteria|p__Proteobacteria|c__Gammaproteobacteria|o__Enterobacteriales|f__Enterobacteriaceae|g__Citrobacter|s__Citrobacter_freundii	0	0	0	0	0	0	0	0	0	0	0	0	0	0	0	0	0	0	0	0	0	0	0	0	0	0	0	0	0	0	0	0	0	0	0	0.000650524	0	0	0	0	0	0	0	0	0.000349126	0	0	0	0
k__Bacteria|p__Proteobacteria|c__Gammaproteobacteria|o__Enterobacteriales|f__Enterobacteriaceae|g__Citrobacter|s__Citrobacter_unclassified	0	0	0	0	0	0	0	0	0	0	0	0	0	0	0	0	0	0	0	0	0	0	0	0	0	0	0	0	0	0	0	0	0	0	0	0.000410215	0	0	0	0	0	0	0	0	0.000351637	0	0	0	0
k__Bacteria|p__Proteobacteria|c__Gammaproteobacteria|o__Enterobacteriales|f__Enterobacteriaceae|g__Enterobacter|s__Enterobacter_cloacae	0	0	0	0	0	0	0	0	0	0.000501624	0	0	0	0	0	0	0	0	0	0	0	0	0	0	0	0	0	0	0	0	0	0	0	0	0	0	0	0	0	0	0	0	0	0	0	0	0	0	0
k__Bacteria|p__Proteobacteria|c__Gammaproteobacteria|o__Enterobacteriales|f__Enterobacteriaceae|g__Escherichia|s__Escherichia_coli	0	8.0905e-05	0.00101284	0	7.21058e-05	0.000411	0	0.000142835	3.64e-05	0.00836639	0.0036453	0.0028476	0.0004183	0.0002375	0	0.00296192	0	2.48017e-05	3.7938e-05	0.0001254	0.00018166	0.0001575	0	0.00262164	2.55053e-05	0	7.87e-05	0.0001934	0	0.000575782	0	0.0002662	0.000212929	0.0007852	0.0009283	0	0	0	0	0	0	0	0.00167613	7.87069e-05	0.00372699	0.991408	3.83e-05	9.50024e-06	4.8e-05
k__Bacteria|p__Proteobacteria|c__Gammaproteobacteria|o__Enterobacteriales|f__Enterobacteriaceae|g__Escherichia|s__Escherichia_unclassified	0	1.73011e-05	0.000194353	0	0.000200416	0	0.000490498	0	0	0.00123066	0.0001971	4.67e-05	9.2e-05	0	0	0.000374216	0	0.000105307	5.90592e-05	0	0	5.76e-05	1.62e-05	0	9.00186e-07	0	3.25e-05	0	0	0	0	0	0.000265836	0.0001602	0	6.72025e-05	0	0	0	1.94e-05	0	0	0	0.000137512	0.000548597	0	1.46e-05	1.02003e-05	2.06e-05
k__Bacteria|p__Proteobacteria|c__Gammaproteobacteria|o__Enterobacteriales|f__Enterobacteriaceae|g__Klebsiella|s__Klebsiella_pneumoniae	0	0	0	0	0	0	0	0	0	0.000167708	3.68e-05	0	0	0	0	0	0	0	0	0	0	0	0	0	0	0	0	0	0	0	0	0	0	0	0	0.000643224	0	0	0	0	0	0	0	0	5.24291e-05	0	0	0	0
k__Bacteria|p__Proteobacteria|c__Gammaproteobacteria|o__Enterobacteriales|f__Enterobacteriaceae|g__Pantoea|s__Pantoea_unclassified	0	0	0	0	0	0	0	0	0	3.82018e-05	0	0	0	0	0	0	0	0	0	0	0	0	0	0	0	0	0	0	0	0	0	0	0	0	0	0	0	0	0	0	0	0	0	0	0	0.001941	0	0	0
k__Bacteria|p__Proteobacteria|c__Gammaproteobacteria|o__Pasteurellales|f__Pasteurellaceae|g__Actinobacillus|s__Actinobacillus_unclassified	0	0	0	0	0	0	0	2.63249e-05	0	0	1.82e-05	0	0	0	0.000140732	0	0	0	0	0	0	0	0	0	0	0	0	0	0	0	0	0	0.000102714	0	0	0	0.0001113	0	0	0	2.88004e-05	0	0	0	0	0	0	0	0
k__Bacteria|p__Proteobacteria|c__Gammaproteobacteria|o__Pasteurellales|f__Pasteurellaceae|g__Haemophilus|s__Haemophilus_parainfluenzae	0.0003861	0.000777248	4.0173e-05	0.0068512	0.00074996	0.0003452	0	0.00479963	4.15e-05	0.000127206	0.0025125	0.0001084	0.0001142	0.0004642	0.00449104	2.93012e-05	0	0	0	0	3.67122e-05	5.5e-06	0.0012399	2.068e-05	3.42071e-05	0	0	6.65e-05	0	5.65455e-05	9.14603e-05	0	0.0173741	4.23e-05	2.49e-05	0.000178107	0.007215	7.8003e-06	0	0.0002683	0.00187803	0	0	0.00269404	3.01317e-06	0	0.0007463	0	0.0010681
k__Bacteria|p__Proteobacteria|c__Gammaproteobacteria|o__Pseudomonadales|f__Pseudomonadaceae|g__Pseudomonas|s__Pseudomonas_syringae	0	0	0	0	0	0	0	0	0	0	0	0	0	0	0	0	0	0	0	0	0	0	0	0	0	0	0	0	0	0	0	0	0	0	0	0	0	0	0	0	0	0	0	0	0	0	0	0	0
k__Bacteria|p__Proteobacteria|c__Gammaproteobacteria|o__Pseudomonadales|f__Pseudomonadaceae|g__Pseudomonas|s__Pseudomonas_unclassified	0	0	7.11293e-05	0	0.000139911	0	0	0	0	0	0	0	0	0	0	4.40018e-05	0	0	0	0.0010117	0	0	0	8.39245e-05	0	0	0	0	0	0	0	0	0	0	0	0	0	0	0	0	0	0	0	0	0	0	0	0	0
k__Bacteria|p__Spirochaetes|c__Spirochaetia|o__Spirochaetales|f__Brachyspiraceae|g__Brachyspira|s__Brachyspira_unclassified	0	0	0	0	0	0	0	0	0	0	0	0	0	0	0	0	0	0	0	0	0	0	0	0	0	0	0	0	0	0	0	0	0	0	0	0	0	0.000215808	0	0	0	0	0	0	0	0	0	0	0
k__Bacteria|p__Verrucomicrobia|c__Verrucomicrobiae|o__Verrucomicrobiales|f__Verrucomicrobiaceae|g__Akkermansia|s__Akkermansia_muciniphila	0.0034358	0.0187548	0	0	0.00645962	0.0028671	0	0	0.0120877	0	0	0	0	0.0060616	0	0.0578745	0	0	0.000851553	0	0	0.0015744	0.0018131	0	0	0.142024	0.0008032	0.063113	0	0	0.00345425	0	0	0.0275246	0	0	0.023807	0	0.0170075	0	0.00436216	0.00735071	0.000659088	0.0161248	0	0	0	0	0
k__Eukaryota|p__Ascomycota|c__Schizosaccharomycetes|o__Schizosaccharomycetales|f__Schizosaccharomycetaceae|g__Schizosaccharomyces|s__Schizosaccharomyces_pombe	0	0	0	0	0	0	0	0	0	0	0	0	0	0	0	0	0	0	0	0	0	0	0	0	0	0	0	0	0	0	0	0	0	0	0	0	0	0	0	0	0	0	0	0	0	0	0	0	0
k__Eukaryota|p__Ascomycota|c__Schizosaccharomycetes|o__Schizosaccharomycetales|f__Schizosaccharomycetaceae|g__Schizosaccharomyces|s__Schizosaccharomyces_unclassified	0	0	0	0	0	0	0	0	0	0	0	0	0	0	0	0	0	0	0	0	0	0	0	0	0	0	0	0	0	0	0	0	0	0	0	0	0	0	0	0	0	0	0	0	0	0	0	0	0
k__Viruses|p__Viruses_noname|c__Viruses_noname|o__Caudovirales|f__Myoviridae|g__P2likeviruses|s__Yersinia_phage_L_413C	0	0	0	0	0	0	0	0	0	0	0	0	0	0	0	0	0	0	0	0	0	0	0	0	0	0	0	0.0002766	0	0	0	0	0	0	0	0	0	0	0	0	0	0	0	0	0	0	0	0	0
k__Viruses|p__Viruses_noname|c__Viruses_noname|o__Caudovirales|f__Myoviridae|g__Punalikevirus|s__Enterobacteria_phage_P1	0	0	0	0	0	0	0	0	0	0	0	0	0	0	0	0	0	0	0	0	0	0	0	0	0	0	0	0	0	0	0	0	0	0	0	0	0	0	0	0	0	0	0	0	0	0	0	0	0
k__Viruses|p__Viruses_noname|c__Viruses_noname|o__Caudovirales|f__Podoviridae|g__Epsilon15likevirus|s__Epsilon15likevirus_unclassified	0	0	0	0	0	0	0	0	0	1.90009e-05	0.0025489	0	0	0	0	0	0	0	3.57358e-05	0	0.000107136	0	0	0.00131117	0	0	0	0	0	0	0	0	0	0	0	0	0	0	0	0	0	0	0	0	0	1.49e-05	0	0	0
k__Viruses|p__Viruses_noname|c__Viruses_noname|o__Caudovirales|f__Podoviridae|g__Epsilon15likevirus|s__Escherichia_phage_TL_2011b	0	0	0	0	0	0	0	0	0	0	0.0010111	0	0	0	0	0	0	0	0	0	0	0	0	0	0	0	0	0	0	0	0	0	0	0	0	0	0	0	0	0	0	0	0	0	0	0	0	0	0
k__Viruses|p__Viruses_noname|c__Viruses_noname|o__Caudovirales|f__Podoviridae|g__Epsilon15likevirus|s__Escherichia_phage_phiV10	0	0	0	0	0	0	0	0	0	0	0.00097	0	0	0	0	0	0	0	0	0	0	0	0	0.00218475	0	0	0	0	0	0	0	0	0	0	0	0	0	0	0	0	0	0	0	0	0	0	0	0	0
k__Viruses|p__Viruses_noname|c__Viruses_noname|o__Caudovirales|f__Podoviridae|g__P22likevirus|s__P22likevirus_unclassified	0	0	0.000100382	0	0	0	0	0	0	0.000457222	0	0	0	0	0	0.000198108	0	0	0	5.6e-05	0	0	0	0.000162428	0	0	0	0	0	0	0	0	0.000151421	0	0	0	0	0	0	0	0	0	0	0	0	1.49e-05	0	0	0
k__Viruses|p__Viruses_noname|c__Viruses_noname|o__Caudovirales|f__Podoviridae|g__Podoviridae_noname|s__Enterobacteria_phage_Min27	0	0	0.000500009	0	0	0	0	0	0	0.00553566	0	0	0	0	0	0	0	0	0	0	0	0	0	0	0	0	0	0	0	0	0	0	0	0	0	0	0	0	0	0	0	0	0	0	0	0	0	0	0
k__Viruses|p__Viruses_noname|c__Viruses_noname|o__Caudovirales|f__Siphoviridae|g__C2likevirus|s__C2likevirus_unclassified	0	0	2.12386e-05	9.59e-05	0	0	0	3.98376e-05	0	5.28025e-05	0	0.00565559	6.3e-06	0	0	0	0	0	0.000110811	2.87e-05	0	0	0	0	0	0.0003714	0	0	0.0001111	0	0.00188671	0	0.000194326	0.0007416	3.9e-05	0	0	1.97007e-05	0	0.0009195	0	0	0	0	1.19522e-05	0	0	0	0
k__Viruses|p__Viruses_noname|c__Viruses_noname|o__Caudovirales|f__Siphoviridae|g__C2likevirus|s__Lactococcus_phage_bIL67	0	0	0	0	0	0	0	0	0	0	0	0	0	0	0	0	0	0	0	0	0	0	0	0	0	0	0	0	0	0	0	0	0	0	0	0	0	0	0	0	0	0	0	0	0	0	0	0	0
k__Viruses|p__Viruses_noname|c__Viruses_noname|o__Caudovirales|f__Siphoviridae|g__Lambdalikevirus|s__Enterobacteria_phage_HK630	0	0	0.00151005	0	0	0	0	0	0	0	0.0050261	0	0	0	0	0	0	0	0	0	0	0	0	0	0	0	0	0	0	0	0	0	0.000830313	0	0	0	0	0	0	0	0	0	0	0	0	0	0	0	0
k__Viruses|p__Viruses_noname|c__Viruses_noname|o__Caudovirales|f__Siphoviridae|g__Siphoviridae_noname|s__Lactococcus_phage_340	0	0	0	0	0	0	0	0	0	0	0	0	0	0	0	0	0	0	0	0	0	0	0	0	0	0	0	0	0	0	0	0	0	0	0	0	0	0	0	0	0	0	0	0	0	0	0	0	0
k__Viruses|p__Viruses_noname|c__Viruses_noname|o__Caudovirales|f__Siphoviridae|g__Siphoviridae_noname|s__Lactococcus_phage_BM13	0	0	0	0	0	0	0	0	0	0	0	0	0	0	0	0	0	0	0	0	0	0	0	0.00213214	0	0	0	0	0	0	0	0	0	0	0	0	0	0	0	0	0	0	0	0	0	0	0	0	0
k__Viruses|p__Viruses_noname|c__Viruses_noname|o__Caudovirales|f__Siphoviridae|g__Siphoviridae_noname|s__Lactococcus_phage_bIL285	0	0	0	0	0	0	0	0	0	0	0	0	0	0	0	0	0	0	0	0	0	0	0	0	0	0	0	0	0	0	0	0	0	0	0	0	0	0	0	0	0	0	0	0	0	0	0	0	0
k__Viruses|p__Viruses_noname|c__Viruses_noname|o__Caudovirales|f__Siphoviridae|g__Siphoviridae_noname|s__Lactococcus_phage_bIL309	0	0	0	0	0	0	0	0	0	0	0	0	0	0	0	0	0	0	0	0	0	0	0	0	0	0	0	0	0	0	0	0	0	0	0	0	0	0	0	0	0	0	0	0	0	0	0	0	0
k__Viruses|p__Viruses_noname|c__Viruses_noname|o__Caudovirales|f__Siphoviridae|g__Siphoviridae_noname|s__Lactococcus_phage_bIL310	0	0	0	0	0	0	0	0	0	0	0	0	0	0	0	0	0	0	0	0	0	0	0	0	0	0	0	0	0	0	0	0	0.00465893	0	0	0	0	0	0	0	0	0	0	0	0	0	0	0	0
k__Viruses|p__Viruses_noname|c__Viruses_noname|o__Caudovirales|f__Siphoviridae|g__Siphoviridae_noname|s__Lactococcus_phage_bIL311	0	0	0	0	0	0	0	0	0	0	0	0	0	0	0	0	0	0	0	0	0	0	0	0	0	0	0	0	0	0	0	0	0	0	0	0	0	0	0	0	0	0	0	0	0	0	0	0	0
k__Viruses|p__Viruses_noname|c__Viruses_noname|o__Caudovirales|f__Siphoviridae|g__Siphoviridae_noname|s__Lactococcus_phage_bIL312	0	0	0	0	0	0	0	0	0	0	0	0	0	0	0	0	0	0	0	0	0	0	0	0	0	0	0	0	0	0	0	0	0.00286899	0	0	0	0.0014349	0	0	0	0	0	0	0	0	0	0	0	0
k__Viruses|p__Viruses_noname|c__Viruses_noname|o__Caudovirales|f__Siphoviridae|g__Siphoviridae_noname|s__Propionibacterium_phage_P100_A	0	0	0	0	0	0	0	0	0	0	0	0	0	0	0	0	0	0	0	0	0	0	0	0	0	0	0	0	0	0	0.000774958	0	0	0	0	0	0	0	0	0	0	0	0	0	0	0	0	0	0
k__Viruses|p__Viruses_noname|c__Viruses_noname|o__Caudovirales|f__Siphoviridae|g__Siphoviridae_noname|s__Propionibacterium_phage_P104A	0	0	0	0	0	0	0	0	0	0	0	0	0	0	0	0	0	0	0	0	0	0	0	0	0	0	0	0	0	0	0	0	0	0	0	0	0	0	0	0	0	0	0	0	0	0	0	0	0
k__Viruses|p__Viruses_noname|c__Viruses_noname|o__Caudovirales|f__Siphoviridae|g__Siphoviridae_noname|s__Propionibacterium_phage_PAD20	0	0	0	0	0	0	0	0	0	0	0	0	0	0	0	0	0	0	0	0	0	0	0	0	0	0	0	0	0	0	0	0	0	0	0	0	0	0	0	0	0	0	0	0	0	0	0	0	0
k__Viruses|p__Viruses_noname|c__Viruses_noname|o__Caudovirales|f__Siphoviridae|g__Siphoviridae_noname|s__Propionibacterium_phage_PHL060L00	0	0	0	0	0	0	0	0	0	0	0	0	0	0	0	0	0	0	0	0	0	0	0	0	0	0	0	0	0	0	0	0	0	0	0	0	0	0	0	0	0	0	0	0	0	0	0	0	0
k__Viruses|p__Viruses_noname|c__Viruses_noname|o__Caudovirales|f__Siphoviridae|g__Siphoviridae_noname|s__Streptococcus_phage_ALQ13_2	0	0	0	0	0	0	0	0	0	0	0	0	0	0	0	0	0	0	0	0	0	0	0	0	0	0	0	0	0	0	0.000636215	0	0	0	0	0	0	0	0	0	0	0	0	0	0	0	0	0	0
k__Viruses|p__Viruses_noname|c__Viruses_noname|o__Viruses_noname|f__Circoviridae|g__Gyrovirus|s__Chicken_anemia_virus	0	0	0	0	0	0	0	0	0	0	0	0	0	0	0.000119189	0	0	0	0	0	0	0	0	0	0	0	0	0	0	0	0	0	0	0	0	0	0	0	0	0	0	0	0	0	0	0	0	0	0
k__Viruses|p__Viruses_noname|c__Viruses_noname|o__Viruses_noname|f__Retroviridae|g__Retroviridae_noname|s__Human_endogenous_retrovirus_K	0	0	0	0	0	0	0	0	0	0	0	0	0	0	0	0	0	0	0	0	0	0	0	0	0	0	0	0	0	0	0	0	0	0	0	0	0	0	0	0	0	0	0	0	0	0	0	0	0
k__Viruses|p__Viruses_noname|c__Viruses_noname|o__Viruses_noname|f__Viruses_noname|g__Viruses_noname|s__Saccharomyces_cerevisiae_killer_virus_M1	0	0	0	0.000563	0	0.0007856	0	0.0011704	8.22e-05	0	0.0001842	0.000728399	0.0002214	0.0003023	0.00184864	0	0.0001535	0.000109107	0	0.0001688	0.000403234	9.02e-05	6.79e-05	9.79789e-05	0	0	0.0001865	0	0.000844	0.000450961	0	0.0021972	0.000365149	0	0.0002288	7.05026e-05	0.0001129	0.000615523	0	8.12e-05	0.000259804	0	0.000174276	0.000725464	0.00140102	4.49e-05	0	8.28021e-05	0
[truncated: 133 more columns]
