# Supplementary material for: A Bayesian method for detecting pairwise associations in compositional data
Source: PLoS Comput Biol. 2017 Nov 15;13(11):e1005852. doi: 10.1371/journal.pcbi.1005852 (PMC5706738; doi:10.1371/journal.pcbi.1005852)
Supplement: S1 Table — The significant edges from running BAnOCC on the stool body site with 5,500 warmup iterations and 12,000 total iterations. Edges are ordered by posterior median correlation magnitude. “hpd.95.ci” indicates the highest posterior density 95% credible intervals. (XLSX) [file pcbi.1005852.s023.xlsx]

## Sheet: Stool_network
feature1	feature2	posterior.median	hpd.95.ci.lower	hpd.95.ci.upper
Veillonella	Haemophilus	0.679651	0.570512	0.787328
Streptococcus	Veillonella	0.503697	0.336899	0.643559
Bacteroides	Viruses_noname	0.486247	0.315715	0.638771
Bacteroides	Haemophilus	0.451343	0.276251	0.612872
Streptococcus	Haemophilus	0.413268	0.242494	0.565914
Bacteroides	Oscillibacter	0.391977	0.194267	0.577254
Haemophilus	Viruses_noname	0.38568	0.228697	0.556818
Parabacteroides	Alistipes	0.378422	0.20812	0.539632
Odoribacter	Alistipes	0.372576	0.201912	0.535641
Veillonella	Viruses_noname	0.322399	0.149176	0.490208
Bacteroides	Veillonella	0.310485	0.133871	0.479075
Clostridium	Faecalibacterium	-0.294292	-0.486157	-0.104975
Faecalibacterium	Escherichia	-0.268462	-0.447481	-0.0898824
Bifidobacterium	Collinsella	0.268287	0.0769086	0.443026
Roseburia	Faecalibacterium	0.268005	0.0599408	0.456777
Alistipes	Clostridium	-0.265668	-0.446091	-0.0900838
Odoribacter	Parabacteroides	0.264261	0.0929595	0.437642
Streptococcus	Viruses_noname	0.252558	0.067101	0.433603
Anaerotruncus	Escherichia	0.249738	0.0407978	0.451534
Oscillibacter	Viruses_noname	0.248153	0.0685431	0.428983
Subdoligranulum	Haemophilus	-0.24811	-0.428567	-0.0673409
Coprococcus	Oscillibacter	-0.245789	-0.424442	-0.0834598
Holdemania	Escherichia	0.233957	0.0488292	0.437011
Subdoligranulum	Viruses_noname	-0.232699	-0.405919	-0.0591575
Bacteroides	Parabacteroides	0.226705	0.0431517	0.409259
Bacteroides	Subdoligranulum	-0.22604	-0.396364	-0.0418802
Ruminococcus	Holdemania	-0.207292	-0.386378	-0.0229968
Eubacterium	Escherichia	-0.20697	-0.387361	-0.0386394
Bacteroides	Coprococcus	-0.205855	-0.370632	-0.0387181
Coprococcus	Faecalibacterium	0.203401	0.0286958	0.387356
Odoribacter	Clostridium	-0.202645	-0.382707	-0.0338927
Eubacterium	Faecalibacterium	0.199452	0.0266027	0.403334
Coprococcus	Viruses_noname	-0.188987	-0.363049	-0.0134733
Subdoligranulum	Veillonella	-0.188049	-0.355555	-0.02577
Roseburia	Anaerotruncus	-0.18748	-0.372372	-0.0137746
Oscillibacter	Faecalibacterium	-0.184666	-0.360714	-0.0231563
Faecalibacterium	Ruminococcus	0.183956	0.0184203	0.370225
Eubacterium	Viruses_noname	-0.181742	-0.357859	-0.0145813
Faecalibacterium	Holdemania	-0.172635	-0.335563	-0.0162012
Clostridium	Anaerotruncus	0.17231	0.00334937	0.36355
Bacteroides	Ruminococcus	-0.171837	-0.348099	-0.00588055
Ruminococcus	Escherichia	-0.168167	-0.351278	-0.00602241
Anaerotruncus	Faecalibacterium	-0.160626	-0.302302	-0.0171522
Eubacterium	Roseburia	0.156471	0.00108889	0.337322
