# Supplementary material for: A Bayesian method for detecting pairwise associations in compositional data
Source: PLoS Comput Biol. 2017 Nov 15;13(11):e1005852. doi: 10.1371/journal.pcbi.1005852 (PMC5706738; doi:10.1371/journal.pcbi.1005852)
Supplement: S2 Table — The significant edges from running BAnOCC on the buccal mucosa body site with 5,500 warmup iterations and 12,000 total iterations. Edges are ordered by posterior median correlation magnitude. “hpd.95.ci” indicates the highest posterior density 95% credible intervals. (XLSX) [file pcbi.1005852.s024.xlsx]

## Sheet: Buccal_mucosa_network
feature1	feature2	posterior.median	hpd.95.ci.lower	hpd.95.ci.upper
Propionibacterium	Viruses_noname	0.419186	0.224017	0.606056
Leptotrichia	Haemophilus	-0.347307	-0.550029	-0.122164
Porphyromonas	Fusobacterium	0.336472	0.0894871	0.568313
Propionibacterium	Streptococcus	0.329237	0.0982359	0.563226
Corynebacterium	Leptotrichia	0.32549	0.0945712	0.532369
Capnocytophaga	Aggregatibacter	0.324173	0.0938307	0.547233
Corynebacterium	Riemerella	-0.323455	-0.530404	-0.104295
Capnocytophaga	Fusobacterium	0.305365	0.0492061	0.537376
Corynebacterium	Aggregatibacter	0.284153	0.0511354	0.489305
Riemerella	Granulicatella	0.277894	0.0551875	0.499401
Corynebacterium	Haemophilus	-0.267095	-0.476025	-0.0416237
Rothia	Alloprevotella	-0.262959	-0.463963	-0.0371961
Propionibacterium	Riemerella	-0.252239	-0.470347	-0.0227692
Capnocytophaga	Kingella	0.241547	0.0120351	0.461665
Rothia	Porphyromonas	-0.238445	-0.448136	-0.0180322
Rothia	Fusobacterium	-0.238259	-0.447185	-0.032027
Streptococcus	Viruses_noname	0.233042	0.0208969	0.449031
Actinobacillus	Haemophilus	0.231024	0.0260058	0.454404
Rothia	Aggregatibacter	-0.227687	-0.443003	-0.0239504
Corynebacterium	Capnocytophaga	0.226738	0.0235913	0.44938
Kingella	Neisseria	0.221597	0.0154202	0.446801
Leptotrichia	Aggregatibacter	0.216108	0.00566231	0.434534
Capnocytophaga	Leptotrichia	0.212364	0.00179603	0.42805
