# Supplementary material for: A Bayesian method for detecting pairwise associations in compositional data
Source: PLoS Comput Biol. 2017 Nov 15;13(11):e1005852. doi: 10.1371/journal.pcbi.1005852 (PMC5706738; doi:10.1371/journal.pcbi.1005852)
Supplement: S3 Table — The significant edges from running BAnOCC on the posterior fornix body site with 1,500 warmup iterations and 5,000 total iterations. Edges are ordered by posterior median correlation magnitude. “hpd.95.ci” indicates the highest posterior density 95% credible intervals. (XLSX) [file pcbi.1005852.s025.xlsx]

## Sheet: Posterior_fornix_network
feature1	feature2	posterior.median	hpd.95.ci.lower	hpd.95.ci.upper
Prevotella	Lactobacillus	-0.770966	-0.91266	-0.563588
Prevotella	Dialister	0.750047	0.400241	0.918108
Gardnerella	Dialister	0.694247	0.349924	0.886014
Gardnerella	Prevotella	0.674079	0.397645	0.859413
Streptococcus	Retroviridae_noname	0.623897	0.306989	0.831593
Lactobacillus	Dialister	-0.609778	-0.84198	-0.301067
Gardnerella	Lactobacillus	-0.550518	-0.782127	-0.2881
Propionibacterium	Retroviridae_noname	0.411321	0.0538883	0.714024
Gardnerella	Pseudomonas	-0.41063	-0.738366	-0.04291
Retroviridae_noname	Viruses_noname	0.361657	0.0429648	0.65027
